# Supplementary material for: Automated Force Field Developer and Optimizer Platform: Torsion Reparameterization
Source: J Chem Inf Model. 2026 Mar 9;66(6):3206–19. doi: 10.1021/acs.jcim.6c00528 (PMC13014461; doi:10.1021/acs.jcim.6c00528)
Supplement: Supplementary file 2 [file ci6c00528_si_002.zip]

Archive with 35,492 entries (9,447 files):
- input_files/
- __MACOSX/._input_files
- input_files/.DS_Store
- __MACOSX/input_files/._.DS_Store
- input_files/affdo_input_files/
- __MACOSX/input_files/._affdo_input_files
- input_files/AFFDO-runs/
- __MACOSX/input_files/._AFFDO-runs
- input_files/free_energy_input_files/
- __MACOSX/input_files/._free_energy_input_files
- input_files/affdo_input_files/.DS_Store
- __MACOSX/input_files/affdo_input_files/._.DS_Store
- input_files/affdo_input_files/mcl1_35_f2.mol
- __MACOSX/input_files/affdo_input_files/._mcl1_35_f2.mol
- input_files/affdo_input_files/mcl1_35_f1.mol
- __MACOSX/input_files/affdo_input_files/._mcl1_35_f1.mol
- input_files/affdo_input_files/jmc_28_f2.mol
- __MACOSX/input_files/affdo_input_files/._jmc_28_f2.mol
- input_files/affdo_input_files/jmc_28_f1.mol
- __MACOSX/input_files/affdo_input_files/._jmc_28_f1.mol
- input_files/AFFDO-runs/.DS_Store
- __MACOSX/input_files/AFFDO-runs/._.DS_Store
- input_files/AFFDO-runs/jmc28_f1-MS/
- __MACOSX/input_files/AFFDO-runs/._jmc28_f1-MS
- input_files/AFFDO-runs/mcl1_35_f1-MS/
- __MACOSX/input_files/AFFDO-runs/._mcl1_35_f1-MS
- input_files/AFFDO-runs/jmc28_f2-MS/
- __MACOSX/input_files/AFFDO-runs/._jmc28_f2-MS
- input_files/AFFDO-runs/mcl1_35_f2-MS/
- __MACOSX/input_files/AFFDO-runs/._mcl1_35_f2-MS
- input_files/free_energy_input_files/TYK2_ligand_transformations/
- __MACOSX/input_files/free_energy_input_files/._TYK2_ligand_transformations
- input_files/free_energy_input_files/.DS_Store
- __MACOSX/input_files/free_energy_input_files/._.DS_Store
- input_files/free_energy_input_files/run_tleap.sh
- __MACOSX/input_files/free_energy_input_files/._run_tleap.sh
- input_files/free_energy_input_files/README.txt
- __MACOSX/input_files/free_energy_input_files/._README.txt
- input_files/free_energy_input_files/MCL1_ligand_transformations/
- __MACOSX/input_files/free_energy_input_files/._MCL1_ligand_transformations
- input_files/free_energy_input_files/update_jmc28-params.in
- __MACOSX/input_files/free_energy_input_files/._update_jmc28-params.in
- input_files/free_energy_input_files/update-mcl1_35-params.in
- __MACOSX/input_files/free_energy_input_files/._update-mcl1_35-params.in
- input_files/AFFDO-runs/jmc28_f1-MS/.DS_Store
- __MACOSX/input_files/AFFDO-runs/jmc28_f1-MS/._.DS_Store
- input_files/AFFDO-runs/jmc28_f1-MS/stats_summary/
- __MACOSX/input_files/AFFDO-runs/jmc28_f1-MS/._stats_summary
- input_files/AFFDO-runs/jmc28_f1-MS/resources/
- __MACOSX/input_files/AFFDO-runs/jmc28_f1-MS/._resources
- input_files/AFFDO-runs/jmc28_f1-MS/data.json
- __MACOSX/input_files/AFFDO-runs/jmc28_f1-MS/._data.json
- input_files/AFFDO-runs/jmc28_f1-MS/results/
- __MACOSX/input_files/AFFDO-runs/jmc28_f1-MS/._results
- input_files/AFFDO-runs/jmc28_f1-MS/input_file/
- __MACOSX/input_files/AFFDO-runs/jmc28_f1-MS/._input_file
- input_files/AFFDO-runs/jmc28_f1-MS/jmc28_f1.mol
- __MACOSX/input_files/AFFDO-runs/jmc28_f1-MS/._jmc28_f1.mol
- input_files/AFFDO-runs/jmc28_f1-MS/topology.zip
- __MACOSX/input_files/AFFDO-runs/jmc28_f1-MS/._topology.zip
- input_files/AFFDO-runs/jmc28_f1-MS/jmc28_f1.log
- __MACOSX/input_files/AFFDO-runs/jmc28_f1-MS/._jmc28_f1.log
- input_files/AFFDO-runs/mcl1_35_f1-MS/.DS_Store
- __MACOSX/input_files/AFFDO-runs/mcl1_35_f1-MS/._.DS_Store
- input_files/AFFDO-runs/mcl1_35_f1-MS/mcl1_35_f1.mol
- __MACOSX/input_files/AFFDO-runs/mcl1_35_f1-MS/._mcl1_35_f1.mol
- input_files/AFFDO-runs/mcl1_35_f1-MS/stats_summary/
- __MACOSX/input_files/AFFDO-runs/mcl1_35_f1-MS/._stats_summary
- input_files/AFFDO-runs/mcl1_35_f1-MS/resources/
- __MACOSX/input_files/AFFDO-runs/mcl1_35_f1-MS/._resources
- input_files/AFFDO-runs/mcl1_35_f1-MS/mcl1_35_f1.log
- __MACOSX/input_files/AFFDO-runs/mcl1_35_f1-MS/._mcl1_35_f1.log
- input_files/AFFDO-runs/mcl1_35_f1-MS/data.json
- __MACOSX/input_files/AFFDO-runs/mcl1_35_f1-MS/._data.json
- input_files/AFFDO-runs/mcl1_35_f1-MS/results/
- __MACOSX/input_files/AFFDO-runs/mcl1_35_f1-MS/._results
- input_files/AFFDO-runs/mcl1_35_f1-MS/input_file/
- __MACOSX/input_files/AFFDO-runs/mcl1_35_f1-MS/._input_file
- input_files/AFFDO-runs/mcl1_35_f1-MS/topology.zip
- __MACOSX/input_files/AFFDO-runs/mcl1_35_f1-MS/._topology.zip
- input_files/AFFDO-runs/jmc28_f2-MS/.DS_Store
- __MACOSX/input_files/AFFDO-runs/jmc28_f2-MS/._.DS_Store
- input_files/AFFDO-runs/jmc28_f2-MS/stats_summary/
- __MACOSX/input_files/AFFDO-runs/jmc28_f2-MS/._stats_summary
- input_files/AFFDO-runs/jmc28_f2-MS/resources/
- __MACOSX/input_files/AFFDO-runs/jmc28_f2-MS/._resources
- input_files/AFFDO-runs/jmc28_f2-MS/data.json
- __MACOSX/input_files/AFFDO-runs/jmc28_f2-MS/._data.json
- input_files/AFFDO-runs/jmc28_f2-MS/results/
- __MACOSX/input_files/AFFDO-runs/jmc28_f2-MS/._results
- input_files/AFFDO-runs/jmc28_f2-MS/input_file/
- __MACOSX/input_files/AFFDO-runs/jmc28_f2-MS/._input_file
- input_files/AFFDO-runs/jmc28_f2-MS/jmc28_f2.mol
- __MACOSX/input_files/AFFDO-runs/jmc28_f2-MS/._jmc28_f2.mol
- input_files/AFFDO-runs/jmc28_f2-MS/jmc28_f2.log
- __MACOSX/input_files/AFFDO-runs/jmc28_f2-MS/._jmc28_f2.log
- input_files/AFFDO-runs/jmc28_f2-MS/topology.zip
- __MACOSX/input_files/AFFDO-runs/jmc28_f2-MS/._topology.zip
- input_files/AFFDO-runs/mcl1_35_f2-MS/.DS_Store
- __MACOSX/input_files/AFFDO-runs/mcl1_35_f2-MS/._.DS_Store
- input_files/AFFDO-runs/mcl1_35_f2-MS/mcl1_35_f2.mol
- __MACOSX/input_files/AFFDO-runs/mcl1_35_f2-MS/._mcl1_35_f2.mol
- input_files/AFFDO-runs/mcl1_35_f2-MS/stats_summary/
- __MACOSX/input_files/AFFDO-runs/mcl1_35_f2-MS/._stats_summary
- input_files/AFFDO-runs/mcl1_35_f2-MS/resources/
- __MACOSX/input_files/AFFDO-runs/mcl1_35_f2-MS/._resources
- input_files/AFFDO-runs/mcl1_35_f2-MS/mcl1_35_f2.log
- __MACOSX/input_files/AFFDO-runs/mcl1_35_f2-MS/._mcl1_35_f2.log
- input_files/AFFDO-runs/mcl1_35_f2-MS/data.json
- __MACOSX/input_files/AFFDO-runs/mcl1_35_f2-MS/._data.json
- input_files/AFFDO-runs/mcl1_35_f2-MS/results/
- __MACOSX/input_files/AFFDO-runs/mcl1_35_f2-MS/._results
- input_files/AFFDO-runs/mcl1_35_f2-MS/input_file/
- __MACOSX/input_files/AFFDO-runs/mcl1_35_f2-MS/._input_file
- input_files/AFFDO-runs/mcl1_35_f2-MS/topology.zip
- __MACOSX/input_files/AFFDO-runs/mcl1_35_f2-MS/._topology.zip
- input_files/free_energy_input_files/TYK2_ligand_transformations/jmc_23_0.pdb
- __MACOSX/input_files/free_energy_input_files/TYK2_ligand_transformations/._jmc_23_0.pdb
- input_files/free_energy_input_files/TYK2_ligand_transformations/ejm_55_0.pdb
- __MACOSX/input_files/free_energy_input_files/TYK2_ligand_transformations/._ejm_55_0.pdb
- input_files/free_energy_input_files/TYK2_ligand_transformations/ejm_48_0.pdb
- __MACOSX/input_files/free_energy_input_files/TYK2_ligand_transformations/._ejm_48_0.pdb
- input_files/free_energy_input_files/TYK2_ligand_transformations/jmc_27_0.pdb
- __MACOSX/input_files/free_energy_input_files/TYK2_ligand_transformations/._jmc_27_0.pdb
- input_files/free_energy_input_files/TYK2_ligand_transformations/run_tleap.sh
- __MACOSX/input_files/free_energy_input_files/TYK2_ligand_transformations/._run_tleap.sh
- input_files/free_energy_input_files/TYK2_ligand_transformations/ejm_49.pdb
- __MACOSX/input_files/free_energy_input_files/TYK2_ligand_transformations/._ejm_49.pdb
- input_files/free_energy_input_files/TYK2_ligand_transformations/ejm_48.pdb
- __MACOSX/input_files/free_energy_input_files/TYK2_ligand_transformations/._ejm_48.pdb
- input_files/free_energy_input_files/TYK2_ligand_transformations/ejm_54_0.pdb
- __MACOSX/input_files/free_energy_input_files/TYK2_ligand_transformations/._ejm_54_0.pdb
- input_files/free_energy_input_files/TYK2_ligand_transformations/jmc_28.pdb
- __MACOSX/input_files/free_energy_input_files/TYK2_ligand_transformations/._jmc_28.pdb
- input_files/free_energy_input_files/TYK2_ligand_transformations/ejm_50_0.pdb
- __MACOSX/input_files/free_energy_input_files/TYK2_ligand_transformations/._ejm_50_0.pdb
- input_files/free_energy_input_files/TYK2_ligand_transformations/ejm_31_0.pdb
- __MACOSX/input_files/free_energy_input_files/TYK2_ligand_transformations/._ejm_31_0.pdb
- input_files/free_energy_input_files/TYK2_ligand_transformations/ejm_49_0.pdb
- __MACOSX/input_files/free_energy_input_files/TYK2_ligand_transformations/._ejm_49_0.pdb
- input_files/free_energy_input_files/TYK2_ligand_transformations/jmc_30.pdb
- __MACOSX/input_files/free_energy_input_files/TYK2_ligand_transformations/._jmc_30.pdb
- input_files/free_energy_input_files/TYK2_ligand_transformations/jmc_28_0.pdb
- __MACOSX/input_files/free_energy_input_files/TYK2_ligand_transformations/._jmc_28_0.pdb
- input_files/free_energy_input_files/TYK2_ligand_transformations/ejm_54.pdb
- __MACOSX/input_files/free_energy_input_files/TYK2_ligand_transformations/._ejm_54.pdb
- input_files/free_energy_input_files/TYK2_ligand_transformations/ejm_55.pdb
- __MACOSX/input_files/free_energy_input_files/TYK2_ligand_transformations/._ejm_55.pdb
- input_files/free_energy_input_files/TYK2_ligand_transformations/jmc_27.pdb
- __MACOSX/input_files/free_energy_input_files/TYK2_ligand_transformations/._jmc_27.pdb
- input_files/free_energy_input_files/TYK2_ligand_transformations/ejm_42.pdb
- __MACOSX/input_files/free_energy_input_files/TYK2_ligand_transformations/._ejm_42.pdb
- input_files/free_energy_input_files/TYK2_ligand_transformations/ejm_47_0.pdb
- __MACOSX/input_files/free_energy_input_files/TYK2_ligand_transformations/._ejm_47_0.pdb
- input_files/free_energy_input_files/TYK2_ligand_transformations/ejm_46.pdb
- __MACOSX/input_files/free_energy_input_files/TYK2_ligand_transformations/._ejm_46.pdb
- input_files/free_energy_input_files/TYK2_ligand_transformations/ejm_47.pdb
- __MACOSX/input_files/free_energy_input_files/TYK2_ligand_transformations/._ejm_47.pdb
- input_files/free_energy_input_files/TYK2_ligand_transformations/jmc_23.pdb
- __MACOSX/input_files/free_energy_input_files/TYK2_ligand_transformations/._jmc_23.pdb
- input_files/free_energy_input_files/TYK2_ligand_transformations/ejm_44.pdb
- __MACOSX/input_files/free_energy_input_files/TYK2_ligand_transformations/._ejm_44.pdb
- input_files/free_energy_input_files/TYK2_ligand_transformations/ejm_50.pdb
- __MACOSX/input_files/free_energy_input_files/TYK2_ligand_transformations/._ejm_50.pdb
- input_files/free_energy_input_files/TYK2_ligand_transformations/ejm_46_0.pdb
- __MACOSX/input_files/free_energy_input_files/TYK2_ligand_transformations/._ejm_46_0.pdb
- input_files/free_energy_input_files/TYK2_ligand_transformations/ejm_44_0.pdb
- __MACOSX/input_files/free_energy_input_files/TYK2_ligand_transformations/._ejm_44_0.pdb
- input_files/free_energy_input_files/TYK2_ligand_transformations/jmc_30_0.pdb
- __MACOSX/input_files/free_energy_input_files/TYK2_ligand_transformations/._jmc_30_0.pdb
- input_files/free_energy_input_files/TYK2_ligand_transformations/ejm_31.pdb
- __MACOSX/input_files/free_energy_input_files/TYK2_ligand_transformations/._ejm_31.pdb
- input_files/free_energy_input_files/TYK2_ligand_transformations/ejm_42_0.pdb
- __MACOSX/input_files/free_energy_input_files/TYK2_ligand_transformations/._ejm_42_0.pdb
- input_files/free_energy_input_files/MCL1_ligand_transformations/mcl1_60.pdb
- __MACOSX/input_files/free_energy_input_files/MCL1_ligand_transformations/._mcl1_60.pdb
- input_files/free_energy_input_files/MCL1_ligand_transformations/mcl1_53_0.pdb
- __MACOSX/input_files/free_energy_input_files/MCL1_ligand_transformations/._mcl1_53_0.pdb
- input_files/free_energy_input_files/MCL1_ligand_transformations/mcl1_32_0.pdb
- __MACOSX/input_files/free_energy_input_files/MCL1_ligand_transformations/._mcl1_32_0.pdb
- input_files/free_energy_input_files/MCL1_ligand_transformations/mcl1_49.pdb
- __MACOSX/input_files/free_energy_input_files/MCL1_ligand_transformations/._mcl1_49.pdb
- input_files/free_energy_input_files/MCL1_ligand_transformations/mcl1_63.pdb
- __MACOSX/input_files/free_energy_input_files/MCL1_ligand_transformations/._mcl1_63.pdb
- input_files/free_energy_input_files/MCL1_ligand_transformations/mcl1_67.pdb
- __MACOSX/input_files/free_energy_input_files/MCL1_ligand_transformations/._mcl1_67.pdb
- input_files/free_energy_input_files/MCL1_ligand_transformations/mcl1_65.pdb
- __MACOSX/input_files/free_energy_input_files/MCL1_ligand_transformations/._mcl1_65.pdb
- input_files/free_energy_input_files/MCL1_ligand_transformations/run_tleap.sh
- __MACOSX/input_files/free_energy_input_files/MCL1_ligand_transformations/._run_tleap.sh
- input_files/free_energy_input_files/MCL1_ligand_transformations/mcl1_58.pdb
- __MACOSX/input_files/free_energy_input_files/MCL1_ligand_transformations/._mcl1_58.pdb
- input_files/free_energy_input_files/MCL1_ligand_transformations/mcl1_49_0.pdb
- __MACOSX/input_files/free_energy_input_files/MCL1_ligand_transformations/._mcl1_49_0.pdb
- input_files/free_energy_input_files/MCL1_ligand_transformations/mcl1_50_0.pdb
- __MACOSX/input_files/free_energy_input_files/MCL1_ligand_transformations/._mcl1_50_0.pdb
- input_files/free_energy_input_files/MCL1_ligand_transformations/mcl1_52_0.pdb
- __MACOSX/input_files/free_energy_input_files/MCL1_ligand_transformations/._mcl1_52_0.pdb
- input_files/free_energy_input_files/MCL1_ligand_transformations/mcl1_33_0.pdb
- __MACOSX/input_files/free_energy_input_files/MCL1_ligand_transformations/._mcl1_33_0.pdb
- input_files/free_energy_input_files/MCL1_ligand_transformations/mcl1_37_0.pdb
- __MACOSX/input_files/free_energy_input_files/MCL1_ligand_transformations/._mcl1_37_0.pdb
- input_files/free_energy_input_files/MCL1_ligand_transformations/mcl1_38.pdb
- __MACOSX/input_files/free_energy_input_files/MCL1_ligand_transformations/._mcl1_38.pdb
- input_files/free_energy_input_files/MCL1_ligand_transformations/mcl1_35_0.pdb
- __MACOSX/input_files/free_energy_input_files/MCL1_ligand_transformations/._mcl1_35_0.pdb
- input_files/free_energy_input_files/MCL1_ligand_transformations/mcl1_58_0.pdb
- __MACOSX/input_files/free_energy_input_files/MCL1_ligand_transformations/._mcl1_58_0.pdb
- input_files/free_energy_input_files/MCL1_ligand_transformations/mcl1_65_0.pdb
- __MACOSX/input_files/free_energy_input_files/MCL1_ligand_transformations/._mcl1_65_0.pdb
- input_files/free_energy_input_files/MCL1_ligand_transformations/mcl1_37.pdb
- __MACOSX/input_files/free_energy_input_files/MCL1_ligand_transformations/._mcl1_37.pdb
- input_files/free_energy_input_files/MCL1_ligand_transformations/mcl1_35.pdb
- __MACOSX/input_files/free_energy_input_files/MCL1_ligand_transformations/._mcl1_35.pdb
- input_files/free_energy_input_files/MCL1_ligand_transformations/mcl1_67_0.pdb
- __MACOSX/input_files/free_energy_input_files/MCL1_ligand_transformations/._mcl1_67_0.pdb
- input_files/free_energy_input_files/MCL1_ligand_transformations/mcl1_63_0.pdb
- __MACOSX/input_files/free_energy_input_files/MCL1_ligand_transformations/._mcl1_63_0.pdb
- input_files/free_energy_input_files/MCL1_ligand_transformations/mcl1_27.pdb
- __MACOSX/input_files/free_energy_input_files/MCL1_ligand_transformations/._mcl1_27.pdb
- input_files/free_energy_input_files/MCL1_ligand_transformations/mcl1_33.pdb
- __MACOSX/input_files/free_energy_input_files/MCL1_ligand_transformations/._mcl1_33.pdb
- input_files/free_energy_input_files/MCL1_ligand_transformations/mcl1_32.pdb
- __MACOSX/input_files/free_energy_input_files/MCL1_ligand_transformations/._mcl1_32.pdb
- input_files/free_energy_input_files/MCL1_ligand_transformations/mcl1_38_0.pdb
- __MACOSX/input_files/free_energy_input_files/MCL1_ligand_transformations/._mcl1_38_0.pdb
- input_files/free_energy_input_files/MCL1_ligand_transformations/mcl1_53.pdb
- __MACOSX/input_files/free_energy_input_files/MCL1_ligand_transformations/._mcl1_53.pdb
- input_files/free_energy_input_files/MCL1_ligand_transformations/mcl1_60_0.pdb
- __MACOSX/input_files/free_energy_input_files/MCL1_ligand_transformations/._mcl1_60_0.pdb
- input_files/free_energy_input_files/MCL1_ligand_transformations/mcl1_52.pdb
- __MACOSX/input_files/free_energy_input_files/MCL1_ligand_transformations/._mcl1_52.pdb
- input_files/free_energy_input_files/MCL1_ligand_transformations/mcl1_50.pdb
- __MACOSX/input_files/free_energy_input_files/MCL1_ligand_transformations/._mcl1_50.pdb
- input_files/free_energy_input_files/MCL1_ligand_transformations/mcl1_27_0.pdb
- __MACOSX/input_files/free_energy_input_files/MCL1_ligand_transformations/._mcl1_27_0.pdb
- input_files/AFFDO-runs/jmc28_f1-MS/stats_summary/confs_999-999_dh_6-7-9-11.png
- __MACOSX/input_files/AFFDO-runs/jmc28_f1-MS/stats_summary/._confs_999-999_dh_6-7-9-11.png
- input_files/AFFDO-runs/jmc28_f1-MS/stats_summary/fitting_report.csv
- __MACOSX/input_files/AFFDO-runs/jmc28_f1-MS/stats_summary/._fitting_report.csv
- input_files/AFFDO-runs/jmc28_f1-MS/stats_summary/fitting_summary.txt
- __MACOSX/input_files/AFFDO-runs/jmc28_f1-MS/stats_summary/._fitting_summary.txt
- input_files/AFFDO-runs/jmc28_f1-MS/stats_summary/confs_999-999_dh_4-6-7-9.png
- __MACOSX/input_files/AFFDO-runs/jmc28_f1-MS/stats_summary/._confs_999-999_dh_4-6-7-9.png
- input_files/AFFDO-runs/jmc28_f1-MS/stats_summary/confs_999-999_dh_5-4-6-7.png
- __MACOSX/input_files/AFFDO-runs/jmc28_f1-MS/stats_summary/._confs_999-999_dh_5-4-6-7.png
- input_files/AFFDO-runs/jmc28_f1-MS/resources/Instructions.docx
- __MACOSX/input_files/AFFDO-runs/jmc28_f1-MS/resources/._Instructions.docx
- input_files/AFFDO-runs/jmc28_f1-MS/resources/.DS_Store
- __MACOSX/input_files/AFFDO-runs/jmc28_f1-MS/resources/._.DS_Store
- input_files/AFFDO-runs/jmc28_f1-MS/resources/update_topology.py
- __MACOSX/input_files/AFFDO-runs/jmc28_f1-MS/resources/._update_topology.py
- input_files/AFFDO-runs/jmc28_f1-MS/results/centroid_optimization_mm/
- __MACOSX/input_files/AFFDO-runs/jmc28_f1-MS/results/._centroid_optimization_mm
- input_files/AFFDO-runs/jmc28_f1-MS/results/.DS_Store
- __MACOSX/input_files/AFFDO-runs/jmc28_f1-MS/results/._.DS_Store
- input_files/AFFDO-runs/jmc28_f1-MS/results/clusters/
- __MACOSX/input_files/AFFDO-runs/jmc28_f1-MS/results/._clusters
- input_files/AFFDO-runs/jmc28_f1-MS/results/torsion_works/
- __MACOSX/input_files/AFFDO-runs/jmc28_f1-MS/results/._torsion_works
- input_files/AFFDO-runs/jmc28_f1-MS/results/paramtest_works/
- __MACOSX/input_files/AFFDO-runs/jmc28_f1-MS/results/._paramtest_works
- input_files/AFFDO-runs/jmc28_f1-MS/results/conformers/
- __MACOSX/input_files/AFFDO-runs/jmc28_f1-MS/results/._conformers
- input_files/AFFDO-runs/jmc28_f1-MS/results/paramopt_works/
- __MACOSX/input_files/AFFDO-runs/jmc28_f1-MS/results/._paramopt_works
- input_files/AFFDO-runs/jmc28_f1-MS/results/conformer_minimization/
- __MACOSX/input_files/AFFDO-runs/jmc28_f1-MS/results/._conformer_minimization
- input_files/AFFDO-runs/jmc28_f1-MS/results/constrained_optimization/
- __MACOSX/input_files/AFFDO-runs/jmc28_f1-MS/results/._constrained_optimization
- input_files/AFFDO-runs/jmc28_f1-MS/results/torsional_scan/
- __MACOSX/input_files/AFFDO-runs/jmc28_f1-MS/results/._torsional_scan
- input_files/AFFDO-runs/jmc28_f1-MS/input_file/jmc28_f1.mol
- __MACOSX/input_files/AFFDO-runs/jmc28_f1-MS/input_file/._jmc28_f1.mol
- input_files/AFFDO-runs/mcl1_35_f1-MS/stats_summary/confs_999-999_dh_10-11-12-13.png
- __MACOSX/input_files/AFFDO-runs/mcl1_35_f1-MS/stats_summary/._confs_999-999_dh_10-11-12-13.png
- input_files/AFFDO-runs/mcl1_35_f1-MS/stats_summary/fitting_report.csv
- __MACOSX/input_files/AFFDO-runs/mcl1_35_f1-MS/stats_summary/._fitting_report.csv
- input_files/AFFDO-runs/mcl1_35_f1-MS/stats_summary/confs_999-999_dh_11-12-13-14.png
- __MACOSX/input_files/AFFDO-runs/mcl1_35_f1-MS/stats_summary/._confs_999-999_dh_11-12-13-14.png
- input_files/AFFDO-runs/mcl1_35_f1-MS/stats_summary/fitting_summary.txt
- __MACOSX/input_files/AFFDO-runs/mcl1_35_f1-MS/stats_summary/._fitting_summary.txt
- input_files/AFFDO-runs/mcl1_35_f1-MS/stats_summary/confs_999-999_dh_9-10-11-12.png
- __MACOSX/input_files/AFFDO-runs/mcl1_35_f1-MS/stats_summary/._confs_999-999_dh_9-10-11-12.png
- input_files/AFFDO-runs/mcl1_35_f1-MS/resources/Attmos_logo.png
- __MACOSX/input_files/AFFDO-runs/mcl1_35_f1-MS/resources/._Attmos_logo.png
- input_files/AFFDO-runs/mcl1_35_f1-MS/resources/Instructions.docx
- __MACOSX/input_files/AFFDO-runs/mcl1_35_f1-MS/resources/._Instructions.docx
- input_files/AFFDO-runs/mcl1_35_f1-MS/resources/logo-no-background.png
- __MACOSX/input_files/AFFDO-runs/mcl1_35_f1-MS/resources/._logo-no-background.png
- input_files/AFFDO-runs/mcl1_35_f1-MS/resources/js/
- __MACOSX/input_files/AFFDO-runs/mcl1_35_f1-MS/resources/._js
- input_files/AFFDO-runs/mcl1_35_f1-MS/resources/update_topology.py
- __MACOSX/input_files/AFFDO-runs/mcl1_35_f1-MS/resources/._update_topology.py
- input_files/AFFDO-runs/mcl1_35_f1-MS/results/centroid_optimization_mm/
- __MACOSX/input_files/AFFDO-runs/mcl1_35_f1-MS/results/._centroid_optimization_mm
- input_files/AFFDO-runs/mcl1_35_f1-MS/results/.DS_Store
- __MACOSX/input_files/AFFDO-runs/mcl1_35_f1-MS/results/._.DS_Store
- input_files/AFFDO-runs/mcl1_35_f1-MS/results/clusters/
- __MACOSX/input_files/AFFDO-runs/mcl1_35_f1-MS/results/._clusters
[truncated: 9,700 more entries]
