# Supplementary material for: Automated Force Field Developer and Optimizer Platform: Torsion Reparameterization
Source: J Chem Inf Model. 2026 Mar 9;66(6):3206–19. doi: 10.1021/acs.jcim.6c00528 (PMC13014461; doi:10.1021/acs.jcim.6c00528)
Supplement: Supplementary file 2 [file ci6c00528_si_002.zip › input_files/affdo_input_files/mcl1_35_f2.mol]

 OpenBabel01292414053D

 28 28  0  0  1  0  0  0  0  0999 V2000
    0.6491  -48.5159    5.7434 C   0  0  0  0  0  0  0  0  0  0  0  0
    0.7691  -47.1896    5.0377 C   0  0  0  0  0  0  0  0  0  0  0  0
    0.8370  -45.9992    6.0190 C   0  0  0  0  0  0  0  0  0  0  0  0
   -0.4250  -45.8461    6.8783 C   0  0  0  0  0  0  0  0  0  0  0  0
   -1.5112  -45.4316    6.0568 O   0  0  0  0  0  0  0  0  0  0  0  0
   -2.7184  -45.2208    6.6770 C   0  0  0  0  0  0  0  0  0  0  0  0
   -3.0811  -45.7923    7.9227 C   0  0  0  0  0  0  0  0  0  0  0  0
   -4.3343  -45.5354    8.5139 C   0  0  0  0  0  0  0  0  0  0  0  0
   -5.2346  -44.6602    7.8591 C   0  0  0  0  0  0  0  0  0  0  0  0
   -4.8952  -44.1086    6.6071 C   0  0  0  0  0  0  0  0  0  0  0  0
   -3.6498  -44.3988    6.0191 C   0  0  0  0  0  0  0  0  0  0  0  0
   -0.0638  -47.0515    4.3496 H   0  0  0  0  0  0  0  0  0  0  0  0
    1.6702  -47.1961    4.4252 H   0  0  0  0  0  0  0  0  0  0  0  0
    1.0075  -45.0787    5.4596 H   0  0  0  0  0  0  0  0  0  0  0  0
    1.6919  -46.1052    6.6889 H   0  0  0  0  0  0  0  0  0  0  0  0
   -0.2486  -45.0926    7.6503 H   0  0  0  0  0  0  0  0  0  0  0  0
   -0.6237  -46.7925    7.3796 H   0  0  0  0  0  0  0  0  0  0  0  0
   -2.4111  -46.4591    8.4420 H   0  0  0  0  0  0  0  0  0  0  0  0
   -3.4103  -43.9697    5.0602 H   0  0  0  0  0  0  0  0  0  0  0  0
   -5.5902  -43.4580    6.0977 H   0  0  0  0  0  0  0  0  0  0  0  0
   -6.7603  -44.2478    8.5596 Cl  0  0  0  0  0  0  0  0  0  0  0  0
   -4.6696  -46.2368    9.8281 C   0  0  0  0  0  0  0  0  0  0  0  0
   -5.6654  -45.9873   10.2010 H   0  0  0  0  0  0  0  0  0  0  0  0
   -4.6293  -47.3190    9.6861 H   0  0  0  0  0  0  0  0  0  0  0  0
   -3.9434  -45.9806   10.6004 H   0  0  0  0  0  0  0  0  0  0  0  0
    0.6061  -49.3026    5.0194 H   0  0  0  0  0  0  0  0  0  0  0  0
   -0.2428  -48.5260    6.3345 H   0  0  0  0  0  0  0  0  0  0  0  0
    1.4988  -48.6607    6.3774 H   0  0  0  0  0  0  0  0  0  0  0  0
  1  2  1  0  0  0  0
  1 26  1  0  0  0  0
  1 27  1  0  0  0  0
  1 28  1  0  0  0  0
  2 12  1  0  0  0  0
  2 13  1  0  0  0  0
  2  3  1  0  0  0  0
  3  4  1  0  0  0  0
  3 14  1  0  0  0  0
  3 15  1  0  0  0  0
  4  5  1  0  0  0  0
  4 16  1  0  0  0  0
  4 17  1  0  0  0  0
  5  6  1  0  0  0  0
  6  7  1  0  0  0  0
  6 11  2  0  0  0  0
  7  8  2  0  0  0  0
  7 18  1  0  0  0  0
  8  9  1  0  0  0  0
  8 22  1  0  0  0  0
  9 10  2  0  0  0  0
  9 21  1  0  0  0  0
 10 11  1  0  0  0  0
 10 20  1  0  0  0  0
 11 19  1  0  0  0  0
 22 23  1  0  0  0  0
 22 24  1  0  0  0  0
 22 25  1  0  0  0  0
M  END
