# Supplementary material for: Automated Force Field Developer and Optimizer Platform: Torsion Reparameterization
Source: J Chem Inf Model. 2026 Mar 9;66(6):3206–19. doi: 10.1021/acs.jcim.6c00528 (PMC13014461; doi:10.1021/acs.jcim.6c00528)
Supplement: Supplementary file 2 [file ci6c00528_si_002.zip › input_files/affdo_input_files/mcl1_35_f1.mol]

 OpenBabel01292414043D

 31 32  0  0  1  0  0  0  0  0999 V2000
    3.5648  -47.8113    6.2796 O   0  0  0  0  0  0  0  0  0  0  0  0
    3.0310  -48.8242    6.8004 C   0  0  0  0  0  0  0  0  0  0  0  0
    3.6630  -49.5724    7.5811 O   0  5  0  0  0  0  0  0  0  0  0  0
    1.6183  -49.1519    6.4787 C   0  0  0  0  0  0  0  0  0  0  0  0
   -0.2217  -50.4968    6.5938 C   0  0  0  0  0  0  0  0  0  0  0  0
   -1.1816  -51.5029    6.8463 C   0  0  0  0  0  0  0  0  0  0  0  0
   -2.4635  -51.3995    6.2697 C   0  0  0  0  0  0  0  0  0  0  0  0
   -2.7770  -50.2885    5.4590 C   0  0  0  0  0  0  0  0  0  0  0  0
   -1.8231  -49.2850    5.2249 C   0  0  0  0  0  0  0  0  0  0  0  0
   -0.5246  -49.3637    5.7854 C   0  0  0  0  0  0  0  0  0  0  0  0
    0.6491  -48.5159    5.7434 C   0  0  0  0  0  0  0  0  0  0  0  0
    0.7691  -47.1896    5.0377 C   0  0  0  0  0  0  0  0  0  0  0  0
    0.8370  -45.9992    6.0190 C   0  0  0  0  0  0  0  0  0  0  0  0
   -0.4250  -45.8461    6.8783 C   0  0  0  0  0  0  0  0  0  0  0  0
   -1.5112  -45.4316    6.0568 O   0  0  0  0  0  0  0  0  0  0  0  0
   -2.7184  -45.2208    6.6770 C   0  0  0  0  0  0  0  0  0  0  0  0
   -0.9320  -52.3460    7.4726 H   0  0  0  0  0  0  0  0  0  0  0  0
   -3.2041  -52.1633    6.4560 H   0  0  0  0  0  0  0  0  0  0  0  0
   -3.7614  -50.2034    5.0261 H   0  0  0  0  0  0  0  0  0  0  0  0
   -2.0759  -48.4336    4.6099 H   0  0  0  0  0  0  0  0  0  0  0  0
   -0.0638  -47.0515    4.3496 H   0  0  0  0  0  0  0  0  0  0  0  0
    1.6702  -47.1961    4.4252 H   0  0  0  0  0  0  0  0  0  0  0  0
    1.0075  -45.0787    5.4596 H   0  0  0  0  0  0  0  0  0  0  0  0
    1.6919  -46.1052    6.6889 H   0  0  0  0  0  0  0  0  0  0  0  0
   -0.2486  -45.0926    7.6503 H   0  0  0  0  0  0  0  0  0  0  0  0
   -0.6237  -46.7925    7.3796 H   0  0  0  0  0  0  0  0  0  0  0  0
    1.0877  -50.3279    6.9944 N   0  0  0  0  0  0  0  0  0  0  0  0
    1.6574  -50.9325    7.5789 H   0  0  0  0  0  0  0  0  0  0  0  0
   -3.4434  -44.9153    5.9518 H   0  0  0  0  0  0  0  0  0  0  0  0
   -2.6103  -44.4559    7.4174 H   0  0  0  0  0  0  0  0  0  0  0  0
   -3.0420  -46.1270    7.1450 H   0  0  0  0  0  0  0  0  0  0  0  0
  1  2  2  0  0  0  0
  2  3  1  0  0  0  0
  2  4  1  0  0  0  0
  4 11  2  0  0  0  0
  4 27  1  0  0  0  0
  5  6  1  0  0  0  0
  5 10  2  0  0  0  0
  5 27  1  0  0  0  0
  6  7  2  0  0  0  0
  6 17  1  0  0  0  0
  7  8  1  0  0  0  0
  7 18  1  0  0  0  0
  8  9  2  0  0  0  0
  8 19  1  0  0  0  0
  9 10  1  0  0  0  0
  9 20  1  0  0  0  0
 10 11  1  0  0  0  0
 11 12  1  0  0  0  0
 12 21  1  0  0  0  0
 12 22  1  0  0  0  0
 12 13  1  0  0  0  0
 13 14  1  0  0  0  0
 13 23  1  0  0  0  0
 13 24  1  0  0  0  0
 14 15  1  0  0  0  0
 14 25  1  0  0  0  0
 14 26  1  0  0  0  0
 15 16  1  0  0  0  0
 16 29  1  0  0  0  0
 16 30  1  0  0  0  0
 16 31  1  0  0  0  0
 27 28  1  0  0  0  0
M  CHG  1   3  -1
M  END
