# Supplementary material for: Automated Force Field Developer and Optimizer Platform: Torsion Reparameterization
Source: J Chem Inf Model. 2026 Mar 9;66(6):3206–19. doi: 10.1021/acs.jcim.6c00528 (PMC13014461; doi:10.1021/acs.jcim.6c00528)
Supplement: Supplementary file 2 [file ci6c00528_si_002.zip › input_files/affdo_input_files/jmc_28_f2.mol]

     RDKit          3D

 28 29  0  0  0  0  0  0  0  0999 V2000
   -1.9612   21.5502  -27.3300 C   0  0  0  0  0  0  0  0  0  0  0  0
   -1.2942   22.4120  -28.1957 C   0  0  0  0  0  0  0  0  0  0  0  0
   -1.9550   22.9520  -29.2938 C   0  0  0  0  0  0  0  0  0  0  0  0
   -3.2998   22.6223  -29.5426 C   0  0  0  0  0  0  0  0  0  0  0  0
   -3.9689   21.7588  -28.6534 C   0  0  0  0  0  0  0  0  0  0  0  0
   -3.2917   21.2292  -27.5624 C   0  0  0  0  0  0  0  0  0  0  0  0
   -5.6403   21.3533  -28.9190 Cl  0  0  0  0  0  0  0  0  0  0  0  0
   -4.0401   23.1522  -30.7110 C   0  0  0  0  0  0  0  0  0  0  0  0
   -4.2265   22.4198  -31.6685 O   0  0  0  0  0  0  0  0  0  0  0  0
   -4.5133   24.4119  -30.6476 N   0  0  0  0  0  0  0  0  0  0  0  0
   -5.2869   25.1112  -31.5800 C   0  0  0  0  0  0  0  0  0  0  0  0
   -5.9620   24.5479  -32.6807 C   0  0  0  0  0  0  0  0  0  0  0  0
   -6.7806   25.3609  -33.4589 C   0  0  0  0  0  0  0  0  0  0  0  0
   -6.9234   26.6542  -33.1828 N   0  0  0  0  0  0  0  0  0  0  0  0
   -6.2984   27.2317  -32.1577 C   0  0  0  0  0  0  0  0  0  0  0  0
   -5.5070   26.4571  -31.3066 C   0  0  0  0  0  0  0  0  0  0  0  0
   -1.1124   24.0506  -30.3318 Cl  0  0  0  0  0  0  0  0  0  0  0  0
   -1.4436   21.1321  -26.4786 H   0  0  0  0  0  0  0  0  0  0  0  0
   -0.2591   22.6635  -28.0157 H   0  0  0  0  0  0  0  0  0  0  0  0
   -3.8111   20.5610  -26.8909 H   0  0  0  0  0  0  0  0  0  0  0  0
   -4.3168   24.9848  -29.8393 H   0  0  0  0  0  0  0  0  0  0  0  0
   -5.8400   23.4993  -32.9094 H   0  0  0  0  0  0  0  0  0  0  0  0
   -7.3119   24.9439  -34.3018 H   0  0  0  0  0  0  0  0  0  0  0  0
   -5.0645   26.9093  -30.4313 H   0  0  0  0  0  0  0  0  0  0  0  0
   -6.5391   28.5828  -31.8838 C   0  0  0  0  0  0  0  0  0  0  0  0
   -6.5666   28.7370  -30.7950 H   0  0  0  0  0  0  0  0  0  0  0  0
   -5.7357   29.1942  -32.3206 H   0  0  0  0  0  0  0  0  0  0  0  0
   -7.5042   28.8792  -32.3206 H   0  0  0  0  0  0  0  0  0  0  0  0
  1  2  2  0
  1  6  1  0
  1 18  1  0
  2  3  1  0
  2 19  1  0
  3  4  2  0
  3 17  1  0
  4  5  1  0
  4  8  1  0
  5  6  2  0
  5  7  1  0
  6 20  1  0
  8  9  2  0
  8 10  1  0
 10 11  1  0
 10 21  1  0
 11 12  2  0
 11 16  1  0
 12 13  1  0
 12 22  1  0
 13 14  2  0
 13 23  1  0
 14 15  1  0
 15 16  2  0
 16 24  1  0
 15 25  1  0
 25 26  1  0
 25 27  1  0
 25 28  1  0
M  END
