# Supplementary material for: Automated Force Field Developer and Optimizer Platform: Torsion Reparameterization
Source: J Chem Inf Model. 2026 Mar 9;66(6):3206–19. doi: 10.1021/acs.jcim.6c00528 (PMC13014461; doi:10.1021/acs.jcim.6c00528)
Supplement: Supplementary file 2 [file ci6c00528_si_002.zip › input_files/affdo_input_files/jmc_28_f1.mol]

     RDKit          3D

 28 29  0  0  0  0  0  0  0  0999 V2000
   -5.2869   25.1112  -31.5800 C   0  0  0  0  0  0  0  0  0  0  0  0
   -5.9620   24.5479  -32.6807 C   0  0  0  0  0  0  0  0  0  0  0  0
   -6.7806   25.3609  -33.4589 C   0  0  0  0  0  0  0  0  0  0  0  0
   -6.9234   26.6542  -33.1828 N   0  0  0  0  0  0  0  0  0  0  0  0
   -6.2984   27.2317  -32.1577 C   0  0  0  0  0  0  0  0  0  0  0  0
   -5.5070   26.4571  -31.3066 C   0  0  0  0  0  0  0  0  0  0  0  0
   -6.5391   28.5828  -31.8838 N   0  0  0  0  0  0  0  0  0  0  0  0
   -5.7134   29.4445  -31.2331 C   0  0  0  0  0  0  0  0  0  0  0  0
   -4.6156   29.1218  -30.8098 O   0  0  0  0  0  0  0  0  0  0  0  0
   -6.2319   30.8471  -31.0310 C   0  0  1  0  0  0  0  0  0  0  0  0
   -5.5787   31.7462  -29.9763 C   0  0  0  0  0  0  0  0  0  0  0  0
   -5.3636   32.0236  -31.4653 C   0  0  1  0  0  0  0  0  0  0  0  0
   -4.0190   31.7003  -32.0462 C   0  0  0  0  0  0  0  0  0  0  0  0
   -7.3054   30.9413  -31.1624 H   0  0  0  0  0  0  0  0  0  0  0  0
   -5.8627   32.8962  -31.8829 H   0  0  0  0  0  0  0  0  0  0  0  0
   -5.8400   23.4993  -32.9094 H   0  0  0  0  0  0  0  0  0  0  0  0
   -7.3119   24.9439  -34.3018 H   0  0  0  0  0  0  0  0  0  0  0  0
   -5.0645   26.9093  -30.4313 H   0  0  0  0  0  0  0  0  0  0  0  0
   -7.4045   29.0126  -32.1802 H   0  0  0  0  0  0  0  0  0  0  0  0
   -6.3523   32.2035  -29.3584 H   0  0  0  0  0  0  0  0  0  0  0  0
   -4.9174   31.1488  -29.3474 H   0  0  0  0  0  0  0  0  0  0  0  0
   -3.5059   32.6244  -32.3125 H   0  0  0  0  0  0  0  0  0  0  0  0
   -3.4266   31.1553  -31.3112 H   0  0  0  0  0  0  0  0  0  0  0  0
   -4.1459   31.0859  -32.9375 H   0  0  0  0  0  0  0  0  0  0  0  0
   -4.5133   24.4119  -30.6476 C   0  0  0  0  0  0  0  0  0  0  0  0
   -4.8233   24.6922  -29.6301 H   0  0  0  0  0  0  0  0  0  0  0  0
   -4.6564   23.3306  -30.7898 H   0  0  0  0  0  0  0  0  0  0  0  0
   -3.4518   24.6631  -30.7898 H   0  0  0  0  0  0  0  0  0  0  0  0
  1  2  2  0
  1  6  1  0
  2  3  1  0
  2 16  1  0
  3  4  2  0
  3 17  1  0
  4  5  1  0
  5  6  2  0
  5  7  1  0
  6 18  1  0
  7  8  1  0
  7 19  1  0
  8  9  2  0
  8 10  1  0
 10 11  1  0
 10 12  1  0
 10 14  1  6
 11 12  1  0
 11 20  1  0
 11 21  1  0
 12 13  1  0
 12 15  1  6
 13 22  1  0
 13 23  1  0
 13 24  1  0
 25  1  1  0
 25 26  1  0
 25 27  1  0
 25 28  1  0
M  END
