# Supplementary material for: Automated Force Field Developer and Optimizer Platform: Torsion Reparameterization
Source: J Chem Inf Model. 2026 Mar 9;66(6):3206–19. doi: 10.1021/acs.jcim.6c00528 (PMC13014461; doi:10.1021/acs.jcim.6c00528)
Supplement: Supplementary file 2 [file ci6c00528_si_002.zip › input_files/free_energy_input_files/run_tleap.sh]

fname='jmc_28_0'  # Replace with your ligand name
charge=0  # Replace with the charge of your ligand

# Run antechamber to generate the .mol2 file
antechamber -i ${fname}.pdb -fi pdb -o ${fname}.mol2 -fo mol2 -c bcc -nc ${charge} -at gaff2 -s 2

# Generate the .frcmod file
parmchk2 -i ${fname}.mol2 -f mol2 -o ${fname}.frcmod

# Prepare the tleap input file and run tleap to generate the .prmtop and .rst7 files
cat << EOF > tleap.in
source leaprc.gaff2
loadamberparams ${fname}.frcmod
LIG = loadmol2 ${fname}.mol2
check LIG
saveoff LIG ${fname}.lib
saveamberparm LIG ${fname}.prmtop ${fname}.rst7
quit
EOF

tleap -s -f tleap.in > tleap.out
