# Supplementary material for: Automated Force Field Developer and Optimizer Platform: Torsion Reparameterization
Source: J Chem Inf Model. 2026 Mar 9;66(6):3206–19. doi: 10.1021/acs.jcim.6c00528 (PMC13014461; doi:10.1021/acs.jcim.6c00528)
Supplement: Supplementary file 2 [file ci6c00528_si_002.zip › input_files/free_energy_input_files/README.txt]

# ProFESSA Workflow input files generation: User Guide

This guide provides instructions for preparing `.pdb` files and running the **ProFESSA workflow** for relative binding free energy (RBFE) simulations. The workflow uses AmberTools, specifically the **antechamber** tool, to generate the necessary input files from `.pdb` files. This guide will explain how to modify and execute the provided script to generate these files.

# Pre-requisites

The only required tool is **Antechamber** from the AmberTools package.

# Running the Script

We provide a script called `run_tleap.sh` in the folders that contain the `.pdb` files. This script will generate the other required input files (`.mol2`, `.frcmod`, and `.lib`) for each ligand. Before running the ProFESSA workflow, you need to run this script for each ligand that you are interested in. 

# Script Overview

The provided `run_tleap.sh` script automates the generation of the required input files.

1. Setting the Molecule Name and Charge: Modify the following lines in the script to specify the correct name of the molecule (e.g ‘jmc_28_0’ without file extension) and its charge:
  
	fname='jmc_28_0'  # Replace with your ligand name
	charge=0  # Replace with the charge of your ligand

2. Antechamber and tleap: The script uses **antechamber** to generate the `.mol2` file and **parmchk2* to create the `.frcmod` file. Then, **tleap** is used to generate the `.prmtop` and `.rst7` files, which are required for running the free energy workflow.

3.  After modifying the molecule name and charge in the script, you can execute it by running the following command inside the directory that contains your `.pdb` file:

	bash run_tleap.sh

This will create all the necessary input files for the ProFESSA workflow, including the `.mol2`, `.frcmod`, `.lib`, `.prmtop`, and `.rst7` files.

# Updating AFFDO torsional parameters (customized GAFF2 runs)

AFFDO torsional parameters can be updated via ParmEd using the file supplied here `.in`. For a detailed explanation and recommended workflow, refer to the AFFDO documentation:
https://attmos.github.io/AFFDOWS/index.html


# Next Steps: Running ProFESSA

Once you have generated the necessary input files, you can proceed to run the ProFESSA workflow. For detailed instructions on how to run ProFESSA, please refer to the following publication:

Abir Ganguly, Hsu-Chun Tsai, Mario Fernández-Pendás, Tai-Sung Lee, Timothy J. Giese, and Darrin M. York  
*Journal of Chemical Information and Modeling* 2022 62 (23), 6069-6083  
DOI: [10.1021/acs.jcim.2c00879](https://doi.org/10.1021/acs.jcim.2c00879)
