# Supplementary material for: Automated Force Field Developer and Optimizer Platform: Torsion Reparameterization
Source: J Chem Inf Model. 2026 Mar 9;66(6):3206–19. doi: 10.1021/acs.jcim.6c00528 (PMC13014461; doi:10.1021/acs.jcim.6c00528)
Supplement: Supplementary file 2 [file ci6c00528_si_002.zip › input_files/free_energy_input_files/update_jmc28-params.in]

printDihedrals @C12 @C11 @N3 @C13
deleteDihedral @C12 @C11 @N3 @C13
addDihedral @C12 @C11 @N3 @C13 1.265773 2.000000 180.000100 1.368365 2.189537
printDihedrals @C12 @C11 @N3 @C13
printDihedrals @N2 @C11 @N3 @C13
deleteDihedral @N2 @C11 @N3 @C13
addDihedral @N2 @C11 @N3 @C13 1.332304 2.000000 180.000100 1.061915 1.971018
printDihedrals @N2 @C11 @N3 @C13
printDihedrals @N2 @C11 @N3 @H8
deleteDihedral @N2 @C11 @N3 @H8
addDihedral @N2 @C11 @N3 @H8 1.089666 2.000000 180.000100 1.456783 2.001447
printDihedrals @N2 @C11 @N3 @H8
printDihedrals @C12 @C11 @N3 @H8
deleteDihedral @C12 @C11 @N3 @H8
addDihedral @C12 @C11 @N3 @H8 1.154060 2.000000 180.000100 1.544215 2.001283
printDihedrals @C12 @C11 @N3 @H8
printDihedrals @N3 @C13 @C14 @C16
deleteDihedral @N3 @C13 @C14 @C16
addDihedral @N3 @C13 @C14 @C16 0.333774 2.000000 180.000100 0.956270 1.931179
printDihedrals @N3 @C13 @C14 @C16
printDihedrals @N3 @C13 @C14 @C15
deleteDihedral @N3 @C13 @C14 @C15
addDihedral @N3 @C13 @C14 @C15 0.498965 2.000000 180.000100 1.062256 1.904429
printDihedrals @N3 @C13 @C14 @C15
printDihedrals @N3 @C13 @C14 @H9
deleteDihedral @N3 @C13 @C14 @H9
addDihedral @N3 @C13 @C14 @H9 0.670794 2.000000 180.000100 0.662551 2.339488
printDihedrals @N3 @C13 @C14 @H9
printDihedrals @O2 @C13 @C14 @C15
deleteDihedral @O2 @C13 @C14 @C15
addDihedral @O2 @C13 @C14 @C15 0.476409 2.000000 180.000100 2.014495 2.371285
printDihedrals @O2 @C13 @C14 @C15
printDihedrals @O2 @C13 @C14 @C16
deleteDihedral @O2 @C13 @C14 @C16
addDihedral @O2 @C13 @C14 @C16 0.324955 2.000000 180.000100 1.278030 1.988870
printDihedrals @O2 @C13 @C14 @C16
printDihedrals @O2 @C13 @C14 @H9
deleteDihedral @O2 @C13 @C14 @H9
addDihedral @O2 @C13 @C14 @H9 0.737763 2.000000 180.000100 1.975473 1.964995
printDihedrals @O2 @C13 @C14 @H9
printDihedrals @C8 @C1 @C5 @O1
deleteDihedral @C8 @C1 @C5 @O1
addDihedral @C8 @C1 @C5 @O1 0.545380 2.000000 180.000100 1.198767 2.073729
printDihedrals @C8 @C1 @C5 @O1
printDihedrals @C8 @C1 @C5 @N1
deleteDihedral @C8 @C1 @C5 @N1
addDihedral @C8 @C1 @C5 @N1 0.754087 2.000000 180.000100 1.234659 2.260625
printDihedrals @C8 @C1 @C5 @N1
printDihedrals @C2 @C1 @C5 @O1
deleteDihedral @C2 @C1 @C5 @O1
addDihedral @C2 @C1 @C5 @O1 0.210457 2.000000 180.000100 1.363006 2.113384
printDihedrals @C2 @C1 @C5 @O1
printDihedrals @C2 @C1 @C5 @N1
deleteDihedral @C2 @C1 @C5 @N1
addDihedral @C2 @C1 @C5 @N1 0.397871 2.000000 180.000100 1.183033 2.222110
printDihedrals @C2 @C1 @C5 @N1
printDihedrals @C5 @N1 @C4 @C12
deleteDihedral @C5 @N1 @C4 @C12
addDihedral @C5 @N1 @C4 @C12 1.122669 2.000000 180.000100 1.599380 2.068685
printDihedrals @C5 @N1 @C4 @C12
printDihedrals @C5 @N1 @C4 @C6
deleteDihedral @C5 @N1 @C4 @C6
addDihedral @C5 @N1 @C4 @C6 1.105659 2.000000 180.000100 1.044242 2.029877
printDihedrals @C5 @N1 @C4 @C6
printDihedrals @H6 @N1 @C4 @C6
deleteDihedral @H6 @N1 @C4 @C6
addDihedral @H6 @N1 @C4 @C6 1.085150 2.000000 180.000100 1.548261 2.098798
printDihedrals @H6 @N1 @C4 @C6
printDihedrals @H6 @N1 @C4 @C12
deleteDihedral @H6 @N1 @C4 @C12
addDihedral @H6 @N1 @C4 @C12 1.111474 2.000000 180.000100 1.060106 1.999536
printDihedrals @H6 @N1 @C4 @C12
outparm new.prmtop
