# Supplementary material for: Automated Force Field Developer and Optimizer Platform: Torsion Reparameterization
Source: J Chem Inf Model. 2026 Mar 9;66(6):3206–19. doi: 10.1021/acs.jcim.6c00528 (PMC13014461; doi:10.1021/acs.jcim.6c00528)
Supplement: Supplementary file 2 [file ci6c00528_si_002.zip › input_files/free_energy_input_files/update-mcl1_35-params.in]

printDihedrals @C8 @C9 @C10 @C11
deleteDihedral @C8 @C9 @C10 @C11
addDihedral @C8 @C9 @C10 @C11 0.119422 3.000000 0.000000 1.192835 2.003275
printDihedrals @C8 @C9 @C10 @C11
printDihedrals @C2 @C9 @C10 @H5
deleteDihedral @C2 @C9 @C10 @H5
addDihedral @C2 @C9 @C10 @H5 0.000000 3.000000 0.000000 1.198689 2.000128
printDihedrals @C2 @C9 @C10 @H5
printDihedrals @C2 @C9 @C10 @H6
deleteDihedral @C2 @C9 @C10 @H6
addDihedral @C2 @C9 @C10 @H6 0.000000 3.000000 0.000000 1.205906 1.995256
printDihedrals @C2 @C9 @C10 @H6
printDihedrals @C2 @C9 @C10 @C11
deleteDihedral @C2 @C9 @C10 @C11
addDihedral @C2 @C9 @C10 @C11 0.275485 3.000000 180.000100 1.299972 2.003098
printDihedrals @C2 @C9 @C10 @C11
printDihedrals @C8 @C9 @C10 @H5
deleteDihedral @C8 @C9 @C10 @H5
addDihedral @C8 @C9 @C10 @H5 0.119422 3.000000 0.000000 1.202164 1.997193
printDihedrals @C8 @C9 @C10 @H5
printDihedrals @C8 @C9 @C10 @H6
deleteDihedral @C8 @C9 @C10 @H6
addDihedral @C8 @C9 @C10 @H6 0.119422 3.000000 0.000000 1.192835 2.005878
printDihedrals @C8 @C9 @C10 @H6
printDihedrals @C9 @C10 @C11 @C12
deleteDihedral @C9 @C10 @C11 @C12
addDihedral @C9 @C10 @C11 @C12 0.193771 3.000000 0.000000 0.000000 7.420241
printDihedrals @C9 @C10 @C11 @C12
printDihedrals @C9 @C10 @C11 @H7
deleteDihedral @C9 @C10 @C11 @H7
addDihedral @C9 @C10 @C11 @H7 0.101429 3.000000 0.000000 0.564407 3.534041
printDihedrals @C9 @C10 @C11 @H7
printDihedrals @C9 @C10 @C11 @H8
deleteDihedral @C9 @C10 @C11 @H8
addDihedral @C9 @C10 @C11 @H8 0.205031 3.000000 0.000000 9.525243 0.527702
printDihedrals @C9 @C10 @C11 @H8
printDihedrals @H5 @C10 @C11 @C12
deleteDihedral @H5 @C10 @C11 @C12
addDihedral @H5 @C10 @C11 @C12 0.229659 3.000000 0.000000 0.110183 0.478501
printDihedrals @H5 @C10 @C11 @C12
printDihedrals @H5 @C10 @C11 @H7
deleteDihedral @H5 @C10 @C11 @H7
addDihedral @H5 @C10 @C11 @H7 0.133758 3.000000 0.000000 2.868472 3.183082
printDihedrals @H5 @C10 @C11 @H7
printDihedrals @H5 @C10 @C11 @H8
deleteDihedral @H5 @C10 @C11 @H8
addDihedral @H5 @C10 @C11 @H8 0.233554 3.000000 0.000000 1.897969 2.875971
printDihedrals @H5 @C10 @C11 @H8
printDihedrals @H6 @C10 @C11 @C12
deleteDihedral @H6 @C10 @C11 @C12
addDihedral @H6 @C10 @C11 @C12 0.124590 3.000000 0.000000 1.782263 3.206146
printDihedrals @H6 @C10 @C11 @C12
printDihedrals @H6 @C10 @C11 @H7
deleteDihedral @H6 @C10 @C11 @H7
addDihedral @H6 @C10 @C11 @H7 0.023193 3.000000 0.000000 0.302445 0.671523
printDihedrals @H6 @C10 @C11 @H7
printDihedrals @H6 @C10 @C11 @H8
deleteDihedral @H6 @C10 @C11 @H8
addDihedral @H6 @C10 @C11 @H8 0.133902 3.000000 0.000000 2.968079 3.543933
printDihedrals @H6 @C10 @C11 @H8
printDihedrals @C10 @C11 @C12 @O3
deleteDihedral @C10 @C11 @C12 @O3
addDihedral @C10 @C11 @C12 @O3 0.000000 3.000000 0.000000 0.861056 1.386356
printDihedrals @C10 @C11 @C12 @O3
printDihedrals @C10 @C11 @C12 @H9
deleteDihedral @C10 @C11 @C12 @H9
addDihedral @C10 @C11 @C12 @H9 0.000000 3.000000 0.000000 1.189704 1.231935
printDihedrals @C10 @C11 @C12 @H9
printDihedrals @C10 @C11 @C12 @H10
deleteDihedral @C10 @C11 @C12 @H10
addDihedral @C10 @C11 @C12 @H10 0.000000 3.000000 0.000000 1.191823 2.665659
printDihedrals @C10 @C11 @C12 @H10
printDihedrals @H7 @C11 @C12 @O3
deleteDihedral @H7 @C11 @C12 @O3
addDihedral @H7 @C11 @C12 @O3 1.408835 1.000000 0.000000 0.653687 3.504793
printDihedrals @H7 @C11 @C12 @O3
printDihedrals @H7 @C11 @C12 @H9
deleteDihedral @H7 @C11 @C12 @H9
addDihedral @H7 @C11 @C12 @H9 0.286302 3.000000 0.000000 1.260030 2.052572
printDihedrals @H7 @C11 @C12 @H9
printDihedrals @H7 @C11 @C12 @H10
deleteDihedral @H7 @C11 @C12 @H10
addDihedral @H7 @C11 @C12 @H10 0.771668 3.000000 0.000000 1.178688 1.760854
printDihedrals @H7 @C11 @C12 @H10
printDihedrals @H8 @C11 @C12 @O3
deleteDihedral @H8 @C11 @C12 @O3
addDihedral @H8 @C11 @C12 @O3 0.100000 1.000000 0.000000 1.779908 0.380260
printDihedrals @H8 @C11 @C12 @O3
printDihedrals @H8 @C11 @C12 @H9
deleteDihedral @H8 @C11 @C12 @H9
addDihedral @H8 @C11 @C12 @H9 0.000000 3.000000 0.000000 1.157575 2.072795
printDihedrals @H8 @C11 @C12 @H9
printDihedrals @H8 @C11 @C12 @H10
deleteDihedral @H8 @C11 @C12 @H10
addDihedral @H8 @C11 @C12 @H10 0.000000 3.000000 0.000000 1.249340 2.028336
printDihedrals @H8 @C11 @C12 @H10
printDihedrals @C12 @O3 @C13 @C18
deleteDihedral @C12 @O3 @C13 @C18
addDihedral @C12 @O3 @C13 @C18 1.560388 2.000000 180.000100 1.137222 2.109328
printDihedrals @C12 @O3 @C13 @C18
printDihedrals @C12 @O3 @C13 @C14
deleteDihedral @C12 @O3 @C13 @C14
addDihedral @C12 @O3 @C13 @C14 1.557370 2.000000 180.000100 1.518524 1.895779
printDihedrals @C12 @O3 @C13 @C14
printDihedrals @C11 @C12 @O3 @C13
deleteDihedral @C11 @C12 @O3 @C13
addDihedral @C11 @C12 @O3 @C13 0.123250 3.000000 0.000000 0.000000 12.183479
printDihedrals @C11 @C12 @O3 @C13
printDihedrals @H9 @C12 @O3 @C13
deleteDihedral @H9 @C12 @O3 @C13
addDihedral @H9 @C12 @O3 @C13 0.116583 3.000000 0.000000 0.000000 1.681006
printDihedrals @H9 @C12 @O3 @C13
printDihedrals @H10 @C12 @O3 @C13
deleteDihedral @H10 @C12 @O3 @C13
addDihedral @H10 @C12 @O3 @C13 0.115471 3.000000 0.000000 0.258371 1.694738
printDihedrals @H10 @C12 @O3 @C13
outparm new.prmtop
