# Supplementary material for: Automated Force Field Developer and Optimizer Platform: Torsion Reparameterization
Source: J Chem Inf Model. 2026 Mar 9;66(6):3206–19. doi: 10.1021/acs.jcim.6c00528 (PMC13014461; doi:10.1021/acs.jcim.6c00528)
Supplement: Supplementary file 2 [file ci6c00528_si_002.zip › input_files/AFFDO-runs/jmc28_f1-MS/data.json]

{
    "affdo_version": "24.09",
    "AFFDO_HOME": "/home/ubuntu/Work/AFFDO",
    "PYTHON_EXE": "python3",
    "AutoGraph_path": "./extern/AutoGraph",
    "quick_path": "QUICK_HOME",
    "amber_path": "AMBER_HOME",
    "xtb_path": "XTB_EXE_PATH",
    "project_parallel_mode": "parallel",
    "max_concurrent_projects": 4,
    "fragment_parallel_mode": "parallel",
    "param_mode": "torsion",
    "reference_level": "dft",
    "forcefield": "gaff2",
    "charge_model": "bcc",
    "fragmentation": "no",
    "fragment_size": 3,
    "database_access": "no",
    "create_project_report": "yes",
    "conformer_generator": "rdkit_etkdg",
    "initial_conformer_min_engine": "xtb",
    "clustering_tool": "scipy",
    "centroid_optimizer": "quick",
    "centroid_optimization1_quick_jobcard": "opt1_default",
    "centroid_optimization2_quick_jobcard": "opt2_default",
    "resp_charges_quick_jobcard": "resp_default",
    "resp_charge_calculator": "antechamber",
    "centroid_optimizer_mm": "sander",
    "xtb_centroid_energy_cutoff": 7.0,
    "qm_centroid_energy_cutoff": 3.5,
    "jump_threshold": 0.02,
    "clustering_trigger_distance": 0.2,
    "parameter_optimization": "scipy",
    "automatic_remote_host_selection": "yes",
    "checkpoint": "affdo_completed",
    "torsion_cutoff": 30.0,
    "torsional_scan_optimizer": "geometric",
    "torsional_scan_engine": "xtb",
    "torsional_scan_step_size": 20.0,
    "torsional_scan_quick_jobcard": "ts_default",
    "multi_centroids_scan": "yes",
    "bi_directional_torsional_scan": "no",
    "ffpopt_scan_level": "xtb",
    "ffpopt_scan_mode": "direct",
    "topology_simplicity": 0.3,
    "jump_penalty_weight": 0.45,
    "curvature_rms_weight": 0.25,
    "total_variation_weight": 0.15,
    "high_freq_energy_weight": 0.1,
    "minimum_energy_weight": 0.05,
    "qm_single_point_engine": "quick",
    "ml_single_point_engine": "ffpopt",
    "qm_constrained_optimization_engine": "quick",
    "ml_constrained_optimization_engine": "ffpopt",
    "mm_constrained_optimizer": "geometric",
    "qm_constrained_optimizer": "dlfind",
    "ml_constrained_optimizer": "geoemetric",
    "constrained_optimization_quick_jobcard": "constopt_default",
    "dft_theory_level": "default",
    "paramfit_random_seed": -1,
    "paramfit_torsion_fitting1_search_space": -1,
    "paramfit_torsion_fitting2_search_space": 0.01,
    "gaff_norm_rmse_threshold": 0.15,
    "fitting_norm_rmse_threshold": 0.25,
    "fitting_norm_rmse_upper_limit": 0.5,
    "scipy_rmsd_absolute_convergence": "yes",
    "scipy_rmsd_absolute_threshold": 0.25,
    "scipy_rmsd_relative_convergence": "no",
    "scipy_rmsd_relative_threshold": 0.0001,
    "torsion_coupling_mode": "uncoupled",
    "scan_action": {
        "xtb": "scan",
        "dft-sp": "single_point",
        "qdpi2-sp": "single_point",
        "mace-sp": "single_point",
        "dft": "constraint_opt",
        "qdpi2": "constraint_opt",
        "mace": "constraint_opt"
    },
    "affdo_path": "/home/ubuntu/Work/AFFDO/runs/ablanco_e4b71999",
    "ligand_file": "ablanco_e4b71999.mol",
    "ligand_charge": 0,
    "input_file_path": "./runs/ablanco_e4b71999/input_file/ablanco_e4b71999.mol",
    "conformers_dir": "./runs/ablanco_e4b71999/results/conformers/",
    "conformer_minimization_dir": "./runs/ablanco_e4b71999/results/conformer_minimization/",
    "most_stable_conf_id": 48,
    "clusters_dir": "./runs/ablanco_e4b71999/results/clusters/",
    "centroid_conf_ids": [
        12,
        16,
        27,
        42,
        48,
        51
    ],
    "centroid_optimization_dir": "./runs/ablanco_e4b71999/results/conformer_minimization/",
    "centroid_optimization_mm_dir": "./runs/ablanco_e4b71999/results/centroid_optimization_mm/",
    "std_ff_input_prep_dir": "./runs/ablanco_e4b71999/results/centroid_optimization_mm/std_ff_input_prep/",
    "std_ff_centroid_optimization_dir": "./runs/ablanco_e4b71999/results/centroid_optimization_mm/std_ff_centroid_optimization/",
    "centroid_selection_mode": "auto",
    "significant_centroid_ids": [
        12,
        16,
        42,
        48,
        51
    ],
    "torsion_works_dir": "./runs/ablanco_e4b71999/results/torsion_works/",
    "longest_nh_chain": [
        1,
        0,
        5,
        4,
        6,
        7,
        9,
        11,
        12
    ],
    "torsion_selection_mode": "auto",
    "conformer_torsion_labels": {
        "999-999": {
            "5-4-6-7": null,
            "4-6-7-9": null,
            "6-7-9-11": null
        }
    },
    "torsion_map": {
        "5-4-6-7": [],
        "4-6-7-9": [],
        "6-7-9-11": []
    },
    "torsional_scan_dir": "./runs/ablanco_e4b71999/results/torsional_scan/",
    "torsional_scan_analysis_dir": "./runs/ablanco_e4b71999/results/torsional_scan/torsional_scan_analysis/",
    "selected_molecular_structure_directory": "./runs/ablanco_e4b71999/results/torsional_scan/torsional_scan_analysis/selected_xyz/",
    "torsion_profile_selection_mode": "auto",
    "final_reference_torsions": {
        "confs_999-999_dh_5-4-6-7": [
            187.24,
            207.24,
            227.24,
            247.24,
            267.24,
            287.24,
            307.24,
            327.24,
            347.24,
            7.24,
            27.24,
            47.24,
            67.24,
            87.24,
            107.24,
            127.24,
            147.24,
            167.24
        ],
        "confs_999-999_dh_4-6-7-9": [
            182.05,
            202.05,
            222.05,
            242.05,
            262.05,
            282.05,
            302.05,
            322.05,
            342.05,
            2.05,
            22.05,
            42.05,
            62.05,
            82.05,
            102.05,
            122.05,
            142.05,
            162.05
        ],
        "confs_999-999_dh_6-7-9-11": [
            232.94,
            252.94,
            272.94,
            292.94,
            312.94,
            332.94,
            352.94,
            12.94,
            32.94,
            52.94,
            72.94,
            92.94,
            112.94,
            132.94,
            152.94,
            172.94,
            192.94,
            212.94
        ]
    },
    "final_reference_energies": {
        "confs_999-999_dh_5-4-6-7": [
            -611.640066573,
            -611.6401189,
            -611.640034133,
            -611.638985513,
            -611.638949557,
            -611.643465083,
            -611.64875552,
            -611.652502463,
            -611.654540701,
            -611.654984628,
            -611.653993817,
            -611.651269451,
            -611.646735863,
            -611.641401829,
            -611.63761429,
            -611.639572719,
            -611.640160066,
            -611.640200307
        ],
        "confs_999-999_dh_4-6-7-9": [
            -611.649874957,
            -611.648177369,
            -611.643298953,
            -611.636600129,
            -611.630164989,
            -611.634457752,
            -611.638188843,
            -611.640084229,
            -611.640691041,
            -611.644993802,
            -611.644540178,
            -611.642458821,
            -611.63814672,
            -611.631433529,
            -611.640904938,
            -611.648424965,
            -611.653270592,
            -611.655079096
        ],
        "confs_999-999_dh_6-7-9-11": [
            -611.640072038,
            -611.639280678,
            -611.636791171,
            -611.63475801,
            -611.634102148,
            -611.63461484,
            -611.635551049,
            -611.63556933,
            -611.634636297,
            -611.632698079,
            -611.630757153,
            -611.631577791,
            -611.631799822,
            -611.63278468,
            -611.634811165,
            -611.636991592,
            -611.639152361,
            -611.640165484
        ]
    },
    "xtb_reference_energies": {
        "confs_999-999_dh_5-4-6-7": [
            -40.59940315871,
            -40.599328415281,
            -40.598534847519,
            -40.596721749289,
            -40.595640884338,
            -40.599982819484,
            -40.604629650987,
            -40.607656049945,
            -40.609252587551,
            -40.609610223822,
            -40.608842401606,
            -40.606790990005,
            -40.603037849799,
            -40.598098372125,
            -40.594537732305,
            -40.59739702981,
            -40.598894850756,
            -40.599414818849
        ],
        "confs_999-999_dh_4-6-7-9": [
            -40.606877203497,
            -40.605679558197,
            -40.602014110163,
            -40.596125183779,
            -40.589576930802,
            -40.595068536006,
            -40.598460531579,
            -40.600412895701,
            -40.60110239508,
            -40.600553538739,
            -40.598892346387,
            -40.60112368524,
            -40.597467600371,
            -40.59210375836,
            -40.598117471923,
            -40.604257231218,
            -40.608222971884,
            -40.609667725447
        ],
        "confs_999-999_dh_6-7-9-11": [
            -40.59940315871,
            -40.598809953146,
            -40.596960156073,
            -40.595388913551,
            -40.59492982676,
            -40.595223573215,
            -40.595624412591,
            -40.59562101922,
            -40.595585382962,
            -40.594764707954,
            -40.593221385795,
            -40.591662572492,
            -40.592226324211,
            -40.594192543801,
            -40.596039431849,
            -40.597516897453,
            -40.598704277653,
            -40.599400937168
        ]
    },
    "final_reference_energy_dir": "./runs/ablanco_e4b71999/results/torsional_scan/torsional_scan_analysis/selected_xyz/",
    "constrained_optimization_dir": "./runs/ablanco_e4b71999/results/constrained_optimization/",
    "dft_reference_energies": {
        "confs_999-999_dh_5-4-6-7": [
            -611.640066573,
            -611.6401189,
            -611.640034133,
            -611.638985513,
            -611.638949557,
            -611.643465083,
            -611.64875552,
            -611.652502463,
            -611.654540701,
            -611.654984628,
            -611.653993817,
            -611.651269451,
            -611.646735863,
            -611.641401829,
            -611.63761429,
            -611.639572719,
            -611.640160066,
            -611.640200307
        ],
        "confs_999-999_dh_4-6-7-9": [
            -611.649874957,
            -611.648177369,
            -611.643298953,
            -611.636600129,
            -611.630164989,
            -611.634457752,
            -611.638188843,
            -611.640084229,
            -611.640691041,
            -611.644993802,
            -611.644540178,
            -611.642458821,
            -611.63814672,
            -611.631433529,
            -611.640904938,
            -611.648424965,
            -611.653270592,
            -611.655079096
        ],
        "confs_999-999_dh_6-7-9-11": [
            -611.640072038,
            -611.639280678,
            -611.636791171,
            -611.63475801,
            -611.634102148,
            -611.63461484,
            -611.635551049,
            -611.63556933,
            -611.634636297,
            -611.632698079,
            -611.630757153,
            -611.631577791,
            -611.631799822,
            -611.63278468,
            -611.634811165,
            -611.636991592,
            -611.639152361,
            -611.640165484
        ]
    },
    "paramtest_works_dir": "./runs/ablanco_e4b71999/results/paramtest_works/",
    "paramtest_gaff_dir": "./runs/ablanco_e4b71999/results/paramtest_works/paramtest_dft_ref_gaff/",
    "dft_gaff_ts_energy": {
        "999-999": {
            "5-4-6-7": [
                -0.16308738,
                -0.16396923,
                -0.1668296,
                -0.16989711,
                -0.17336012,
                -0.17692116,
                -0.17984444,
                -0.18113985,
                -0.18097086,
                -0.18065762,
                -0.18080176,
                -0.18031136,
                -0.17806232,
                -0.17452302,
                -0.17087397,
                -0.16777595,
                -0.16506972,
                -0.16307902
            ],
            "4-6-7-9": [
                -0.17977872,
                -0.17878322,
                -0.17523124,
                -0.16969415,
                -0.16346735,
                -0.15780916,
                -0.16288911,
                -0.16862799,
                -0.17212351,
                -0.17349082,
                -0.17020146,
                -0.1643829,
                -0.15785111,
                -0.15331797,
                -0.16968264,
                -0.17535896,
                -0.17941812,
                -0.18075295
            ],
            "6-7-9-11": [
                -0.17839704,
                -0.17697011,
                -0.17637807,
                -0.17696134,
                -0.17849374,
                -0.17976542,
                -0.17942648,
                -0.17819093,
                -0.17685297,
                -0.17549649,
                -0.17425671,
                -0.17423249,
                -0.17625964,
                -0.17916964,
                -0.18054409,
                -0.18063484,
                -0.17976911,
                -0.1783893
            ]
        }
    },
    "gaff_ts_energy": {
        "999-999": {
            "5-4-6-7": [
                -0.16308738,
                -0.16396923,
                -0.1668296,
                -0.16989711,
                -0.17336012,
                -0.17692116,
                -0.17984444,
                -0.18113985,
                -0.18097086,
                -0.18065762,
                -0.18080176,
                -0.18031136,
                -0.17806232,
                -0.17452302,
                -0.17087397,
                -0.16777595,
                -0.16506972,
                -0.16307902
            ],
            "4-6-7-9": [
                -0.17977872,
                -0.17878322,
                -0.17523124,
                -0.16969415,
                -0.16346735,
                -0.15780916,
                -0.16288911,
                -0.16862799,
                -0.17212351,
                -0.17349082,
                -0.17020146,
                -0.1643829,
                -0.15785111,
                -0.15331797,
                -0.16968264,
                -0.17535896,
                -0.17941812,
                -0.18075295
            ],
            "6-7-9-11": [
                -0.17839704,
                -0.17697011,
                -0.17637807,
                -0.17696134,
                -0.17849374,
                -0.17976542,
                -0.17942648,
                -0.17819093,
                -0.17685297,
                -0.17549649,
                -0.17425671,
                -0.17423249,
                -0.17625964,
                -0.17916964,
                -0.18054409,
                -0.18063484,
                -0.17976911,
                -0.1783893
            ]
        }
    },
    "paramopt_works_dir": "./runs/ablanco_e4b71999/results/paramopt_works/",
    "paramopt_dh_works_dir": "./runs/ablanco_e4b71999/results/paramopt_works/dh_6-7-9-11/",
    "torsion_optimization_status": {
        "5-4-6-7": {
            "status": "success",
            "reason": "optimization_successful",
            "message": "AFFDO found improved parameters",
            "gaff_rmse": 2.7329056707427846,
            "affdo_rmse": 0.28111495181048346
        },
        "4-6-7-9": {
            "status": "success",
            "reason": "optimization_successful",
            "message": "AFFDO found improved parameters",
            "gaff_rmse": 2.669882665350551,
            "affdo_rmse": 1.1440470469442006
        },
        "6-7-9-11": {
            "status": "success",
            "reason": "optimization_successful",
            "message": "AFFDO found improved parameters",
            "gaff_rmse": 2.0162900242790225,
            "affdo_rmse": 0.227681193001015
        }
    },
    "fitted_energies": {
        "5-4-6-7": [
            9.475595125000003,
            9.098819025000006,
            9.161242725000006,
            10.039742725000005,
            9.752197125000006,
            7.458000650000005,
            3.9668353750000076,
            1.0635874000000145,
            0.04605222500000408,
            0.0,
            0.27652042500000257,
            1.947803925000009,
            5.312270675000007,
            8.55060992500001,
            10.30044387500001,
            10.08473447500001,
            9.275447725000006,
            9.480081750000009
        ],
        "4-6-7-9": [
            0.5241130999999919,
            3.0616603500000026,
            7.6342904999999925,
            9.23233219999999,
            15.203885750000005,
            12.35350465,
            9.402008199999992,
            7.771706724999994,
            8.204713099999992,
            7.515893799999994,
            6.806548975000002,
            8.302370925000004,
            11.408916349999998,
            14.068907675,
            9.252550250000008,
            3.857951575000001,
            0.47337972499999603,
            0.0
        ],
        "6-7-9-11": [
            0.0,
            0.7893573499999907,
            2.1418708499999917,
            3.5062817500000008,
            4.01236677499999,
            3.4490035500000014,
            2.9378483249999987,
            3.046299149999989,
            3.6687415000000048,
            4.573270200000001,
            5.533796999999993,
            5.964111399999997,
            5.396845124999991,
            4.230868549999999,
            3.320911975000003,
            1.81498727499999,
            0.403363274999996,
            0.004643499999994194
        ]
    }
}
