# Supplementary material for: Automated Force Field Developer and Optimizer Platform: Torsion Reparameterization
Source: J Chem Inf Model. 2026 Mar 9;66(6):3206–19. doi: 10.1021/acs.jcim.6c00528 (PMC13014461; doi:10.1021/acs.jcim.6c00528)
Supplement: Supplementary file 2 [file ci6c00528_si_002.zip › input_files/AFFDO-runs/mcl1_35_f1-MS/data.json]

{
    "affdo_version": "24.09",
    "AFFDO_HOME": "/home/ubuntu/Work/AFFDO",
    "PYTHON_EXE": "python3",
    "AutoGraph_path": "./extern/AutoGraph",
    "quick_path": "QUICK_HOME",
    "amber_path": "AMBER_HOME",
    "xtb_path": "XTB_EXE_PATH",
    "project_parallel_mode": "parallel",
    "max_concurrent_projects": 4,
    "fragment_parallel_mode": "parallel",
    "param_mode": "torsion",
    "reference_level": "dft",
    "forcefield": "gaff2",
    "charge_model": "bcc",
    "fragmentation": "no",
    "fragment_size": 3,
    "database_access": "no",
    "create_project_report": "yes",
    "conformer_generator": "rdkit_etkdg",
    "initial_conformer_min_engine": "xtb",
    "clustering_tool": "scipy",
    "centroid_optimizer": "quick",
    "centroid_optimization1_quick_jobcard": "opt1_default",
    "centroid_optimization2_quick_jobcard": "opt2_default",
    "resp_charges_quick_jobcard": "resp_default",
    "resp_charge_calculator": "antechamber",
    "centroid_optimizer_mm": "sander",
    "xtb_centroid_energy_cutoff": 7.0,
    "qm_centroid_energy_cutoff": 3.5,
    "jump_threshold": 0.02,
    "clustering_trigger_distance": 0.2,
    "parameter_optimization": "scipy",
    "automatic_remote_host_selection": "yes",
    "checkpoint": "affdo_completed",
    "torsion_cutoff": 30.0,
    "torsional_scan_optimizer": "geometric",
    "torsional_scan_engine": "xtb",
    "torsional_scan_step_size": 20.0,
    "torsional_scan_quick_jobcard": "ts_default",
    "multi_centroids_scan": "yes",
    "bi_directional_torsional_scan": "no",
    "ffpopt_scan_level": "xtb",
    "ffpopt_scan_mode": "direct",
    "topology_simplicity": 0.3,
    "jump_penalty_weight": 0.45,
    "curvature_rms_weight": 0.25,
    "total_variation_weight": 0.15,
    "high_freq_energy_weight": 0.1,
    "minimum_energy_weight": 0.05,
    "qm_single_point_engine": "quick",
    "ml_single_point_engine": "ffpopt",
    "qm_constrained_optimization_engine": "quick",
    "ml_constrained_optimization_engine": "ffpopt",
    "mm_constrained_optimizer": "geometric",
    "qm_constrained_optimizer": "dlfind",
    "ml_constrained_optimizer": "geoemetric",
    "constrained_optimization_quick_jobcard": "constopt_default",
    "dft_theory_level": "default",
    "paramfit_random_seed": -1,
    "paramfit_torsion_fitting1_search_space": -1,
    "paramfit_torsion_fitting2_search_space": 0.01,
    "gaff_norm_rmse_threshold": 0.15,
    "fitting_norm_rmse_threshold": 0.25,
    "fitting_norm_rmse_upper_limit": 0.5,
    "scipy_rmsd_absolute_convergence": "yes",
    "scipy_rmsd_absolute_threshold": 0.25,
    "scipy_rmsd_relative_convergence": "no",
    "scipy_rmsd_relative_threshold": 0.0001,
    "torsion_coupling_mode": "uncoupled",
    "scan_action": {
        "xtb": "scan",
        "dft-sp": "single_point",
        "qdpi2-sp": "single_point",
        "mace-sp": "single_point",
        "dft": "constraint_opt",
        "qdpi2": "constraint_opt",
        "mace": "constraint_opt"
    },
    "affdo_path": "/home/ubuntu/Work/AFFDO/runs/ablanco_6eea3d64",
    "ligand_file": "ablanco_6eea3d64.mol",
    "ligand_charge": -1,
    "input_file_path": "./runs/ablanco_6eea3d64/input_file/ablanco_6eea3d64.mol",
    "conformers_dir": "./runs/ablanco_6eea3d64/results/conformers/",
    "conformer_minimization_dir": "./runs/ablanco_6eea3d64/results/conformer_minimization/",
    "most_stable_conf_id": 90,
    "clusters_dir": "./runs/ablanco_6eea3d64/results/clusters/",
    "centroid_conf_ids": [
        9,
        48,
        88,
        90,
        150,
        152,
        203,
        236
    ],
    "centroid_optimization_dir": "./runs/ablanco_6eea3d64/results/conformer_minimization/",
    "centroid_optimization_mm_dir": "./runs/ablanco_6eea3d64/results/centroid_optimization_mm/",
    "std_ff_input_prep_dir": "./runs/ablanco_6eea3d64/results/centroid_optimization_mm/std_ff_input_prep/",
    "std_ff_centroid_optimization_dir": "./runs/ablanco_6eea3d64/results/centroid_optimization_mm/std_ff_centroid_optimization/",
    "centroid_selection_mode": "auto",
    "significant_centroid_ids": [
        9,
        48,
        88,
        90,
        150,
        152,
        203,
        236
    ],
    "torsion_works_dir": "./runs/ablanco_6eea3d64/results/torsion_works/",
    "longest_nh_chain": [
        6,
        5,
        4,
        9,
        10,
        11,
        12,
        13,
        14,
        15
    ],
    "torsion_selection_mode": "auto",
    "conformer_torsion_labels": {
        "999-999": {
            "9-10-11-12": null,
            "10-11-12-13": null,
            "11-12-13-14": null
        }
    },
    "torsion_map": {
        "9-10-11-12": [],
        "10-11-12-13": [],
        "11-12-13-14": []
    },
    "torsional_scan_dir": "./runs/ablanco_6eea3d64/results/torsional_scan/",
    "torsional_scan_analysis_dir": "./runs/ablanco_6eea3d64/results/torsional_scan/torsional_scan_analysis/",
    "selected_molecular_structure_directory": "./runs/ablanco_6eea3d64/results/torsional_scan/torsional_scan_analysis/selected_xyz/",
    "torsion_profile_selection_mode": "auto",
    "final_reference_torsions": {
        "confs_999-999_dh_9-10-11-12": [
            87.29,
            107.29,
            127.29,
            147.29,
            167.29,
            187.29,
            207.29,
            227.29,
            247.29,
            267.29,
            287.29,
            307.29,
            327.29,
            347.29,
            7.29,
            27.29,
            47.29,
            67.29
        ],
        "confs_999-999_dh_10-11-12-13": [
            184.53,
            204.53,
            224.53,
            244.53,
            264.53,
            284.53,
            304.53,
            324.53,
            344.53,
            4.53,
            24.53,
            44.53,
            64.53,
            84.53,
            104.53,
            124.53,
            144.53,
            164.53
        ],
        "confs_999-999_dh_11-12-13-14": [
            63.0,
            83.0,
            103.0,
            123.0,
            143.0,
            163.0,
            183.0,
            203.0,
            223.0,
            243.0,
            263.0,
            283.0,
            303.0,
            323.0,
            343.0,
            3.0,
            23.0,
            43.0
        ]
    },
    "final_reference_energies": {
        "confs_999-999_dh_9-10-11-12": [
            -783.489388267,
            -783.488982716,
            -783.488628316,
            -783.485632981,
            -783.482551084,
            -783.48153016,
            -783.483463119,
            -783.486282084,
            -783.487796847,
            -783.488214418,
            -783.487710144,
            -783.48508905,
            -783.482837693,
            -783.482620853,
            -783.484019645,
            -783.48665244,
            -783.488978262,
            -783.489714868
        ],
        "confs_999-999_dh_10-11-12-13": [
            -783.490210007,
            -783.488972036,
            -783.485746055,
            -783.483581293,
            -783.484580725,
            -783.487525345,
            -783.488203049,
            -783.485988269,
            -783.483014029,
            -783.482752823,
            -783.485931386,
            -783.489186214,
            -783.490225248,
            -783.488855492,
            -783.487069821,
            -783.485529035,
            -783.486837466,
            -783.48939303
        ],
        "confs_999-999_dh_11-12-13-14": [
            -783.48753442,
            -783.485683845,
            -783.482635863,
            -783.483053469,
            -783.486008516,
            -783.488041824,
            -783.487849176,
            -783.486041128,
            -783.485282454,
            -783.486890799,
            -783.487863857,
            -783.492659087,
            -783.4900185,
            -783.484065442,
            -783.480324123,
            -783.48318005,
            -783.487117824,
            -783.487443124
        ]
    },
    "xtb_reference_energies": {
        "confs_999-999_dh_9-10-11-12": [
            -50.35849160202,
            -50.357994408195,
            -50.358219326811,
            -50.357066476336,
            -50.354805505642,
            -50.352429105583,
            -50.353638718684,
            -50.354483983136,
            -50.354597932324,
            -50.3553540027,
            -50.355441892011,
            -50.353198989131,
            -50.351211870545,
            -50.350835583127,
            -50.352324628326,
            -50.35487285672,
            -50.356915591218,
            -50.357187191772
        ],
        "confs_999-999_dh_10-11-12-13": [
            -50.357177183168,
            -50.356272766048,
            -50.354046632319,
            -50.352342649312,
            -50.352908187396,
            -50.354966095534,
            -50.355218720525,
            -50.353088163996,
            -50.350805242332,
            -50.351097376907,
            -50.354113567756,
            -50.35701522904,
            -50.357871046707,
            -50.358450230249,
            -50.355117316712,
            -50.355331274272,
            -50.35699875402,
            -50.358429180732
        ],
        "confs_999-999_dh_11-12-13-14": [
            -50.35708770908,
            -50.356138028404,
            -50.353683071498,
            -50.352402191541,
            -50.354062838221,
            -50.355166853769,
            -50.354783832518,
            -50.35399560231,
            -50.354223355473,
            -50.355866975334,
            -50.356287816842,
            -50.355789759056,
            -50.353951949978,
            -50.350692152181,
            -50.349238651333,
            -50.351541889129,
            -50.355219148396,
            -50.357109403403
        ]
    },
    "final_reference_energy_dir": "./runs/ablanco_6eea3d64/results/torsional_scan/torsional_scan_analysis/selected_xyz/",
    "constrained_optimization_dir": "./runs/ablanco_6eea3d64/results/constrained_optimization/",
    "dft_reference_energies": {
        "confs_999-999_dh_9-10-11-12": [
            -783.489388267,
            -783.488982716,
            -783.488628316,
            -783.485632981,
            -783.482551084,
            -783.48153016,
            -783.483463119,
            -783.486282084,
            -783.487796847,
            -783.488214418,
            -783.487710144,
            -783.48508905,
            -783.482837693,
            -783.482620853,
            -783.484019645,
            -783.48665244,
            -783.488978262,
            -783.489714868
        ],
        "confs_999-999_dh_10-11-12-13": [
            -783.490210007,
            -783.488972036,
            -783.485746055,
            -783.483581293,
            -783.484580725,
            -783.487525345,
            -783.488203049,
            -783.485988269,
            -783.483014029,
            -783.482752823,
            -783.485931386,
            -783.489186214,
            -783.490225248,
            -783.488855492,
            -783.487069821,
            -783.485529035,
            -783.486837466,
            -783.48939303
        ],
        "confs_999-999_dh_11-12-13-14": [
            -783.48753442,
            -783.485683845,
            -783.482635863,
            -783.483053469,
            -783.486008516,
            -783.488041824,
            -783.487849176,
            -783.486041128,
            -783.485282454,
            -783.486890799,
            -783.487863857,
            -783.492659087,
            -783.4900185,
            -783.484065442,
            -783.480324123,
            -783.48318005,
            -783.487117824,
            -783.487443124
        ]
    },
    "paramtest_works_dir": "./runs/ablanco_6eea3d64/results/paramtest_works/",
    "paramtest_gaff_dir": "./runs/ablanco_6eea3d64/results/paramtest_works/paramtest_dft_ref_gaff/",
    "dft_gaff_ts_energy": {
        "999-999": {
            "9-10-11-12": [
                0.07124597,
                0.07377001,
                0.07321682,
                0.07995193,
                0.08473944,
                0.08473966,
                0.08252472,
                0.07753014,
                0.07303123,
                0.07196374,
                0.07305862,
                0.07600936,
                0.07566816,
                0.07488376,
                0.07482784,
                0.07366871,
                0.0704427,
                0.06892808
            ],
            "10-11-12-13": [
                0.06884517,
                0.07055074,
                0.07376079,
                0.07590237,
                0.0747652,
                0.07207604,
                0.07090031,
                0.07199618,
                0.07393698,
                0.07382236,
                0.07059021,
                0.06704861,
                0.06574075,
                0.06737082,
                0.06995082,
                0.07302325,
                0.07154458,
                0.07086538
            ],
            "11-12-13-14": [
                0.06982696,
                0.07739114,
                0.07994376,
                0.07854956,
                0.07471348,
                0.07155823,
                0.07101857,
                0.0720851,
                0.07224502,
                0.07056654,
                0.07178503,
                0.06981912,
                0.073467,
                0.07962437,
                0.08174401,
                0.07817195,
                0.07418883,
                0.06982789
            ]
        }
    },
    "gaff_ts_energy": {
        "999-999": {
            "9-10-11-12": [
                0.07124597,
                0.07377001,
                0.07321682,
                0.07995193,
                0.08473944,
                0.08473966,
                0.08252472,
                0.07753014,
                0.07303123,
                0.07196374,
                0.07305862,
                0.07600936,
                0.07566816,
                0.07488376,
                0.07482784,
                0.07366871,
                0.0704427,
                0.06892808
            ],
            "10-11-12-13": [
                0.06884517,
                0.07055074,
                0.07376079,
                0.07590237,
                0.0747652,
                0.07207604,
                0.07090031,
                0.07199618,
                0.07393698,
                0.07382236,
                0.07059021,
                0.06704861,
                0.06574075,
                0.06737082,
                0.06995082,
                0.07302325,
                0.07154458,
                0.07086538
            ],
            "11-12-13-14": [
                0.06982696,
                0.07739114,
                0.07994376,
                0.07854956,
                0.07471348,
                0.07155823,
                0.07101857,
                0.0720851,
                0.07224502,
                0.07056654,
                0.07178503,
                0.06981912,
                0.073467,
                0.07962437,
                0.08174401,
                0.07817195,
                0.07418883,
                0.06982789
            ]
        }
    },
    "paramopt_works_dir": "./runs/ablanco_6eea3d64/results/paramopt_works/",
    "paramopt_dh_works_dir": "./runs/ablanco_6eea3d64/results/paramopt_works/dh_11-12-13-14/",
    "torsion_optimization_status": {
        "9-10-11-12": {
            "status": "success",
            "reason": "optimization_successful",
            "message": "AFFDO found improved parameters",
            "gaff_rmse": 2.6266312872284208,
            "affdo_rmse": 0.9547691206928959
        },
        "10-11-12-13": {
            "status": "success",
            "reason": "optimization_successful",
            "message": "AFFDO found improved parameters",
            "gaff_rmse": 1.6169497074130048,
            "affdo_rmse": 0.24790314954724912
        },
        "11-12-13-14": {
            "status": "success",
            "reason": "optimization_successful",
            "message": "AFFDO found improved parameters",
            "gaff_rmse": 1.8754727094830415,
            "affdo_rmse": 0.23115582313063643
        }
    },
    "fitted_energies": {
        "9-10-11-12": [
            1.516736525,
            2.552814325000004,
            0.9250291250000047,
            3.373239200000005,
            5.071775025000001,
            5.175143100000001,
            5.078759099999999,
            3.515411875000002,
            1.6818255000000049,
            1.393652400000005,
            2.1822191000000024,
            4.370035500000002,
            4.756406074999999,
            4.451729725000003,
            4.275646950000003,
            3.180772399999998,
            1.0555930499999988,
            0.0
        ],
        "10-11-12-13": [
            0.0,
            0.9696820250000051,
            3.0086930750000067,
            4.240268500000007,
            3.5034266250000057,
            1.8569482000000055,
            1.394719150000001,
            2.711841650000003,
            4.520365674999999,
            4.785666400000003,
            2.992760850000007,
            0.832717600000001,
            0.07482937500000081,
            1.0841380250000046,
            2.2747439749999985,
            3.4537098000000057,
            1.9107688750000047,
            1.1583587250000036
        ],
        "11-12-13-14": [
            2.956616849999999,
            4.869644725,
            6.090577750000001,
            5.7437334000000035,
            4.150504624999999,
            2.6521663999999983,
            2.762606400000004,
            4.114718299999999,
            4.547799975000001,
            3.293847899999997,
            2.974996325,
            0.0,
            1.3659545500000019,
            5.428025599999998,
            7.4421562749999985,
            5.837412875000002,
            3.4092451499999976,
            2.958988800000005
        ]
    }
}
