# Supplementary material for: Automated Force Field Developer and Optimizer Platform: Torsion Reparameterization
Source: J Chem Inf Model. 2026 Mar 9;66(6):3206–19. doi: 10.1021/acs.jcim.6c00528 (PMC13014461; doi:10.1021/acs.jcim.6c00528)
Supplement: Supplementary file 2 [file ci6c00528_si_002.zip › input_files/AFFDO-runs/jmc28_f2-MS/data.json]

{
    "affdo_version": "24.09",
    "AFFDO_HOME": "/home/ubuntu/Work/AFFDO",
    "PYTHON_EXE": "python3",
    "AutoGraph_path": "./extern/AutoGraph",
    "quick_path": "QUICK_HOME",
    "amber_path": "AMBER_HOME",
    "xtb_path": "XTB_EXE_PATH",
    "project_parallel_mode": "parallel",
    "max_concurrent_projects": 4,
    "fragment_parallel_mode": "parallel",
    "param_mode": "torsion",
    "reference_level": "dft",
    "forcefield": "gaff2",
    "charge_model": "bcc",
    "fragmentation": "no",
    "fragment_size": 3,
    "database_access": "no",
    "create_project_report": "yes",
    "conformer_generator": "rdkit_etkdg",
    "initial_conformer_min_engine": "xtb",
    "clustering_tool": "scipy",
    "centroid_optimizer": "quick",
    "centroid_optimization1_quick_jobcard": "opt1_default",
    "centroid_optimization2_quick_jobcard": "opt2_default",
    "resp_charges_quick_jobcard": "resp_default",
    "resp_charge_calculator": "antechamber",
    "centroid_optimizer_mm": "sander",
    "xtb_centroid_energy_cutoff": 7.0,
    "qm_centroid_energy_cutoff": 3.5,
    "jump_threshold": 0.02,
    "clustering_trigger_distance": 0.2,
    "parameter_optimization": "scipy",
    "automatic_remote_host_selection": "yes",
    "checkpoint": "affdo_completed",
    "torsion_cutoff": 30.0,
    "torsional_scan_optimizer": "geometric",
    "torsional_scan_engine": "xtb",
    "torsional_scan_step_size": 20.0,
    "torsional_scan_quick_jobcard": "ts_default",
    "multi_centroids_scan": "yes",
    "bi_directional_torsional_scan": "no",
    "ffpopt_scan_level": "xtb",
    "ffpopt_scan_mode": "direct",
    "topology_simplicity": 0.3,
    "jump_penalty_weight": 0.45,
    "curvature_rms_weight": 0.25,
    "total_variation_weight": 0.15,
    "high_freq_energy_weight": 0.1,
    "minimum_energy_weight": 0.05,
    "qm_single_point_engine": "quick",
    "ml_single_point_engine": "ffpopt",
    "qm_constrained_optimization_engine": "quick",
    "ml_constrained_optimization_engine": "ffpopt",
    "mm_constrained_optimizer": "geometric",
    "qm_constrained_optimizer": "dlfind",
    "ml_constrained_optimizer": "geoemetric",
    "constrained_optimization_quick_jobcard": "constopt_default",
    "dft_theory_level": "default",
    "paramfit_random_seed": -1,
    "paramfit_torsion_fitting1_search_space": -1,
    "paramfit_torsion_fitting2_search_space": 0.01,
    "gaff_norm_rmse_threshold": 0.15,
    "fitting_norm_rmse_threshold": 0.25,
    "fitting_norm_rmse_upper_limit": 0.5,
    "scipy_rmsd_absolute_convergence": "yes",
    "scipy_rmsd_absolute_threshold": 0.25,
    "scipy_rmsd_relative_convergence": "no",
    "scipy_rmsd_relative_threshold": 0.0001,
    "torsion_coupling_mode": "uncoupled",
    "scan_action": {
        "xtb": "scan",
        "dft-sp": "single_point",
        "qdpi2-sp": "single_point",
        "mace-sp": "single_point",
        "dft": "constraint_opt",
        "qdpi2": "constraint_opt",
        "mace": "constraint_opt"
    },
    "affdo_path": "/home/ubuntu/Work/AFFDO/runs/ablanco_16003971",
    "ligand_file": "ablanco_16003971.mol",
    "ligand_charge": 0,
    "input_file_path": "./runs/ablanco_16003971/input_file/ablanco_16003971.mol",
    "conformers_dir": "./runs/ablanco_16003971/results/conformers/",
    "conformer_minimization_dir": "./runs/ablanco_16003971/results/conformer_minimization/",
    "most_stable_conf_id": 4,
    "clusters_dir": "./runs/ablanco_16003971/results/clusters/",
    "centroid_conf_ids": [
        4,
        5
    ],
    "centroid_optimization_dir": "./runs/ablanco_16003971/results/conformer_minimization/",
    "centroid_optimization_mm_dir": "./runs/ablanco_16003971/results/centroid_optimization_mm/",
    "std_ff_input_prep_dir": "./runs/ablanco_16003971/results/centroid_optimization_mm/std_ff_input_prep/",
    "std_ff_centroid_optimization_dir": "./runs/ablanco_16003971/results/centroid_optimization_mm/std_ff_centroid_optimization/",
    "centroid_selection_mode": "auto",
    "significant_centroid_ids": [
        4,
        5
    ],
    "torsion_works_dir": "./runs/ablanco_16003971/results/torsion_works/",
    "longest_nh_chain": [
        0,
        1,
        2,
        3,
        7,
        9,
        10,
        11,
        12,
        13
    ],
    "torsion_selection_mode": "auto",
    "conformer_torsion_labels": {
        "999-999": {
            "2-3-7-9": null,
            "3-7-9-10": null,
            "7-9-10-11": null
        }
    },
    "torsion_map": {
        "2-3-7-9": [],
        "3-7-9-10": [],
        "7-9-10-11": []
    },
    "torsional_scan_dir": "./runs/ablanco_16003971/results/torsional_scan/",
    "torsional_scan_analysis_dir": "./runs/ablanco_16003971/results/torsional_scan/torsional_scan_analysis/",
    "selected_molecular_structure_directory": "./runs/ablanco_16003971/results/torsional_scan/torsional_scan_analysis/selected_xyz/",
    "torsion_profile_selection_mode": "auto",
    "final_reference_torsions": {
        "confs_999-999_dh_2-3-7-9": [
            91.94,
            111.94,
            131.94,
            151.94,
            171.94,
            191.94,
            211.94,
            231.94,
            251.94,
            271.94,
            291.94,
            311.94,
            331.94,
            351.94,
            11.94,
            31.94,
            51.94,
            71.94
        ],
        "confs_999-999_dh_3-7-9-10": [
            180.0,
            200.0,
            220.0,
            240.0,
            260.0,
            280.0,
            300.0,
            320.0,
            340.0,
            0.0,
            20.0,
            40.0,
            60.0,
            80.0,
            100.0,
            120.0,
            140.0,
            160.0
        ],
        "confs_999-999_dh_7-9-10-11": [
            180.0,
            200.0,
            220.0,
            240.0,
            260.0,
            280.0,
            300.0,
            320.0,
            340.0,
            360.0,
            20.0,
            40.0,
            60.0,
            80.0,
            100.0,
            120.0,
            140.0,
            160.0
        ]
    },
    "final_reference_energies": {
        "confs_999-999_dh_2-3-7-9": [
            -1605.46642634,
            -1605.466327525,
            -1605.46424248,
            -1605.458969931,
            -1605.452315517,
            -1605.456693788,
            -1605.462808538,
            -1605.465863802,
            -1605.466464068,
            -1605.466384451,
            -1605.465156447,
            -1605.46109953,
            -1605.454889566,
            -1605.453094117,
            -1605.459346489,
            -1605.464236078,
            -1605.466184143,
            -1605.466451128
        ],
        "confs_999-999_dh_3-7-9-10": [
            -1605.466431206,
            -1605.46513805,
            -1605.460834624,
            -1605.453229439,
            -1605.44441965,
            -1605.437721433,
            -1605.45666435,
            -1605.461066936,
            -1605.463145633,
            -1605.463349359,
            -1605.461366069,
            -1605.456868895,
            -1605.450209744,
            -1605.441502205,
            -1605.453288745,
            -1605.460709653,
            -1605.465368541,
            -1605.466295153
        ],
        "confs_999-999_dh_7-9-10-11": [
            -1605.466427246,
            -1605.465828746,
            -1605.463663689,
            -1605.46063479,
            -1605.457067024,
            -1605.458684108,
            -1605.462378735,
            -1605.46502036,
            -1605.466267397,
            -1605.466162496,
            -1605.464921069,
            -1605.462317158,
            -1605.458692727,
            -1605.457052271,
            -1605.460532036,
            -1605.463679601,
            -1605.46575697,
            -1605.466416745
        ]
    },
    "xtb_reference_energies": {
        "confs_999-999_dh_2-3-7-9": [
            -51.96681795339,
            -51.966944965251,
            -51.966156890973,
            -51.962568925151,
            -51.957112048236,
            -51.960842894365,
            -51.965349999273,
            -51.966932584554,
            -51.966817281237,
            -51.966916317032,
            -51.966660335847,
            -51.964074482065,
            -51.959211938395,
            -51.957700190603,
            -51.962687748173,
            -51.966151888184,
            -51.966986364065,
            -51.966762207079
        ],
        "confs_999-999_dh_3-7-9-10": [
            -51.96681795339,
            -51.96551662569,
            -51.962190864656,
            -51.955978934763,
            -51.948070120598,
            -51.941628273734,
            -51.962027483944,
            -51.965971300641,
            -51.967766947237,
            -51.967629926459,
            -51.965456087747,
            -51.961177136672,
            -51.955633046468,
            -51.947273243603,
            -51.955594662808,
            -51.961655152125,
            -51.965525909705,
            -51.96687382552
        ],
        "confs_999-999_dh_7-9-10-11": [
            -51.96681795339,
            -51.966234125167,
            -51.964465666119,
            -51.961452980858,
            -51.95815345445,
            -51.960015110839,
            -51.96340931582,
            -51.965636709212,
            -51.966577826673,
            -51.966412638001,
            -51.965265168242,
            -51.962786777708,
            -51.959996401484,
            -51.95870381883,
            -51.96211560774,
            -51.964944654105,
            -51.966556280334,
            -51.966961958706
        ]
    },
    "final_reference_energy_dir": "./runs/ablanco_16003971/results/torsional_scan/torsional_scan_analysis/selected_xyz/",
    "constrained_optimization_dir": "./runs/ablanco_16003971/results/constrained_optimization/",
    "dft_reference_energies": {
        "confs_999-999_dh_2-3-7-9": [
            -1605.46642634,
            -1605.466327525,
            -1605.46424248,
            -1605.458969931,
            -1605.452315517,
            -1605.456693788,
            -1605.462808538,
            -1605.465863802,
            -1605.466464068,
            -1605.466384451,
            -1605.465156447,
            -1605.46109953,
            -1605.454889566,
            -1605.453094117,
            -1605.459346489,
            -1605.464236078,
            -1605.466184143,
            -1605.466451128
        ],
        "confs_999-999_dh_3-7-9-10": [
            -1605.466431206,
            -1605.46513805,
            -1605.460834624,
            -1605.453229439,
            -1605.44441965,
            -1605.437721433,
            -1605.45666435,
            -1605.461066936,
            -1605.463145633,
            -1605.463349359,
            -1605.461366069,
            -1605.456868895,
            -1605.450209744,
            -1605.441502205,
            -1605.453288745,
            -1605.460709653,
            -1605.465368541,
            -1605.466295153
        ],
        "confs_999-999_dh_7-9-10-11": [
            -1605.466427246,
            -1605.465828746,
            -1605.463663689,
            -1605.46063479,
            -1605.457067024,
            -1605.458684108,
            -1605.462378735,
            -1605.46502036,
            -1605.466267397,
            -1605.466162496,
            -1605.464921069,
            -1605.462317158,
            -1605.458692727,
            -1605.457052271,
            -1605.460532036,
            -1605.463679601,
            -1605.46575697,
            -1605.466416745
        ]
    },
    "paramtest_works_dir": "./runs/ablanco_16003971/results/paramtest_works/",
    "paramtest_gaff_dir": "./runs/ablanco_16003971/results/paramtest_works/paramtest_dft_ref_gaff/",
    "dft_gaff_ts_energy": {
        "999-999": {
            "2-3-7-9": [
                -0.14706931,
                -0.14777339,
                -0.14653478,
                -0.14159467,
                -0.13757125,
                -0.13985456,
                -0.14553376,
                -0.14766846,
                -0.14762269,
                -0.14717294,
                -0.14744385,
                -0.14468016,
                -0.13943931,
                -0.13805598,
                -0.14323381,
                -0.14690485,
                -0.14777795,
                -0.14707173
            ],
            "3-7-9-10": [
                -0.14706725,
                -0.14614623,
                -0.14123834,
                -0.13441371,
                -0.12787502,
                -0.12253167,
                -0.13578193,
                -0.14225449,
                -0.1458752,
                -0.14586611,
                -0.14251074,
                -0.1365219,
                -0.12908537,
                -0.12192627,
                -0.13440211,
                -0.14125393,
                -0.14615678,
                -0.14776885
            ],
            "7-9-10-11": [
                -0.14706626,
                -0.14767474,
                -0.14750026,
                -0.14592695,
                -0.14417087,
                -0.1440547,
                -0.14500914,
                -0.1451749,
                -0.14432625,
                -0.14425185,
                -0.1451732,
                -0.14501203,
                -0.14405811,
                -0.14417067,
                -0.14592339,
                -0.14750272,
                -0.14768327,
                -0.14722436
            ]
        }
    },
    "gaff_ts_energy": {
        "999-999": {
            "2-3-7-9": [
                -0.14706931,
                -0.14777339,
                -0.14653478,
                -0.14159467,
                -0.13757125,
                -0.13985456,
                -0.14553376,
                -0.14766846,
                -0.14762269,
                -0.14717294,
                -0.14744385,
                -0.14468016,
                -0.13943931,
                -0.13805598,
                -0.14323381,
                -0.14690485,
                -0.14777795,
                -0.14707173
            ],
            "3-7-9-10": [
                -0.14706725,
                -0.14614623,
                -0.14123834,
                -0.13441371,
                -0.12787502,
                -0.12253167,
                -0.13578193,
                -0.14225449,
                -0.1458752,
                -0.14586611,
                -0.14251074,
                -0.1365219,
                -0.12908537,
                -0.12192627,
                -0.13440211,
                -0.14125393,
                -0.14615678,
                -0.14776885
            ],
            "7-9-10-11": [
                -0.14706626,
                -0.14767474,
                -0.14750026,
                -0.14592695,
                -0.14417087,
                -0.1440547,
                -0.14500914,
                -0.1451749,
                -0.14432625,
                -0.14425185,
                -0.1451732,
                -0.14501203,
                -0.14405811,
                -0.14417067,
                -0.14592339,
                -0.14750272,
                -0.14768327,
                -0.14722436
            ]
        }
    },
    "paramopt_works_dir": "./runs/ablanco_16003971/results/paramopt_works/",
    "paramopt_dh_works_dir": "./runs/ablanco_16003971/results/paramopt_works/dh_7-9-10-11/",
    "torsion_optimization_status": {
        "2-3-7-9": {
            "status": "success",
            "reason": "optimization_successful",
            "message": "AFFDO found improved parameters",
            "gaff_rmse": 1.1786773969368296,
            "affdo_rmse": 0.22313138747350938
        },
        "3-7-9-10": {
            "status": "not_needed",
            "reason": "gaff_below_threshold",
            "message": "GAFF2 performance acceptable - optimization not needed",
            "gaff_rmse": 0.11370580736615339,
            "threshold": 0.15
        },
        "7-9-10-11": {
            "status": "success",
            "reason": "optimization_successful",
            "message": "AFFDO found improved parameters",
            "gaff_rmse": 1.9668114942744606,
            "affdo_rmse": 0.22300022624310656
        }
    },
    "fitted_energies": {
        "2-3-7-9": [
            0.32971987500000666,
            0.18978110000000936,
            1.6088849000000025,
            5.0655063,
            8.359147125000007,
            6.304630549999997,
            2.471446400000005,
            0.44148389999999493,
            0.0,
            0.22480814999999946,
            1.054400800000008,
            3.4051852250000056,
            7.236580999999999,
            8.261928550000007,
            4.472261524999995,
            1.611670999999999,
            0.33460182499999724,
            0.3300712749999959
        ],
        "3-7-9-10": null,
        "7-9-10-11": [
            0.13468660000000998,
            0.13159302500000114,
            1.598863725,
            3.943486100000001,
            5.421600000000005,
            4.8022135750000015,
            2.6866224250000057,
            0.7614712500000039,
            0.0,
            0.046585600000002,
            0.7575682000000031,
            2.676645175000015,
            4.795838175000013,
            5.421079175000001,
            3.947389150000002,
            1.6010160499999992,
            0.12685540000000425,
            0.11435560000000011
        ]
    }
}
