# Supplementary material for: Automated Force Field Developer and Optimizer Platform: Torsion Reparameterization
Source: J Chem Inf Model. 2026 Mar 9;66(6):3206–19. doi: 10.1021/acs.jcim.6c00528 (PMC13014461; doi:10.1021/acs.jcim.6c00528)
Supplement: Supplementary file 2 [file ci6c00528_si_002.zip › input_files/AFFDO-runs/mcl1_35_f2-MS/mcl1_35_f2.log]

  *********************************************************************************************************** 
  **                                                                                                       ** 
  **            .::.                                                                                       ** 
  **           .:--:.                                                                                      ** 
  **           .-==-:.                                                                                     ** 
  **           .-===-:.         .               ......  ......  .....           ...                        ** 
  **           :-=-----.      ..:.     ...    .:-----:..:-----..:---:.         .-=-.                       ** 
  **           :=-:..:-:.     .-=.     :+:.   .-*****=.:******:.=*****-.      -+###+-                      ** 
  **          .:-..   .::.    .-+.    .=#=.   .=#++++=.-#*++++::+**++**=.    :+#*+***:.                    ** 
  **          .::      .-:..  .-+.    .+%+:   .=+......-*:.... :+-. .-**-.  .+*=. .=#=.                    ** 
  **         .::.      .:--:. .-+.    :+#+:   .=+.     -*:     :+-.  .:+*. .:*=.   .=*-                    ** 
  **          ::        .-=-: .-+.    -++*:   .=+.     -*:     :+-.   .-*:..=*:     :*=.                   ** 
  **        ....        .:=-: .-+.    =+-*-.  .=+.     -*:     :+-.    :+-.:+=.     .+=:                   ** 
  **       ..::.        .:-=: .-+.   .=+:+=.  .=+.     -*:     :+-.    :==.:*-.     .=+-                   ** 
  **       :-==-.        .-=: .-+.   .+=.+=:  .=+.     -*:     :+-.    .=+::*:.     .-+-                   ** 
  **      .:===-:.       .-=: .-+.  .:+=.==-  .=+....  -*:.... :+-.    .-+:-*:      .:+=                   ** 
  **      :-====-.       .--. .-+.  .-+- -+-  .=*===-. -*+===: :+-.    .-+--*.       :+=                   ** 
  **      :-====-.       .-:. .-+.  .==- :+=  .=%###*. -#####-.:+-.    .-+--*.       :+=                   ** 
  **     .:-====-..      .:.  .-+.  .+=: .++. .=*---:. -*=---. :+-.    .-+--*.      .:+=                   ** 
  **     .:-====-..      .:.  .-+.  .+-.  =+. .=+....  -*:.... :+-.    .-+:-*:      .:+=                   ** 
  **      :-====-..   ......  .-+.  :*=:::++: .=+.     -*.     :+-.    .=+::*:.     .-+-                   ** 
  **      :-====-.    .:-:.   .-+. .:#*+++#*- .=+.     -*:     :+-.    :==.:*-.     .=+-                   ** 
  **      .-===--.   .:===:.  .-+. .-##***#*=..=+.     -*:     :+-.    :+-.:+=:     .+=:                   ** 
  **      .:-==-:    :-===-.  .-+. .=+-:::-++..=+.     -*:     :+-.   .-*: .-*:     :*=.                   ** 
  **       .:--:.   .:-===-:  .-+. :+=.   .-*..=+.     -*:     :+-.  .-++. .:*=:   :=*-                    ** 
  **        .:...   .:-===-:  .-+. :+-.    -*:.=+.     -*:     :+=:..-**-.  .+*=...=#=.                    ** 
  **           .:.  .--====:. .-+. -*:.    -*-:=+.     -*:     :+#***#*-.    .+#***#+.                     ** 
  **           .:::..--===-:  .:=. :=.     :=::-=.     :=.     .=+*+++-.      :=***=:                      ** 
  **            .:::.:-===-:  ..:  .:.     .:...:.     .:.     .:---:.         .-=-.                       ** 
  **             .::.:-===-:                                                                      	   ** 
  **              . .-===:.                                                                       	   ** 
  **                 .---.             Automated Force Field Developer and Optimizer (AFFDO)       	   ** 
  **                 ..:..              	            Version: 24.09                                 ** 
  **                                    	Copyright (C) 2024-2025 ATTMOS Inc.                        ** 
  **                                       		All Rights Reserved.                               ** 
  **                                                                                                       ** 
  **        This program is subject to non-commercial license. A copy of the license can be found here:    **
  **                       https://attmos.github.io/AFFDOWS/user/license.html	 		   	   ** 
  **													   **	
  *********************************************************************************************************** 
                                                                                    
  Cite this work as:                                                                                          
 
  Blanco-Gonzalez A, Betancourt W, Snyder R, Zhang S, Giese TJ, Goetz AW, Merz KM, York DM, Aktulga HM,       
  Manathunga M. Automated Force Field Developer and Optimizer Platform: Torsion Reparameterization.
  ChemRxiv 2024, doi:10.26434/chemrxiv-2024-lcnx1.							                                                                
                                                                                          		    
  For any comments, queries, or issues, you can reach out to us via:

  GitHub: [AFFDOWS Issues or Discussions](https://github.com/ATTMOS/AFFDOWS)
  Email: affdo@attmosdiscovery.com   													    	
												            
  *==========================================================================================================*


----- AFFDO Workflow Start Time: 2025-11-20 18:33:14 -----

File uploaded: ablanco_68df8794
Molecular charge: 0
Reference level: dft
Parametrization mode: torsion
Forcefield: gaff2
Charge model: bcc
Torsion coupling mode: uncoupled
FragMentor: Active (fragment size: 3 torsion(s))


Project initialized successfully.

Generating GAFF2 topology for the original ligand...

GAFF2 topology generation completed.

=====================================================================================
                                Ligand Fragmentation                                
=====================================================================================

Running FragMentor...


Consecutive Torsions: 3, Torsions: [(1, 2, 3, 4), (2, 3, 4, 5), (3, 4, 5, 6)]

Potential fragmentation bond indices: [10, 13]

Identified regions: [[(1, 2, 3, 4), (2, 3, 4, 5), (3, 4, 5, 6)]]

Single region detected with 3 or fewer consecutive torsions identified.

Region bonds 1: [6, 7, 10, 13, 14], Selected fragmentable sites: [], []

No fragmentable bonds detected.

Fragmentation not required. Continuing with AFFDO workflow.

FragMentor completed!

=====================================================================================
                             Querying Ligand Parameters                             
=====================================================================================


Database is deactivated. Skipping querying logic and continuing with AFFDO workflow.

=====================================================================================
                                Conformer Generation                                
=====================================================================================


Generated conformers using RDkit.

Conformer generation completed successfully.

=====================================================================================
                               Conformer Minimization                               
=====================================================================================

The following hosts are currently unavailable due to maintenance: ['cloud-aws-3-a10', 'cloud-aws-3-a10-ffpopt', 'cloud-aws-3-p4env']
Selected available host 'rtx4500' for conformer_minimization_host (score: 3184944, priority: cpu, 4/4 hosts available)
Minimizing conformers using XTB.
Copying files to remote..
Executing remote jobs..
Remote script completed successfully.
Copying files to local..
Extracted geometries and energies.

Conformer optimization completed successfully.

=====================================================================================
                                   Clustering XTB                                   
=====================================================================================

Number of conformer files: 82

Similar conformers based on RMS and energy.

Group 1: [2, 11, 25, 38, 40, 45, 56, 58, 61, 66, 67, 70]
Group 2: [9, 15, 16, 42, 48, 64, 73, 80]
Group 3: [0, 5, 13, 19, 28, 30, 33, 44, 52, 53, 57, 69, 74, 76, 81]
Group 4: [3, 4, 6, 7, 10, 12, 20, 21, 22, 23, 24, 26, 27, 32, 34, 37, 39, 43, 46, 50, 51, 55, 59, 65, 68, 71, 72, 77, 78, 79]
Group 5: [14, 35, 49, 60, 62]
Group 6: [1, 8, 17, 18, 29, 31, 36, 47, 54, 63, 75]
Group 7: [41]

Auto selected conformers: [13, 36, 41, 42, 60, 65, 66]

Saved selected conformers.

Conformer clustering performed using SciPy.

Clustering XTB completed successfully.

=====================================================================================
                              Centroid Optimization MM                              
=====================================================================================

The following hosts are currently unavailable due to maintenance: ['cloud-aws-3-a10', 'cloud-aws-3-a10-ffpopt', 'cloud-aws-3-p4env']
Selected available host 'rtx4500' for mm_minimization_host (score: 3184944, priority: cpu, 4/4 hosts available)
Selected charge model: bcc
Copying files to remote..
Executing remote jobs..
Remote script completed successfully.
Copying results back to local..

MM prep completed, proceeding to MM optimization.
Copying files to remote..
Executing remote jobs..
Remote script completed successfully.
Copying results back to local..

MM geometry optimization completed successfully.

=====================================================================================
                                 Centroid Selection                                 
=====================================================================================


Skipping clustering QM minimized conformers

Significant centroids selection completed successfully.

=====================================================================================
                                  Torsion Selection                                  
=====================================================================================


Total torsions before filtering: 18

Longest non‐hydrogen chain: [0, 1, 2, 3, 4, 5, 6, 7, 8, 20]

After longest‐path & sibling‐drop: ['0-1-2-3', '1-2-3-4', '2-3-4-5', '3-4-5-6', '4-5-6-7', '5-6-7-8', '6-7-8-20']

After out‐of‐ring filter: ['0-1-2-3', '1-2-3-4', '2-3-4-5', '3-4-5-6']

After exclude end‐of‐chain filter: ['1-2-3-4', '2-3-4-5', '3-4-5-6']

Centroid torsion values (post‐filters):
   Dihedral         13          36  ...          60          65          66
0  1-2-3-4 -57.913878 -178.132720  ...   63.111353 -178.133952   63.049605
1  2-3-4-5 -73.740538  -77.487134  ...   77.058593  -77.555662 -175.743283
2  3-4-5-6  -8.622570  177.259177  ... -177.409540   -3.531535  176.012460

[3 rows x 8 columns]

(Bypass difference filter) Final conformer‐torsion mapping:
 {'13-36': ['1-2-3-4', '2-3-4-5', '3-4-5-6'], '13-41': ['1-2-3-4', '2-3-4-5', '3-4-5-6'], '13-42': ['1-2-3-4', '2-3-4-5', '3-4-5-6'], '13-60': ['1-2-3-4', '2-3-4-5', '3-4-5-6'], '13-65': ['1-2-3-4', '2-3-4-5', '3-4-5-6'], '13-66': ['1-2-3-4', '2-3-4-5', '3-4-5-6'], '36-41': ['1-2-3-4', '2-3-4-5', '3-4-5-6'], '36-42': ['1-2-3-4', '2-3-4-5', '3-4-5-6'], '36-60': ['1-2-3-4', '2-3-4-5', '3-4-5-6'], '36-65': ['1-2-3-4', '2-3-4-5', '3-4-5-6'], '36-66': ['1-2-3-4', '2-3-4-5', '3-4-5-6'], '41-42': ['1-2-3-4', '2-3-4-5', '3-4-5-6'], '41-60': ['1-2-3-4', '2-3-4-5', '3-4-5-6'], '41-65': ['1-2-3-4', '2-3-4-5', '3-4-5-6'], '41-66': ['1-2-3-4', '2-3-4-5', '3-4-5-6'], '42-60': ['1-2-3-4', '2-3-4-5', '3-4-5-6'], '42-65': ['1-2-3-4', '2-3-4-5', '3-4-5-6'], '42-66': ['1-2-3-4', '2-3-4-5', '3-4-5-6'], '60-65': ['1-2-3-4', '2-3-4-5', '3-4-5-6'], '60-66': ['1-2-3-4', '2-3-4-5', '3-4-5-6'], '65-66': ['1-2-3-4', '2-3-4-5', '3-4-5-6']}
Dihedral selection completed successfully.

=====================================================================================
                                   Torsional Scan                                   
=====================================================================================

The following hosts are currently unavailable due to maintenance: ['cloud-aws-3-a10', 'cloud-aws-3-a10-ffpopt', 'cloud-aws-3-p4env']
Error: Unable to connect to the remote node. Please check the status of the remote by manually executing "ssh -p 22 ubuntu@207.73.218.104" in your unix terminal. 
Host rtx4500 is down or unreachable; marking unavailable
Selected available host 'cloud-aws-1-a10' for torsional_scan_host (score: 1011824, priority: cpu, 3/4 hosts available)
Prepared inputs for torsional scans with the XTB package (foward scan mode).
Copying files to remote..
Executing remote jobs..
Remote script completed successfully.
Jobs submitted to remote. Please use Check Jobs button to check the job status.
Copying files from remote host to local..
21/21 completed!

Extracting torsion scan data from XTB outputs...
Centroids to process: [13, 36, 41, 42, 60, 65, 66]
Processing confs_13-13
  Torsion 1-2-3-4
  Torsion 2-3-4-5
  Torsion 3-4-5-6
Processing confs_36-36
  Torsion 1-2-3-4
  Torsion 2-3-4-5
  Torsion 3-4-5-6
Processing confs_41-41
  Torsion 1-2-3-4
  Torsion 2-3-4-5
  Torsion 3-4-5-6
Processing confs_42-42
  Torsion 1-2-3-4
  Torsion 2-3-4-5
  Torsion 3-4-5-6
Processing confs_60-60
  Torsion 1-2-3-4
  Torsion 2-3-4-5
  Torsion 3-4-5-6
Processing confs_65-65
  Torsion 1-2-3-4
  Torsion 2-3-4-5
  Torsion 3-4-5-6
Processing confs_66-66
  Torsion 1-2-3-4
  Torsion 2-3-4-5
  Torsion 3-4-5-6
Extraction completed.

Torsional scan completed successfully.


------------------------------------------------------------
CURVE SELECTION MODE: Two-Stage Filtering
------------------------------------------------------------
Stage 1: Filtering to excellent R² curves (R² ≥ 0.95)
Stage 2: Applying combined smoothness metrics to filtered set

Multi-harmonic Fourier fit quality
------------------------------------------------------------
Number of harmonics (nprim): 3
Scan engine: xtb

Dihedral 1-2-3-4:
  Rank 1: 66-66           R²=0.9816, RMSE=0.1450 kcal/mol (excellent)
  Rank 2: 42-42           R²=0.9745, RMSE=0.2251 kcal/mol (excellent)
  Rank 3: 65-65           R²=0.9571, RMSE=0.2067 kcal/mol (excellent)
  Rank 4: 36-36           R²=0.9567, RMSE=0.2093 kcal/mol (excellent)
  Rank 5: 60-60           R²=0.9513, RMSE=0.2241 kcal/mol (excellent)
  Rank 6: 41-41           R²=0.9510, RMSE=0.2248 kcal/mol (excellent)
  Rank 7: 13-13           R²=0.9387, RMSE=0.3214 kcal/mol (good)

Dihedral 2-3-4-5:
  Rank 1: 66-66           R²=0.9862, RMSE=0.2413 kcal/mol (excellent)
  Rank 2: 13-13           R²=0.9859, RMSE=0.2422 kcal/mol (excellent)
  Rank 3: 41-41           R²=0.9748, RMSE=0.3170 kcal/mol (excellent)
  Rank 4: 60-60           R²=0.9748, RMSE=0.3170 kcal/mol (excellent)
  Rank 5: 42-42           R²=0.9677, RMSE=0.3336 kcal/mol (excellent)
  Rank 6: 65-65           R²=0.9673, RMSE=0.3327 kcal/mol (excellent)
  Rank 7: 36-36           R²=0.9659, RMSE=0.3444 kcal/mol (excellent)

Dihedral 3-4-5-6:
  Rank 1: 36-36           R²=0.9950, RMSE=0.1243 kcal/mol (excellent)
  Rank 2: 66-66           R²=0.9910, RMSE=0.1684 kcal/mol (excellent)
  Rank 3: 60-60           R²=0.9871, RMSE=0.2068 kcal/mol (excellent)
  Rank 4: 41-41           R²=0.9871, RMSE=0.2069 kcal/mol (excellent)
  Rank 5: 65-65           R²=0.9773, RMSE=0.2399 kcal/mol (excellent)
  Rank 6: 42-42           R²=0.9759, RMSE=0.2545 kcal/mol (excellent)
  Rank 7: 13-13           R²=0.9750, RMSE=0.2525 kcal/mol (excellent)

1-2-3-4: Kept 6/7 curves (excellent R² only)
  ✓ 36-36: R²=0.9567
  ✓ 41-41: R²=0.9510
  ✓ 42-42: R²=0.9745
  ✓ 60-60: R²=0.9513
  ✓ 65-65: R²=0.9571
  ✓ 66-66: R²=0.9816

2-3-4-5: Kept 7/7 curves (excellent R² only)
  ✓ 13-13: R²=0.9859
  ✓ 36-36: R²=0.9659
  ✓ 41-41: R²=0.9748
  ✓ 42-42: R²=0.9677
  ✓ 60-60: R²=0.9748
  ✓ 65-65: R²=0.9673
  ✓ 66-66: R²=0.9862

3-4-5-6: Kept 7/7 curves (excellent R² only)
  ✓ 13-13: R²=0.9750
  ✓ 36-36: R²=0.9950
  ✓ 41-41: R²=0.9871
  ✓ 42-42: R²=0.9759
  ✓ 60-60: R²=0.9871
  ✓ 65-65: R²=0.9773
  ✓ 66-66: R²=0.9910

Applying combined smoothness metrics to filtered set
------------------------------------------------------------
Scores for dihedral 1-2-3-4:
  36-36: Score=0.884
  65-65: Score=0.760
  60-60: Score=0.730
  41-41: Score=0.729
  66-66: Score=0.393
  42-42: Score=0.013
Scores for dihedral 2-3-4-5:
  13-13: Score=0.949
  41-41: Score=0.858
  60-60: Score=0.858
  66-66: Score=0.579
  36-36: Score=0.108
  65-65: Score=0.087
  42-42: Score=0.006
Scores for dihedral 3-4-5-6:
  41-41: Score=0.675
  60-60: Score=0.675
  66-66: Score=0.597
  36-36: Score=0.545
  65-65: Score=0.533
  42-42: Score=0.300
  13-13: Score=0.234
Final selection (Two-Stage Filtering):
------------------------------------------------------------
  1-2-3-4 -> 36-36
  2-3-4-5 -> 13-13
  3-4-5-6 -> 41-41
Saved selected torsion-conformer pairs.

=====================================================================================
                             QM Constrained Optimization                             
=====================================================================================

The following hosts are currently unavailable due to maintenance: ['cloud-aws-3-a10', 'cloud-aws-3-a10-ffpopt', 'cloud-aws-3-p4env']
Host cloud-vast-1-rtx4090-p4env is busy (job running)
Selected available host 'rtx4500-p4env' for qm_constrained_optimization_host (score: 84896, priority: gpu, 3/4 hosts available)
Preparing QM‐based constrained‐opt inputs (theory=PBE0 D3BJ/6-31G*)
Prepared input for constrained optimization calculations using QUICK. The input files are located in /home/ubuntu/Work/AFFDO/runs/ablanco_68df8794/results/constrained_optimization/.
Copying files to remote..
Executing remote jobs..
Remote script completed successfully.
Done.
Copying files from remote host to local..
54/54 completed!

Successfully extracted optimized geometries.
DFT torsional scan completed successfully.

=====================================================================================
                   MM Evaluation of the Reference Energy Profiles                   
=====================================================================================

The following hosts are currently unavailable due to maintenance: ['cloud-aws-3-a10', 'cloud-aws-3-a10-ffpopt', 'cloud-aws-3-p4env']
Host cloud-aws-1-a10 is busy (job running)
Selected available host 'rtx4500' for mm_minimization_host (score: 3184944, priority: cpu, 3/4 hosts available)
Preparing GAFF testing input files...
Writing constraint inputs...
Generating parallel execution scripts...
  Created parallel script for confs_999-999/dh_1-2-3-4 (18 structures)
  Created parallel script for confs_999-999/dh_2-3-4-5 (18 structures)
  Created parallel script for confs_999-999/dh_3-4-5-6 (18 structures)
GAFF testing input preparation complete!
  Total torsions: 3
  Parallel workers: 1
  Output directory: ./runs/ablanco_68df8794/results/paramtest_works/paramtest_dft_ref_gaff/
Copying files to remote...
Executing remote jobs..
Remote script completed successfully.
Copying files from remote host to local...
54/54 completed!


GAFF energy profile evaluation completed successfully.
Saving plot to ./runs/ablanco_68df8794/results/paramtest_works/paramtest_dft_ref_gaff/confs_999-999_dh_1-2-3-4.png
Saving plot to ./runs/ablanco_68df8794/results/paramtest_works/paramtest_dft_ref_gaff/confs_999-999_dh_2-3-4-5.png
Saving plot to ./runs/ablanco_68df8794/results/paramtest_works/paramtest_dft_ref_gaff/confs_999-999_dh_3-4-5-6.png

=====================================================================================
                             Fitting Torsion Parameters                             
=====================================================================================

The following hosts are currently unavailable due to maintenance: ['cloud-aws-3-a10', 'cloud-aws-3-a10-ffpopt', 'cloud-aws-3-p4env']
Host cloud-aws-1-a10 is busy (job running)
Selected available host 'rtx4500' for torsion_fitting_host (score: 3184944, priority: cpu, 3/4 hosts available)

Analyzing torsion 1-2-3-4...

Torsion dh_1-2-3-4: standard GAFF2 norm_RMSE = 0.205 (relative to reference energies).

Proceeding with fitting. Standard GAFF2 parameters are not sufficient (norm_RMSE=0.205 > threshold 0.150).

Preparing GAFF testing input files...
Deploying deterministic geometric tools at root...
Writing constraint inputs...
Generating parallel execution scripts...
  Created parallel script for confs_999-999/dh_1-2-3-4 (18 structures)
GAFF testing input preparation complete!
  Total torsions: 1
  Parallel workers: 1
  Output directory: ./runs/ablanco_68df8794/results/paramopt_works/dh_1-2-3-4/
Torsion siblings

{'1-2-3-4': ['1-2-3-15', '1-2-3-16', '13-2-3-4', '13-2-3-15', '13-2-3-16', '14-2-3-4', '14-2-3-15', '14-2-3-16']}
Parmed buffer for extracting initial torsion parameters
parm ./runs/ablanco_68df8794/results/centroid_optimization_mm/std_ff_input_prep/41.prmtop
printDihedrals @C2 @C3 @C4 @O1

{'torsion_mask': ['C2', 'C3', 'C4', 'O1'], 'atom_type_pattern': 'c3-c3-c3-os', 'height': 0.1556, 'phase': 0.0, 'periodicity': 3.0, 'scee': 1.2, 'scnb': 2.0}
Parmed buffer for extracting initial torsion parameters
parm ./runs/ablanco_68df8794/results/centroid_optimization_mm/std_ff_input_prep/41.prmtop
printDihedrals @C2 @C3 @C4 @H5

{'torsion_mask': ['C2', 'C3', 'C4', 'H5'], 'atom_type_pattern': 'c3-c3-c3-h1', 'height': 0.1556, 'phase': 0.0, 'periodicity': 3.0, 'scee': 1.2, 'scnb': 2.0}
Parmed buffer for extracting initial torsion parameters
parm ./runs/ablanco_68df8794/results/centroid_optimization_mm/std_ff_input_prep/41.prmtop
printDihedrals @C2 @C3 @C4 @H6

{'torsion_mask': ['C2', 'C3', 'C4', 'H6'], 'atom_type_pattern': 'c3-c3-c3-h1', 'height': 0.1556, 'phase': 0.0, 'periodicity': 3.0, 'scee': 1.2, 'scnb': 2.0}
Parmed buffer for extracting initial torsion parameters
parm ./runs/ablanco_68df8794/results/centroid_optimization_mm/std_ff_input_prep/41.prmtop
printDihedrals @H3 @C3 @C4 @O1

{'torsion_mask': ['H3', 'C3', 'C4', 'O1'], 'atom_type_pattern': 'hc-c3-c3-os', 'height': 0.25, 'phase': 0.0, 'periodicity': 1.0, 'scee': 1.2, 'scnb': 2.0}
Parmed buffer for extracting initial torsion parameters
parm ./runs/ablanco_68df8794/results/centroid_optimization_mm/std_ff_input_prep/41.prmtop
printDihedrals @H3 @C3 @C4 @H5

{'torsion_mask': ['H3', 'C3', 'C4', 'H5'], 'atom_type_pattern': 'hc-c3-c3-h1', 'height': 0.1556, 'phase': 0.0, 'periodicity': 3.0, 'scee': 1.2, 'scnb': 2.0}
Parmed buffer for extracting initial torsion parameters
parm ./runs/ablanco_68df8794/results/centroid_optimization_mm/std_ff_input_prep/41.prmtop
printDihedrals @H3 @C3 @C4 @H6

{'torsion_mask': ['H3', 'C3', 'C4', 'H6'], 'atom_type_pattern': 'hc-c3-c3-h1', 'height': 0.1556, 'phase': 0.0, 'periodicity': 3.0, 'scee': 1.2, 'scnb': 2.0}
Parmed buffer for extracting initial torsion parameters
parm ./runs/ablanco_68df8794/results/centroid_optimization_mm/std_ff_input_prep/41.prmtop
printDihedrals @H4 @C3 @C4 @O1

{'torsion_mask': ['H4', 'C3', 'C4', 'O1'], 'atom_type_pattern': 'hc-c3-c3-os', 'height': 0.25, 'phase': 0.0, 'periodicity': 1.0, 'scee': 1.2, 'scnb': 2.0}
Parmed buffer for extracting initial torsion parameters
parm ./runs/ablanco_68df8794/results/centroid_optimization_mm/std_ff_input_prep/41.prmtop
printDihedrals @H4 @C3 @C4 @H5

{'torsion_mask': ['H4', 'C3', 'C4', 'H5'], 'atom_type_pattern': 'hc-c3-c3-h1', 'height': 0.1556, 'phase': 0.0, 'periodicity': 3.0, 'scee': 1.2, 'scnb': 2.0}
Parmed buffer for extracting initial torsion parameters
parm ./runs/ablanco_68df8794/results/centroid_optimization_mm/std_ff_input_prep/41.prmtop
printDihedrals @H4 @C3 @C4 @H6

{'torsion_mask': ['H4', 'C3', 'C4', 'H6'], 'atom_type_pattern': 'hc-c3-c3-h1', 'height': 0.1556, 'phase': 0.0, 'periodicity': 3.0, 'scee': 1.2, 'scnb': 2.0}

SciPy optimizer requested: least_squares
Initial guess: Linear least-squares mode = computed (phases fixed at 0°)
Copying files to remote..
Warning: Failed to remove remote directory: /home/ubuntu/scratch/ablanco_68df8794/paramopt_works/ (exit code: 65280)
Executing remote jobs..
Remote script completed successfully.
Copying files from remote host to local..
Running step 60.

Copying files from remote host to local...
Plotting energies..
Done plotting energies for torsion 1-2-3-4.
Successfully saved data from the selected step.
Successfully saved parameters and image for 1-2-3-4

Analyzing torsion 2-3-4-5...

Torsion dh_2-3-4-5: standard GAFF2 norm_RMSE = 0.258 (relative to reference energies).

Proceeding with fitting. Standard GAFF2 parameters are not sufficient (norm_RMSE=0.258 > threshold 0.150).

Preparing GAFF testing input files...
Deploying deterministic geometric tools at root...
Writing constraint inputs...
Generating parallel execution scripts...
  Created parallel script for confs_999-999/dh_2-3-4-5 (18 structures)
GAFF testing input preparation complete!
  Total torsions: 1
  Parallel workers: 1
  Output directory: ./runs/ablanco_68df8794/results/paramopt_works/dh_2-3-4-5/
Torsion siblings

{'2-3-4-5': ['15-3-4-5', '16-3-4-5']}
Parmed buffer for extracting initial torsion parameters
parm ./runs/ablanco_68df8794/results/centroid_optimization_mm/std_ff_input_prep/41.prmtop
printDihedrals @C3 @C4 @O1 @C5

{'torsion_mask': ['C3', 'C4', 'O1', 'C5'], 'atom_type_pattern': 'c3-c3-os-ca', 'height': 0.3833, 'phase': 0.0, 'periodicity': 3.0, 'scee': 1.2, 'scnb': 2.0}
Parmed buffer for extracting initial torsion parameters
parm ./runs/ablanco_68df8794/results/centroid_optimization_mm/std_ff_input_prep/41.prmtop
printDihedrals @H5 @C4 @O1 @C5

{'torsion_mask': ['H5', 'C4', 'O1', 'C5'], 'atom_type_pattern': 'h1-c3-os-ca', 'height': 0.3833, 'phase': 0.0, 'periodicity': 3.0, 'scee': 1.2, 'scnb': 2.0}
Parmed buffer for extracting initial torsion parameters
parm ./runs/ablanco_68df8794/results/centroid_optimization_mm/std_ff_input_prep/41.prmtop
printDihedrals @H6 @C4 @O1 @C5

{'torsion_mask': ['H6', 'C4', 'O1', 'C5'], 'atom_type_pattern': 'h1-c3-os-ca', 'height': 0.3833, 'phase': 0.0, 'periodicity': 3.0, 'scee': 1.2, 'scnb': 2.0}

SciPy optimizer requested: least_squares
Initial guess: Linear least-squares mode = computed (phases fixed at 0°)
Copying files to remote..
Executing remote jobs..
Remote script completed successfully.
Copying files from remote host to local..
Running step 26.

Copying files from remote host to local...
Plotting energies..
Done plotting energies for torsion 2-3-4-5.
Successfully saved data from the selected step.
Successfully saved parameters and image for 2-3-4-5

Analyzing torsion 3-4-5-6...

Torsion dh_3-4-5-6: standard GAFF2 norm_RMSE = 0.228 (relative to reference energies).

Proceeding with fitting. Standard GAFF2 parameters are not sufficient (norm_RMSE=0.228 > threshold 0.150).

Preparing GAFF testing input files...
Deploying deterministic geometric tools at root...
Writing constraint inputs...
Generating parallel execution scripts...
  Created parallel script for confs_999-999/dh_3-4-5-6 (18 structures)
GAFF testing input preparation complete!
  Total torsions: 1
  Parallel workers: 1
  Output directory: ./runs/ablanco_68df8794/results/paramopt_works/dh_3-4-5-6/
Torsion siblings

{'3-4-5-6': ['3-4-5-10']}
Parmed buffer for extracting initial torsion parameters
parm ./runs/ablanco_68df8794/results/centroid_optimization_mm/std_ff_input_prep/41.prmtop
printDihedrals @C4 @O1 @C5 @C6

{'torsion_mask': ['C4', 'O1', 'C5', 'C6'], 'atom_type_pattern': 'c3-os-ca-ca', 'height': 1.66, 'phase': 180.0001, 'periodicity': 2.0, 'scee': 1.2, 'scnb': 2.0}
Parmed buffer for extracting initial torsion parameters
parm ./runs/ablanco_68df8794/results/centroid_optimization_mm/std_ff_input_prep/41.prmtop
printDihedrals @C4 @O1 @C5 @C10

{'torsion_mask': ['C4', 'O1', 'C5', 'C10'], 'atom_type_pattern': 'c3-os-ca-ca', 'height': 1.66, 'phase': 180.0001, 'periodicity': 2.0, 'scee': 1.2, 'scnb': 2.0}

SciPy optimizer requested: least_squares
Initial guess: Linear least-squares mode = computed (phases fixed at 0°)
Copying files to remote..
Executing remote jobs..
Remote script completed successfully.
Copying files from remote host to local..
Running step 86.

Copying files from remote host to local...
Plotting energies..
Done plotting energies for torsion 3-4-5-6.
Successfully saved data from the selected step.
Successfully saved parameters and image for 3-4-5-6

--- Summary of the analysis: ---

Skipping .frcmod generation (mode: uncoupled, only atom-type mode generates transferable parameters)
Successfully updated the parameters for torsion 1-2-3-4 in the generated parmed input file.
Skipping .frcmod generation (mode: uncoupled, only atom-type mode generates transferable parameters)
Successfully updated the parameters for torsion 2-3-4-5 in the generated parmed input file.
Skipping .frcmod generation (mode: uncoupled, only atom-type mode generates transferable parameters)
Successfully updated the parameters for torsion 3-4-5-6 in the generated parmed input file.

=====================================================================================
                              Storing Ligand Parameters                              
=====================================================================================


Database is deactivated. Skipping storing logic and continuing with AFFDO workflow.

-------------------------------------------------------------------------------------

AFFDO workflow completed successfully for project: ablanco_68df8794.

=====================================================================================
                                  AFFDO Completion
=====================================================================================

AFFDO completed successfully for project: 'ablanco_68df8794'.

=====================================================================================
                                   Project Report                                   
=====================================================================================
No fragments detected - generating standard project report
JavaScript libraries already cached in resources/js/
✓ Copied JavaScript libraries to resources/js/
Report location: /home/ubuntu/Work/AFFDO/runs/ablanco_68df8794/
  3 fitting plots
  Statistics exports (txt, csv)
  Interactive HTML report
  Updated parameters file

Average RMSE improvement: 52.7%
Average MAE improvement: 57.3%
=====================================================================================

----- AFFDO Workflow Stop Time: 2025-11-20 21:04:51 -----
