# Supplementary material for: Automated Force Field Developer and Optimizer Platform: Torsion Reparameterization
Source: J Chem Inf Model. 2026 Mar 9;66(6):3206–19. doi: 10.1021/acs.jcim.6c00528 (PMC13014461; doi:10.1021/acs.jcim.6c00528)
Supplement: Supplementary file 2 [file ci6c00528_si_002.zip › input_files/AFFDO-runs/mcl1_35_f2-MS/data.json]

{
    "affdo_version": "24.09",
    "AFFDO_HOME": "/home/ubuntu/Work/AFFDO",
    "PYTHON_EXE": "python3",
    "AutoGraph_path": "./extern/AutoGraph",
    "quick_path": "QUICK_HOME",
    "amber_path": "AMBER_HOME",
    "xtb_path": "XTB_EXE_PATH",
    "project_parallel_mode": "parallel",
    "max_concurrent_projects": 4,
    "fragment_parallel_mode": "parallel",
    "param_mode": "torsion",
    "reference_level": "dft",
    "forcefield": "gaff2",
    "charge_model": "bcc",
    "fragmentation": "no",
    "fragment_size": 3,
    "database_access": "no",
    "create_project_report": "yes",
    "conformer_generator": "rdkit_etkdg",
    "initial_conformer_min_engine": "xtb",
    "clustering_tool": "scipy",
    "centroid_optimizer": "quick",
    "centroid_optimization1_quick_jobcard": "opt1_default",
    "centroid_optimization2_quick_jobcard": "opt2_default",
    "resp_charges_quick_jobcard": "resp_default",
    "resp_charge_calculator": "antechamber",
    "centroid_optimizer_mm": "sander",
    "xtb_centroid_energy_cutoff": 7.0,
    "qm_centroid_energy_cutoff": 3.5,
    "jump_threshold": 0.02,
    "clustering_trigger_distance": 0.2,
    "parameter_optimization": "scipy",
    "automatic_remote_host_selection": "yes",
    "checkpoint": "affdo_completed",
    "torsion_cutoff": 30.0,
    "torsional_scan_optimizer": "geometric",
    "torsional_scan_engine": "xtb",
    "torsional_scan_step_size": 20.0,
    "torsional_scan_quick_jobcard": "ts_default",
    "multi_centroids_scan": "yes",
    "bi_directional_torsional_scan": "no",
    "ffpopt_scan_level": "xtb",
    "ffpopt_scan_mode": "direct",
    "topology_simplicity": 0.3,
    "jump_penalty_weight": 0.45,
    "curvature_rms_weight": 0.25,
    "total_variation_weight": 0.15,
    "high_freq_energy_weight": 0.1,
    "minimum_energy_weight": 0.05,
    "qm_single_point_engine": "quick",
    "ml_single_point_engine": "ffpopt",
    "qm_constrained_optimization_engine": "quick",
    "ml_constrained_optimization_engine": "ffpopt",
    "mm_constrained_optimizer": "geometric",
    "qm_constrained_optimizer": "dlfind",
    "ml_constrained_optimizer": "geoemetric",
    "constrained_optimization_quick_jobcard": "constopt_default",
    "dft_theory_level": "default",
    "paramfit_random_seed": -1,
    "paramfit_torsion_fitting1_search_space": -1,
    "paramfit_torsion_fitting2_search_space": 0.01,
    "gaff_norm_rmse_threshold": 0.15,
    "fitting_norm_rmse_threshold": 0.25,
    "fitting_norm_rmse_upper_limit": 0.5,
    "scipy_rmsd_absolute_convergence": "yes",
    "scipy_rmsd_absolute_threshold": 0.25,
    "scipy_rmsd_relative_convergence": "no",
    "scipy_rmsd_relative_threshold": 0.0001,
    "torsion_coupling_mode": "uncoupled",
    "scan_action": {
        "xtb": "scan",
        "dft-sp": "single_point",
        "qdpi2-sp": "single_point",
        "mace-sp": "single_point",
        "dft": "constraint_opt",
        "qdpi2": "constraint_opt",
        "mace": "constraint_opt"
    },
    "affdo_path": "/home/ubuntu/Work/AFFDO/runs/ablanco_68df8794",
    "ligand_file": "ablanco_68df8794.mol",
    "ligand_charge": 0,
    "input_file_path": "./runs/ablanco_68df8794/input_file/ablanco_68df8794.mol",
    "conformers_dir": "./runs/ablanco_68df8794/results/conformers/",
    "conformer_minimization_dir": "./runs/ablanco_68df8794/results/conformer_minimization/",
    "most_stable_conf_id": 41,
    "clusters_dir": "./runs/ablanco_68df8794/results/clusters/",
    "centroid_conf_ids": [
        13,
        36,
        41,
        42,
        60,
        65,
        66
    ],
    "centroid_optimization_dir": "./runs/ablanco_68df8794/results/conformer_minimization/",
    "centroid_optimization_mm_dir": "./runs/ablanco_68df8794/results/centroid_optimization_mm/",
    "std_ff_input_prep_dir": "./runs/ablanco_68df8794/results/centroid_optimization_mm/std_ff_input_prep/",
    "std_ff_centroid_optimization_dir": "./runs/ablanco_68df8794/results/centroid_optimization_mm/std_ff_centroid_optimization/",
    "centroid_selection_mode": "auto",
    "significant_centroid_ids": [
        13,
        36,
        41,
        42,
        60,
        65,
        66
    ],
    "torsion_works_dir": "./runs/ablanco_68df8794/results/torsion_works/",
    "longest_nh_chain": [
        0,
        1,
        2,
        3,
        4,
        5,
        6,
        7,
        8,
        20
    ],
    "torsion_selection_mode": "auto",
    "conformer_torsion_labels": {
        "999-999": {
            "1-2-3-4": null,
            "2-3-4-5": null,
            "3-4-5-6": null
        }
    },
    "torsion_map": {
        "1-2-3-4": [],
        "2-3-4-5": [],
        "3-4-5-6": []
    },
    "torsional_scan_dir": "./runs/ablanco_68df8794/results/torsional_scan/",
    "torsional_scan_analysis_dir": "./runs/ablanco_68df8794/results/torsional_scan/torsional_scan_analysis/",
    "selected_molecular_structure_directory": "./runs/ablanco_68df8794/results/torsional_scan/torsional_scan_analysis/selected_xyz/",
    "torsion_profile_selection_mode": "auto",
    "final_reference_torsions": {
        "confs_999-999_dh_1-2-3-4": [
            181.87,
            201.87,
            221.87,
            241.87,
            261.87,
            281.87,
            301.87,
            321.87,
            341.87,
            1.87,
            21.87,
            41.87,
            61.87,
            81.87,
            101.87,
            121.87,
            141.87,
            161.87
        ],
        "confs_999-999_dh_2-3-4-5": [
            286.26,
            306.26,
            326.26,
            346.26,
            6.26,
            26.26,
            46.26,
            66.26,
            86.26,
            106.26,
            126.26,
            146.26,
            166.26,
            186.26,
            206.26,
            226.26,
            246.26,
            266.26
        ],
        "confs_999-999_dh_3-4-5-6": [
            177.41,
            197.41,
            217.41,
            237.41,
            257.41,
            277.41,
            297.41,
            317.41,
            337.41,
            357.41,
            17.41,
            37.41,
            57.41,
            77.41,
            97.41,
            117.41,
            137.41,
            157.41
        ]
    },
    "final_reference_energies": {
        "confs_999-999_dh_1-2-3-4": [
            -962.89578551,
            -962.894978219,
            -962.892565277,
            -962.890200722,
            -962.891637305,
            -962.893862494,
            -962.893453414,
            -962.890746087,
            -962.889152456,
            -962.89101683,
            -962.894246008,
            -962.896346364,
            -962.895969783,
            -962.893451394,
            -962.89173013,
            -962.892393126,
            -962.894452235,
            -962.895802087
        ],
        "confs_999-999_dh_2-3-4-5": [
            -962.895913916,
            -962.894776414,
            -962.892713418,
            -962.89364247,
            -962.896006773,
            -962.897108948,
            -962.896408948,
            -962.89474694,
            -962.893755813,
            -962.893406762,
            -962.892421068,
            -962.890141203,
            -962.886932804,
            -962.885167143,
            -962.886764833,
            -962.890799712,
            -962.894836192,
            -962.895897967
        ],
        "confs_999-999_dh_3-4-5-6": [
            -962.89643129,
            -962.895572342,
            -962.893403028,
            -962.891375052,
            -962.892659136,
            -962.892888562,
            -962.893261004,
            -962.895267673,
            -962.897096399,
            -962.89735086,
            -962.896169269,
            -962.893949999,
            -962.892771282,
            -962.892722774,
            -962.893058503,
            -962.893077216,
            -962.893776084,
            -962.89410106
        ]
    },
    "xtb_reference_energies": {
        "confs_999-999_dh_1-2-3-4": [
            -39.832401785932,
            -39.831766324187,
            -39.830067844169,
            -39.828326805043,
            -39.829363818126,
            -39.830549219639,
            -39.829977287948,
            -39.828077724423,
            -39.82703495438,
            -39.82826065769,
            -39.830460001592,
            -39.832328549823,
            -39.832335359792,
            -39.830831080749,
            -39.829767539514,
            -39.830176407275,
            -39.831620176077,
            -39.832386878088
        ],
        "confs_999-999_dh_2-3-4-5": [
            -39.831504327172,
            -39.830576531766,
            -39.82829318664,
            -39.828591149704,
            -39.830240896917,
            -39.831050424692,
            -39.830479915731,
            -39.829148039398,
            -39.828481436431,
            -39.828791905167,
            -39.828347072162,
            -39.825890399024,
            -39.822020258824,
            -39.82047973557,
            -39.822529110974,
            -39.82656500005,
            -39.830239448352,
            -39.831718322747
        ],
        "confs_999-999_dh_3-4-5-6": [
            -39.832598960046,
            -39.831505492077,
            -39.828944539202,
            -39.825738835267,
            -39.823457484174,
            -39.82385685116,
            -39.826684634908,
            -39.829763225143,
            -39.831618120783,
            -39.831867082583,
            -39.830493487568,
            -39.827734453929,
            -39.824746794583,
            -39.824612819703,
            -39.825714910354,
            -39.82760544081,
            -39.829530141677,
            -39.830537107816
        ]
    },
    "final_reference_energy_dir": "./runs/ablanco_68df8794/results/torsional_scan/torsional_scan_analysis/selected_xyz/",
    "constrained_optimization_dir": "./runs/ablanco_68df8794/results/constrained_optimization/",
    "dft_reference_energies": {
        "confs_999-999_dh_1-2-3-4": [
            -962.89578551,
            -962.894978219,
            -962.892565277,
            -962.890200722,
            -962.891637305,
            -962.893862494,
            -962.893453414,
            -962.890746087,
            -962.889152456,
            -962.89101683,
            -962.894246008,
            -962.896346364,
            -962.895969783,
            -962.893451394,
            -962.89173013,
            -962.892393126,
            -962.894452235,
            -962.895802087
        ],
        "confs_999-999_dh_2-3-4-5": [
            -962.895913916,
            -962.894776414,
            -962.892713418,
            -962.89364247,
            -962.896006773,
            -962.897108948,
            -962.896408948,
            -962.89474694,
            -962.893755813,
            -962.893406762,
            -962.892421068,
            -962.890141203,
            -962.886932804,
            -962.885167143,
            -962.886764833,
            -962.890799712,
            -962.894836192,
            -962.895897967
        ],
        "confs_999-999_dh_3-4-5-6": [
            -962.89643129,
            -962.895572342,
            -962.893403028,
            -962.891375052,
            -962.892659136,
            -962.892888562,
            -962.893261004,
            -962.895267673,
            -962.897096399,
            -962.89735086,
            -962.896169269,
            -962.893949999,
            -962.892771282,
            -962.892722774,
            -962.893058503,
            -962.893077216,
            -962.893776084,
            -962.89410106
        ]
    },
    "paramtest_works_dir": "./runs/ablanco_68df8794/results/paramtest_works/",
    "paramtest_gaff_dir": "./runs/ablanco_68df8794/results/paramtest_works/paramtest_dft_ref_gaff/",
    "dft_gaff_ts_energy": {
        "999-999": {
            "1-2-3-4": [
                -0.00961102,
                -0.00875044,
                -0.00679811,
                -0.00543936,
                -0.00658557,
                -0.00796475,
                -0.00746474,
                -0.00539685,
                -0.00382716,
                -0.00490117,
                -0.007734,
                -0.00987024,
                -0.00965805,
                -0.00760277,
                -0.00594924,
                -0.00660021,
                -0.00860698,
                -0.00961137
            ],
            "2-3-4-5": [
                -0.00900111,
                -0.00724416,
                -0.00468806,
                -0.00596421,
                -0.00899711,
                -0.0104522,
                -0.00930483,
                -0.00671766,
                -0.00533294,
                -0.00632305,
                -0.00686886,
                -0.00378337,
                0.00155537,
                0.00473911,
                0.00295437,
                -0.00271538,
                -0.00802407,
                -0.00960162
            ],
            "3-4-5-6": [
                -0.00991121,
                -0.00829269,
                -0.00567737,
                -0.00311856,
                -0.00513648,
                -0.00528159,
                -0.00700218,
                -0.00898189,
                -0.01046251,
                -0.01066125,
                -0.0094616,
                -0.00749528,
                -0.00559853,
                -0.00496181,
                -0.00628256,
                -0.00841325,
                -0.00619427,
                -0.0075683
            ]
        }
    },
    "gaff_ts_energy": {
        "999-999": {
            "1-2-3-4": [
                -0.00961102,
                -0.00875044,
                -0.00679811,
                -0.00543936,
                -0.00658557,
                -0.00796475,
                -0.00746474,
                -0.00539685,
                -0.00382716,
                -0.00490117,
                -0.007734,
                -0.00987024,
                -0.00965805,
                -0.00760277,
                -0.00594924,
                -0.00660021,
                -0.00860698,
                -0.00961137
            ],
            "2-3-4-5": [
                -0.00900111,
                -0.00724416,
                -0.00468806,
                -0.00596421,
                -0.00899711,
                -0.0104522,
                -0.00930483,
                -0.00671766,
                -0.00533294,
                -0.00632305,
                -0.00686886,
                -0.00378337,
                0.00155537,
                0.00473911,
                0.00295437,
                -0.00271538,
                -0.00802407,
                -0.00960162
            ],
            "3-4-5-6": [
                -0.00991121,
                -0.00829269,
                -0.00567737,
                -0.00311856,
                -0.00513648,
                -0.00528159,
                -0.00700218,
                -0.00898189,
                -0.01046251,
                -0.01066125,
                -0.0094616,
                -0.00749528,
                -0.00559853,
                -0.00496181,
                -0.00628256,
                -0.00841325,
                -0.00619427,
                -0.0075683
            ]
        }
    },
    "paramopt_works_dir": "./runs/ablanco_68df8794/results/paramopt_works/",
    "paramopt_dh_works_dir": "./runs/ablanco_68df8794/results/paramopt_works/dh_3-4-5-6/",
    "torsion_optimization_status": {
        "1-2-3-4": {
            "status": "success",
            "reason": "optimization_successful",
            "message": "AFFDO found improved parameters",
            "gaff_rmse": 0.4854488787260494,
            "affdo_rmse": 0.17302315349791064
        },
        "2-3-4-5": {
            "status": "success",
            "reason": "optimization_successful",
            "message": "AFFDO found improved parameters",
            "gaff_rmse": 0.8880743906235568,
            "affdo_rmse": 0.16902033597020955
        },
        "3-4-5-6": {
            "status": "success",
            "reason": "optimization_successful",
            "message": "AFFDO found improved parameters",
            "gaff_rmse": 0.5157790990392112,
            "affdo_rmse": 0.4498974566964529
        }
    },
    "fitted_energies": {
        "1-2-3-4": [
            0.41260007499999996,
            1.141366025,
            2.7313129750000003,
            3.8071742750000004,
            2.9666066500000006,
            1.7965638750000004,
            2.0155551000000003,
            3.4845263250000005,
            4.508480825,
            3.5989133000000004,
            1.5210725500000004,
            0.0,
            0.27516502499999973,
            1.9287342000000003,
            3.16027825,
            2.6577135000000003,
            1.1672629500000007,
            0.41239300000000007
        ],
        "2-3-4-5": [
            0.9635137000000004,
            1.6469741499999995,
            2.71191695,
            2.1086008,
            0.7409833749999993,
            0.0,
            0.3274294999999996,
            1.3414757750000001,
            2.1468029999999994,
            2.358647,
            2.7286586499999994,
            4.4755747249999995,
            6.7392558750000005,
            7.5130010249999994,
            6.257310775,
            3.63524555,
            1.2850948999999998,
            0.5875658999999993
        ],
        "3-4-5-6": [
            0.42894017500000087,
            1.398182950000002,
            2.8399081250000013,
            4.266077575000001,
            2.9350496750000024,
            3.0171517750000003,
            2.2078713000000003,
            1.0860958250000017,
            0.136951875000002,
            0.0,
            0.7837161249999992,
            1.9361763500000007,
            2.8858787750000006,
            3.0594515500000004,
            2.2685631000000015,
            1.1004718500000024,
            2.6157086500000015,
            1.855649275000001
        ]
    }
}
