# Supplementary material for: Automated Force Field Developer and Optimizer Platform: Torsion Reparameterization
Source: J Chem Inf Model. 2026 Mar 9;66(6):3206–19. doi: 10.1021/acs.jcim.6c00528 (PMC13014461; doi:10.1021/acs.jcim.6c00528)
Supplement: Supplementary file 2 [file ci6c00528_si_002.zip › input_files/free_energy_input_files/TYK2_ligand_transformations/ejm_48_0.pdb]

ATOM   4661  C1  LIG   289       4.434   0.345   3.586  1.00  0.00  
ATOM   4662  C2  LIG   289       3.456  -0.441   2.944  1.00  0.00  
ATOM   4663  C3  LIG   289       3.682  -1.784   2.681  1.00  0.00  
ATOM   4664  C4  LIG   289       3.542   3.549   5.362  1.00  0.00  
ATOM   4665  C5  LIG   289       4.145   1.784   3.757  1.00  0.00  
ATOM   4666  C6  LIG   289       3.299   4.619   4.475  1.00  0.00  
ATOM   4667  C7  LIG   289       2.851   5.831   4.997  1.00  0.00  
ATOM   4668  C8  LIG   289       5.637  -0.256   3.997  1.00  0.00  
ATOM   4669  C9  LIG   289       4.874  -2.366   3.082  1.00  0.00  
ATOM   4670  C10 LIG   289       5.845  -1.607   3.735  1.00  0.00  
ATOM   4671 CL1  LIG   289       1.936   0.263   2.519  1.00  0.00  
ATOM   4672  O1  LIG   289       4.102   2.496   2.749  1.00  0.00  
ATOM   4673  N1  LIG   289       3.893   2.249   4.993  1.00  0.00  
ATOM   4674  N2  LIG   289       2.689   5.981   6.312  1.00  0.00  
ATOM   4675  C11 LIG   289       2.915   5.005   7.193  1.00  0.00  
ATOM   4676  C12 LIG   289       3.325   3.755   6.725  1.00  0.00  
ATOM   4677  N3  LIG   289       2.713   5.290   8.547  1.00  0.00  
ATOM   4678  C13 LIG   289       3.200   4.646   9.630  1.00  0.00  
ATOM   4679  O2  LIG   289       4.028   3.737   9.590  1.00  0.00  
ATOM   4680  C01 LIG   289       3.829   5.740  10.514  0.00  0.00
ATOM   4681  C02 LIG   289       3.058   5.839  11.837  0.00  0.00
ATOM   4682  C03 LIG   289       3.826   4.908  12.779  0.00  0.00
ATOM   4683 CL2  LIG   289       6.856   0.622   4.870  1.00  0.00  
ATOM   4684  H1  LIG   289       2.931  -2.371   2.181  1.00  0.00  
ATOM   4685  H2  LIG   289       3.405   4.557   3.406  1.00  0.00  
ATOM   4686  H3  LIG   289       2.635   6.680   4.364  1.00  0.00  
ATOM   4687  H4  LIG   289       5.053  -3.412   2.882  1.00  0.00  
ATOM   4688  H5  LIG   289       6.754  -2.071   4.080  1.00  0.00  
ATOM   4689  H6  LIG   289       3.974   1.578   5.739  1.00  0.00  
ATOM   4690  H7  LIG   289       3.478   2.937   7.412  1.00  0.00  
ATOM   4691  H8  LIG   289       2.005   5.993   8.710  1.00  0.00  
ATOM   4692  C04 LIG   289       5.283   5.202  12.418  0.00  0.00
ATOM   4693  C05 LIG   289       5.268   5.345  10.890  0.00  0.00
ATOM   4694  H01 LIG   289       3.802   6.677   9.959  0.00  0.00
ATOM   4695  H08 LIG   289       1.981   5.560  11.737  0.00  0.00
ATOM   4696  H09 LIG   289       3.111   6.884  12.228  0.00  0.00
ATOM   4697  H10 LIG   289       3.598   5.095  13.856  0.00  0.00
ATOM   4698  H11 LIG   289       3.582   3.844  12.544  0.00  0.00
ATOM   4699  H12 LIG   289       5.589   6.170  12.885  0.00  0.00
ATOM   4700  H13 LIG   289       5.985   4.410  12.776  0.00  0.00
ATOM   4701  H14 LIG   289       5.532   4.369  10.416  0.00  0.00
ATOM   4702  H15 LIG   289       6.017   6.098  10.545  0.00  0.00
