# Supplementary material for: Automated Force Field Developer and Optimizer Platform: Torsion Reparameterization
Source: J Chem Inf Model. 2026 Mar 9;66(6):3206–19. doi: 10.1021/acs.jcim.6c00528 (PMC13014461; doi:10.1021/acs.jcim.6c00528)
Supplement: Supplementary file 2 [file ci6c00528_si_002.zip › input_files/free_energy_input_files/TYK2_ligand_transformations/ejm_48.pdb]

CRYST1   77.393   77.393   77.393 109.47 109.47 109.47 P 1           1
ATOM      1  N   THR     1       5.209  18.051  -8.552  1.00  0.00
ATOM      2  H1  THR     1       5.918  17.428  -8.912  1.00  0.00
ATOM      3  H2  THR     1       5.087  18.814  -9.202  1.00  0.00
ATOM      4  H3  THR     1       4.412  17.502  -8.262  1.00  0.00
ATOM      5  CA  THR     1       5.736  18.682  -7.292  1.00  0.00
ATOM      6  HA  THR     1       5.779  19.764  -7.421  1.00  0.00
ATOM      7  CB  THR     1       4.849  18.363  -6.052  1.00  0.00
ATOM      8  HB  THR     1       4.911  17.286  -5.898  1.00  0.00
ATOM      9  CG2 THR     1       5.239  19.091  -4.749  1.00  0.00
ATOM     10 HG21 THR     1       5.177  20.168  -4.902  1.00  0.00
ATOM     11 HG22 THR     1       4.558  18.797  -3.950  1.00  0.00
ATOM     12 HG23 THR     1       6.258  18.821  -4.473  1.00  0.00
ATOM     13  OG1 THR     1       3.509  18.718  -6.337  1.00  0.00
ATOM     14  HG1 THR     1       2.957  18.524  -5.577  1.00  0.00
ATOM     15  C   THR     1       7.149  18.075  -7.077  1.00  0.00
ATOM     16  O   THR     1       7.426  16.952  -7.511  1.00  0.00
ATOM     17  N   VAL     2       8.026  18.851  -6.408  1.00  0.00
ATOM     18  H   VAL     2       7.702  19.771  -6.146  1.00  0.00
ATOM     19  CA  VAL     2       9.430  18.503  -6.138  1.00  0.00
ATOM     20  HA  VAL     2       9.623  17.433  -6.064  1.00  0.00
ATOM     21  CB  VAL     2      10.424  19.118  -7.176  1.00  0.00
ATOM     22  HB  VAL     2      10.152  18.713  -8.151  1.00  0.00
ATOM     23  CG1 VAL     2      10.419  20.662  -7.239  1.00  0.00
ATOM     24 HG11 VAL     2      10.692  21.067  -6.265  1.00  0.00
ATOM     25 HG12 VAL     2      11.139  20.998  -7.986  1.00  0.00
ATOM     26 HG13 VAL     2       9.423  21.012  -7.512  1.00  0.00
ATOM     27  CG2 VAL     2      11.867  18.588  -7.007  1.00  0.00
ATOM     28 HG21 VAL     2      11.875  17.506  -7.139  1.00  0.00
ATOM     29 HG22 VAL     2      12.514  19.049  -7.754  1.00  0.00
ATOM     30 HG23 VAL     2      12.231  18.836  -6.010  1.00  0.00
ATOM     31  C   VAL     2       9.763  18.915  -4.681  1.00  0.00
ATOM     32  O   VAL     2       9.391  20.001  -4.228  1.00  0.00
ATOM     33  N   PHE     3      10.498  18.021  -4.000  1.00  0.00
ATOM     34  H   PHE     3      10.701  17.180  -4.523  1.00  0.00
ATOM     35  CA  PHE     3      11.023  18.134  -2.632  1.00  0.00
ATOM     36  HA  PHE     3      10.677  19.057  -2.165  1.00  0.00
ATOM     37  CB  PHE     3      10.511  16.931  -1.793  1.00  0.00
ATOM     38  HB2 PHE     3      10.663  16.005  -2.347  1.00  0.00
ATOM     39  HB3 PHE     3      11.069  16.891  -0.858  1.00  0.00
ATOM     40  CG  PHE     3       9.032  16.978  -1.418  1.00  0.00
ATOM     41  CD1 PHE     3       8.646  17.224  -0.077  1.00  0.00
ATOM     42  HD1 PHE     3       9.413  17.327   0.691  1.00  0.00
ATOM     43  CE1 PHE     3       7.299  17.333   0.263  1.00  0.00
ATOM     44  HE1 PHE     3       7.013  17.529   1.297  1.00  0.00
ATOM     45  CZ  PHE     3       6.319  17.191  -0.717  1.00  0.00
ATOM     46  HZ  PHE     3       5.268  17.301  -0.450  1.00  0.00
ATOM     47  CE2 PHE     3       6.678  16.911  -2.035  1.00  0.00
ATOM     48  HE2 PHE     3       5.899  16.785  -2.787  1.00  0.00
ATOM     49  CD2 PHE     3       8.019  16.791  -2.393  1.00  0.00
ATOM     50  HD2 PHE     3       8.290  16.555  -3.422  1.00  0.00
ATOM     51  C   PHE     3      12.566  18.106  -2.768  1.00  0.00
ATOM     52  O   PHE     3      13.108  17.330  -3.559  1.00  0.00
ATOM     53  N   HIE     4      13.258  18.922  -1.952  1.00  0.00
ATOM     54  H   HIE     4      12.722  19.498  -1.318  1.00  0.00
ATOM     55  CA  HIE     4      14.729  19.023  -1.913  1.00  0.00
ATOM     56  HA  HIE     4      15.158  18.646  -2.841  1.00  0.00
ATOM     57  CB  HIE     4      15.140  20.508  -1.746  1.00  0.00
ATOM     58  HB2 HIE     4      14.828  20.869  -0.766  1.00  0.00
ATOM     59  HB3 HIE     4      16.224  20.588  -1.833  1.00  0.00
ATOM     60  CG  HIE     4      14.551  21.458  -2.765  1.00  0.00
ATOM     61  ND1 HIE     4      13.489  22.319  -2.466  1.00  0.00
ATOM     62  CE1 HIE     4      13.241  22.966  -3.596  1.00  0.00
ATOM     63  HE1 HIE     4      12.426  23.690  -3.565  1.00  0.00
ATOM     64  NE2 HIE     4      14.053  22.605  -4.590  1.00  0.00
ATOM     65  HE2 HIE     4      14.066  22.950  -5.540  1.00  0.00
ATOM     66  CD2 HIE     4      14.909  21.640  -4.085  1.00  0.00
ATOM     67  HD2 HIE     4      15.671  21.198  -4.727  1.00  0.00
ATOM     68  C   HIE     4      15.199  18.189  -0.694  1.00  0.00
ATOM     69  O   HIE     4      14.696  18.377   0.417  1.00  0.00
ATOM     70  N   LYS     5      16.197  17.305  -0.909  1.00  0.00
ATOM     71  H   LYS     5      16.559  17.254  -1.850  1.00  0.00
ATOM     72  CA  LYS     5      16.715  16.346   0.095  1.00  0.00
ATOM     73  HA  LYS     5      15.884  15.865   0.611  1.00  0.00
ATOM     74  CB  LYS     5      17.569  15.250  -0.601  1.00  0.00
ATOM     75  HB2 LYS     5      17.124  15.047  -1.575  1.00  0.00
ATOM     76  HB3 LYS     5      18.575  15.647  -0.737  1.00  0.00
ATOM     77  CG  LYS     5      17.640  13.939   0.215  1.00  0.00
ATOM     78  HG2 LYS     5      18.168  14.175   1.140  1.00  0.00
ATOM     79  HG3 LYS     5      16.613  13.658   0.445  1.00  0.00
ATOM     80  CD  LYS     5      18.347  12.770  -0.495  1.00  0.00
ATOM     81  HD2 LYS     5      17.841  12.584  -1.443  1.00  0.00
ATOM     82  HD3 LYS     5      19.382  13.056  -0.686  1.00  0.00
ATOM     83  CE  LYS     5      18.318  11.488   0.361  1.00  0.00
ATOM     84  HE2 LYS     5      18.800  11.710   1.314  1.00  0.00
ATOM     85  HE3 LYS     5      17.275  11.223   0.535  1.00  0.00
ATOM     86  NZ  LYS     5      19.009  10.361  -0.288  1.00  0.00
ATOM     87  HZ1 LYS     5      19.976  10.606  -0.449  1.00  0.00
ATOM     88  HZ2 LYS     5      18.963   9.549   0.310  1.00  0.00
ATOM     89  HZ3 LYS     5      18.563  10.155  -1.171  1.00  0.00
ATOM     90  C   LYS     5      17.505  17.055   1.235  1.00  0.00
ATOM     91  O   LYS     5      17.629  16.470   2.311  1.00  0.00
ATOM     92  N   ARG     6      17.968  18.305   1.023  1.00  0.00
ATOM     93  H   ARG     6      17.897  18.619   0.065  1.00  0.00
ATOM     94  CA  ARG     6      18.620  19.194   2.005  1.00  0.00
ATOM     95  HA  ARG     6      19.394  18.664   2.560  1.00  0.00
ATOM     96  CB  ARG     6      19.281  20.365   1.227  1.00  0.00
ATOM     97  HB2 ARG     6      19.885  20.908   1.954  1.00  0.00
ATOM     98  HB3 ARG     6      19.933  19.905   0.485  1.00  0.00
ATOM     99  CG  ARG     6      18.311  21.347   0.525  1.00  0.00
ATOM    100  HG2 ARG     6      17.491  20.763   0.108  1.00  0.00
ATOM    101  HG3 ARG     6      17.923  22.029   1.281  1.00  0.00
ATOM    102  CD  ARG     6      18.986  22.157  -0.596  1.00  0.00
ATOM    103  HD2 ARG     6      19.718  22.835  -0.158  1.00  0.00
ATOM    104  HD3 ARG     6      19.489  21.473  -1.280  1.00  0.00
ATOM    105  NE  ARG     6      18.006  22.949  -1.358  1.00  0.00
ATOM    106  HE  ARG     6      17.451  22.396  -1.996  1.00  0.00
ATOM    107  CZ  ARG     6      17.778  24.269  -1.290  1.00  0.00
ATOM    108  NH1 ARG     6      18.465  25.079  -0.480  1.00  0.00
ATOM    109 HH11 ARG     6      19.190  24.700   0.113  1.00  0.00
ATOM    110 HH12 ARG     6      18.257  26.067  -0.465  1.00  0.00
ATOM    111  NH2 ARG     6      16.831  24.792  -2.070  1.00  0.00
ATOM    112 HH21 ARG     6      16.307  24.194  -2.693  1.00  0.00
ATOM    113 HH22 ARG     6      16.644  25.784  -2.035  1.00  0.00
ATOM    114  C   ARG     6      17.630  19.704   3.097  1.00  0.00
ATOM    115  O   ARG     6      18.104  20.251   4.093  1.00  0.00
ATOM    116  N   TYR     7      16.305  19.526   2.913  1.00  0.00
ATOM    117  H   TYR     7      16.033  19.127   2.025  1.00  0.00
ATOM    118  CA  TYR     7      15.245  19.905   3.861  1.00  0.00
ATOM    119  HA  TYR     7      15.663  20.474   4.691  1.00  0.00
ATOM    120  CB  TYR     7      14.199  20.786   3.134  1.00  0.00
ATOM    121  HB2 TYR     7      13.829  20.132   2.345  1.00  0.00
ATOM    122  HB3 TYR     7      13.396  20.990   3.843  1.00  0.00
ATOM    123  CG  TYR     7      14.682  22.099   2.521  1.00  0.00
ATOM    124  CD1 TYR     7      15.696  22.878   3.136  1.00  0.00
ATOM    125  HD1 TYR     7      16.188  22.507   4.036  1.00  0.00
ATOM    126  CE1 TYR     7      16.070  24.126   2.591  1.00  0.00
ATOM    127  HE1 TYR     7      16.862  24.711   3.060  1.00  0.00
ATOM    128  CZ  TYR     7      15.431  24.608   1.427  1.00  0.00
ATOM    129  OH  TYR     7      15.761  25.832   0.923  1.00  0.00
ATOM    130  HH  TYR     7      16.437  26.280   1.438  1.00  0.00
ATOM    131  CE2 TYR     7      14.436  23.830   0.794  1.00  0.00
ATOM    132  HE2 TYR     7      13.956  24.192  -0.115  1.00  0.00
ATOM    133  CD2 TYR     7      14.062  22.582   1.342  1.00  0.00
ATOM    134  HD2 TYR     7      13.292  21.983   0.857  1.00  0.00
ATOM    135  C   TYR     7      14.571  18.647   4.475  1.00  0.00
ATOM    136  O   TYR     7      13.772  18.833   5.394  1.00  0.00
ATOM    137  N   LEU     8      14.882  17.415   4.012  1.00  0.00
ATOM    138  H   LEU     8      15.547  17.378   3.253  1.00  0.00
ATOM    139  CA  LEU     8      14.346  16.146   4.534  1.00  0.00
ATOM    140  HA  LEU     8      13.322  16.284   4.881  1.00  0.00
ATOM    141  CB  LEU     8      14.350  15.070   3.405  1.00  0.00
ATOM    142  HB2 LEU     8      15.298  15.235   2.894  1.00  0.00
ATOM    143  HB3 LEU     8      14.358  14.087   3.877  1.00  0.00
ATOM    144  CG  LEU     8      13.191  15.139   2.379  1.00  0.00
ATOM    145  HG  LEU     8      13.165  16.138   1.945  1.00  0.00
ATOM    146  CD1 LEU     8      13.388  14.099   1.260  1.00  0.00
ATOM    147 HD11 LEU     8      13.414  13.099   1.693  1.00  0.00
ATOM    148 HD12 LEU     8      12.562  14.167   0.551  1.00  0.00
ATOM    149 HD13 LEU     8      14.327  14.295   0.742  1.00  0.00
ATOM    150  CD2 LEU     8      11.798  14.934   3.008  1.00  0.00
ATOM    151 HD21 LEU     8      11.619  15.708   3.755  1.00  0.00
ATOM    152 HD22 LEU     8      11.035  14.996   2.231  1.00  0.00
ATOM    153 HD23 LEU     8      11.754  13.954   3.484  1.00  0.00
ATOM    154  C   LEU     8      15.292  15.718   5.687  1.00  0.00
ATOM    155  O   LEU     8      16.427  15.307   5.436  1.00  0.00
ATOM    156  N   LYS     9      14.782  15.807   6.931  1.00  0.00
ATOM    157  H   LYS     9      13.850  16.193   6.989  1.00  0.00
ATOM    158  CA  LYS     9      15.422  15.340   8.172  1.00  0.00
ATOM    159  HA  LYS     9      16.503  15.283   8.041  1.00  0.00
ATOM    160  CB  LYS     9      15.114  16.334   9.327  1.00  0.00
ATOM    161  HB2 LYS     9      14.056  16.585   9.238  1.00  0.00
ATOM    162  HB3 LYS     9      15.279  15.785  10.254  1.00  0.00
ATOM    163  CG  LYS     9      15.950  17.631   9.342  1.00  0.00
ATOM    164  HG2 LYS     9      15.816  18.074  10.329  1.00  0.00
ATOM    165  HG3 LYS     9      16.990  17.330   9.218  1.00  0.00
ATOM    166  CD  LYS     9      15.583  18.666   8.260  1.00  0.00
ATOM    167  HD2 LYS     9      15.897  18.273   7.294  1.00  0.00
ATOM    168  HD3 LYS     9      14.501  18.795   8.266  1.00  0.00
ATOM    169  CE  LYS     9      16.261  20.025   8.506  1.00  0.00
ATOM    170  HE2 LYS     9      15.913  20.412   9.464  1.00  0.00
ATOM    171  HE3 LYS     9      17.338  19.866   8.548  1.00  0.00
ATOM    172  NZ  LYS     9      15.950  20.997   7.443  1.00  0.00
ATOM    173  HZ1 LYS     9      14.952  21.145   7.403  1.00  0.00
ATOM    174  HZ2 LYS     9      16.413  21.872   7.642  1.00  0.00
ATOM    175  HZ3 LYS     9      16.272  20.639   6.555  1.00  0.00
ATOM    176  C   LYS     9      14.739  13.985   8.480  1.00  0.00
ATOM    177  O   LYS     9      13.522  13.954   8.674  1.00  0.00
ATOM    178  N   LYS    10      15.527  12.891   8.544  1.00  0.00
ATOM    179  H   LYS    10      16.521  13.035   8.432  1.00  0.00
ATOM    180  CA  LYS    10      15.039  11.514   8.761  1.00  0.00
ATOM    181  HA  LYS    10      14.136  11.335   8.177  1.00  0.00
ATOM    182  CB  LYS    10      16.127  10.506   8.311  1.00  0.00
ATOM    183  HB2 LYS    10      16.536  10.860   7.365  1.00  0.00
ATOM    184  HB3 LYS    10      16.912  10.506   9.067  1.00  0.00
ATOM    185  CG  LYS    10      15.584   9.072   8.133  1.00  0.00
ATOM    186  HG2 LYS    10      15.094   8.790   9.064  1.00  0.00
ATOM    187  HG3 LYS    10      14.849   9.098   7.328  1.00  0.00
ATOM    188  CD  LYS    10      16.676   8.042   7.796  1.00  0.00
ATOM    189  HD2 LYS    10      17.156   8.346   6.866  1.00  0.00
ATOM    190  HD3 LYS    10      17.410   8.047   8.602  1.00  0.00
ATOM    191  CE  LYS    10      16.101   6.627   7.636  1.00  0.00
ATOM    192  HE2 LYS    10      15.511   6.399   8.524  1.00  0.00
ATOM    193  HE3 LYS    10      15.454   6.622   6.759  1.00  0.00
ATOM    194  NZ  LYS    10      17.154   5.612   7.475  1.00  0.00
ATOM    195  HZ1 LYS    10      17.753   5.616   8.288  1.00  0.00
ATOM    196  HZ2 LYS    10      16.730   4.700   7.373  1.00  0.00
ATOM    197  HZ3 LYS    10      17.701   5.822   6.652  1.00  0.00
ATOM    198  C   LYS    10      14.739  11.347  10.272  1.00  0.00
ATOM    199  O   LYS    10      15.575  11.686  11.114  1.00  0.00
ATOM    200  N   ILE    11      13.558  10.774  10.567  1.00  0.00
ATOM    201  H   ILE    11      12.975  10.525   9.781  1.00  0.00
ATOM    202  CA  ILE    11      13.060  10.491  11.921  1.00  0.00
ATOM    203  HA  ILE    11      13.598  11.059  12.680  1.00  0.00
ATOM    204  CB  ILE    11      11.520  10.783  12.043  1.00  0.00
ATOM    205  HB  ILE    11      11.027  10.273  11.215  1.00  0.00
ATOM    206  CG2 ILE    11      10.897  10.311  13.386  1.00  0.00
ATOM    207 HG21 ILE    11      11.389  10.821  14.214  1.00  0.00
ATOM    208 HG22 ILE    11       9.832  10.547  13.396  1.00  0.00
ATOM    209 HG23 ILE    11      11.031   9.235  13.492  1.00  0.00
ATOM    210  CG1 ILE    11      11.232  12.297  11.823  1.00  0.00
ATOM    211 HG12 ILE    11      11.591  12.811  12.714  1.00  0.00
ATOM    212 HG13 ILE    11      11.830  12.601  10.963  1.00  0.00
ATOM    213  CD1 ILE    11       9.758  12.665  11.578  1.00  0.00
ATOM    214 HD11 ILE    11       9.160  12.361  12.437  1.00  0.00
ATOM    215 HD12 ILE    11       9.671  13.742  11.437  1.00  0.00
ATOM    216 HD13 ILE    11       9.399  12.152  10.686  1.00  0.00
ATOM    217  C   ILE    11      13.334   8.986  12.199  1.00  0.00
ATOM    218  O   ILE    11      13.980   8.692  13.205  1.00  0.00
ATOM    219  N   ARG    12      12.844   8.068  11.337  1.00  0.00
ATOM    220  H   ARG    12      12.270   8.427  10.588  1.00  0.00
ATOM    221  CA  ARG    12      12.947   6.605  11.501  1.00  0.00
ATOM    222  HA  ARG    12      13.984   6.337  11.703  1.00  0.00
ATOM    223  CB  ARG    12      12.064   6.097  12.679  1.00  0.00
ATOM    224  HB2 ARG    12      12.285   5.036  12.793  1.00  0.00
ATOM    225  HB3 ARG    12      12.399   6.635  13.566  1.00  0.00
ATOM    226  CG  ARG    12      10.539   6.289  12.507  1.00  0.00
ATOM    227  HG2 ARG    12      10.343   7.358  12.423  1.00  0.00
ATOM    228  HG3 ARG    12      10.240   5.793  11.584  1.00  0.00
ATOM    229  CD  ARG    12       9.736   5.711  13.685  1.00  0.00
ATOM    230  HD2 ARG    12       9.793   4.623  13.656  1.00  0.00
ATOM    231  HD3 ARG    12      10.164   6.072  14.621  1.00  0.00
ATOM    232  NE  ARG    12       8.320   6.111  13.628  1.00  0.00
ATOM    233  HE  ARG    12       7.719   5.477  13.122  1.00  0.00
ATOM    234  CZ  ARG    12       7.777   7.213  14.172  1.00  0.00
ATOM    235  NH1 ARG    12       8.501   8.105  14.854  1.00  0.00
ATOM    236 HH11 ARG    12       9.494   7.959  14.973  1.00  0.00
ATOM    237 HH12 ARG    12       8.053   8.920  15.247  1.00  0.00
ATOM    238  NH2 ARG    12       6.469   7.427  14.033  1.00  0.00
ATOM    239 HH21 ARG    12       5.902   6.763  13.524  1.00  0.00
ATOM    240 HH22 ARG    12       6.050   8.252  14.438  1.00  0.00
ATOM    241  C   ARG    12      12.671   5.900  10.150  1.00  0.00
ATOM    242  O   ARG    12      12.290   6.532   9.165  1.00  0.00
ATOM    243  N   ASP    13      12.862   4.567  10.154  1.00  0.00
ATOM    244  H   ASP    13      13.275   4.196  10.999  1.00  0.00
ATOM    245  CA  ASP    13      12.490   3.622   9.084  1.00  0.00
ATOM    246  HA  ASP    13      12.564   4.117   8.116  1.00  0.00
ATOM    247  CB  ASP    13      13.436   2.390   9.085  1.00  0.00
ATOM    248  HB2 ASP    13      13.408   2.007  10.105  1.00  0.00
ATOM    249  HB3 ASP    13      13.022   1.644   8.406  1.00  0.00
ATOM    250  CG  ASP    13      14.892   2.690   8.691  1.00  0.00
ATOM    251  OD1 ASP    13      15.109   3.604   7.864  1.00  0.00
ATOM    252  OD2 ASP    13      15.780   1.974   9.197  1.00  0.00
ATOM    253  C   ASP    13      11.047   3.145   9.415  1.00  0.00
ATOM    254  O   ASP    13      10.718   2.930  10.586  1.00  0.00
ATOM    255  N   LEU    14      10.221   2.951   8.367  1.00  0.00
ATOM    256  H   LEU    14      10.589   3.162   7.451  1.00  0.00
ATOM    257  CA  LEU    14       8.814   2.510   8.472  1.00  0.00
ATOM    258  HA  LEU    14       8.494   2.522   9.514  1.00  0.00
ATOM    259  CB  LEU    14       7.897   3.467   7.661  1.00  0.00
ATOM    260  HB2 LEU    14       8.401   3.516   6.696  1.00  0.00
ATOM    261  HB3 LEU    14       6.908   3.028   7.532  1.00  0.00
ATOM    262  CG  LEU    14       7.755   4.898   8.241  1.00  0.00
ATOM    263  HG  LEU    14       8.744   5.352   8.300  1.00  0.00
ATOM    264  CD1 LEU    14       6.842   5.766   7.352  1.00  0.00
ATOM    265 HD11 LEU    14       5.853   5.312   7.294  1.00  0.00
ATOM    266 HD12 LEU    14       6.759   6.764   7.781  1.00  0.00
ATOM    267 HD13 LEU    14       7.269   5.835   6.352  1.00  0.00
ATOM    268  CD2 LEU    14       7.264   4.911   9.704  1.00  0.00
ATOM    269 HD21 LEU    14       7.973   4.371  10.331  1.00  0.00
ATOM    270 HD22 LEU    14       7.185   5.942  10.052  1.00  0.00
ATOM    271 HD23 LEU    14       6.287   4.432   9.765  1.00  0.00
ATOM    272  C   LEU    14       8.642   1.046   7.976  1.00  0.00
ATOM    273  O   LEU    14       7.617   0.454   8.319  1.00  0.00
ATOM    274  N   GLY    15       9.604   0.475   7.223  1.00  0.00
ATOM    275  H   GLY    15      10.409   1.044   6.999  1.00  0.00
ATOM    276  CA  GLY    15       9.561  -0.904   6.712  1.00  0.00
ATOM    277  HA2 GLY    15      10.195  -1.530   7.339  1.00  0.00
ATOM    278  HA3 GLY    15       8.534  -1.264   6.761  1.00  0.00
ATOM    279  C   GLY    15      10.054  -0.989   5.257  1.00  0.00
ATOM    280  O   GLY    15      10.625  -0.041   4.716  1.00  0.00
ATOM    281  N   GLU    16       9.849  -2.171   4.645  1.00  0.00
ATOM    282  H   GLU    16       9.337  -2.859   5.177  1.00  0.00
ATOM    283  CA  GLU    16      10.305  -2.533   3.293  1.00  0.00
ATOM    284  HA  GLU    16      10.909  -1.731   2.870  1.00  0.00
ATOM    285  CB  GLU    16      11.170  -3.821   3.364  1.00  0.00
ATOM    286  HB2 GLU    16      10.549  -4.585   3.831  1.00  0.00
ATOM    287  HB3 GLU    16      11.385  -4.107   2.334  1.00  0.00
ATOM    288  CG  GLU    16      12.500  -3.684   4.150  1.00  0.00
ATOM    289  HG2 GLU    16      12.226  -3.398   5.165  1.00  0.00
ATOM    290  HG3 GLU    16      12.961  -4.671   4.163  1.00  0.00
ATOM    291  CD  GLU    16      13.497  -2.662   3.582  1.00  0.00
ATOM    292  OE1 GLU    16      13.542  -2.511   2.341  1.00  0.00
ATOM    293  OE2 GLU    16      14.209  -2.048   4.408  1.00  0.00
ATOM    294  C   GLU    16       9.049  -2.773   2.424  1.00  0.00
ATOM    295  O   GLU    16       8.161  -3.535   2.814  1.00  0.00
ATOM    296  N   GLY    17       9.067  -2.182   1.215  1.00  0.00
ATOM    297  H   GLY    17       9.772  -1.471   1.080  1.00  0.00
ATOM    298  CA  GLY    17       8.161  -2.483   0.100  1.00  0.00
ATOM    299  HA2 GLY    17       7.303  -3.040   0.474  1.00  0.00
ATOM    300  HA3 GLY    17       7.821  -1.551  -0.350  1.00  0.00
ATOM    301  C   GLY    17       8.879  -3.328  -0.975  1.00  0.00
ATOM    302  O   GLY    17       9.979  -3.843  -0.761  1.00  0.00
ATOM    303  N   HIE    18       8.222  -3.498  -2.140  1.00  0.00
ATOM    304  H   HIE    18       7.360  -2.982  -2.244  1.00  0.00
ATOM    305  CA  HIE    18       8.618  -4.427  -3.224  1.00  0.00
ATOM    306  HA  HIE    18       8.915  -5.388  -2.805  1.00  0.00
ATOM    307  CB  HIE    18       7.422  -4.653  -4.181  1.00  0.00
ATOM    308  HB2 HIE    18       6.879  -3.708  -4.180  1.00  0.00
ATOM    309  HB3 HIE    18       7.682  -4.922  -5.205  1.00  0.00
ATOM    310  CG  HIE    18       6.459  -5.704  -3.691  1.00  0.00
ATOM    311  ND1 HIE    18       6.770  -7.057  -3.728  1.00  0.00
ATOM    312  CE1 HIE    18       5.763  -7.704  -3.150  1.00  0.00
ATOM    313  HE1 HIE    18       5.826  -8.791  -3.097  1.00  0.00
ATOM    314  NE2 HIE    18       4.826  -6.864  -2.727  1.00  0.00
ATOM    315  HE2 HIE    18       3.960  -7.090  -2.257  1.00  0.00
ATOM    316  CD2 HIE    18       5.245  -5.584  -3.045  1.00  0.00
ATOM    317  HD2 HIE    18       4.629  -4.726  -2.775  1.00  0.00
ATOM    318  C   HIE    18       9.862  -3.967  -4.030  1.00  0.00
ATOM    319  O   HIE    18      10.512  -4.843  -4.603  1.00  0.00
ATOM    320  N   PHE    19      10.191  -2.661  -4.071  1.00  0.00
ATOM    321  H   PHE    19       9.539  -2.011  -3.656  1.00  0.00
ATOM    322  CA  PHE    19      11.366  -2.115  -4.788  1.00  0.00
ATOM    323  HA  PHE    19      11.924  -2.926  -5.256  1.00  0.00
ATOM    324  CB  PHE    19      10.915  -1.122  -5.892  1.00  0.00
ATOM    325  HB2 PHE    19      10.190  -0.431  -5.462  1.00  0.00
ATOM    326  HB3 PHE    19      11.773  -0.563  -6.266  1.00  0.00
ATOM    327  CG  PHE    19      10.246  -1.758  -7.104  1.00  0.00
ATOM    328  CD1 PHE    19      10.904  -2.770  -7.851  1.00  0.00
ATOM    329  HD1 PHE    19      11.906  -3.092  -7.566  1.00  0.00
ATOM    330  CE1 PHE    19      10.270  -3.352  -8.948  1.00  0.00
ATOM    331  HE1 PHE    19      10.774  -4.139  -9.510  1.00  0.00
ATOM    332  CZ  PHE    19       8.997  -2.931  -9.328  1.00  0.00
ATOM    333  HZ  PHE    19       8.504  -3.402 -10.179  1.00  0.00
ATOM    334  CE2 PHE    19       8.353  -1.914  -8.625  1.00  0.00
ATOM    335  HE2 PHE    19       7.368  -1.575  -8.946  1.00  0.00
ATOM    336  CD2 PHE    19       8.961  -1.331  -7.518  1.00  0.00
ATOM    337  HD2 PHE    19       8.448  -0.544  -6.966  1.00  0.00
ATOM    338  C   PHE    19      12.393  -1.491  -3.809  1.00  0.00
ATOM    339  O   PHE    19      13.468  -1.110  -4.279  1.00  0.00
ATOM    340  N   GLY    20      12.099  -1.418  -2.498  1.00  0.00
ATOM    341  H   GLY    20      11.185  -1.732  -2.205  1.00  0.00
ATOM    342  CA  GLY    20      13.021  -0.914  -1.478  1.00  0.00
ATOM    343  HA2 GLY    20      13.633  -1.739  -1.117  1.00  0.00
ATOM    344  HA3 GLY    20      13.661  -0.154  -1.925  1.00  0.00
ATOM    345  C   GLY    20      12.266  -0.295  -0.291  1.00  0.00
ATOM    346  O   GLY    20      11.042  -0.390  -0.165  1.00  0.00
ATOM    347  N   LYS    21      13.058   0.311   0.610  1.00  0.00
ATOM    348  H   LYS    21      14.025   0.393   0.331  1.00  0.00
ATOM    349  CA  LYS    21      12.675   0.788   1.944  1.00  0.00
ATOM    350  HA  LYS    21      12.060   0.046   2.454  1.00  0.00
ATOM    351  CB  LYS    21      13.958   1.024   2.779  1.00  0.00
ATOM    352  HB2 LYS    21      13.614   1.302   3.776  1.00  0.00
ATOM    353  HB3 LYS    21      14.463   0.059   2.825  1.00  0.00
ATOM    354  CG  LYS    21      14.945   2.099   2.255  1.00  0.00
ATOM    355  HG2 LYS    21      15.163   1.848   1.217  1.00  0.00
ATOM    356  HG3 LYS    21      14.423   3.054   2.296  1.00  0.00
ATOM    357  CD  LYS    21      16.265   2.200   3.048  1.00  0.00
ATOM    358  HD2 LYS    21      16.596   1.176   3.227  1.00  0.00
ATOM    359  HD3 LYS    21      16.979   2.703   2.395  1.00  0.00
ATOM    360  CE  LYS    21      16.176   2.954   4.389  1.00  0.00
ATOM    361  HE2 LYS    21      17.189   3.085   4.768  1.00  0.00
ATOM    362  HE3 LYS    21      15.732   3.931   4.196  1.00  0.00
ATOM    363  NZ  LYS    21      15.367   2.238   5.390  1.00  0.00
ATOM    364  HZ1 LYS    21      15.779   1.334   5.570  1.00  0.00
ATOM    365  HZ2 LYS    21      15.341   2.773   6.247  1.00  0.00
ATOM    366  HZ3 LYS    21      14.428   2.117   5.040  1.00  0.00
ATOM    367  C   LYS    21      11.808   2.066   1.866  1.00  0.00
ATOM    368  O   LYS    21      12.036   2.929   1.017  1.00  0.00
ATOM    369  N   VAL    22      10.876   2.169   2.830  1.00  0.00
ATOM    370  H   VAL    22      10.748   1.338   3.389  1.00  0.00
ATOM    371  CA  VAL    22      10.087   3.362   3.165  1.00  0.00
ATOM    372  HA  VAL    22      10.190   4.151   2.421  1.00  0.00
ATOM    373  CB  VAL    22       8.569   3.039   3.342  1.00  0.00
ATOM    374  HB  VAL    22       8.470   2.374   4.200  1.00  0.00
ATOM    375  CG1 VAL    22       7.702   4.300   3.566  1.00  0.00
ATOM    376 HG11 VAL    22       7.800   4.965   2.709  1.00  0.00
ATOM    377 HG12 VAL    22       6.658   4.008   3.681  1.00  0.00
ATOM    378 HG13 VAL    22       8.036   4.816   4.466  1.00  0.00
ATOM    379  CG2 VAL    22       7.990   2.229   2.161  1.00  0.00
ATOM    380 HG21 VAL    22       8.524   1.283   2.072  1.00  0.00
ATOM    381 HG22 VAL    22       6.932   2.033   2.338  1.00  0.00
ATOM    382 HG23 VAL    22       8.104   2.799   1.238  1.00  0.00
ATOM    383  C   VAL    22      10.640   3.848   4.530  1.00  0.00
ATOM    384  O   VAL    22      10.883   3.044   5.435  1.00  0.00
ATOM    385  N   SER    23      10.784   5.178   4.659  1.00  0.00
ATOM    386  H   SER    23      10.575   5.733   3.841  1.00  0.00
ATOM    387  CA  SER    23      11.290   5.864   5.856  1.00  0.00
ATOM    388  HA  SER    23      11.146   5.224   6.727  1.00  0.00
ATOM    389  CB  SER    23      12.794   6.187   5.723  1.00  0.00
ATOM    390  HB2 SER    23      12.918   6.877   4.889  1.00  0.00
ATOM    391  HB3 SER    23      13.117   6.670   6.645  1.00  0.00
ATOM    392  OG  SER    23      13.576   5.031   5.499  1.00  0.00
ATOM    393  HG  SER    23      14.499   5.279   5.423  1.00  0.00
ATOM    394  C   SER    23      10.433   7.125   6.074  1.00  0.00
ATOM    395  O   SER    23       9.974   7.758   5.122  1.00  0.00
ATOM    396  N   LEU    24      10.298   7.499   7.356  1.00  0.00
ATOM    397  H   LEU    24      10.744   6.893   8.031  1.00  0.00
ATOM    398  CA  LEU    24       9.610   8.693   7.846  1.00  0.00
ATOM    399  HA  LEU    24       8.765   8.950   7.206  1.00  0.00
ATOM    400  CB  LEU    24       9.077   8.385   9.268  1.00  0.00
ATOM    401  HB2 LEU    24       8.467   7.500   9.086  1.00  0.00
ATOM    402  HB3 LEU    24       9.899   8.127   9.935  1.00  0.00
ATOM    403  CG  LEU    24       8.207   9.483   9.923  1.00  0.00
ATOM    404  HG  LEU    24       8.868  10.304  10.203  1.00  0.00
ATOM    405  CD1 LEU    24       7.099  10.012   8.993  1.00  0.00
ATOM    406 HD11 LEU    24       6.438   9.191   8.713  1.00  0.00
ATOM    407 HD12 LEU    24       6.525  10.780   9.512  1.00  0.00
ATOM    408 HD13 LEU    24       7.549  10.438   8.096  1.00  0.00
ATOM    409  CD2 LEU    24       7.632   8.992  11.260  1.00  0.00
ATOM    410 HD21 LEU    24       8.448   8.738  11.937  1.00  0.00
ATOM    411 HD22 LEU    24       7.023   9.778  11.706  1.00  0.00
ATOM    412 HD23 LEU    24       7.016   8.109  11.089  1.00  0.00
ATOM    413  C   LEU    24      10.675   9.812   7.901  1.00  0.00
ATOM    414  O   LEU    24      11.732   9.647   8.516  1.00  0.00
ATOM    415  N   TYR    25      10.320  10.953   7.291  1.00  0.00
ATOM    416  H   TYR    25       9.442  10.923   6.793  1.00  0.00
ATOM    417  CA  TYR    25      11.082  12.205   7.284  1.00  0.00
ATOM    418  HA  TYR    25      11.919  12.130   7.977  1.00  0.00
ATOM    419  CB  TYR    25      11.636  12.497   5.869  1.00  0.00
ATOM    420  HB2 TYR    25      10.761  12.388   5.227  1.00  0.00
ATOM    421  HB3 TYR    25      11.972  13.534   5.850  1.00  0.00
ATOM    422  CG  TYR    25      12.751  11.592   5.364  1.00  0.00
ATOM    423  CD1 TYR    25      14.099  12.007   5.460  1.00  0.00
ATOM    424  HD1 TYR    25      14.334  12.953   5.949  1.00  0.00
ATOM    425  CE1 TYR    25      15.138  11.210   4.929  1.00  0.00
ATOM    426  HE1 TYR    25      16.174  11.537   5.010  1.00  0.00
ATOM    427  CZ  TYR    25      14.830   9.985   4.298  1.00  0.00
ATOM    428  OH  TYR    25      15.829   9.211   3.782  1.00  0.00
ATOM    429  HH  TYR    25      16.701   9.594   3.903  1.00  0.00
ATOM    430  CE2 TYR    25      13.486   9.565   4.198  1.00  0.00
ATOM    431  HE2 TYR    25      13.249   8.625   3.700  1.00  0.00
ATOM    432  CD2 TYR    25      12.449  10.358   4.740  1.00  0.00
ATOM    433  HD2 TYR    25      11.416  10.020   4.679  1.00  0.00
ATOM    434  C   TYR    25      10.115  13.326   7.724  1.00  0.00
ATOM    435  O   TYR    25       8.931  13.307   7.379  1.00  0.00
ATOM    436  N   CYS    26      10.686  14.354   8.376  1.00  0.00
ATOM    437  H   CYS    26      11.593  14.175   8.783  1.00  0.00
ATOM    438  CA  CYS    26      10.107  15.693   8.526  1.00  0.00
ATOM    439  HA  CYS    26       9.023  15.630   8.427  1.00  0.00
ATOM    440  CB  CYS    26      10.443  16.305   9.910  1.00  0.00
ATOM    441  HB2 CYS    26      10.092  15.666  10.721  1.00  0.00
ATOM    442  HB3 CYS    26      11.515  16.471  10.018  1.00  0.00
ATOM    443  SG  CYS    26       9.653  17.923  10.165  1.00  0.00
ATOM    444  HG  CYS    26      10.140  18.125  11.386  1.00  0.00
ATOM    445  C   CYS    26      10.768  16.505   7.384  1.00  0.00
ATOM    446  O   CYS    26      11.986  16.701   7.394  1.00  0.00
ATOM    447  N   TYR    27       9.938  16.999   6.446  1.00  0.00
ATOM    448  H   TYR    27       8.974  16.698   6.476  1.00  0.00
ATOM    449  CA  TYR    27      10.336  17.959   5.408  1.00  0.00
ATOM    450  HA  TYR    27      11.376  17.792   5.126  1.00  0.00
ATOM    451  CB  TYR    27       9.448  17.787   4.151  1.00  0.00
ATOM    452  HB2 TYR    27       9.521  16.744   3.843  1.00  0.00
ATOM    453  HB3 TYR    27       8.422  18.008   4.447  1.00  0.00
ATOM    454  CG  TYR    27       9.845  18.688   2.989  1.00  0.00
ATOM    455  CD1 TYR    27      11.092  18.496   2.344  1.00  0.00
ATOM    456  HD1 TYR    27      11.775  17.726   2.705  1.00  0.00
ATOM    457  CE1 TYR    27      11.450  19.295   1.239  1.00  0.00
ATOM    458  HE1 TYR    27      12.400  19.123   0.733  1.00  0.00
ATOM    459  CZ  TYR    27      10.587  20.316   0.789  1.00  0.00
ATOM    460  OH  TYR    27      10.950  21.082  -0.279  1.00  0.00
ATOM    461  HH  TYR    27      11.805  20.839  -0.641  1.00  0.00
ATOM    462  CE2 TYR    27       9.354  20.534   1.446  1.00  0.00
ATOM    463  HE2 TYR    27       8.690  21.330   1.108  1.00  0.00
ATOM    464  CD2 TYR    27       8.982  19.720   2.542  1.00  0.00
ATOM    465  HD2 TYR    27       8.030  19.886   3.045  1.00  0.00
ATOM    466  C   TYR    27      10.098  19.338   6.056  1.00  0.00
ATOM    467  O   TYR    27       8.947  19.707   6.295  1.00  0.00
ATOM    468  N   ASP    28      11.196  20.060   6.337  1.00  0.00
ATOM    469  H   ASP    28      12.087  19.661   6.076  1.00  0.00
ATOM    470  CA  ASP    28      11.191  21.263   7.172  1.00  0.00
ATOM    471  HA  ASP    28      10.241  21.786   7.059  1.00  0.00
ATOM    472  CB  ASP    28      11.377  20.888   8.675  1.00  0.00
ATOM    473  HB2 ASP    28      10.420  20.487   9.010  1.00  0.00
ATOM    474  HB3 ASP    28      12.119  20.089   8.659  1.00  0.00
ATOM    475  CG  ASP    28      11.833  21.990   9.634  1.00  0.00
ATOM    476  OD1 ASP    28      11.266  23.100   9.544  1.00  0.00
ATOM    477  OD2 ASP    28      12.723  21.697  10.461  1.00  0.00
ATOM    478  C   ASP    28      12.199  22.242   6.508  1.00  0.00
ATOM    479  O   ASP    28      13.370  22.236   6.895  1.00  0.00
ATOM    480  N   PRO    29      11.744  23.061   5.516  1.00  0.00
ATOM    481  CD  PRO    29      10.451  22.956   4.825  1.00  0.00
ATOM    482  HD2 PRO    29       9.721  23.577   5.345  1.00  0.00
ATOM    483  HD3 PRO    29      10.123  21.917   4.846  1.00  0.00
ATOM    484  CG  PRO    29      10.736  23.448   3.412  1.00  0.00
ATOM    485  HG2 PRO    29       9.830  23.824   2.936  1.00  0.00
ATOM    486  HG3 PRO    29      11.166  22.655   2.800  1.00  0.00
ATOM    487  CB  PRO    29      11.744  24.561   3.643  1.00  0.00
ATOM    488  HB2 PRO    29      11.265  25.509   3.888  1.00  0.00
ATOM    489  HB3 PRO    29      12.379  24.691   2.767  1.00  0.00
ATOM    490  CA  PRO    29      12.590  24.074   4.838  1.00  0.00
ATOM    491  HA  PRO    29      13.481  23.554   4.484  1.00  0.00
ATOM    492  C   PRO    29      13.011  25.270   5.729  1.00  0.00
ATOM    493  O   PRO    29      14.101  25.799   5.510  1.00  0.00
ATOM    494  N   THR    30      12.163  25.676   6.696  1.00  0.00
ATOM    495  H   THR    30      11.309  25.147   6.793  1.00  0.00
ATOM    496  CA  THR    30      12.382  26.827   7.597  1.00  0.00
ATOM    497  HA  THR    30      12.850  27.635   7.034  1.00  0.00
ATOM    498  CB  THR    30      11.044  27.353   8.208  1.00  0.00
ATOM    499  HB  THR    30      11.287  28.077   8.985  1.00  0.00
ATOM    500  CG2 THR    30      10.144  28.019   7.151  1.00  0.00
ATOM    501 HG21 THR    30       9.899  27.296   6.374  1.00  0.00
ATOM    502 HG22 THR    30       9.225  28.369   7.622  1.00  0.00
ATOM    503 HG23 THR    30      10.669  28.865   6.707  1.00  0.00
ATOM    504  OG1 THR    30      10.274  26.320   8.797  1.00  0.00
ATOM    505  HG1 THR    30       9.465  26.690   9.157  1.00  0.00
ATOM    506  C   THR    30      13.328  26.460   8.779  1.00  0.00
ATOM    507  O   THR    30      13.928  27.379   9.337  1.00  0.00
ATOM    508  N   ASN    31      13.484  25.161   9.116  1.00  0.00
ATOM    509  H   ASN    31      12.731  24.576   8.784  1.00  0.00
ATOM    510  CA  ASN    31      14.455  24.581  10.070  1.00  0.00
ATOM    511  HA  ASN    31      14.379  23.495  10.043  1.00  0.00
ATOM    512  CB  ASN    31      15.924  24.988   9.718  1.00  0.00
ATOM    513  HB2 ASN    31      15.990  24.938   8.631  1.00  0.00
ATOM    514  HB3 ASN    31      16.051  26.020  10.042  1.00  0.00
ATOM    515  CG  ASN    31      17.061  24.138  10.320  1.00  0.00
ATOM    516  OD1 ASN    31      18.197  24.598  10.384  1.00  0.00
ATOM    517  ND2 ASN    31      16.795  22.902  10.752  1.00  0.00
ATOM    518 HD21 ASN    31      17.534  22.339  11.147  1.00  0.00
ATOM    519 HD22 ASN    31      15.856  22.537  10.680  1.00  0.00
ATOM    520  C   ASN    31      14.004  24.812  11.547  1.00  0.00
ATOM    521  O   ASN    31      14.854  24.813  12.437  1.00  0.00
ATOM    522  N   ASP    32      12.691  24.998  11.792  1.00  0.00
ATOM    523  H   ASP    32      12.102  25.030  10.973  1.00  0.00
ATOM    524  CA  ASP    32      12.079  25.282  13.105  1.00  0.00
ATOM    525  HA  ASP    32      12.858  25.447  13.849  1.00  0.00
ATOM    526  CB  ASP    32      11.188  26.560  13.023  1.00  0.00
ATOM    527  HB2 ASP    32      10.954  26.789  14.063  1.00  0.00
ATOM    528  HB3 ASP    32      11.829  27.341  12.615  1.00  0.00
ATOM    529  CG  ASP    32       9.884  26.489  12.207  1.00  0.00
ATOM    530  OD1 ASP    32       9.670  25.477  11.505  1.00  0.00
ATOM    531  OD2 ASP    32       9.119  27.473  12.284  1.00  0.00
ATOM    532  C   ASP    32      11.322  24.025  13.639  1.00  0.00
ATOM    533  O   ASP    32      10.798  24.102  14.751  1.00  0.00
ATOM    534  N   GLY    33      11.258  22.914  12.876  1.00  0.00
ATOM    535  H   GLY    33      11.681  22.982  11.962  1.00  0.00
ATOM    536  CA  GLY    33      10.635  21.643  13.262  1.00  0.00
ATOM    537  HA2 GLY    33      11.087  20.863  12.647  1.00  0.00
ATOM    538  HA3 GLY    33      10.881  21.468  14.309  1.00  0.00
ATOM    539  C   GLY    33       9.101  21.592  13.090  1.00  0.00
ATOM    540  O   GLY    33       8.514  20.573  13.453  1.00  0.00
ATOM    541  N   THR    34       8.448  22.645  12.554  1.00  0.00
ATOM    542  H   THR    34       9.015  23.437  12.288  1.00  0.00
ATOM    543  CA  THR    34       6.983  22.733  12.354  1.00  0.00
ATOM    544  HA  THR    34       6.425  22.146  13.082  1.00  0.00
ATOM    545  CB  THR    34       6.476  24.214  12.412  1.00  0.00
ATOM    546  HB  THR    34       5.392  24.194  12.302  1.00  0.00
ATOM    547  CG2 THR    34       6.846  24.937  13.720  1.00  0.00
ATOM    548 HG21 THR    34       7.930  24.958  13.830  1.00  0.00
ATOM    549 HG22 THR    34       6.464  25.957  13.693  1.00  0.00
ATOM    550 HG23 THR    34       6.406  24.407  14.565  1.00  0.00
ATOM    551  OG1 THR    34       6.912  25.016  11.323  1.00  0.00
ATOM    552  HG1 THR    34       6.565  25.906  11.423  1.00  0.00
ATOM    553  C   THR    34       6.548  22.127  10.981  1.00  0.00
ATOM    554  O   THR    34       5.352  22.154  10.684  1.00  0.00
ATOM    555  N   GLY    35       7.490  21.596  10.174  1.00  0.00
ATOM    556  H   GLY    35       8.429  21.584  10.544  1.00  0.00
ATOM    557  CA  GLY    35       7.263  21.046   8.832  1.00  0.00
ATOM    558  HA2 GLY    35       6.696  21.782   8.263  1.00  0.00
ATOM    559  HA3 GLY    35       8.236  20.898   8.365  1.00  0.00
ATOM    560  C   GLY    35       6.496  19.708   8.828  1.00  0.00
ATOM    561  O   GLY    35       6.372  19.029   9.849  1.00  0.00
ATOM    562  N   GLU    36       5.989  19.335   7.638  1.00  0.00
ATOM    563  H   GLU    36       6.248  19.920   6.857  1.00  0.00
ATOM    564  CA  GLU    36       5.108  18.183   7.386  1.00  0.00
ATOM    565  HA  GLU    36       4.302  18.149   8.118  1.00  0.00
ATOM    566  CB  GLU    36       4.486  18.328   5.970  1.00  0.00
ATOM    567  HB2 GLU    36       5.316  18.454   5.275  1.00  0.00
ATOM    568  HB3 GLU    36       3.972  17.391   5.755  1.00  0.00
ATOM    569  CG  GLU    36       3.496  19.508   5.813  1.00  0.00
ATOM    570  HG2 GLU    36       4.032  20.415   6.094  1.00  0.00
ATOM    571  HG3 GLU    36       3.219  19.561   4.760  1.00  0.00
ATOM    572  CD  GLU    36       2.229  19.377   6.669  1.00  0.00
ATOM    573  OE1 GLU    36       1.576  18.314   6.565  1.00  0.00
ATOM    574  OE2 GLU    36       1.933  20.340   7.408  1.00  0.00
ATOM    575  C   GLU    36       5.920  16.869   7.471  1.00  0.00
ATOM    576  O   GLU    36       7.039  16.782   6.962  1.00  0.00
ATOM    577  N   MET    37       5.270  15.845   8.054  1.00  0.00
ATOM    578  H   MET    37       4.367  16.072   8.444  1.00  0.00
ATOM    579  CA  MET    37       5.742  14.458   8.152  1.00  0.00
ATOM    580  HA  MET    37       6.825  14.432   8.278  1.00  0.00
ATOM    581  CB  MET    37       5.085  13.783   9.381  1.00  0.00
ATOM    582  HB2 MET    37       4.004  13.864   9.260  1.00  0.00
ATOM    583  HB3 MET    37       5.373  12.731   9.370  1.00  0.00
ATOM    584  CG  MET    37       5.499  14.414  10.726  1.00  0.00
ATOM    585  HG2 MET    37       6.581  14.307  10.803  1.00  0.00
ATOM    586  HG3 MET    37       5.241  15.471  10.669  1.00  0.00
ATOM    587  SD  MET    37       4.723  13.689  12.199  1.00  0.00
ATOM    588  CE  MET    37       5.602  12.110  12.307  1.00  0.00
ATOM    589  HE1 MET    37       6.670  12.296  12.423  1.00  0.00
ATOM    590  HE2 MET    37       5.235  11.547  13.165  1.00  0.00
ATOM    591  HE3 MET    37       5.431  11.536  11.396  1.00  0.00
ATOM    592  C   MET    37       5.290  13.764   6.843  1.00  0.00
ATOM    593  O   MET    37       4.115  13.830   6.472  1.00  0.00
ATOM    594  N   VAL    38       6.248  13.096   6.180  1.00  0.00
ATOM    595  H   VAL    38       7.157  13.073   6.621  1.00  0.00
ATOM    596  CA  VAL    38       6.093  12.448   4.870  1.00  0.00
ATOM    597  HA  VAL    38       5.059  12.196   4.634  1.00  0.00
ATOM    598  CB  VAL    38       6.679  13.305   3.698  1.00  0.00
ATOM    599  HB  VAL    38       6.777  12.667   2.819  1.00  0.00
ATOM    600  CG1 VAL    38       5.769  14.503   3.364  1.00  0.00
ATOM    601 HG11 VAL    38       5.671  15.140   4.243  1.00  0.00
ATOM    602 HG12 VAL    38       6.206  15.076   2.547  1.00  0.00
ATOM    603 HG13 VAL    38       4.785  14.140   3.068  1.00  0.00
ATOM    604  CG2 VAL    38       8.134  13.794   3.904  1.00  0.00
ATOM    605 HG21 VAL    38       8.793  12.935   4.020  1.00  0.00
ATOM    606 HG22 VAL    38       8.448  14.377   3.039  1.00  0.00
ATOM    607 HG23 VAL    38       8.186  14.415   4.799  1.00  0.00
ATOM    608  C   VAL    38       6.797  11.071   4.946  1.00  0.00
ATOM    609  O   VAL    38       7.897  10.952   5.493  1.00  0.00
ATOM    610  N   ALA    39       6.155  10.061   4.330  1.00  0.00
ATOM    611  H   ALA    39       5.243  10.280   3.955  1.00  0.00
ATOM    612  CA  ALA    39       6.676   8.702   4.143  1.00  0.00
ATOM    613  HA  ALA    39       7.451   8.382   4.838  1.00  0.00
ATOM    614  CB  ALA    39       5.503   7.707   4.221  1.00  0.00
ATOM    615  HB1 ALA    39       4.722   8.009   3.523  1.00  0.00
ATOM    616  HB2 ALA    39       5.855   6.708   3.963  1.00  0.00
ATOM    617  HB3 ALA    39       5.100   7.699   5.235  1.00  0.00
ATOM    618  C   ALA    39       7.303   8.704   2.730  1.00  0.00
ATOM    619  O   ALA    39       6.585   8.776   1.731  1.00  0.00
ATOM    620  N   VAL    40       8.644   8.651   2.684  1.00  0.00
ATOM    621  H   VAL    40       9.118   8.533   3.568  1.00  0.00
ATOM    622  CA  VAL    40       9.456   8.707   1.461  1.00  0.00
ATOM    623  HA  VAL    40       8.888   9.034   0.589  1.00  0.00
ATOM    624  CB  VAL    40      10.690   9.651   1.637  1.00  0.00
ATOM    625  HB  VAL    40      11.280   9.266   2.468  1.00  0.00
ATOM    626  CG1 VAL    40      11.575   9.743   0.377  1.00  0.00
ATOM    627 HG11 VAL    40      10.985  10.128  -0.454  1.00  0.00
ATOM    628 HG12 VAL    40      12.413  10.415   0.569  1.00  0.00
ATOM    629 HG13 VAL    40      11.955   8.753   0.126  1.00  0.00
ATOM    630  CG2 VAL    40      10.276  11.071   2.079  1.00  0.00
ATOM    631 HG21 VAL    40       9.752  11.016   3.033  1.00  0.00
ATOM    632 HG22 VAL    40      11.166  11.692   2.188  1.00  0.00
ATOM    633 HG23 VAL    40       9.618  11.509   1.328  1.00  0.00
ATOM    634  C   VAL    40       9.963   7.259   1.239  1.00  0.00
ATOM    635  O   VAL    40      10.671   6.713   2.088  1.00  0.00
ATOM    636  N   LYS    41       9.607   6.686   0.075  1.00  0.00
ATOM    637  H   LYS    41       8.976   7.223  -0.504  1.00  0.00
ATOM    638  CA  LYS    41      10.029   5.360  -0.398  1.00  0.00
ATOM    639  HA  LYS    41      10.404   4.757   0.430  1.00  0.00
ATOM    640  CB  LYS    41       8.804   4.643  -1.016  1.00  0.00
ATOM    641  HB2 LYS    41       8.000   4.700  -0.283  1.00  0.00
ATOM    642  HB3 LYS    41       8.524   5.206  -1.907  1.00  0.00
ATOM    643  CG  LYS    41       9.049   3.166  -1.397  1.00  0.00
ATOM    644  HG2 LYS    41       9.770   3.144  -2.214  1.00  0.00
ATOM    645  HG3 LYS    41       9.470   2.660  -0.528  1.00  0.00
ATOM    646  CD  LYS    41       7.757   2.449  -1.833  1.00  0.00
ATOM    647  HD2 LYS    41       7.043   2.525  -1.013  1.00  0.00
ATOM    648  HD3 LYS    41       7.366   2.972  -2.705  1.00  0.00
ATOM    649  CE  LYS    41       7.981   0.968  -2.182  1.00  0.00
ATOM    650  HE2 LYS    41       8.659   0.910  -3.034  1.00  0.00
ATOM    651  HE3 LYS    41       8.433   0.472  -1.323  1.00  0.00
ATOM    652  NZ  LYS    41       6.711   0.303  -2.520  1.00  0.00
ATOM    653  HZ1 LYS    41       6.292   0.762  -3.316  1.00  0.00
ATOM    654  HZ2 LYS    41       6.888  -0.666  -2.744  1.00  0.00
ATOM    655  HZ3 LYS    41       6.083   0.357  -1.731  1.00  0.00
ATOM    656  C   LYS    41      11.160   5.594  -1.428  1.00  0.00
ATOM    657  O   LYS    41      11.057   6.475  -2.283  1.00  0.00
ATOM    658  N   ALA    42      12.207   4.755  -1.330  1.00  0.00
ATOM    659  H   ALA    42      12.137   4.057  -0.603  1.00  0.00
ATOM    660  CA  ALA    42      13.425   4.788  -2.149  1.00  0.00
ATOM    661  HA  ALA    42      13.370   5.519  -2.956  1.00  0.00
ATOM    662  CB  ALA    42      14.618   5.146  -1.241  1.00  0.00
ATOM    663  HB1 ALA    42      14.691   4.418  -0.433  1.00  0.00
ATOM    664  HB2 ALA    42      15.538   5.131  -1.825  1.00  0.00
ATOM    665  HB3 ALA    42      14.470   6.141  -0.820  1.00  0.00
ATOM    666  C   ALA    42      13.606   3.401  -2.812  1.00  0.00
ATOM    667  O   ALA    42      13.195   2.372  -2.269  1.00  0.00
ATOM    668  N   LEU    43      14.292   3.419  -3.969  1.00  0.00
ATOM    669  H   LEU    43      14.487   4.346  -4.320  1.00  0.00
ATOM    670  CA  LEU    43      14.784   2.265  -4.738  1.00  0.00
ATOM    671  HA  LEU    43      14.237   1.356  -4.489  1.00  0.00
ATOM    672  CB  LEU    43      14.552   2.589  -6.240  1.00  0.00
ATOM    673  HB2 LEU    43      13.465   2.531  -6.201  1.00  0.00
ATOM    674  HB3 LEU    43      14.854   3.611  -6.466  1.00  0.00
ATOM    675  CG  LEU    43      15.081   1.637  -7.347  1.00  0.00
ATOM    676  HG  LEU    43      14.416   1.734  -8.205  1.00  0.00
ATOM    677  CD1 LEU    43      16.527   1.941  -7.781  1.00  0.00
ATOM    678 HD11 LEU    43      17.192   1.844  -6.923  1.00  0.00
ATOM    679 HD12 LEU    43      16.830   1.237  -8.557  1.00  0.00
ATOM    680 HD13 LEU    43      16.584   2.957  -8.171  1.00  0.00
ATOM    681  CD2 LEU    43      14.863   0.149  -7.041  1.00  0.00
ATOM    682 HD21 LEU    43      13.797  -0.047  -6.929  1.00  0.00
ATOM    683 HD22 LEU    43      15.259  -0.452  -7.860  1.00  0.00
ATOM    684 HD23 LEU    43      15.379  -0.112  -6.117  1.00  0.00
ATOM    685  C   LEU    43      16.283   2.182  -4.382  1.00  0.00
ATOM    686  O   LEU    43      17.012   3.145  -4.621  1.00  0.00
ATOM    687  N   LYS    44      16.721   1.018  -3.854  1.00  0.00
ATOM    688  H   LYS    44      16.012   0.312  -3.723  1.00  0.00
ATOM    689  CA  LYS    44      18.087   0.742  -3.357  1.00  0.00
ATOM    690  HA  LYS    44      18.366   1.481  -2.605  1.00  0.00
ATOM    691  CB  LYS    44      18.149  -0.671  -2.712  1.00  0.00
ATOM    692  HB2 LYS    44      19.138  -0.753  -2.262  1.00  0.00
ATOM    693  HB3 LYS    44      17.392  -0.677  -1.928  1.00  0.00
ATOM    694  CG  LYS    44      17.915  -1.868  -3.662  1.00  0.00
ATOM    695  HG2 LYS    44      16.866  -1.845  -3.955  1.00  0.00
ATOM    696  HG3 LYS    44      18.540  -1.708  -4.541  1.00  0.00
ATOM    697  CD  LYS    44      18.245  -3.239  -3.040  1.00  0.00
ATOM    698  HD2 LYS    44      19.181  -3.139  -2.490  1.00  0.00
ATOM    699  HD3 LYS    44      17.442  -3.493  -2.347  1.00  0.00
ATOM    700  CE  LYS    44      18.385  -4.355  -4.095  1.00  0.00
ATOM    701  HE2 LYS    44      17.385  -4.667  -4.393  1.00  0.00
ATOM    702  HE3 LYS    44      18.908  -3.942  -4.957  1.00  0.00
ATOM    703  NZ  LYS    44      19.128  -5.515  -3.580  1.00  0.00
ATOM    704  HZ1 LYS    44      18.643  -5.898  -2.781  1.00  0.00
ATOM    705  HZ2 LYS    44      19.195  -6.219  -4.302  1.00  0.00
ATOM    706  HZ3 LYS    44      20.056  -5.226  -3.304  1.00  0.00
ATOM    707  C   LYS    44      19.152   0.935  -4.477  1.00  0.00
ATOM    708  O   LYS    44      18.897   0.611  -5.637  1.00  0.00
ATOM    709  N   ALA    45      20.345   1.424  -4.090  1.00  0.00
ATOM    710  H   ALA    45      20.432   1.580  -3.096  1.00  0.00
ATOM    711  CA  ALA    45      21.478   1.804  -4.959  1.00  0.00
ATOM    712  HA  ALA    45      21.151   2.622  -5.601  1.00  0.00
ATOM    713  CB  ALA    45      22.636   2.305  -4.075  1.00  0.00
ATOM    714  HB1 ALA    45      22.981   1.494  -3.433  1.00  0.00
ATOM    715  HB2 ALA    45      23.457   2.642  -4.707  1.00  0.00
ATOM    716  HB3 ALA    45      22.290   3.134  -3.458  1.00  0.00
ATOM    717  C   ALA    45      21.964   0.652  -5.883  1.00  0.00
ATOM    718  O   ALA    45      22.361   0.924  -7.017  1.00  0.00
ATOM    719  N   ASP    46      21.906  -0.597  -5.386  1.00  0.00
ATOM    720  H   ASP    46      21.502  -0.650  -4.461  1.00  0.00
ATOM    721  CA  ASP    46      22.433  -1.831  -5.989  1.00  0.00
ATOM    722  HA  ASP    46      23.226  -1.596  -6.698  1.00  0.00
ATOM    723  CB  ASP    46      23.018  -2.748  -4.871  1.00  0.00
ATOM    724  HB2 ASP    46      23.462  -3.607  -5.375  1.00  0.00
ATOM    725  HB3 ASP    46      23.804  -2.164  -4.391  1.00  0.00
ATOM    726  CG  ASP    46      22.020  -3.237  -3.805  1.00  0.00
ATOM    727  OD1 ASP    46      21.494  -2.364  -3.082  1.00  0.00
ATOM    728  OD2 ASP    46      21.791  -4.465  -3.735  1.00  0.00
ATOM    729  C   ASP    46      21.346  -2.566  -6.837  1.00  0.00
ATOM    730  O   ASP    46      21.636  -3.680  -7.279  1.00  0.00
ATOM    731  N   CYS    47      20.146  -1.987  -7.082  1.00  0.00
ATOM    732  H   CYS    47      19.963  -1.101  -6.634  1.00  0.00
ATOM    733  CA  CYS    47      19.089  -2.571  -7.940  1.00  0.00
ATOM    734  HA  CYS    47      18.983  -3.627  -7.694  1.00  0.00
ATOM    735  CB  CYS    47      17.712  -1.877  -7.755  1.00  0.00
ATOM    736  HB2 CYS    47      17.800  -0.919  -7.243  1.00  0.00
ATOM    737  HB3 CYS    47      17.191  -1.737  -8.702  1.00  0.00
ATOM    738  SG  CYS    47      16.620  -2.898  -6.727  1.00  0.00
ATOM    739  HG  CYS    47      15.582  -2.067  -6.759  1.00  0.00
ATOM    740  C   CYS    47      19.521  -2.436  -9.423  1.00  0.00
ATOM    741  O   CYS    47      20.058  -1.403  -9.834  1.00  0.00
ATOM    742  N   GLY    48      19.202  -3.487 -10.202  1.00  0.00
ATOM    743  H   GLY    48      18.751  -4.262  -9.736  1.00  0.00
ATOM    744  CA  GLY    48      19.451  -3.593 -11.643  1.00  0.00
ATOM    745  HA2 GLY    48      20.413  -3.129 -11.859  1.00  0.00
ATOM    746  HA3 GLY    48      19.490  -4.650 -11.908  1.00  0.00
ATOM    747  C   GLY    48      18.355  -2.900 -12.492  1.00  0.00
ATOM    748  O   GLY    48      17.425  -2.303 -11.943  1.00  0.00
ATOM    749  N   PRO    49      18.457  -2.972 -13.846  1.00  0.00
ATOM    750  CD  PRO    49      19.502  -3.701 -14.577  1.00  0.00
ATOM    751  HD2 PRO    49      19.630  -4.680 -14.116  1.00  0.00
ATOM    752  HD3 PRO    49      20.434  -3.139 -14.502  1.00  0.00
ATOM    753  CG  PRO    49      18.992  -3.792 -16.011  1.00  0.00
ATOM    754  HG2 PRO    49      18.360  -4.670 -16.146  1.00  0.00
ATOM    755  HG3 PRO    49      19.821  -3.830 -16.718  1.00  0.00
ATOM    756  CB  PRO    49      18.197  -2.505 -16.175  1.00  0.00
ATOM    757  HB2 PRO    49      17.415  -2.610 -16.928  1.00  0.00
ATOM    758  HB3 PRO    49      18.846  -1.671 -16.441  1.00  0.00
ATOM    759  CA  PRO    49      17.562  -2.258 -14.790  1.00  0.00
ATOM    760  HA  PRO    49      17.602  -1.200 -14.531  1.00  0.00
ATOM    761  C   PRO    49      16.086  -2.743 -14.759  1.00  0.00
ATOM    762  O   PRO    49      15.202  -1.936 -15.046  1.00  0.00
ATOM    763  N   GLN    50      15.841  -4.016 -14.388  1.00  0.00
ATOM    764  H   GLN    50      16.665  -4.581 -14.243  1.00  0.00
ATOM    765  CA  GLN    50      14.521  -4.661 -14.267  1.00  0.00
ATOM    766  HA  GLN    50      13.918  -4.449 -15.150  1.00  0.00
ATOM    767  CB  GLN    50      14.696  -6.203 -14.143  1.00  0.00
ATOM    768  HB2 GLN    50      13.688  -6.605 -14.242  1.00  0.00
ATOM    769  HB3 GLN    50      15.287  -6.486 -15.014  1.00  0.00
ATOM    770  CG  GLN    50      15.359  -6.778 -12.857  1.00  0.00
ATOM    771  HG2 GLN    50      14.884  -6.279 -12.012  1.00  0.00
ATOM    772  HG3 GLN    50      15.137  -7.844 -12.819  1.00  0.00
ATOM    773  CD  GLN    50      16.882  -6.589 -12.747  1.00  0.00
ATOM    774  OE1 GLN    50      17.578  -6.393 -13.740  1.00  0.00
ATOM    775  NE2 GLN    50      17.417  -6.661 -11.528  1.00  0.00
ATOM    776 HE21 GLN    50      18.414  -6.544 -11.410  1.00  0.00
ATOM    777 HE22 GLN    50      16.824  -6.834 -10.730  1.00  0.00
ATOM    778  C   GLN    50      13.708  -4.073 -13.079  1.00  0.00
ATOM    779  O   GLN    50      12.490  -3.946 -13.213  1.00  0.00
ATOM    780  N   HIE    51      14.376  -3.688 -11.971  1.00  0.00
ATOM    781  H   HIE    51      15.377  -3.820 -11.974  1.00  0.00
ATOM    782  CA  HIE    51      13.755  -3.089 -10.779  1.00  0.00
ATOM    783  HA  HIE    51      12.754  -3.495 -10.631  1.00  0.00
ATOM    784  CB  HIE    51      14.608  -3.414  -9.534  1.00  0.00
ATOM    785  HB2 HIE    51      15.643  -3.163  -9.765  1.00  0.00
ATOM    786  HB3 HIE    51      14.275  -2.828  -8.678  1.00  0.00
ATOM    787  CG  HIE    51      14.602  -4.861  -9.096  1.00  0.00
ATOM    788  ND1 HIE    51      15.762  -5.642  -9.063  1.00  0.00
ATOM    789  CE1 HIE    51      15.370  -6.820  -8.596  1.00  0.00
ATOM    790  HE1 HIE    51      16.149  -7.575  -8.491  1.00  0.00
ATOM    791  NE2 HIE    51      14.064  -6.869  -8.335  1.00  0.00
ATOM    792  HE2 HIE    51      13.530  -7.650  -7.980  1.00  0.00
ATOM    793  CD2 HIE    51      13.543  -5.626  -8.645  1.00  0.00
ATOM    794  HD2 HIE    51      12.479  -5.431  -8.508  1.00  0.00
ATOM    795  C   HIE    51      13.671  -1.547 -10.935  1.00  0.00
ATOM    796  O   HIE    51      12.771  -0.965 -10.334  1.00  0.00
ATOM    797  N   ARG    52      14.555  -0.912 -11.733  1.00  0.00
ATOM    798  H   ARG    52      15.247  -1.494 -12.181  1.00  0.00
ATOM    799  CA  ARG    52      14.599   0.542 -11.979  1.00  0.00
ATOM    800  HA  ARG    52      14.412   1.089 -11.056  1.00  0.00
ATOM    801  CB  ARG    52      16.001   0.930 -12.510  1.00  0.00
ATOM    802  HB2 ARG    52      16.302   0.181 -13.243  1.00  0.00
ATOM    803  HB3 ARG    52      15.918   1.902 -12.998  1.00  0.00
ATOM    804  CG  ARG    52      17.055   1.006 -11.392  1.00  0.00
ATOM    805  HG2 ARG    52      16.792   1.850 -10.755  1.00  0.00
ATOM    806  HG3 ARG    52      16.984   0.082 -10.817  1.00  0.00
ATOM    807  CD  ARG    52      18.491   1.180 -11.905  1.00  0.00
ATOM    808  HD2 ARG    52      18.775   0.312 -12.499  1.00  0.00
ATOM    809  HD3 ARG    52      18.554   2.077 -12.522  1.00  0.00
ATOM    810  NE  ARG    52      19.431   1.313 -10.783  1.00  0.00
ATOM    811  HE  ARG    52      19.848   0.443 -10.483  1.00  0.00
ATOM    812  CZ  ARG    52      19.775   2.441 -10.143  1.00  0.00
ATOM    813  NH1 ARG    52      19.303   3.640 -10.496  1.00  0.00
ATOM    814 HH11 ARG    52      18.661   3.718 -11.272  1.00  0.00
ATOM    815 HH12 ARG    52      19.589   4.463  -9.985  1.00  0.00
ATOM    816  NH2 ARG    52      20.620   2.372  -9.115  1.00  0.00
ATOM    817 HH21 ARG    52      20.992   1.478  -8.829  1.00  0.00
ATOM    818 HH22 ARG    52      20.886   3.215  -8.626  1.00  0.00
ATOM    819  C   ARG    52      13.514   0.949 -13.010  1.00  0.00
ATOM    820  O   ARG    52      12.968   2.043 -12.865  1.00  0.00
ATOM    821  N   SER    53      13.182   0.083 -13.992  1.00  0.00
ATOM    822  H   SER    53      13.757  -0.744 -14.073  1.00  0.00
ATOM    823  CA  SER    53      12.100   0.284 -14.977  1.00  0.00
ATOM    824  HA  SER    53      12.093   1.321 -15.311  1.00  0.00
ATOM    825  CB  SER    53      12.312  -0.633 -16.211  1.00  0.00
ATOM    826  HB2 SER    53      11.500  -0.424 -16.907  1.00  0.00
ATOM    827  HB3 SER    53      13.261  -0.345 -16.663  1.00  0.00
ATOM    828  OG  SER    53      12.333  -2.019 -15.912  1.00  0.00
ATOM    829  HG  SER    53      12.468  -2.519 -16.720  1.00  0.00
ATOM    830  C   SER    53      10.717   0.019 -14.320  1.00  0.00
ATOM    831  O   SER    53       9.763   0.715 -14.673  1.00  0.00
ATOM    832  N   GLY    54      10.637  -0.917 -13.350  1.00  0.00
ATOM    833  H   GLY    54      11.475  -1.447 -13.157  1.00  0.00
ATOM    834  CA  GLY    54       9.432  -1.215 -12.569  1.00  0.00
ATOM    835  HA2 GLY    54       8.583  -1.249 -13.251  1.00  0.00
ATOM    836  HA3 GLY    54       9.561  -2.190 -12.101  1.00  0.00
ATOM    837  C   GLY    54       9.154  -0.165 -11.473  1.00  0.00
ATOM    838  O   GLY    54       7.987   0.072 -11.159  1.00  0.00
ATOM    839  N   TRP    55      10.204   0.475 -10.915  1.00  0.00
ATOM    840  H   TRP    55      11.113   0.170 -11.233  1.00  0.00
ATOM    841  CA  TRP    55      10.142   1.523  -9.881  1.00  0.00
ATOM    842  HA  TRP    55       9.468   1.223  -9.079  1.00  0.00
ATOM    843  CB  TRP    55      11.552   1.747  -9.284  1.00  0.00
ATOM    844  HB2 TRP    55      11.875   0.877  -8.713  1.00  0.00
ATOM    845  HB3 TRP    55      12.232   1.903 -10.122  1.00  0.00
ATOM    846  CG  TRP    55      11.705   2.936  -8.379  1.00  0.00
ATOM    847  CD1 TRP    55      12.541   3.981  -8.582  1.00  0.00
ATOM    848  HD1 TRP    55      13.168   3.963  -9.473  1.00  0.00
ATOM    849  NE1 TRP    55      12.398   4.886  -7.551  1.00  0.00
ATOM    850  HE1 TRP    55      12.938   5.738  -7.497  1.00  0.00
ATOM    851  CE2 TRP    55      11.444   4.484  -6.643  1.00  0.00
ATOM    852  CZ2 TRP    55      10.938   5.053  -5.457  1.00  0.00
ATOM    853  HZ2 TRP    55      11.367   6.004  -5.143  1.00  0.00
ATOM    854  CH2 TRP    55       9.924   4.374  -4.752  1.00  0.00
ATOM    855  HH2 TRP    55       9.515   4.787  -3.831  1.00  0.00
ATOM    856  CZ3 TRP    55       9.424   3.145  -5.233  1.00  0.00
ATOM    857  HZ3 TRP    55       8.633   2.604  -4.713  1.00  0.00
ATOM    858  CE3 TRP    55       9.946   2.580  -6.418  1.00  0.00
ATOM    859  HE3 TRP    55       9.509   1.630  -6.725  1.00  0.00
ATOM    860  CD2 TRP    55      10.971   3.234  -7.153  1.00  0.00
ATOM    861  C   TRP    55       9.589   2.840 -10.483  1.00  0.00
ATOM    862  O   TRP    55       8.772   3.483  -9.824  1.00  0.00
ATOM    863  N   LYS    56       9.993   3.196 -11.722  1.00  0.00
ATOM    864  H   LYS    56      10.731   2.642 -12.132  1.00  0.00
ATOM    865  CA  LYS    56       9.470   4.344 -12.490  1.00  0.00
ATOM    866  HA  LYS    56       9.560   5.256 -11.901  1.00  0.00
ATOM    867  CB  LYS    56      10.274   4.519 -13.800  1.00  0.00
ATOM    868  HB2 LYS    56      10.350   3.538 -14.269  1.00  0.00
ATOM    869  HB3 LYS    56       9.703   5.186 -14.444  1.00  0.00
ATOM    870  CG  LYS    56      11.686   5.096 -13.588  1.00  0.00
ATOM    871  HG2 LYS    56      11.583   6.085 -13.143  1.00  0.00
ATOM    872  HG3 LYS    56      12.217   4.440 -12.898  1.00  0.00
ATOM    873  CD  LYS    56      12.479   5.206 -14.906  1.00  0.00
ATOM    874  HD2 LYS    56      12.453   4.225 -15.381  1.00  0.00
ATOM    875  HD3 LYS    56      11.958   5.927 -15.535  1.00  0.00
ATOM    876  CE  LYS    56      13.941   5.647 -14.724  1.00  0.00
ATOM    877  HE2 LYS    56      14.370   5.830 -15.709  1.00  0.00
ATOM    878  HE3 LYS    56      13.950   6.572 -14.147  1.00  0.00
ATOM    879  NZ  LYS    56      14.738   4.623 -14.024  1.00  0.00
ATOM    880  HZ1 LYS    56      14.729   3.766 -14.559  1.00  0.00
ATOM    881  HZ2 LYS    56      15.688   4.947 -13.923  1.00  0.00
ATOM    882  HZ3 LYS    56      14.342   4.454 -13.110  1.00  0.00
ATOM    883  C   LYS    56       7.965   4.142 -12.806  1.00  0.00
ATOM    884  O   LYS    56       7.241   5.135 -12.834  1.00  0.00
ATOM    885  N   GLN    57       7.511   2.878 -12.958  1.00  0.00
ATOM    886  H   GLN    57       8.215   2.154 -12.942  1.00  0.00
ATOM    887  CA  GLN    57       6.118   2.489 -13.201  1.00  0.00
ATOM    888  HA  GLN    57       5.676   3.138 -13.956  1.00  0.00
ATOM    889  CB  GLN    57       6.052   1.023 -13.708  1.00  0.00
ATOM    890  HB2 GLN    57       7.065   0.698 -13.945  1.00  0.00
ATOM    891  HB3 GLN    57       5.650   0.401 -12.908  1.00  0.00
ATOM    892  CG  GLN    57       5.160   0.887 -14.964  1.00  0.00
ATOM    893  HG2 GLN    57       4.240   1.444 -14.795  1.00  0.00
ATOM    894  HG3 GLN    57       5.707   1.332 -15.795  1.00  0.00
ATOM    895  CD  GLN    57       4.797  -0.555 -15.333  1.00  0.00
ATOM    896  OE1 GLN    57       3.640  -0.842 -15.629  1.00  0.00
ATOM    897  NE2 GLN    57       5.773  -1.466 -15.338  1.00  0.00
ATOM    898 HE21 GLN    57       5.564  -2.424 -15.578  1.00  0.00
ATOM    899 HE22 GLN    57       6.716  -1.192 -15.102  1.00  0.00
ATOM    900  C   GLN    57       5.277   2.671 -11.908  1.00  0.00
ATOM    901  O   GLN    57       4.150   3.138 -12.042  1.00  0.00
ATOM    902  N   GLU    58       5.814   2.387 -10.696  1.00  0.00
ATOM    903  H   GLU    58       6.713   1.925 -10.691  1.00  0.00
ATOM    904  CA  GLU    58       5.135   2.618  -9.398  1.00  0.00
ATOM    905  HA  GLU    58       4.137   2.182  -9.434  1.00  0.00
ATOM    906  CB  GLU    58       5.917   1.973  -8.215  1.00  0.00
ATOM    907  HB2 GLU    58       5.927   0.896  -8.379  1.00  0.00
ATOM    908  HB3 GLU    58       6.937   2.355  -8.251  1.00  0.00
ATOM    909  CG  GLU    58       5.297   2.281  -6.820  1.00  0.00
ATOM    910  HG2 GLU    58       5.375   3.361  -6.689  1.00  0.00
ATOM    911  HG3 GLU    58       4.247   2.002  -6.910  1.00  0.00
ATOM    912  CD  GLU    58       5.909   1.575  -5.606  1.00  0.00
ATOM    913  OE1 GLU    58       6.933   0.877  -5.752  1.00  0.00
ATOM    914  OE2 GLU    58       5.332   1.759  -4.512  1.00  0.00
ATOM    915  C   GLU    58       4.908   4.139  -9.170  1.00  0.00
ATOM    916  O   GLU    58       3.822   4.507  -8.719  1.00  0.00
ATOM    917  N   ILE    59       5.902   4.985  -9.515  1.00  0.00
ATOM    918  H   ILE    59       6.752   4.557  -9.856  1.00  0.00
ATOM    919  CA  ILE    59       5.863   6.454  -9.389  1.00  0.00
ATOM    920  HA  ILE    59       5.475   6.776  -8.423  1.00  0.00
ATOM    921  CB  ILE    59       7.269   7.108  -9.632  1.00  0.00
ATOM    922  HB  ILE    59       7.667   6.680 -10.553  1.00  0.00
ATOM    923  CG2 ILE    59       7.237   8.655  -9.752  1.00  0.00
ATOM    924 HG21 ILE    59       6.840   9.082  -8.831  1.00  0.00
ATOM    925 HG22 ILE    59       8.247   9.028  -9.919  1.00  0.00
ATOM    926 HG23 ILE    59       6.601   8.942 -10.589  1.00  0.00
ATOM    927  CG1 ILE    59       8.276   6.669  -8.535  1.00  0.00
ATOM    928 HG12 ILE    59       7.940   7.124  -7.603  1.00  0.00
ATOM    929 HG13 ILE    59       8.199   5.585  -8.458  1.00  0.00
ATOM    930  CD1 ILE    59       9.739   7.060  -8.796  1.00  0.00
ATOM    931 HD11 ILE    59       9.818   8.144  -8.873  1.00  0.00
ATOM    932 HD12 ILE    59      10.362   6.709  -7.973  1.00  0.00
ATOM    933 HD13 ILE    59      10.077   6.604  -9.727  1.00  0.00
ATOM    934  C   ILE    59       4.828   7.040 -10.392  1.00  0.00
ATOM    935  O   ILE    59       4.080   7.930  -9.986  1.00  0.00
ATOM    936  N   ASP    60       4.760   6.518 -11.636  1.00  0.00
ATOM    937  H   ASP    60       5.441   5.802 -11.845  1.00  0.00
ATOM    938  CA  ASP    60       3.825   6.929 -12.703  1.00  0.00
ATOM    939  HA  ASP    60       3.860   8.014 -12.801  1.00  0.00
ATOM    940  CB  ASP    60       4.176   6.294 -14.079  1.00  0.00
ATOM    941  HB2 ASP    60       4.331   5.233 -13.877  1.00  0.00
ATOM    942  HB3 ASP    60       3.301   6.418 -14.717  1.00  0.00
ATOM    943  CG  ASP    60       5.413   6.864 -14.790  1.00  0.00
ATOM    944  OD1 ASP    60       5.868   7.965 -14.406  1.00  0.00
ATOM    945  OD2 ASP    60       5.876   6.187 -15.732  1.00  0.00
ATOM    946  C   ASP    60       2.371   6.546 -12.319  1.00  0.00
ATOM    947  O   ASP    60       1.481   7.372 -12.527  1.00  0.00
ATOM    948  N   ILE    61       2.151   5.344 -11.745  1.00  0.00
ATOM    949  H   ILE    61       2.966   4.762 -11.617  1.00  0.00
ATOM    950  CA  ILE    61       0.835   4.797 -11.364  1.00  0.00
ATOM    951  HA  ILE    61       0.071   4.988 -12.117  1.00  0.00
ATOM    952  CB  ILE    61       0.905   3.255 -11.069  1.00  0.00
ATOM    953  HB  ILE    61       1.818   3.095 -10.494  1.00  0.00
ATOM    954  CG2 ILE    61      -0.304   2.660 -10.296  1.00  0.00
ATOM    955 HG21 ILE    61      -1.217   2.819 -10.869  1.00  0.00
ATOM    956 HG22 ILE    61      -0.151   1.591 -10.147  1.00  0.00
ATOM    957 HG23 ILE    61      -0.394   3.152  -9.327  1.00  0.00
ATOM    958  CG1 ILE    61       1.125   2.475 -12.395  1.00  0.00
ATOM    959 HG12 ILE    61       0.178   2.506 -12.933  1.00  0.00
ATOM    960 HG13 ILE    61       1.879   3.026 -12.957  1.00  0.00
ATOM    961  CD1 ILE    61       1.574   1.015 -12.234  1.00  0.00
ATOM    962 HD11 ILE    61       0.820   0.462 -11.673  1.00  0.00
ATOM    963 HD12 ILE    61       1.699   0.561 -13.217  1.00  0.00
ATOM    964 HD13 ILE    61       2.521   0.983 -11.696  1.00  0.00
ATOM    965  C   ILE    61       0.274   5.568 -10.135  1.00  0.00
ATOM    966  O   ILE    61      -0.901   5.925 -10.180  1.00  0.00
ATOM    967  N   LEU    62       1.085   5.862  -9.096  1.00  0.00
ATOM    968  H   LEU    62       2.041   5.538  -9.134  1.00  0.00
ATOM    969  CA  LEU    62       0.631   6.567  -7.878  1.00  0.00
ATOM    970  HA  LEU    62      -0.339   6.184  -7.565  1.00  0.00
ATOM    971  CB  LEU    62       1.645   6.348  -6.724  1.00  0.00
ATOM    972  HB2 LEU    62       1.868   5.283  -6.788  1.00  0.00
ATOM    973  HB3 LEU    62       2.552   6.922  -6.908  1.00  0.00
ATOM    974  CG  LEU    62       1.102   6.679  -5.304  1.00  0.00
ATOM    975  HG  LEU    62       0.798   7.726  -5.298  1.00  0.00
ATOM    976  CD1 LEU    62      -0.094   5.794  -4.905  1.00  0.00
ATOM    977 HD11 LEU    62       0.210   4.747  -4.911  1.00  0.00
ATOM    978 HD12 LEU    62      -0.432   6.068  -3.906  1.00  0.00
ATOM    979 HD13 LEU    62      -0.908   5.940  -5.616  1.00  0.00
ATOM    980  CD2 LEU    62       2.213   6.584  -4.245  1.00  0.00
ATOM    981 HD21 LEU    62       3.007   7.291  -4.486  1.00  0.00
ATOM    982 HD22 LEU    62       1.801   6.821  -3.264  1.00  0.00
ATOM    983 HD23 LEU    62       2.619   5.572  -4.234  1.00  0.00
ATOM    984  C   LEU    62       0.422   8.085  -8.152  1.00  0.00
ATOM    985  O   LEU    62      -0.418   8.682  -7.479  1.00  0.00
ATOM    986  N   ARG    63       1.126   8.674  -9.142  1.00  0.00
ATOM    987  H   ARG    63       1.837   8.100  -9.574  1.00  0.00
ATOM    988  CA  ARG    63       1.007  10.079  -9.571  1.00  0.00
ATOM    989  HA  ARG    63       0.958  10.744  -8.709  1.00  0.00
ATOM    990  CB  ARG    63       2.263  10.448 -10.410  1.00  0.00
ATOM    991  HB2 ARG    63       3.098  10.438  -9.711  1.00  0.00
ATOM    992  HB3 ARG    63       2.384   9.639 -11.131  1.00  0.00
ATOM    993  CG  ARG    63       2.232  11.802 -11.157  1.00  0.00
ATOM    994  HG2 ARG    63       1.618  11.654 -12.045  1.00  0.00
ATOM    995  HG3 ARG    63       1.743  12.513 -10.491  1.00  0.00
ATOM    996  CD  ARG    63       3.610  12.353 -11.572  1.00  0.00
ATOM    997  HD2 ARG    63       3.448  13.220 -12.212  1.00  0.00
ATOM    998  HD3 ARG    63       4.137  12.661 -10.669  1.00  0.00
ATOM    999  NE  ARG    63       4.448  11.378 -12.299  1.00  0.00
ATOM   1000  HE  ARG    63       3.944  10.780 -12.938  1.00  0.00
ATOM   1001  CZ  ARG    63       5.777  11.218 -12.184  1.00  0.00
ATOM   1002  NH1 ARG    63       6.518  11.955 -11.349  1.00  0.00
ATOM   1003 HH11 ARG    63       6.077  12.662 -10.778  1.00  0.00
ATOM   1004 HH12 ARG    63       7.514  11.802 -11.293  1.00  0.00
ATOM   1005  NH2 ARG    63       6.400  10.302 -12.925  1.00  0.00
ATOM   1006 HH21 ARG    63       5.869   9.733 -13.570  1.00  0.00
ATOM   1007 HH22 ARG    63       7.399  10.180 -12.840  1.00  0.00
ATOM   1008  C   ARG    63      -0.323  10.322 -10.345  1.00  0.00
ATOM   1009  O   ARG    63      -0.835  11.440 -10.264  1.00  0.00
ATOM   1010  N   THR    64      -0.874   9.306 -11.043  1.00  0.00
ATOM   1011  H   THR    64      -0.378   8.426 -11.028  1.00  0.00
ATOM   1012  CA  THR    64      -2.132   9.388 -11.812  1.00  0.00
ATOM   1013  HA  THR    64      -2.322  10.415 -12.126  1.00  0.00
ATOM   1014  CB  THR    64      -2.097   8.477 -13.081  1.00  0.00
ATOM   1015  HB  THR    64      -3.099   8.453 -13.510  1.00  0.00
ATOM   1016  CG2 THR    64      -1.100   8.991 -14.136  1.00  0.00
ATOM   1017 HG21 THR    64      -0.098   9.014 -13.708  1.00  0.00
ATOM   1018 HG22 THR    64      -1.110   8.326 -15.001  1.00  0.00
ATOM   1019 HG23 THR    64      -1.385   9.996 -14.449  1.00  0.00
ATOM   1020  OG1 THR    64      -1.754   7.133 -12.786  1.00  0.00
ATOM   1021  HG1 THR    64      -1.747   6.618 -13.596  1.00  0.00
ATOM   1022  C   THR    64      -3.362   8.937 -10.966  1.00  0.00
ATOM   1023  O   THR    64      -4.482   9.199 -11.408  1.00  0.00
ATOM   1024  N   LEU    65      -3.174   8.297  -9.791  1.00  0.00
ATOM   1025  H   LEU    65      -2.218   8.137  -9.508  1.00  0.00
ATOM   1026  CA  LEU    65      -4.255   7.847  -8.894  1.00  0.00
ATOM   1027  HA  LEU    65      -5.159   7.638  -9.464  1.00  0.00
ATOM   1028  CB  LEU    65      -3.814   6.548  -8.169  1.00  0.00
ATOM   1029  HB2 LEU    65      -2.786   6.770  -7.882  1.00  0.00
ATOM   1030  HB3 LEU    65      -4.412   6.379  -7.273  1.00  0.00
ATOM   1031  CG  LEU    65      -3.839   5.277  -9.054  1.00  0.00
ATOM   1032  HG  LEU    65      -3.369   5.504 -10.011  1.00  0.00
ATOM   1033  CD1 LEU    65      -3.083   4.123  -8.373  1.00  0.00
ATOM   1034 HD11 LEU    65      -3.553   3.894  -7.417  1.00  0.00
ATOM   1035 HD12 LEU    65      -3.115   3.240  -9.012  1.00  0.00
ATOM   1036 HD13 LEU    65      -2.046   4.415  -8.208  1.00  0.00
ATOM   1037  CD2 LEU    65      -5.259   4.837  -9.455  1.00  0.00
ATOM   1038 HD21 LEU    65      -5.742   5.636 -10.017  1.00  0.00
ATOM   1039 HD22 LEU    65      -5.202   3.942 -10.073  1.00  0.00
ATOM   1040 HD23 LEU    65      -5.840   4.622  -8.559  1.00  0.00
ATOM   1041  C   LEU    65      -4.485   8.968  -7.851  1.00  0.00
ATOM   1042  O   LEU    65      -3.530   9.497  -7.276  1.00  0.00
ATOM   1043  N   TYR    66      -5.773   9.254  -7.588  1.00  0.00
ATOM   1044  H   TYR    66      -6.455   8.795  -8.175  1.00  0.00
ATOM   1045  CA  TYR    66      -6.245  10.244  -6.616  1.00  0.00
ATOM   1046  HA  TYR    66      -5.573  10.265  -5.758  1.00  0.00
ATOM   1047  CB  TYR    66      -6.288  11.659  -7.246  1.00  0.00
ATOM   1048  HB2 TYR    66      -5.307  11.825  -7.693  1.00  0.00
ATOM   1049  HB3 TYR    66      -7.045  11.643  -8.030  1.00  0.00
ATOM   1050  CG  TYR    66      -6.596  12.783  -6.266  1.00  0.00
ATOM   1051  CD1 TYR    66      -5.539  13.478  -5.628  1.00  0.00
ATOM   1052  HD1 TYR    66      -4.505  13.210  -5.848  1.00  0.00
ATOM   1053  CE1 TYR    66      -5.821  14.514  -4.710  1.00  0.00
ATOM   1054  HE1 TYR    66      -5.005  15.050  -4.225  1.00  0.00
ATOM   1055  CZ  TYR    66      -7.162  14.855  -4.418  1.00  0.00
ATOM   1056  OH  TYR    66      -7.437  15.853  -3.528  1.00  0.00
ATOM   1057  HH  TYR    66      -6.647  16.256  -3.161  1.00  0.00
ATOM   1058  CE2 TYR    66      -8.220  14.164  -5.051  1.00  0.00
ATOM   1059  HE2 TYR    66      -9.253  14.425  -4.825  1.00  0.00
ATOM   1060  CD2 TYR    66      -7.937  13.133  -5.975  1.00  0.00
ATOM   1061  HD2 TYR    66      -8.754  12.604  -6.467  1.00  0.00
ATOM   1062  C   TYR    66      -7.599   9.708  -6.104  1.00  0.00
ATOM   1063  O   TYR    66      -8.590   9.754  -6.835  1.00  0.00
ATOM   1064  N   HIE    67      -7.613   9.233  -4.845  1.00  0.00
ATOM   1065  H   HIE    67      -6.714   9.172  -4.389  1.00  0.00
ATOM   1066  CA  HIE    67      -8.790   8.707  -4.138  1.00  0.00
ATOM   1067  HA  HIE    67      -9.659   9.329  -4.354  1.00  0.00
ATOM   1068  CB  HIE    67      -9.094   7.258  -4.591  1.00  0.00
ATOM   1069  HB2 HIE    67      -8.979   7.186  -5.673  1.00  0.00
ATOM   1070  HB3 HIE    67      -8.399   6.571  -4.106  1.00  0.00
ATOM   1071  CG  HIE    67     -10.484   6.763  -4.272  1.00  0.00
ATOM   1072  ND1 HIE    67     -10.792   6.089  -3.085  1.00  0.00
ATOM   1073  CE1 HIE    67     -12.089   5.821  -3.173  1.00  0.00
ATOM   1074  HE1 HIE    67     -12.522   5.291  -2.325  1.00  0.00
ATOM   1075  NE2 HIE    67     -12.639   6.257  -4.306  1.00  0.00
ATOM   1076  HE2 HIE    67     -13.599   6.170  -4.607  1.00  0.00
ATOM   1077  CD2 HIE    67     -11.633   6.874  -5.029  1.00  0.00
ATOM   1078  HD2 HIE    67     -11.854   7.319  -5.998  1.00  0.00
ATOM   1079  C   HIE    67      -8.526   8.853  -2.623  1.00  0.00
ATOM   1080  O   HIE    67      -7.381   8.766  -2.171  1.00  0.00
ATOM   1081  N   GLU    68      -9.617   9.009  -1.848  1.00  0.00
ATOM   1082  H   GLU    68     -10.495   9.105  -2.337  1.00  0.00
ATOM   1083  CA  GLU    68      -9.619   9.134  -0.376  1.00  0.00
ATOM   1084  HA  GLU    68      -8.878   9.869  -0.061  1.00  0.00
ATOM   1085  CB  GLU    68     -11.016   9.600   0.108  1.00  0.00
ATOM   1086  HB2 GLU    68     -10.923   9.776   1.180  1.00  0.00
ATOM   1087  HB3 GLU    68     -11.213  10.545  -0.398  1.00  0.00
ATOM   1088  CG  GLU    68     -12.188   8.618  -0.156  1.00  0.00
ATOM   1089  HG2 GLU    68     -12.321   8.528  -1.234  1.00  0.00
ATOM   1090  HG3 GLU    68     -11.877   7.657   0.254  1.00  0.00
ATOM   1091  CD  GLU    68     -13.512   9.043   0.488  1.00  0.00
ATOM   1092  OE1 GLU    68     -14.534   9.018  -0.235  1.00  0.00
ATOM   1093  OE2 GLU    68     -13.495   9.362   1.697  1.00  0.00
ATOM   1094  C   GLU    68      -9.187   7.811   0.328  1.00  0.00
ATOM   1095  O   GLU    68      -8.728   7.892   1.469  1.00  0.00
ATOM   1096  N   HIE    69      -9.314   6.649  -0.348  1.00  0.00
ATOM   1097  H   HIE    69      -9.779   6.715  -1.243  1.00  0.00
ATOM   1098  CA  HIE    69      -8.945   5.310   0.150  1.00  0.00
ATOM   1099  HA  HIE    69      -8.565   5.385   1.169  1.00  0.00
ATOM   1100  CB  HIE    69     -10.182   4.379   0.149  1.00  0.00
ATOM   1101  HB2 HIE    69     -10.498   4.270  -0.888  1.00  0.00
ATOM   1102  HB3 HIE    69      -9.950   3.397   0.562  1.00  0.00
ATOM   1103  CG  HIE    69     -11.378   4.898   0.913  1.00  0.00
ATOM   1104  ND1 HIE    69     -11.280   5.446   2.182  1.00  0.00
ATOM   1105  CE1 HIE    69     -12.496   5.873   2.525  1.00  0.00
ATOM   1106  HE1 HIE    69     -12.577   6.350   3.501  1.00  0.00
ATOM   1107  NE2 HIE    69     -13.412   5.635   1.595  1.00  0.00
ATOM   1108  HE2 HIE    69     -14.402   5.837   1.578  1.00  0.00
ATOM   1109  CD2 HIE    69     -12.706   5.007   0.570  1.00  0.00
ATOM   1110  HD2 HIE    69     -13.226   4.688  -0.333  1.00  0.00
ATOM   1111  C   HIE    69      -7.753   4.751  -0.671  1.00  0.00
ATOM   1112  O   HIE    69      -7.609   3.532  -0.772  1.00  0.00
ATOM   1113  N   ILE    70      -6.876   5.637  -1.173  1.00  0.00
ATOM   1114  H   ILE    70      -7.223   6.583  -1.234  1.00  0.00
ATOM   1115  CA  ILE    70      -5.531   5.355  -1.689  1.00  0.00
ATOM   1116  HA  ILE    70      -5.136   4.399  -1.345  1.00  0.00
ATOM   1117  CB  ILE    70      -5.462   5.414  -3.257  1.00  0.00
ATOM   1118  HB  ILE    70      -5.997   6.312  -3.569  1.00  0.00
ATOM   1119  CG2 ILE    70      -4.021   5.449  -3.825  1.00  0.00
ATOM   1120 HG21 ILE    70      -3.485   4.553  -3.514  1.00  0.00
ATOM   1121 HG22 ILE    70      -4.060   5.490  -4.914  1.00  0.00
ATOM   1122 HG23 ILE    70      -3.502   6.331  -3.447  1.00  0.00
ATOM   1123  CG1 ILE    70      -6.290   4.258  -3.887  1.00  0.00
ATOM   1124 HG12 ILE    70      -5.828   3.330  -3.551  1.00  0.00
ATOM   1125 HG13 ILE    70      -7.293   4.336  -3.468  1.00  0.00
ATOM   1126  CD1 ILE    70      -6.374   4.260  -5.421  1.00  0.00
ATOM   1127 HD11 ILE    70      -5.372   4.182  -5.841  1.00  0.00
ATOM   1128 HD12 ILE    70      -6.974   3.413  -5.754  1.00  0.00
ATOM   1129 HD13 ILE    70      -6.838   5.188  -5.759  1.00  0.00
ATOM   1130  C   ILE    70      -4.611   6.399  -0.997  1.00  0.00
ATOM   1131  O   ILE    70      -5.021   7.545  -0.780  1.00  0.00
ATOM   1132  N   ILE    71      -3.354   6.004  -0.696  1.00  0.00
ATOM   1133  H   ILE    71      -3.134   5.035  -0.878  1.00  0.00
ATOM   1134  CA  ILE    71      -2.305   6.861  -0.102  1.00  0.00
ATOM   1135  HA  ILE    71      -2.647   7.452   0.748  1.00  0.00
ATOM   1136  CB  ILE    71      -1.018   6.059   0.302  1.00  0.00
ATOM   1137  HB  ILE    71      -1.324   5.341   1.063  1.00  0.00
ATOM   1138  CG2 ILE    71      -0.317   5.311  -0.861  1.00  0.00
ATOM   1139 HG21 ILE    71      -0.010   6.029  -1.622  1.00  0.00
ATOM   1140 HG22 ILE    71       0.561   4.788  -0.481  1.00  0.00
ATOM   1141 HG23 ILE    71      -1.007   4.591  -1.299  1.00  0.00
ATOM   1142  CG1 ILE    71      -0.013   6.949   1.087  1.00  0.00
ATOM   1143 HG12 ILE    71       0.346   7.700   0.383  1.00  0.00
ATOM   1144 HG13 ILE    71      -0.587   7.436   1.875  1.00  0.00
ATOM   1145  CD1 ILE    71       1.186   6.214   1.706  1.00  0.00
ATOM   1146 HD11 ILE    71       1.760   5.727   0.918  1.00  0.00
ATOM   1147 HD12 ILE    71       1.821   6.929   2.229  1.00  0.00
ATOM   1148 HD13 ILE    71       0.828   5.463   2.410  1.00  0.00
ATOM   1149  C   ILE    71      -1.941   7.955  -1.146  1.00  0.00
ATOM   1150  O   ILE    71      -1.644   7.643  -2.302  1.00  0.00
ATOM   1151  N   LYS    72      -2.013   9.228  -0.718  1.00  0.00
ATOM   1152  H   LYS    72      -2.169   9.380   0.269  1.00  0.00
ATOM   1153  CA  LYS    72      -1.905  10.400  -1.594  1.00  0.00
ATOM   1154  HA  LYS    72      -2.445  10.220  -2.524  1.00  0.00
ATOM   1155  CB  LYS    72      -2.516  11.645  -0.900  1.00  0.00
ATOM   1156  HB2 LYS    72      -3.316  11.308  -0.240  1.00  0.00
ATOM   1157  HB3 LYS    72      -1.735  12.123  -0.309  1.00  0.00
ATOM   1158  CG  LYS    72      -3.083  12.656  -1.921  1.00  0.00
ATOM   1159  HG2 LYS    72      -2.346  12.750  -2.718  1.00  0.00
ATOM   1160  HG3 LYS    72      -3.999  12.223  -2.323  1.00  0.00
ATOM   1161  CD  LYS    72      -3.387  14.047  -1.339  1.00  0.00
ATOM   1162  HD2 LYS    72      -4.098  14.537  -2.002  1.00  0.00
ATOM   1163  HD3 LYS    72      -3.843  13.905  -0.359  1.00  0.00
ATOM   1164  CE  LYS    72      -2.129  14.923  -1.197  1.00  0.00
ATOM   1165  HE2 LYS    72      -1.446  14.439  -0.500  1.00  0.00
ATOM   1166  HE3 LYS    72      -1.653  15.006  -2.173  1.00  0.00
ATOM   1167  NZ  LYS    72      -2.467  16.267  -0.700  1.00  0.00
ATOM   1168  HZ1 LYS    72      -2.909  16.191   0.205  1.00  0.00
ATOM   1169  HZ2 LYS    72      -1.625  16.817  -0.617  1.00  0.00
ATOM   1170  HZ3 LYS    72      -3.101  16.716  -1.346  1.00  0.00
ATOM   1171  C   LYS    72      -0.407  10.627  -1.913  1.00  0.00
ATOM   1172  O   LYS    72       0.452  10.583  -1.028  1.00  0.00
ATOM   1173  N   TYR    73      -0.166  10.944  -3.197  1.00  0.00
ATOM   1174  H   TYR    73      -0.975  10.899  -3.799  1.00  0.00
ATOM   1175  CA  TYR    73       1.115  11.347  -3.781  1.00  0.00
ATOM   1176  HA  TYR    73       1.930  10.717  -3.425  1.00  0.00
ATOM   1177  CB  TYR    73       0.992  11.177  -5.320  1.00  0.00
ATOM   1178  HB2 TYR    73       0.782  10.123  -5.499  1.00  0.00
ATOM   1179  HB3 TYR    73       0.124  11.773  -5.605  1.00  0.00
ATOM   1180  CG  TYR    73       2.194  11.603  -6.149  1.00  0.00
ATOM   1181  CD1 TYR    73       3.327  10.761  -6.239  1.00  0.00
ATOM   1182  HD1 TYR    73       3.338   9.810  -5.707  1.00  0.00
ATOM   1183  CE1 TYR    73       4.442  11.151  -7.016  1.00  0.00
ATOM   1184  HE1 TYR    73       5.304  10.489  -7.100  1.00  0.00
ATOM   1185  CZ  TYR    73       4.430  12.387  -7.701  1.00  0.00
ATOM   1186  OH  TYR    73       5.523  12.778  -8.417  1.00  0.00
ATOM   1187  HH  TYR    73       6.239  12.139  -8.386  1.00  0.00
ATOM   1188  CE2 TYR    73       3.295  13.225  -7.626  1.00  0.00
ATOM   1189  HE2 TYR    73       3.277  14.171  -8.167  1.00  0.00
ATOM   1190  CD2 TYR    73       2.181  12.835  -6.849  1.00  0.00
ATOM   1191  HD2 TYR    73       1.306  13.483  -6.786  1.00  0.00
ATOM   1192  C   TYR    73       1.316  12.832  -3.384  1.00  0.00
ATOM   1193  O   TYR    73       0.496  13.685  -3.732  1.00  0.00
ATOM   1194  N   LYS    74       2.425  13.102  -2.672  1.00  0.00
ATOM   1195  H   LYS    74       2.991  12.308  -2.405  1.00  0.00
ATOM   1196  CA  LYS    74       2.877  14.445  -2.275  1.00  0.00
ATOM   1197  HA  LYS    74       2.021  15.092  -2.082  1.00  0.00
ATOM   1198  CB  LYS    74       3.722  14.339  -0.977  1.00  0.00
ATOM   1199  HB2 LYS    74       4.333  13.442  -1.081  1.00  0.00
ATOM   1200  HB3 LYS    74       4.366  15.217  -0.958  1.00  0.00
ATOM   1201  CG  LYS    74       2.916  14.263   0.338  1.00  0.00
ATOM   1202  HG2 LYS    74       1.990  13.731   0.114  1.00  0.00
ATOM   1203  HG3 LYS    74       3.509  13.677   1.041  1.00  0.00
ATOM   1204  CD  LYS    74       2.584  15.634   0.962  1.00  0.00
ATOM   1205  HD2 LYS    74       3.514  16.195   1.047  1.00  0.00
ATOM   1206  HD3 LYS    74       1.907  16.154   0.285  1.00  0.00
ATOM   1207  CE  LYS    74       1.928  15.513   2.353  1.00  0.00
ATOM   1208  HE2 LYS    74       0.933  15.088   2.224  1.00  0.00
ATOM   1209  HE3 LYS    74       2.535  14.839   2.959  1.00  0.00
ATOM   1210  NZ  LYS    74       1.820  16.820   3.031  1.00  0.00
ATOM   1211  HZ1 LYS    74       1.257  17.444   2.471  1.00  0.00
ATOM   1212  HZ2 LYS    74       1.386  16.695   3.935  1.00  0.00
ATOM   1213  HZ3 LYS    74       2.742  17.213   3.151  1.00  0.00
ATOM   1214  C   LYS    74       3.755  15.016  -3.421  1.00  0.00
ATOM   1215  O   LYS    74       3.579  16.187  -3.763  1.00  0.00
ATOM   1216  N   GLY    75       4.654  14.198  -4.004  1.00  0.00
ATOM   1217  H   GLY    75       4.665  13.239  -3.689  1.00  0.00
ATOM   1218  CA  GLY    75       5.601  14.596  -5.047  1.00  0.00
ATOM   1219  HA2 GLY    75       5.081  14.686  -6.001  1.00  0.00
ATOM   1220  HA3 GLY    75       6.051  15.554  -4.788  1.00  0.00
ATOM   1221  C   GLY    75       6.711  13.542  -5.180  1.00  0.00
ATOM   1222  O   GLY    75       6.531  12.368  -4.846  1.00  0.00
ATOM   1223  N   CYS    76       7.870  13.982  -5.692  1.00  0.00
ATOM   1224  H   CYS    76       7.842  14.894  -6.125  1.00  0.00
ATOM   1225  CA  CYS    76       9.119  13.207  -5.775  1.00  0.00
ATOM   1226  HA  CYS    76       9.044  12.363  -5.090  1.00  0.00
ATOM   1227  CB  CYS    76       9.419  12.668  -7.195  1.00  0.00
ATOM   1228  HB2 CYS    76       9.209  13.411  -7.963  1.00  0.00
ATOM   1229  HB3 CYS    76      10.451  12.330  -7.291  1.00  0.00
ATOM   1230  SG  CYS    76       8.381  11.234  -7.585  1.00  0.00
ATOM   1231  HG  CYS    76       8.870  11.036  -8.806  1.00  0.00
ATOM   1232  C   CYS    76      10.261  14.084  -5.216  1.00  0.00
ATOM   1233  O   CYS    76      10.140  15.305  -5.108  1.00  0.00
ATOM   1234  N   CYS    77      11.376  13.419  -4.872  1.00  0.00
ATOM   1235  H   CYS    77      11.315  12.411  -4.894  1.00  0.00
ATOM   1236  CA  CYS    77      12.613  14.029  -4.377  1.00  0.00
ATOM   1237  HA  CYS    77      12.568  15.107  -4.529  1.00  0.00
ATOM   1238  CB  CYS    77      12.822  13.750  -2.870  1.00  0.00
ATOM   1239  HB2 CYS    77      11.993  14.140  -2.279  1.00  0.00
ATOM   1240  HB3 CYS    77      12.934  12.683  -2.678  1.00  0.00
ATOM   1241  SG  CYS    77      14.320  14.539  -2.217  1.00  0.00
ATOM   1242  HG  CYS    77      14.175  14.104  -0.969  1.00  0.00
ATOM   1243  C   CYS    77      13.733  13.490  -5.292  1.00  0.00
ATOM   1244  O   CYS    77      13.832  12.279  -5.504  1.00  0.00
ATOM   1245  N   GLU    78      14.599  14.413  -5.759  1.00  0.00
ATOM   1246  H   GLU    78      14.370  15.371  -5.536  1.00  0.00
ATOM   1247  CA  GLU    78      15.791  14.155  -6.579  1.00  0.00
ATOM   1248  HA  GLU    78      15.571  13.434  -7.366  1.00  0.00
ATOM   1249  CB  GLU    78      16.232  15.493  -7.240  1.00  0.00
ATOM   1250  HB2 GLU    78      15.393  15.810  -7.859  1.00  0.00
ATOM   1251  HB3 GLU    78      16.366  16.199  -6.421  1.00  0.00
ATOM   1252  CG  GLU    78      17.527  15.451  -8.105  1.00  0.00
ATOM   1253  HG2 GLU    78      17.596  14.452  -8.536  1.00  0.00
ATOM   1254  HG3 GLU    78      17.343  16.177  -8.897  1.00  0.00
ATOM   1255  CD  GLU    78      18.847  15.794  -7.391  1.00  0.00
ATOM   1256  OE1 GLU    78      19.884  15.247  -7.827  1.00  0.00
ATOM   1257  OE2 GLU    78      18.818  16.620  -6.451  1.00  0.00
ATOM   1258  C   GLU    78      16.855  13.562  -5.625  1.00  0.00
ATOM   1259  O   GLU    78      17.331  14.255  -4.722  1.00  0.00
ATOM   1260  N   ASP    79      17.187  12.278  -5.856  1.00  0.00
ATOM   1261  H   ASP    79      16.656  11.797  -6.568  1.00  0.00
ATOM   1262  CA  ASP    79      18.223  11.531  -5.141  1.00  0.00
ATOM   1263  HA  ASP    79      18.426  12.029  -4.193  1.00  0.00
ATOM   1264  CB  ASP    79      17.798  10.060  -4.849  1.00  0.00
ATOM   1265  HB2 ASP    79      16.708  10.027  -4.845  1.00  0.00
ATOM   1266  HB3 ASP    79      18.176   9.457  -5.674  1.00  0.00
ATOM   1267  CG  ASP    79      18.331   9.503  -3.520  1.00  0.00
ATOM   1268  OD1 ASP    79      19.384   9.995  -3.052  1.00  0.00
ATOM   1269  OD2 ASP    79      17.675   8.593  -2.973  1.00  0.00
ATOM   1270  C   ASP    79      19.461  11.601  -6.061  1.00  0.00
ATOM   1271  O   ASP    79      19.478  11.007  -7.143  1.00  0.00
ATOM   1272  N   GLN    80      20.477  12.341  -5.583  1.00  0.00
ATOM   1273  H   GLN    80      20.315  12.769  -4.682  1.00  0.00
ATOM   1274  CA  GLN    80      21.756  12.602  -6.257  1.00  0.00
ATOM   1275  HA  GLN    80      21.608  12.817  -7.315  1.00  0.00
ATOM   1276  CB  GLN    80      22.394  13.841  -5.586  1.00  0.00
ATOM   1277  HB2 GLN    80      21.613  14.596  -5.502  1.00  0.00
ATOM   1278  HB3 GLN    80      22.714  13.536  -4.590  1.00  0.00
ATOM   1279  CG  GLN    80      23.597  14.429  -6.355  1.00  0.00
ATOM   1280  HG2 GLN    80      24.414  13.708  -6.334  1.00  0.00
ATOM   1281  HG3 GLN    80      23.304  14.615  -7.388  1.00  0.00
ATOM   1282  CD  GLN    80      24.088  15.743  -5.741  1.00  0.00
ATOM   1283  OE1 GLN    80      25.151  15.789  -5.128  1.00  0.00
ATOM   1284  NE2 GLN    80      23.313  16.817  -5.900  1.00  0.00
ATOM   1285 HE21 GLN    80      23.599  17.704  -5.510  1.00  0.00
ATOM   1286 HE22 GLN    80      22.444  16.738  -6.408  1.00  0.00
ATOM   1287  C   GLN    80      22.673  11.349  -6.147  1.00  0.00
ATOM   1288  O   GLN    80      23.358  11.035  -7.123  1.00  0.00
ATOM   1289  N   GLY    81      22.595  10.610  -5.020  1.00  0.00
ATOM   1290  H   GLY    81      22.197  11.064  -4.210  1.00  0.00
ATOM   1291  CA  GLY    81      23.039   9.217  -4.890  1.00  0.00
ATOM   1292  HA2 GLY    81      23.936   9.056  -5.486  1.00  0.00
ATOM   1293  HA3 GLY    81      23.252   8.992  -3.845  1.00  0.00
ATOM   1294  C   GLY    81      21.927   8.274  -5.389  1.00  0.00
ATOM   1295  O   GLY    81      20.751   8.634  -5.407  1.00  0.00
ATOM   1296  N   GLU    82      22.303   7.056  -5.826  1.00  0.00
ATOM   1297  H   GLU    82      23.303   6.939  -5.903  1.00  0.00
ATOM   1298  CA  GLU    82      21.425   5.993  -6.375  1.00  0.00
ATOM   1299  HA  GLU    82      22.027   5.089  -6.477  1.00  0.00
ATOM   1300  CB  GLU    82      20.173   5.662  -5.505  1.00  0.00
ATOM   1301  HB2 GLU    82      19.454   6.464  -5.667  1.00  0.00
ATOM   1302  HB3 GLU    82      19.763   4.725  -5.883  1.00  0.00
ATOM   1303  CG  GLU    82      20.460   5.524  -3.987  1.00  0.00
ATOM   1304  HG2 GLU    82      21.326   4.868  -3.900  1.00  0.00
ATOM   1305  HG3 GLU    82      20.713   6.512  -3.606  1.00  0.00
ATOM   1306  CD  GLU    82      19.298   4.945  -3.173  1.00  0.00
ATOM   1307  OE1 GLU    82      18.176   5.482  -3.301  1.00  0.00
ATOM   1308  OE2 GLU    82      19.557   3.982  -2.416  1.00  0.00
ATOM   1309  C   GLU    82      21.085   6.274  -7.866  1.00  0.00
ATOM   1310  O   GLU    82      20.986   5.318  -8.636  1.00  0.00
ATOM   1311  N   LYS    83      20.904   7.562  -8.244  1.00  0.00
ATOM   1312  H   LYS    83      20.867   8.178  -7.444  1.00  0.00
ATOM   1313  CA  LYS    83      20.564   8.115  -9.568  1.00  0.00
ATOM   1314  HA  LYS    83      20.423   9.191  -9.465  1.00  0.00
ATOM   1315  CB  LYS    83      21.656   7.858 -10.642  1.00  0.00
ATOM   1316  HB2 LYS    83      21.972   6.818 -10.557  1.00  0.00
ATOM   1317  HB3 LYS    83      21.207   8.021 -11.621  1.00  0.00
ATOM   1318  CG  LYS    83      22.881   8.782 -10.479  1.00  0.00
ATOM   1319  HG2 LYS    83      22.511   9.803 -10.388  1.00  0.00
ATOM   1320  HG3 LYS    83      23.387   8.495  -9.557  1.00  0.00
ATOM   1321  CD  LYS    83      23.872   8.697 -11.656  1.00  0.00
ATOM   1322  HD2 LYS    83      24.296   7.693 -11.664  1.00  0.00
ATOM   1323  HD3 LYS    83      23.312   8.862 -12.577  1.00  0.00
ATOM   1324  CE  LYS    83      25.006   9.731 -11.554  1.00  0.00
ATOM   1325  HE2 LYS    83      24.562  10.726 -11.501  1.00  0.00
ATOM   1326  HE3 LYS    83      25.570   9.536 -10.641  1.00  0.00
ATOM   1327  NZ  LYS    83      25.911   9.660 -12.715  1.00  0.00
ATOM   1328  HZ1 LYS    83      25.389   9.841 -13.560  1.00  0.00
ATOM   1329  HZ2 LYS    83      26.641  10.350 -12.616  1.00  0.00
ATOM   1330  HZ3 LYS    83      26.323   8.739 -12.764  1.00  0.00
ATOM   1331  C   LYS    83      19.127   7.676  -9.937  1.00  0.00
ATOM   1332  O   LYS    83      18.924   6.970 -10.928  1.00  0.00
ATOM   1333  N   SER    84      18.162   8.103  -9.106  1.00  0.00
ATOM   1334  H   SER    84      18.489   8.588  -8.283  1.00  0.00
ATOM   1335  CA  SER    84      16.729   7.801  -9.212  1.00  0.00
ATOM   1336  HA  SER    84      16.413   7.901 -10.250  1.00  0.00
ATOM   1337  CB  SER    84      16.423   6.353  -8.735  1.00  0.00
ATOM   1338  HB2 SER    84      15.362   6.165  -8.906  1.00  0.00
ATOM   1339  HB3 SER    84      17.015   5.671  -9.346  1.00  0.00
ATOM   1340  OG  SER    84      16.726   6.145  -7.367  1.00  0.00
ATOM   1341  HG  SER    84      16.518   5.238  -7.128  1.00  0.00
ATOM   1342  C   SER    84      15.941   8.916  -8.481  1.00  0.00
ATOM   1343  O   SER    84      16.512   9.792  -7.824  1.00  0.00
ATOM   1344  N   LEU    85      14.605   8.852  -8.618  1.00  0.00
ATOM   1345  H   LEU    85      14.244   8.170  -9.270  1.00  0.00
ATOM   1346  CA  LEU    85      13.647   9.647  -7.840  1.00  0.00
ATOM   1347  HA  LEU    85      14.085  10.607  -7.567  1.00  0.00
ATOM   1348  CB  LEU    85      12.379   9.906  -8.697  1.00  0.00
ATOM   1349  HB2 LEU    85      12.151   8.915  -9.090  1.00  0.00
ATOM   1350  HB3 LEU    85      11.562  10.239  -8.057  1.00  0.00
ATOM   1351  CG  LEU    85      12.550  10.898  -9.872  1.00  0.00
ATOM   1352  HG  LEU    85      13.371  10.562 -10.505  1.00  0.00
ATOM   1353  CD1 LEU    85      11.256  10.973 -10.705  1.00  0.00
ATOM   1354 HD11 LEU    85      10.434  11.310 -10.073  1.00  0.00
ATOM   1355 HD12 LEU    85      11.393  11.676 -11.527  1.00  0.00
ATOM   1356 HD13 LEU    85      11.024   9.986 -11.105  1.00  0.00
ATOM   1357  CD2 LEU    85      12.988  12.305  -9.417  1.00  0.00
ATOM   1358 HD21 LEU    85      13.945  12.239  -8.899  1.00  0.00
ATOM   1359 HD22 LEU    85      13.091  12.954 -10.287  1.00  0.00
ATOM   1360 HD23 LEU    85      12.239  12.719  -8.742  1.00  0.00
ATOM   1361  C   LEU    85      13.252   8.764  -6.632  1.00  0.00
ATOM   1362  O   LEU    85      12.981   7.572  -6.796  1.00  0.00
ATOM   1363  N   GLN    86      13.114   9.405  -5.461  1.00  0.00
ATOM   1364  H   GLN    86      13.510  10.332  -5.393  1.00  0.00
ATOM   1365  CA  GLN    86      12.390   8.870  -4.299  1.00  0.00
ATOM   1366  HA  GLN    86      12.494   7.786  -4.260  1.00  0.00
ATOM   1367  CB  GLN    86      12.965   9.467  -2.998  1.00  0.00
ATOM   1368  HB2 GLN    86      12.949  10.551  -3.110  1.00  0.00
ATOM   1369  HB3 GLN    86      12.294   9.176  -2.190  1.00  0.00
ATOM   1370  CG  GLN    86      14.399   9.006  -2.668  1.00  0.00
ATOM   1371  HG2 GLN    86      14.378   7.936  -2.461  1.00  0.00
ATOM   1372  HG3 GLN    86      15.050   9.198  -3.520  1.00  0.00
ATOM   1373  CD  GLN    86      14.968   9.730  -1.444  1.00  0.00
ATOM   1374  OE1 GLN    86      14.995   9.185  -0.343  1.00  0.00
ATOM   1375  NE2 GLN    86      15.415  10.974  -1.630  1.00  0.00
ATOM   1376 HE21 GLN    86      15.799  11.490  -0.851  1.00  0.00
ATOM   1377 HE22 GLN    86      15.367  11.392  -2.548  1.00  0.00
ATOM   1378  C   GLN    86      10.921   9.338  -4.467  1.00  0.00
ATOM   1379  O   GLN    86      10.665  10.474  -4.875  1.00  0.00
ATOM   1380  N   LEU    87       9.984   8.451  -4.100  1.00  0.00
ATOM   1381  H   LEU    87      10.337   7.578  -3.735  1.00  0.00
ATOM   1382  CA  LEU    87       8.531   8.642  -4.161  1.00  0.00
ATOM   1383  HA  LEU    87       8.252   9.325  -4.964  1.00  0.00
ATOM   1384  CB  LEU    87       7.903   7.253  -4.452  1.00  0.00
ATOM   1385  HB2 LEU    87       8.379   6.993  -5.398  1.00  0.00
ATOM   1386  HB3 LEU    87       8.224   6.553  -3.680  1.00  0.00
ATOM   1387  CG  LEU    87       6.366   7.177  -4.610  1.00  0.00
ATOM   1388  HG  LEU    87       5.925   7.324  -3.624  1.00  0.00
ATOM   1389  CD1 LEU    87       5.808   8.229  -5.583  1.00  0.00
ATOM   1390 HD11 LEU    87       6.248   8.083  -6.569  1.00  0.00
ATOM   1391 HD12 LEU    87       4.725   8.123  -5.650  1.00  0.00
ATOM   1392 HD13 LEU    87       6.053   9.226  -5.220  1.00  0.00
ATOM   1393  CD2 LEU    87       5.946   5.756  -5.031  1.00  0.00
ATOM   1394 HD21 LEU    87       6.263   5.043  -4.270  1.00  0.00
ATOM   1395 HD22 LEU    87       4.863   5.714  -5.140  1.00  0.00
ATOM   1396 HD23 LEU    87       6.416   5.505  -5.982  1.00  0.00
ATOM   1397  C   LEU    87       8.135   9.169  -2.763  1.00  0.00
ATOM   1398  O   LEU    87       8.144   8.408  -1.793  1.00  0.00
ATOM   1399  N   VAL    88       7.786  10.468  -2.697  1.00  0.00
ATOM   1400  H   VAL    88       7.807  10.993  -3.560  1.00  0.00
ATOM   1401  CA  VAL    88       7.343  11.154  -1.474  1.00  0.00
ATOM   1402  HA  VAL    88       7.775  10.695  -0.585  1.00  0.00
ATOM   1403  CB  VAL    88       7.697  12.680  -1.471  1.00  0.00
ATOM   1404  HB  VAL    88       7.156  13.148  -2.293  1.00  0.00
ATOM   1405  CG1 VAL    88       7.325  13.382  -0.144  1.00  0.00
ATOM   1406 HG11 VAL    88       7.866  12.914   0.678  1.00  0.00
ATOM   1407 HG12 VAL    88       7.595  14.436  -0.203  1.00  0.00
ATOM   1408 HG13 VAL    88       6.253  13.289   0.029  1.00  0.00
ATOM   1409  CG2 VAL    88       9.193  12.926  -1.764  1.00  0.00
ATOM   1410 HG21 VAL    88       9.444  12.520  -2.744  1.00  0.00
ATOM   1411 HG22 VAL    88       9.395  13.997  -1.751  1.00  0.00
ATOM   1412 HG23 VAL    88       9.798  12.434  -1.002  1.00  0.00
ATOM   1413  C   VAL    88       5.798  11.009  -1.465  1.00  0.00
ATOM   1414  O   VAL    88       5.112  11.402  -2.414  1.00  0.00
ATOM   1415  N   MET    89       5.299  10.440  -0.360  1.00  0.00
ATOM   1416  H   MET    89       5.991  10.165   0.322  1.00  0.00
ATOM   1417  CA  MET    89       3.885  10.167  -0.067  1.00  0.00
ATOM   1418  HA  MET    89       3.252  10.575  -0.854  1.00  0.00
ATOM   1419  CB  MET    89       3.654   8.633   0.013  1.00  0.00
ATOM   1420  HB2 MET    89       4.140   8.294   0.929  1.00  0.00
ATOM   1421  HB3 MET    89       2.577   8.486   0.098  1.00  0.00
ATOM   1422  CG  MET    89       4.193   7.822  -1.185  1.00  0.00
ATOM   1423  HG2 MET    89       3.642   8.160  -2.062  1.00  0.00
ATOM   1424  HG3 MET    89       5.245   8.086  -1.292  1.00  0.00
ATOM   1425  SD  MET    89       4.043   6.017  -1.046  1.00  0.00
ATOM   1426  CE  MET    89       5.188   5.685   0.324  1.00  0.00
ATOM   1427  HE1 MET    89       4.856   6.220   1.214  1.00  0.00
ATOM   1428  HE2 MET    89       5.208   4.615   0.530  1.00  0.00
ATOM   1429  HE3 MET    89       6.188   6.020   0.051  1.00  0.00
ATOM   1430  C   MET    89       3.565  10.863   1.280  1.00  0.00
ATOM   1431  O   MET    89       4.460  11.313   2.006  1.00  0.00
ATOM   1432  N   GLU    90       2.262  10.916   1.620  1.00  0.00
ATOM   1433  H   GLU    90       1.590  10.639   0.919  1.00  0.00
ATOM   1434  CA  GLU    90       1.759  11.384   2.924  1.00  0.00
ATOM   1435  HA  GLU    90       2.239  12.324   3.198  1.00  0.00
ATOM   1436  CB  GLU    90       0.224  11.617   2.840  1.00  0.00
ATOM   1437  HB2 GLU    90      -0.063  12.048   3.799  1.00  0.00
ATOM   1438  HB3 GLU    90       0.080  12.357   2.052  1.00  0.00
ATOM   1439  CG  GLU    90      -0.657  10.372   2.548  1.00  0.00
ATOM   1440  HG2 GLU    90      -0.345   9.989   1.577  1.00  0.00
ATOM   1441  HG3 GLU    90      -0.418   9.640   3.319  1.00  0.00
ATOM   1442  CD  GLU    90      -2.171  10.626   2.535  1.00  0.00
ATOM   1443  OE1 GLU    90      -2.615  11.667   3.066  1.00  0.00
ATOM   1444  OE2 GLU    90      -2.876   9.758   1.979  1.00  0.00
ATOM   1445  C   GLU    90       2.112  10.317   3.999  1.00  0.00
ATOM   1446  O   GLU    90       2.145   9.117   3.711  1.00  0.00
ATOM   1447  N   TYR    91       2.311  10.787   5.244  1.00  0.00
ATOM   1448  H   TYR    91       2.369  11.790   5.356  1.00  0.00
ATOM   1449  CA  TYR    91       2.437   9.945   6.442  1.00  0.00
ATOM   1450  HA  TYR    91       2.977   9.027   6.208  1.00  0.00
ATOM   1451  CB  TYR    91       3.225  10.719   7.528  1.00  0.00
ATOM   1452  HB2 TYR    91       4.228  10.869   7.126  1.00  0.00
ATOM   1453  HB3 TYR    91       2.728  11.683   7.632  1.00  0.00
ATOM   1454  CG  TYR    91       3.320  10.046   8.891  1.00  0.00
ATOM   1455  CD1 TYR    91       3.935   8.777   9.020  1.00  0.00
ATOM   1456  HD1 TYR    91       4.319   8.269   8.135  1.00  0.00
ATOM   1457  CE1 TYR    91       4.053   8.169  10.290  1.00  0.00
ATOM   1458  HE1 TYR    91       4.550   7.204  10.387  1.00  0.00
ATOM   1459  CZ  TYR    91       3.529   8.812  11.433  1.00  0.00
ATOM   1460  OH  TYR    91       3.633   8.223  12.658  1.00  0.00
ATOM   1461  HH  TYR    91       4.079   7.374  12.629  1.00  0.00
ATOM   1462  CE2 TYR    91       2.893  10.069  11.307  1.00  0.00
ATOM   1463  HE2 TYR    91       2.479  10.561  12.186  1.00  0.00
ATOM   1464  CD2 TYR    91       2.794  10.686  10.040  1.00  0.00
ATOM   1465  HD2 TYR    91       2.312  11.659   9.944  1.00  0.00
ATOM   1466  C   TYR    91       0.983   9.665   6.893  1.00  0.00
ATOM   1467  O   TYR    91       0.254  10.598   7.240  1.00  0.00
ATOM   1468  N   VAL    92       0.609   8.374   6.872  1.00  0.00
ATOM   1469  H   VAL    92       1.327   7.715   6.605  1.00  0.00
ATOM   1470  CA  VAL    92      -0.719   7.853   7.221  1.00  0.00
ATOM   1471  HA  VAL    92      -1.493   8.616   7.137  1.00  0.00
ATOM   1472  CB  VAL    92      -1.094   6.653   6.288  1.00  0.00
ATOM   1473  HB  VAL    92      -0.358   5.863   6.436  1.00  0.00
ATOM   1474  CG1 VAL    92      -2.498   6.106   6.591  1.00  0.00
ATOM   1475 HG11 VAL    92      -3.235   6.896   6.444  1.00  0.00
ATOM   1476 HG12 VAL    92      -2.717   5.275   5.921  1.00  0.00
ATOM   1477 HG13 VAL    92      -2.538   5.761   7.624  1.00  0.00
ATOM   1478  CG2 VAL    92      -1.017   7.030   4.791  1.00  0.00
ATOM   1479 HG21 VAL    92      -0.002   7.343   4.547  1.00  0.00
ATOM   1480 HG22 VAL    92      -1.286   6.166   4.184  1.00  0.00
ATOM   1481 HG23 VAL    92      -1.709   7.847   4.586  1.00  0.00
ATOM   1482  C   VAL    92      -0.550   7.376   8.706  1.00  0.00
ATOM   1483  O   VAL    92       0.106   6.354   8.924  1.00  0.00
ATOM   1484  N   PRO    93      -1.039   8.170   9.704  1.00  0.00
ATOM   1485  CD  PRO    93      -1.938   9.329   9.542  1.00  0.00
ATOM   1486  HD2 PRO    93      -2.963   8.960   9.522  1.00  0.00
ATOM   1487  HD3 PRO    93      -1.705   9.806   8.591  1.00  0.00
ATOM   1488  CG  PRO    93      -1.668  10.242  10.731  1.00  0.00
ATOM   1489  HG2 PRO    93      -2.560  10.809  10.999  1.00  0.00
ATOM   1490  HG3 PRO    93      -0.850  10.931  10.517  1.00  0.00
ATOM   1491  CB  PRO    93      -1.282   9.270  11.825  1.00  0.00
ATOM   1492  HB2 PRO    93      -2.099   8.801  12.375  1.00  0.00
ATOM   1493  HB3 PRO    93      -0.638   9.809  12.520  1.00  0.00
ATOM   1494  CA  PRO    93      -0.468   8.195  11.080  1.00  0.00
ATOM   1495  HA  PRO    93       0.554   8.549  10.945  1.00  0.00
ATOM   1496  C   PRO    93      -0.455   6.891  11.916  1.00  0.00
ATOM   1497  O   PRO    93       0.471   6.749  12.716  1.00  0.00
ATOM   1498  N   LEU    94      -1.451   5.993  11.769  1.00  0.00
ATOM   1499  H   LEU    94      -2.169   6.185  11.085  1.00  0.00
ATOM   1500  CA  LEU    94      -1.585   4.781  12.607  1.00  0.00
ATOM   1501  HA  LEU    94      -1.035   4.908  13.540  1.00  0.00
ATOM   1502  CB  LEU    94      -3.082   4.529  12.944  1.00  0.00
ATOM   1503  HB2 LEU    94      -3.539   4.453  11.956  1.00  0.00
ATOM   1504  HB3 LEU    94      -3.189   3.580  13.467  1.00  0.00
ATOM   1505  CG  LEU    94      -3.787   5.647  13.754  1.00  0.00
ATOM   1506  HG  LEU    94      -3.697   6.587  13.208  1.00  0.00
ATOM   1507  CD1 LEU    94      -5.276   5.317  13.963  1.00  0.00
ATOM   1508 HD11 LEU    94      -5.367   4.378  14.509  1.00  0.00
ATOM   1509 HD12 LEU    94      -5.749   6.115  14.533  1.00  0.00
ATOM   1510 HD13 LEU    94      -5.767   5.223  12.995  1.00  0.00
ATOM   1511  CD2 LEU    94      -3.106   5.940  15.105  1.00  0.00
ATOM   1512 HD21 LEU    94      -2.078   6.257  14.933  1.00  0.00
ATOM   1513 HD22 LEU    94      -3.648   6.731  15.623  1.00  0.00
ATOM   1514 HD23 LEU    94      -3.110   5.037  15.718  1.00  0.00
ATOM   1515  C   LEU    94      -0.955   3.538  11.911  1.00  0.00
ATOM   1516  O   LEU    94      -0.950   2.474  12.535  1.00  0.00
ATOM   1517  N   GLY    95      -0.415   3.663  10.678  1.00  0.00
ATOM   1518  H   GLY    95      -0.524   4.564  10.236  1.00  0.00
ATOM   1519  CA  GLY    95       0.306   2.609   9.945  1.00  0.00
ATOM   1520  HA2 GLY    95       0.787   3.073   9.083  1.00  0.00
ATOM   1521  HA3 GLY    95       1.067   2.202  10.610  1.00  0.00
ATOM   1522  C   GLY    95      -0.598   1.463   9.457  1.00  0.00
ATOM   1523  O   GLY    95      -1.821   1.593   9.427  1.00  0.00
ATOM   1524  N   SER    96       0.024   0.336   9.053  1.00  0.00
ATOM   1525  H   SER    96       1.033   0.361   9.077  1.00  0.00
ATOM   1526  CA  SER    96      -0.635  -0.857   8.480  1.00  0.00
ATOM   1527  HA  SER    96      -1.309  -0.553   7.680  1.00  0.00
ATOM   1528  CB  SER    96       0.411  -1.843   7.900  1.00  0.00
ATOM   1529  HB2 SER    96      -0.138  -2.554   7.283  1.00  0.00
ATOM   1530  HB3 SER    96       1.079  -1.255   7.270  1.00  0.00
ATOM   1531  OG  SER    96       1.171  -2.544   8.866  1.00  0.00
ATOM   1532  HG  SER    96       1.790  -3.129   8.423  1.00  0.00
ATOM   1533  C   SER    96      -1.566  -1.528   9.520  1.00  0.00
ATOM   1534  O   SER    96      -1.267  -1.530  10.716  1.00  0.00
ATOM   1535  N   LEU    97      -2.654  -2.147   9.019  1.00  0.00
ATOM   1536  H   LEU    97      -2.824  -2.016   8.032  1.00  0.00
ATOM   1537  CA  LEU    97      -3.622  -2.945   9.797  1.00  0.00
ATOM   1538  HA  LEU    97      -3.971  -2.372  10.655  1.00  0.00
ATOM   1539  CB  LEU    97      -4.845  -3.311   8.915  1.00  0.00
ATOM   1540  HB2 LEU    97      -4.393  -3.697   8.001  1.00  0.00
ATOM   1541  HB3 LEU    97      -5.413  -4.105   9.401  1.00  0.00
ATOM   1542  CG  LEU    97      -5.794  -2.138   8.566  1.00  0.00
ATOM   1543  HG  LEU    97      -5.214  -1.336   8.109  1.00  0.00
ATOM   1544  CD1 LEU    97      -6.887  -2.600   7.589  1.00  0.00
ATOM   1545 HD11 LEU    97      -7.469  -3.401   8.045  1.00  0.00
ATOM   1546 HD12 LEU    97      -7.545  -1.763   7.355  1.00  0.00
ATOM   1547 HD13 LEU    97      -6.425  -2.965   6.671  1.00  0.00
ATOM   1548  CD2 LEU    97      -6.443  -1.488   9.805  1.00  0.00
ATOM   1549 HD21 LEU    97      -5.664  -1.097  10.460  1.00  0.00
ATOM   1550 HD22 LEU    97      -7.095  -0.674   9.490  1.00  0.00
ATOM   1551 HD23 LEU    97      -7.028  -2.235  10.342  1.00  0.00
ATOM   1552  C   LEU    97      -2.957  -4.234  10.356  1.00  0.00
ATOM   1553  O   LEU    97      -3.409  -4.713  11.393  1.00  0.00
ATOM   1554  N   ARG    98      -1.876  -4.735   9.720  1.00  0.00
ATOM   1555  H   ARG    98      -1.656  -4.306   8.834  1.00  0.00
ATOM   1556  CA  ARG    98      -1.069  -5.883  10.160  1.00  0.00
ATOM   1557  HA  ARG    98      -1.712  -6.707  10.467  1.00  0.00
ATOM   1558  CB  ARG    98      -0.186  -6.357   8.984  1.00  0.00
ATOM   1559  HB2 ARG    98      -0.845  -6.478   8.124  1.00  0.00
ATOM   1560  HB3 ARG    98       0.528  -5.558   8.784  1.00  0.00
ATOM   1561  CG  ARG    98       0.575  -7.674   9.237  1.00  0.00
ATOM   1562  HG2 ARG    98       1.344  -7.480   9.986  1.00  0.00
ATOM   1563  HG3 ARG    98      -0.136  -8.403   9.627  1.00  0.00
ATOM   1564  CD  ARG    98       1.228  -8.228   7.964  1.00  0.00
ATOM   1565  HD2 ARG    98       0.455  -8.433   7.224  1.00  0.00
ATOM   1566  HD3 ARG    98       1.924  -7.489   7.567  1.00  0.00
ATOM   1567  NE  ARG    98       1.966  -9.471   8.233  1.00  0.00
ATOM   1568  HE  ARG    98       1.463 -10.319   8.013  1.00  0.00
ATOM   1569  CZ  ARG    98       3.207  -9.575   8.726  1.00  0.00
ATOM   1570  NH1 ARG    98       3.732 -10.786   8.902  1.00  0.00
ATOM   1571 HH11 ARG    98       3.192 -11.606   8.663  1.00  0.00
ATOM   1572 HH12 ARG    98       4.666 -10.880   9.272  1.00  0.00
ATOM   1573  NH2 ARG    98       3.943  -8.506   9.047  1.00  0.00
ATOM   1574 HH21 ARG    98       3.563  -7.579   8.920  1.00  0.00
ATOM   1575 HH22 ARG    98       4.875  -8.630   9.416  1.00  0.00
ATOM   1576  C   ARG    98      -0.226  -5.545  11.418  1.00  0.00
ATOM   1577  O   ARG    98       0.020  -6.458  12.207  1.00  0.00
ATOM   1578  N   ASP    99       0.165  -4.270  11.613  1.00  0.00
ATOM   1579  H   ASP    99      -0.091  -3.605  10.898  1.00  0.00
ATOM   1580  CA  ASP    99       0.924  -3.785  12.778  1.00  0.00
ATOM   1581  HA  ASP    99       1.506  -4.607  13.195  1.00  0.00
ATOM   1582  CB  ASP    99       1.894  -2.636  12.388  1.00  0.00
ATOM   1583  HB2 ASP    99       1.297  -1.892  11.860  1.00  0.00
ATOM   1584  HB3 ASP    99       2.266  -2.207  13.319  1.00  0.00
ATOM   1585  CG  ASP    99       3.082  -3.057  11.508  1.00  0.00
ATOM   1586  OD1 ASP    99       3.486  -4.239  11.580  1.00  0.00
ATOM   1587  OD2 ASP    99       3.571  -2.171  10.774  1.00  0.00
ATOM   1588  C   ASP    99      -0.066  -3.249  13.848  1.00  0.00
ATOM   1589  O   ASP    99       0.246  -3.384  15.031  1.00  0.00
ATOM   1590  N   TYR   100      -1.219  -2.669  13.453  1.00  0.00
ATOM   1591  H   TYR   100      -1.424  -2.696  12.465  1.00  0.00
ATOM   1592  CA  TYR   100      -2.153  -1.961  14.340  1.00  0.00
ATOM   1593  HA  TYR   100      -1.609  -1.426  15.118  1.00  0.00
ATOM   1594  CB  TYR   100      -2.964  -0.936  13.508  1.00  0.00
ATOM   1595  HB2 TYR   100      -2.226  -0.304  13.013  1.00  0.00
ATOM   1596  HB3 TYR   100      -3.527  -1.492  12.759  1.00  0.00
ATOM   1597  CG  TYR   100      -3.916  -0.066  14.315  1.00  0.00
ATOM   1598  CD1 TYR   100      -3.446   1.104  14.960  1.00  0.00
ATOM   1599  HD1 TYR   100      -2.400   1.393  14.864  1.00  0.00
ATOM   1600  CE1 TYR   100      -4.331   1.896  15.728  1.00  0.00
ATOM   1601  HE1 TYR   100      -3.965   2.792  16.229  1.00  0.00
ATOM   1602  CZ  TYR   100      -5.690   1.524  15.849  1.00  0.00
ATOM   1603  OH  TYR   100      -6.545   2.293  16.583  1.00  0.00
ATOM   1604  HH  TYR   100      -6.119   3.060  16.972  1.00  0.00
ATOM   1605  CE2 TYR   100      -6.160   0.357  15.205  1.00  0.00
ATOM   1606  HE2 TYR   100      -7.208   0.070  15.298  1.00  0.00
ATOM   1607  CD2 TYR   100      -5.276  -0.437  14.443  1.00  0.00
ATOM   1608  HD2 TYR   100      -5.640  -1.339  13.950  1.00  0.00
ATOM   1609  C   TYR   100      -3.080  -2.980  15.055  1.00  0.00
ATOM   1610  O   TYR   100      -3.123  -2.952  16.284  1.00  0.00
ATOM   1611  N   LEU   101      -3.810  -3.836  14.305  1.00  0.00
ATOM   1612  H   LEU   101      -3.665  -3.776  13.307  1.00  0.00
ATOM   1613  CA  LEU   101      -4.894  -4.711  14.805  1.00  0.00
ATOM   1614  HA  LEU   101      -5.599  -4.114  15.384  1.00  0.00
ATOM   1615  CB  LEU   101      -5.661  -5.393  13.640  1.00  0.00
ATOM   1616  HB2 LEU   101      -4.864  -5.849  13.052  1.00  0.00
ATOM   1617  HB3 LEU   101      -6.299  -6.174  14.053  1.00  0.00
ATOM   1618  CG  LEU   101      -6.505  -4.462  12.732  1.00  0.00
ATOM   1619  HG  LEU   101      -5.862  -3.674  12.338  1.00  0.00
ATOM   1620  CD1 LEU   101      -7.120  -5.255  11.565  1.00  0.00
ATOM   1621 HD11 LEU   101      -7.763  -6.043  11.959  1.00  0.00
ATOM   1622 HD12 LEU   101      -7.709  -4.585  10.938  1.00  0.00
ATOM   1623 HD13 LEU   101      -6.324  -5.702  10.969  1.00  0.00
ATOM   1624  CD2 LEU   101      -7.613  -3.718  13.502  1.00  0.00
ATOM   1625 HD21 LEU   101      -7.164  -3.102  14.282  1.00  0.00
ATOM   1626 HD22 LEU   101      -8.170  -3.082  12.814  1.00  0.00
ATOM   1627 HD23 LEU   101      -8.290  -4.442  13.955  1.00  0.00
ATOM   1628  C   LEU   101      -4.459  -5.751  15.885  1.00  0.00
ATOM   1629  O   LEU   101      -5.299  -6.034  16.741  1.00  0.00
ATOM   1630  N   PRO   102      -3.205  -6.287  15.902  1.00  0.00
ATOM   1631  CD  PRO   102      -2.248  -6.325  14.792  1.00  0.00
ATOM   1632  HD2 PRO   102      -1.628  -5.430  14.835  1.00  0.00
ATOM   1633  HD3 PRO   102      -2.802  -6.338  13.854  1.00  0.00
ATOM   1634  CG  PRO   102      -1.447  -7.603  15.011  1.00  0.00
ATOM   1635  HG2 PRO   102      -0.459  -7.530  14.557  1.00  0.00
ATOM   1636  HG3 PRO   102      -1.970  -8.469  14.604  1.00  0.00
ATOM   1637  CB  PRO   102      -1.358  -7.685  16.524  1.00  0.00
ATOM   1638  HB2 PRO   102      -0.559  -7.071  16.939  1.00  0.00
ATOM   1639  HB3 PRO   102      -1.224  -8.719  16.842  1.00  0.00
ATOM   1640  CA  PRO   102      -2.726  -7.160  17.006  1.00  0.00
ATOM   1641  HA  PRO   102      -3.433  -7.987  17.079  1.00  0.00
ATOM   1642  C   PRO   102      -2.600  -6.465  18.388  1.00  0.00
ATOM   1643  O   PRO   102      -2.701  -7.168  19.394  1.00  0.00
ATOM   1644  N   ARG   103      -2.398  -5.130  18.427  1.00  0.00
ATOM   1645  H   ARG   103      -2.327  -4.655  17.538  1.00  0.00
ATOM   1646  CA  ARG   103      -2.272  -4.329  19.661  1.00  0.00
ATOM   1647  HA  ARG   103      -2.035  -4.975  20.506  1.00  0.00
ATOM   1648  CB  ARG   103      -1.130  -3.289  19.496  1.00  0.00
ATOM   1649  HB2 ARG   103      -1.306  -2.781  18.548  1.00  0.00
ATOM   1650  HB3 ARG   103      -1.237  -2.577  20.314  1.00  0.00
ATOM   1651  CG  ARG   103       0.300  -3.876  19.507  1.00  0.00
ATOM   1652  HG2 ARG   103       0.941  -3.148  20.003  1.00  0.00
ATOM   1653  HG3 ARG   103       0.265  -4.791  20.098  1.00  0.00
ATOM   1654  CD  ARG   103       0.862  -4.189  18.112  1.00  0.00
ATOM   1655  HD2 ARG   103       0.225  -4.926  17.625  1.00  0.00
ATOM   1656  HD3 ARG   103       0.880  -3.275  17.518  1.00  0.00
ATOM   1657  NE  ARG   103       2.230  -4.727  18.192  1.00  0.00
ATOM   1658  HE  ARG   103       2.560  -4.911  19.129  1.00  0.00
ATOM   1659  CZ  ARG   103       3.051  -4.984  17.162  1.00  0.00
ATOM   1660  NH1 ARG   103       2.688  -4.781  15.893  1.00  0.00
ATOM   1661 HH11 ARG   103       1.767  -4.421  15.686  1.00  0.00
ATOM   1662 HH12 ARG   103       3.336  -4.987  15.147  1.00  0.00
ATOM   1663  NH2 ARG   103       4.271  -5.461  17.412  1.00  0.00
ATOM   1664 HH21 ARG   103       4.561  -5.622  18.365  1.00  0.00
ATOM   1665 HH22 ARG   103       4.899  -5.659  16.645  1.00  0.00
ATOM   1666  C   ARG   103      -3.597  -3.573  19.972  1.00  0.00
ATOM   1667  O   ARG   103      -3.691  -3.040  21.078  1.00  0.00
ATOM   1668  N   HIE   104      -4.570  -3.498  19.038  1.00  0.00
ATOM   1669  H   HIE   104      -4.420  -4.011  18.182  1.00  0.00
ATOM   1670  CA  HIE   104      -5.790  -2.681  19.157  1.00  0.00
ATOM   1671  HA  HIE   104      -5.925  -2.376  20.196  1.00  0.00
ATOM   1672  CB  HIE   104      -5.695  -1.409  18.276  1.00  0.00
ATOM   1673  HB2 HIE   104      -5.572  -1.726  17.241  1.00  0.00
ATOM   1674  HB3 HIE   104      -6.604  -0.814  18.367  1.00  0.00
ATOM   1675  CG  HIE   104      -4.539  -0.482  18.585  1.00  0.00
ATOM   1676  ND1 HIE   104      -3.282  -0.649  18.032  1.00  0.00
ATOM   1677  CE1 HIE   104      -2.506   0.333  18.497  1.00  0.00
ATOM   1678  HE1 HIE   104      -1.472   0.328  18.152  1.00  0.00
ATOM   1679  NE2 HIE   104      -3.147   1.158  19.314  1.00  0.00
ATOM   1680  HE2 HIE   104      -2.826   1.979  19.808  1.00  0.00
ATOM   1681  CD2 HIE   104      -4.446   0.645  19.371  1.00  0.00
ATOM   1682  HD2 HIE   104      -5.202   1.142  19.980  1.00  0.00
ATOM   1683  C   HIE   104      -6.957  -3.604  18.757  1.00  0.00
ATOM   1684  O   HIE   104      -7.089  -3.943  17.580  1.00  0.00
ATOM   1685  N   SER   105      -7.808  -3.962  19.738  1.00  0.00
ATOM   1686  H   SER   105      -7.569  -3.654  20.670  1.00  0.00
ATOM   1687  CA  SER   105      -9.011  -4.795  19.565  1.00  0.00
ATOM   1688  HA  SER   105      -8.820  -5.575  18.828  1.00  0.00
ATOM   1689  CB  SER   105      -9.394  -5.469  20.911  1.00  0.00
ATOM   1690  HB2 SER   105     -10.312  -6.029  20.736  1.00  0.00
ATOM   1691  HB3 SER   105      -8.589  -6.161  21.160  1.00  0.00
ATOM   1692  OG  SER   105      -9.589  -4.566  21.989  1.00  0.00
ATOM   1693  HG  SER   105      -9.822  -5.057  22.780  1.00  0.00
ATOM   1694  C   SER   105     -10.128  -3.862  19.029  1.00  0.00
ATOM   1695  O   SER   105     -10.703  -3.075  19.784  1.00  0.00
ATOM   1696  N   ILE   106     -10.382  -3.966  17.713  1.00  0.00
ATOM   1697  H   ILE   106      -9.860  -4.674  17.217  1.00  0.00
ATOM   1698  CA  ILE   106     -11.352  -3.158  16.959  1.00  0.00
ATOM   1699  HA  ILE   106     -11.731  -2.295  17.505  1.00  0.00
ATOM   1700  CB  ILE   106     -10.730  -2.684  15.601  1.00  0.00
ATOM   1701  HB  ILE   106     -10.328  -3.570  15.109  1.00  0.00
ATOM   1702  CG2 ILE   106     -11.726  -1.978  14.656  1.00  0.00
ATOM   1703 HG21 ILE   106     -12.128  -1.093  15.147  1.00  0.00
ATOM   1704 HG22 ILE   106     -11.212  -1.683  13.741  1.00  0.00
ATOM   1705 HG23 ILE   106     -12.541  -2.659  14.412  1.00  0.00
ATOM   1706  CG1 ILE   106      -9.469  -1.797  15.810  1.00  0.00
ATOM   1707 HG12 ILE   106      -8.693  -2.452  16.206  1.00  0.00
ATOM   1708 HG13 ILE   106      -9.175  -1.441  14.823  1.00  0.00
ATOM   1709  CD1 ILE   106      -9.657  -0.593  16.754  1.00  0.00
ATOM   1710 HD11 ILE   106      -9.951  -0.948  17.742  1.00  0.00
ATOM   1711 HD12 ILE   106      -8.721  -0.041  16.830  1.00  0.00
ATOM   1712 HD13 ILE   106     -10.433   0.062  16.358  1.00  0.00
ATOM   1713  C   ILE   106     -12.575  -4.072  16.684  1.00  0.00
ATOM   1714  O   ILE   106     -12.421  -5.239  16.318  1.00  0.00
ATOM   1715  N   GLY   107     -13.778  -3.487  16.843  1.00  0.00
ATOM   1716  H   GLY   107     -13.767  -2.503  17.074  1.00  0.00
ATOM   1717  CA  GLY   107     -15.079  -4.155  16.711  1.00  0.00
ATOM   1718  HA2 GLY   107     -15.046  -5.073  17.297  1.00  0.00
ATOM   1719  HA3 GLY   107     -15.840  -3.491  17.119  1.00  0.00
ATOM   1720  C   GLY   107     -15.447  -4.504  15.254  1.00  0.00
ATOM   1721  O   GLY   107     -14.903  -3.947  14.299  1.00  0.00
ATOM   1722  N   LEU   108     -16.408  -5.437  15.115  1.00  0.00
ATOM   1723  H   LEU   108     -16.755  -5.766  16.005  1.00  0.00
ATOM   1724  CA  LEU   108     -16.904  -6.088  13.887  1.00  0.00
ATOM   1725  HA  LEU   108     -16.110  -6.653  13.399  1.00  0.00
ATOM   1726  CB  LEU   108     -18.041  -7.068  14.280  1.00  0.00
ATOM   1727  HB2 LEU   108     -17.502  -7.786  14.899  1.00  0.00
ATOM   1728  HB3 LEU   108     -18.772  -6.539  14.891  1.00  0.00
ATOM   1729  CG  LEU   108     -18.770  -7.819  13.135  1.00  0.00
ATOM   1730  HG  LEU   108     -19.279  -7.073  12.524  1.00  0.00
ATOM   1731  CD1 LEU   108     -17.819  -8.644  12.250  1.00  0.00
ATOM   1732 HD11 LEU   108     -17.310  -9.389  12.860  1.00  0.00
ATOM   1733 HD12 LEU   108     -18.391  -9.144  11.469  1.00  0.00
ATOM   1734 HD13 LEU   108     -17.081  -7.983  11.794  1.00  0.00
ATOM   1735  CD2 LEU   108     -19.899  -8.699  13.696  1.00  0.00
ATOM   1736 HD21 LEU   108     -20.619  -8.074  14.223  1.00  0.00
ATOM   1737 HD22 LEU   108     -20.398  -9.217  12.878  1.00  0.00
ATOM   1738 HD23 LEU   108     -19.480  -9.430  14.388  1.00  0.00
ATOM   1739  C   LEU   108     -17.324  -5.066  12.799  1.00  0.00
ATOM   1740  O   LEU   108     -16.900  -5.224  11.656  1.00  0.00
ATOM   1741  N   ALA   109     -18.111  -4.034  13.164  1.00  0.00
ATOM   1742  H   ALA   109     -18.345  -3.968  14.144  1.00  0.00
ATOM   1743  CA  ALA   109     -18.661  -3.022  12.244  1.00  0.00
ATOM   1744  HA  ALA   109     -19.146  -3.512  11.400  1.00  0.00
ATOM   1745  CB  ALA   109     -19.703  -2.178  12.986  1.00  0.00
ATOM   1746  HB1 ALA   109     -19.230  -1.674  13.829  1.00  0.00
ATOM   1747  HB2 ALA   109     -20.119  -1.434  12.306  1.00  0.00
ATOM   1748  HB3 ALA   109     -20.501  -2.823  13.351  1.00  0.00
ATOM   1749  C   ALA   109     -17.555  -2.094  11.687  1.00  0.00
ATOM   1750  O   ALA   109     -17.646  -1.713  10.522  1.00  0.00
ATOM   1751  N   GLN   110     -16.528  -1.775  12.495  1.00  0.00
ATOM   1752  H   GLN   110     -16.579  -2.141  13.435  1.00  0.00
ATOM   1753  CA  GLN   110     -15.405  -0.893  12.150  1.00  0.00
ATOM   1754  HA  GLN   110     -15.737  -0.042  11.554  1.00  0.00
ATOM   1755  CB  GLN   110     -14.813  -0.365  13.477  1.00  0.00
ATOM   1756  HB2 GLN   110     -15.647   0.053  14.041  1.00  0.00
ATOM   1757  HB3 GLN   110     -14.417  -1.233  14.003  1.00  0.00
ATOM   1758  CG  GLN   110     -13.703   0.701  13.334  1.00  0.00
ATOM   1759  HG2 GLN   110     -12.799   0.191  13.004  1.00  0.00
ATOM   1760  HG3 GLN   110     -13.996   1.441  12.588  1.00  0.00
ATOM   1761  CD  GLN   110     -13.402   1.428  14.655  1.00  0.00
ATOM   1762  OE1 GLN   110     -14.309   1.836  15.377  1.00  0.00
ATOM   1763  NE2 GLN   110     -12.122   1.623  14.968  1.00  0.00
ATOM   1764 HE21 GLN   110     -11.882   2.098  15.827  1.00  0.00
ATOM   1765 HE22 GLN   110     -11.397   1.296  14.345  1.00  0.00
ATOM   1766  C   GLN   110     -14.363  -1.648  11.270  1.00  0.00
ATOM   1767  O   GLN   110     -13.713  -0.985  10.464  1.00  0.00
ATOM   1768  N   LEU   111     -14.282  -2.995  11.346  1.00  0.00
ATOM   1769  H   LEU   111     -14.820  -3.430  12.083  1.00  0.00
ATOM   1770  CA  LEU   111     -13.497  -3.864  10.444  1.00  0.00
ATOM   1771  HA  LEU   111     -12.512  -3.429  10.268  1.00  0.00
ATOM   1772  CB  LEU   111     -13.313  -5.263  11.089  1.00  0.00
ATOM   1773  HB2 LEU   111     -14.335  -5.522  11.365  1.00  0.00
ATOM   1774  HB3 LEU   111     -12.943  -5.979  10.355  1.00  0.00
ATOM   1775  CG  LEU   111     -12.414  -5.306  12.348  1.00  0.00
ATOM   1776  HG  LEU   111     -12.712  -4.504  13.024  1.00  0.00
ATOM   1777  CD1 LEU   111     -12.555  -6.660  13.064  1.00  0.00
ATOM   1778 HD11 LEU   111     -12.257  -7.461  12.389  1.00  0.00
ATOM   1779 HD12 LEU   111     -11.917  -6.673  13.947  1.00  0.00
ATOM   1780 HD13 LEU   111     -13.593  -6.806  13.365  1.00  0.00
ATOM   1781  CD2 LEU   111     -10.937  -4.980  12.055  1.00  0.00
ATOM   1782 HD21 LEU   111     -10.862  -3.978  11.634  1.00  0.00
ATOM   1783 HD22 LEU   111     -10.363  -5.028  12.980  1.00  0.00
ATOM   1784 HD23 LEU   111     -10.539  -5.705  11.344  1.00  0.00
ATOM   1785  C   LEU   111     -14.248  -4.038   9.092  1.00  0.00
ATOM   1786  O   LEU   111     -13.580  -4.128   8.061  1.00  0.00
ATOM   1787  N   LEU   112     -15.598  -4.034   9.100  1.00  0.00
ATOM   1788  H   LEU   112     -16.028  -3.990  10.013  1.00  0.00
ATOM   1789  CA  LEU   112     -16.475  -4.112   7.917  1.00  0.00
ATOM   1790  HA  LEU   112     -16.078  -4.825   7.195  1.00  0.00
ATOM   1791  CB  LEU   112     -17.884  -4.585   8.357  1.00  0.00
ATOM   1792  HB2 LEU   112     -18.059  -3.999   9.259  1.00  0.00
ATOM   1793  HB3 LEU   112     -18.635  -4.332   7.608  1.00  0.00
ATOM   1794  CG  LEU   112     -17.981  -6.094   8.695  1.00  0.00
ATOM   1795  HG  LEU   112     -17.115  -6.380   9.290  1.00  0.00
ATOM   1796  CD1 LEU   112     -19.267  -6.386   9.486  1.00  0.00
ATOM   1797 HD11 LEU   112     -20.134  -6.100   8.891  1.00  0.00
ATOM   1798 HD12 LEU   112     -19.320  -7.451   9.715  1.00  0.00
ATOM   1799 HD13 LEU   112     -19.261  -5.816  10.415  1.00  0.00
ATOM   1800  CD2 LEU   112     -17.868  -6.990   7.445  1.00  0.00
ATOM   1801 HD21 LEU   112     -16.907  -6.818   6.960  1.00  0.00
ATOM   1802 HD22 LEU   112     -17.942  -8.036   7.740  1.00  0.00
ATOM   1803 HD23 LEU   112     -18.673  -6.751   6.751  1.00  0.00
ATOM   1804  C   LEU   112     -16.579  -2.730   7.211  1.00  0.00
ATOM   1805  O   LEU   112     -16.943  -2.713   6.034  1.00  0.00
ATOM   1806  N   LEU   113     -16.220  -1.615   7.886  1.00  0.00
ATOM   1807  H   LEU   113     -16.031  -1.732   8.871  1.00  0.00
ATOM   1808  CA  LEU   113     -16.087  -0.270   7.304  1.00  0.00
ATOM   1809  HA  LEU   113     -16.909  -0.079   6.614  1.00  0.00
ATOM   1810  CB  LEU   113     -16.122   0.798   8.426  1.00  0.00
ATOM   1811  HB2 LEU   113     -17.058   0.569   8.935  1.00  0.00
ATOM   1812  HB3 LEU   113     -15.290   0.654   9.115  1.00  0.00
ATOM   1813  CG  LEU   113     -16.144   2.273   7.944  1.00  0.00
ATOM   1814  HG  LEU   113     -15.216   2.453   7.400  1.00  0.00
ATOM   1815  CD1 LEU   113     -17.344   2.603   7.034  1.00  0.00
ATOM   1816 HD11 LEU   113     -18.272   2.423   7.576  1.00  0.00
ATOM   1817 HD12 LEU   113     -17.296   3.649   6.733  1.00  0.00
ATOM   1818 HD13 LEU   113     -17.314   1.969   6.148  1.00  0.00
ATOM   1819  CD2 LEU   113     -16.083   3.235   9.138  1.00  0.00
ATOM   1820 HD21 LEU   113     -15.164   3.062   9.699  1.00  0.00
ATOM   1821 HD22 LEU   113     -16.099   4.264   8.778  1.00  0.00
ATOM   1822 HD23 LEU   113     -16.941   3.065   9.787  1.00  0.00
ATOM   1823  C   LEU   113     -14.735  -0.199   6.553  1.00  0.00
ATOM   1824  O   LEU   113     -14.726   0.334   5.448  1.00  0.00
ATOM   1825  N   PHE   114     -13.643  -0.779   7.099  1.00  0.00
ATOM   1826  H   PHE   114     -13.739  -1.138   8.037  1.00  0.00
ATOM   1827  CA  PHE   114     -12.322  -0.875   6.445  1.00  0.00
ATOM   1828  HA  PHE   114     -12.012   0.111   6.100  1.00  0.00
ATOM   1829  CB  PHE   114     -11.254  -1.413   7.432  1.00  0.00
ATOM   1830  HB2 PHE   114     -11.545  -2.424   7.719  1.00  0.00
ATOM   1831  HB3 PHE   114     -10.298  -1.445   6.909  1.00  0.00
ATOM   1832  CG  PHE   114     -11.017  -0.642   8.729  1.00  0.00
ATOM   1833  CD1 PHE   114     -11.351   0.733   8.863  1.00  0.00
ATOM   1834  HD1 PHE   114     -11.764   1.277   8.014  1.00  0.00
ATOM   1835  CE1 PHE   114     -11.151   1.385  10.079  1.00  0.00
ATOM   1836  HE1 PHE   114     -11.420   2.437  10.179  1.00  0.00
ATOM   1837  CZ  PHE   114     -10.608   0.698  11.164  1.00  0.00
ATOM   1838  HZ  PHE   114     -10.469   1.217  12.113  1.00  0.00
ATOM   1839  CE2 PHE   114     -10.244  -0.643  11.042  1.00  0.00
ATOM   1840  HE2 PHE   114      -9.804  -1.165  11.891  1.00  0.00
ATOM   1841  CD2 PHE   114     -10.443  -1.315   9.837  1.00  0.00
ATOM   1842  HD2 PHE   114     -10.157  -2.362   9.744  1.00  0.00
ATOM   1843  C   PHE   114     -12.406  -1.787   5.192  1.00  0.00
ATOM   1844  O   PHE   114     -11.770  -1.454   4.196  1.00  0.00
ATOM   1845  N   ALA   115     -13.243  -2.847   5.221  1.00  0.00
ATOM   1846  H   ALA   115     -13.699  -3.010   6.107  1.00  0.00
ATOM   1847  CA  ALA   115     -13.525  -3.771   4.109  1.00  0.00
ATOM   1848  HA  ALA   115     -12.601  -4.178   3.700  1.00  0.00
ATOM   1849  CB  ALA   115     -14.380  -4.932   4.640  1.00  0.00
ATOM   1850  HB1 ALA   115     -15.313  -4.542   5.045  1.00  0.00
ATOM   1851  HB2 ALA   115     -14.598  -5.624   3.826  1.00  0.00
ATOM   1852  HB3 ALA   115     -13.834  -5.456   5.424  1.00  0.00
ATOM   1853  C   ALA   115     -14.274  -3.051   2.959  1.00  0.00
ATOM   1854  O   ALA   115     -13.929  -3.275   1.797  1.00  0.00
ATOM   1855  N   GLN   116     -15.241  -2.172   3.294  1.00  0.00
ATOM   1856  H   GLN   116     -15.434  -2.108   4.283  1.00  0.00
ATOM   1857  CA  GLN   116     -16.042  -1.350   2.372  1.00  0.00
ATOM   1858  HA  GLN   116     -16.468  -1.962   1.578  1.00  0.00
ATOM   1859  CB  GLN   116     -17.199  -0.706   3.177  1.00  0.00
ATOM   1860  HB2 GLN   116     -17.753  -1.530   3.625  1.00  0.00
ATOM   1861  HB3 GLN   116     -16.729  -0.115   3.963  1.00  0.00
ATOM   1862  CG  GLN   116     -18.170   0.189   2.368  1.00  0.00
ATOM   1863  HG2 GLN   116     -17.616   0.672   1.563  1.00  0.00
ATOM   1864  HG3 GLN   116     -18.962  -0.428   1.944  1.00  0.00
ATOM   1865  CD  GLN   116     -18.809   1.275   3.242  1.00  0.00
ATOM   1866  OE1 GLN   116     -19.483   0.969   4.222  1.00  0.00
ATOM   1867  NE2 GLN   116     -18.609   2.547   2.892  1.00  0.00
ATOM   1868 HE21 GLN   116     -19.014   3.289   3.445  1.00  0.00
ATOM   1869 HE22 GLN   116     -18.052   2.762   2.077  1.00  0.00
ATOM   1870  C   GLN   116     -15.139  -0.272   1.712  1.00  0.00
ATOM   1871  O   GLN   116     -15.221  -0.106   0.497  1.00  0.00
ATOM   1872  N   GLN   117     -14.280   0.404   2.503  1.00  0.00
ATOM   1873  H   GLN   117     -14.320   0.161   3.482  1.00  0.00
ATOM   1874  CA  GLN   117     -13.364   1.480   2.085  1.00  0.00
ATOM   1875  HA  GLN   117     -13.893   2.216   1.481  1.00  0.00
ATOM   1876  CB  GLN   117     -12.797   2.186   3.338  1.00  0.00
ATOM   1877  HB2 GLN   117     -12.435   1.412   4.015  1.00  0.00
ATOM   1878  HB3 GLN   117     -11.961   2.807   3.015  1.00  0.00
ATOM   1879  CG  GLN   117     -13.842   3.067   4.072  1.00  0.00
ATOM   1880  HG2 GLN   117     -14.130   3.867   3.389  1.00  0.00
ATOM   1881  HG3 GLN   117     -14.713   2.453   4.299  1.00  0.00
ATOM   1882  CD  GLN   117     -13.330   3.695   5.376  1.00  0.00
ATOM   1883  OE1 GLN   117     -12.297   3.310   5.919  1.00  0.00
ATOM   1884  NE2 GLN   117     -14.068   4.672   5.902  1.00  0.00
ATOM   1885 HE21 GLN   117     -13.774   5.117   6.759  1.00  0.00
ATOM   1886 HE22 GLN   117     -14.918   4.962   5.440  1.00  0.00
ATOM   1887  C   GLN   117     -12.222   0.935   1.185  1.00  0.00
ATOM   1888  O   GLN   117     -11.824   1.654   0.268  1.00  0.00
ATOM   1889  N   ILE   118     -11.778  -0.331   1.370  1.00  0.00
ATOM   1890  H   ILE   118     -12.091  -0.803   2.206  1.00  0.00
ATOM   1891  CA  ILE   118     -10.855  -1.049   0.464  1.00  0.00
ATOM   1892  HA  ILE   118      -9.995  -0.434   0.203  1.00  0.00
ATOM   1893  CB  ILE   118     -10.358  -2.425   1.043  1.00  0.00
ATOM   1894  HB  ILE   118     -11.230  -2.918   1.474  1.00  0.00
ATOM   1895  CG2 ILE   118      -9.691  -3.369   0.004  1.00  0.00
ATOM   1896 HG21 ILE   118      -8.818  -2.877  -0.427  1.00  0.00
ATOM   1897 HG22 ILE   118      -9.381  -4.291   0.496  1.00  0.00
ATOM   1898 HG23 ILE   118     -10.404  -3.600  -0.787  1.00  0.00
ATOM   1899  CG1 ILE   118      -9.397  -2.226   2.245  1.00  0.00
ATOM   1900 HG12 ILE   118      -8.405  -2.033   1.839  1.00  0.00
ATOM   1901 HG13 ILE   118      -9.741  -1.349   2.795  1.00  0.00
ATOM   1902  CD1 ILE   118      -9.336  -3.435   3.197  1.00  0.00
ATOM   1903 HD11 ILE   118      -8.992  -4.313   2.649  1.00  0.00
ATOM   1904 HD12 ILE   118      -8.644  -3.223   4.012  1.00  0.00
ATOM   1905 HD13 ILE   118     -10.329  -3.629   3.604  1.00  0.00
ATOM   1906  C   ILE   118     -11.576  -1.295  -0.892  1.00  0.00
ATOM   1907  O   ILE   118     -10.954  -1.045  -1.920  1.00  0.00
ATOM   1908  N   CYS   119     -12.862  -1.709  -0.893  1.00  0.00
ATOM   1909  H   CYS   119     -13.280  -1.898   0.007  1.00  0.00
ATOM   1910  CA  CYS   119     -13.657  -1.989  -2.108  1.00  0.00
ATOM   1911  HA  CYS   119     -13.052  -2.601  -2.777  1.00  0.00
ATOM   1912  CB  CYS   119     -14.982  -2.731  -1.823  1.00  0.00
ATOM   1913  HB2 CYS   119     -15.584  -2.223  -1.069  1.00  0.00
ATOM   1914  HB3 CYS   119     -15.575  -2.875  -2.725  1.00  0.00
ATOM   1915  SG  CYS   119     -14.652  -4.387  -1.169  1.00  0.00
ATOM   1916  HG  CYS   119     -15.927  -4.740  -1.037  1.00  0.00
ATOM   1917  C   CYS   119     -13.952  -0.698  -2.913  1.00  0.00
ATOM   1918  O   CYS   119     -14.027  -0.797  -4.135  1.00  0.00
ATOM   1919  N   GLU   120     -14.061   0.479  -2.262  1.00  0.00
ATOM   1920  H   GLU   120     -14.045   0.433  -1.253  1.00  0.00
ATOM   1921  CA  GLU   120     -14.261   1.794  -2.898  1.00  0.00
ATOM   1922  HA  GLU   120     -14.989   1.714  -3.706  1.00  0.00
ATOM   1923  CB  GLU   120     -14.794   2.804  -1.852  1.00  0.00
ATOM   1924  HB2 GLU   120     -14.161   2.733  -0.967  1.00  0.00
ATOM   1925  HB3 GLU   120     -14.708   3.803  -2.278  1.00  0.00
ATOM   1926  CG  GLU   120     -16.263   2.536  -1.457  1.00  0.00
ATOM   1927  HG2 GLU   120     -16.850   2.631  -2.369  1.00  0.00
ATOM   1928  HG3 GLU   120     -16.337   1.515  -1.082  1.00  0.00
ATOM   1929  CD  GLU   120     -16.799   3.505  -0.403  1.00  0.00
ATOM   1930  OE1 GLU   120     -16.657   3.185   0.799  1.00  0.00
ATOM   1931  OE2 GLU   120     -17.364   4.542  -0.807  1.00  0.00
ATOM   1932  C   GLU   120     -12.939   2.294  -3.544  1.00  0.00
ATOM   1933  O   GLU   120     -13.007   2.854  -4.639  1.00  0.00
ATOM   1934  N   GLY   121     -11.770   2.036  -2.920  1.00  0.00
ATOM   1935  H   GLY   121     -11.817   1.583  -2.018  1.00  0.00
ATOM   1936  CA  GLY   121     -10.444   2.371  -3.464  1.00  0.00
ATOM   1937  HA2 GLY   121     -10.486   3.387  -3.855  1.00  0.00
ATOM   1938  HA3 GLY   121      -9.722   2.326  -2.648  1.00  0.00
ATOM   1939  C   GLY   121      -9.990   1.416  -4.592  1.00  0.00
ATOM   1940  O   GLY   121      -9.293   1.858  -5.503  1.00  0.00
ATOM   1941  N   MET   122     -10.402   0.132  -4.547  1.00  0.00
ATOM   1942  H   MET   122     -10.973  -0.113  -3.751  1.00  0.00
ATOM   1943  CA  MET   122     -10.085  -0.919  -5.529  1.00  0.00
ATOM   1944  HA  MET   122      -9.076  -0.783  -5.918  1.00  0.00
ATOM   1945  CB  MET   122     -10.168  -2.305  -4.846  1.00  0.00
ATOM   1946  HB2 MET   122     -11.102  -2.321  -4.284  1.00  0.00
ATOM   1947  HB3 MET   122     -10.212  -3.045  -5.645  1.00  0.00
ATOM   1948  CG  MET   122      -8.994  -2.637  -3.902  1.00  0.00
ATOM   1949  HG2 MET   122      -9.020  -1.883  -3.115  1.00  0.00
ATOM   1950  HG3 MET   122      -9.219  -3.615  -3.476  1.00  0.00
ATOM   1951  SD  MET   122      -7.332  -2.674  -4.637  1.00  0.00
ATOM   1952  CE  MET   122      -7.622  -3.832  -5.991  1.00  0.00
ATOM   1953  HE1 MET   122      -8.393  -3.434  -6.652  1.00  0.00
ATOM   1954  HE2 MET   122      -6.700  -3.973  -6.554  1.00  0.00
ATOM   1955  HE3 MET   122      -7.951  -4.790  -5.586  1.00  0.00
ATOM   1956  C   MET   122     -11.074  -0.879  -6.726  1.00  0.00
ATOM   1957  O   MET   122     -10.658  -1.271  -7.818  1.00  0.00
ATOM   1958  N   ALA   123     -12.315  -0.372  -6.558  1.00  0.00
ATOM   1959  H   ALA   123     -12.586  -0.139  -5.613  1.00  0.00
ATOM   1960  CA  ALA   123     -13.291  -0.143  -7.642  1.00  0.00
ATOM   1961  HA  ALA   123     -13.348  -1.010  -8.301  1.00  0.00
ATOM   1962  CB  ALA   123     -14.688   0.125  -7.060  1.00  0.00
ATOM   1963  HB1 ALA   123     -14.649   0.995  -6.405  1.00  0.00
ATOM   1964  HB2 ALA   123     -15.391   0.313  -7.871  1.00  0.00
ATOM   1965  HB3 ALA   123     -15.017  -0.744  -6.488  1.00  0.00
ATOM   1966  C   ALA   123     -12.853   1.076  -8.492  1.00  0.00
ATOM   1967  O   ALA   123     -13.000   1.014  -9.712  1.00  0.00
ATOM   1968  N   TYR   124     -12.248   2.110  -7.865  1.00  0.00
ATOM   1969  H   TYR   124     -12.275   2.095  -6.856  1.00  0.00
ATOM   1970  CA  TYR   124     -11.628   3.267  -8.529  1.00  0.00
ATOM   1971  HA  TYR   124     -12.317   3.689  -9.261  1.00  0.00
ATOM   1972  CB  TYR   124     -11.282   4.362  -7.485  1.00  0.00
ATOM   1973  HB2 TYR   124     -12.254   4.765  -7.202  1.00  0.00
ATOM   1974  HB3 TYR   124     -10.811   3.904  -6.615  1.00  0.00
ATOM   1975  CG  TYR   124     -10.397   5.491  -8.007  1.00  0.00
ATOM   1976  CD1 TYR   124     -10.941   6.516  -8.821  1.00  0.00
ATOM   1977  HD1 TYR   124     -12.014   6.544  -9.013  1.00  0.00
ATOM   1978  CE1 TYR   124     -10.095   7.500  -9.382  1.00  0.00
ATOM   1979  HE1 TYR   124     -10.516   8.287 -10.008  1.00  0.00
ATOM   1980  CZ  TYR   124      -8.704   7.468  -9.126  1.00  0.00
ATOM   1981  OH  TYR   124      -7.881   8.399  -9.687  1.00  0.00
ATOM   1982  HH  TYR   124      -8.349   9.030 -10.238  1.00  0.00
ATOM   1983  CE2 TYR   124      -8.164   6.465  -8.294  1.00  0.00
ATOM   1984  HE2 TYR   124      -7.097   6.456  -8.074  1.00  0.00
ATOM   1985  CD2 TYR   124      -9.006   5.472  -7.746  1.00  0.00
ATOM   1986  HD2 TYR   124      -8.586   4.686  -7.119  1.00  0.00
ATOM   1987  C   TYR   124     -10.371   2.804  -9.315  1.00  0.00
ATOM   1988  O   TYR   124     -10.222   3.230 -10.457  1.00  0.00
ATOM   1989  N   LEU   125      -9.522   1.933  -8.730  1.00  0.00
ATOM   1990  H   LEU   125      -9.760   1.656  -7.789  1.00  0.00
ATOM   1991  CA  LEU   125      -8.266   1.419  -9.316  1.00  0.00
ATOM   1992  HA  LEU   125      -7.605   2.242  -9.589  1.00  0.00
ATOM   1993  CB  LEU   125      -7.547   0.534  -8.264  1.00  0.00
ATOM   1994  HB2 LEU   125      -7.522   1.184  -7.390  1.00  0.00
ATOM   1995  HB3 LEU   125      -8.159  -0.342  -8.048  1.00  0.00
ATOM   1996  CG  LEU   125      -6.108   0.085  -8.614  1.00  0.00
ATOM   1997  HG  LEU   125      -6.150  -0.486  -9.542  1.00  0.00
ATOM   1998  CD1 LEU   125      -5.150   1.272  -8.786  1.00  0.00
ATOM   1999 HD11 LEU   125      -5.107   1.843  -7.857  1.00  0.00
ATOM   2000 HD12 LEU   125      -4.154   0.903  -9.030  1.00  0.00
ATOM   2001 HD13 LEU   125      -5.507   1.915  -9.591  1.00  0.00
ATOM   2002  CD2 LEU   125      -5.571  -0.902  -7.568  1.00  0.00
ATOM   2003 HD21 LEU   125      -6.214  -1.781  -7.535  1.00  0.00
ATOM   2004 HD22 LEU   125      -4.559  -1.201  -7.837  1.00  0.00
ATOM   2005 HD23 LEU   125      -5.560  -0.423  -6.589  1.00  0.00
ATOM   2006  C   LEU   125      -8.544   0.641 -10.632  1.00  0.00
ATOM   2007  O   LEU   125      -7.801   0.829 -11.595  1.00  0.00
ATOM   2008  N   HIE   126      -9.629  -0.157 -10.663  1.00  0.00
ATOM   2009  H   HIE   126     -10.179  -0.177  -9.816  1.00  0.00
ATOM   2010  CA  HIE   126     -10.061  -0.992 -11.795  1.00  0.00
ATOM   2011  HA  HIE   126      -9.204  -1.443 -12.296  1.00  0.00
ATOM   2012  CB  HIE   126     -10.963  -2.121 -11.248  1.00  0.00
ATOM   2013  HB2 HIE   126     -11.717  -1.682 -10.594  1.00  0.00
ATOM   2014  HB3 HIE   126     -11.454  -2.637 -12.073  1.00  0.00
ATOM   2015  CG  HIE   126     -10.252  -3.181 -10.437  1.00  0.00
ATOM   2016  ND1 HIE   126     -10.851  -4.410 -10.160  1.00  0.00
ATOM   2017  CE1 HIE   126      -9.941  -5.081  -9.472  1.00  0.00
ATOM   2018  HE1 HIE   126     -10.236  -6.082  -9.157  1.00  0.00
ATOM   2019  NE2 HIE   126      -8.812  -4.407  -9.285  1.00  0.00
ATOM   2020  HE2 HIE   126      -7.971  -4.708  -8.815  1.00  0.00
ATOM   2021  CD2 HIE   126      -8.992  -3.170  -9.870  1.00  0.00
ATOM   2022  HD2 HIE   126      -8.201  -2.422  -9.816  1.00  0.00
ATOM   2023  C   HIE   126     -10.843  -0.156 -12.844  1.00  0.00
ATOM   2024  O   HIE   126     -10.850  -0.563 -14.007  1.00  0.00
ATOM   2025  N   ALA   127     -11.435   0.997 -12.462  1.00  0.00
ATOM   2026  H   ALA   127     -11.439   1.190 -11.471  1.00  0.00
ATOM   2027  CA  ALA   127     -12.080   1.966 -13.366  1.00  0.00
ATOM   2028  HA  ALA   127     -12.653   1.460 -14.143  1.00  0.00
ATOM   2029  CB  ALA   127     -13.037   2.855 -12.550  1.00  0.00
ATOM   2030  HB1 ALA   127     -12.476   3.376 -11.774  1.00  0.00
ATOM   2031  HB2 ALA   127     -13.507   3.585 -13.209  1.00  0.00
ATOM   2032  HB3 ALA   127     -13.806   2.235 -12.088  1.00  0.00
ATOM   2033  C   ALA   127     -11.009   2.847 -14.069  1.00  0.00
ATOM   2034  O   ALA   127     -11.269   3.295 -15.186  1.00  0.00
ATOM   2035  N   GLN   128      -9.816   3.027 -13.460  1.00  0.00
ATOM   2036  H   GLN   128      -9.772   2.740 -12.493  1.00  0.00
ATOM   2037  CA  GLN   128      -8.612   3.624 -14.069  1.00  0.00
ATOM   2038  HA  GLN   128      -8.888   4.410 -14.772  1.00  0.00
ATOM   2039  CB  GLN   128      -7.733   4.246 -12.947  1.00  0.00
ATOM   2040  HB2 GLN   128      -7.519   3.440 -12.244  1.00  0.00
ATOM   2041  HB3 GLN   128      -6.807   4.564 -13.426  1.00  0.00
ATOM   2042  CG  GLN   128      -8.357   5.441 -12.185  1.00  0.00
ATOM   2043  HG2 GLN   128      -9.271   5.087 -11.708  1.00  0.00
ATOM   2044  HG3 GLN   128      -7.650   5.764 -11.421  1.00  0.00
ATOM   2045  CD  GLN   128      -8.702   6.642 -13.072  1.00  0.00
ATOM   2046  OE1 GLN   128      -7.821   7.245 -13.679  1.00  0.00
ATOM   2047  NE2 GLN   128      -9.984   7.002 -13.147  1.00  0.00
ATOM   2048 HE21 GLN   128     -10.251   7.788 -13.722  1.00  0.00
ATOM   2049 HE22 GLN   128     -10.681   6.486 -12.630  1.00  0.00
ATOM   2050  C   GLN   128      -7.802   2.548 -14.858  1.00  0.00
ATOM   2051  O   GLN   128      -6.802   2.917 -15.473  1.00  0.00
ATOM   2052  N   HIE   129      -8.226   1.263 -14.844  1.00  0.00
ATOM   2053  H   HIE   129      -8.792   1.069 -14.030  1.00  0.00
ATOM   2054  CA  HIE   129      -7.753   0.124 -15.656  1.00  0.00
ATOM   2055  HA  HIE   129      -8.416  -0.721 -15.473  1.00  0.00
ATOM   2056  CB  HIE   129      -7.726   0.412 -17.185  1.00  0.00
ATOM   2057  HB2 HIE   129      -7.170   1.327 -17.388  1.00  0.00
ATOM   2058  HB3 HIE   129      -7.254  -0.423 -17.704  1.00  0.00
ATOM   2059  CG  HIE   129      -9.091   0.589 -17.804  1.00  0.00
ATOM   2060  ND1 HIE   129      -9.897  -0.483 -18.153  1.00  0.00
ATOM   2061  CE1 HIE   129     -11.018   0.020 -18.674  1.00  0.00
ATOM   2062  HE1 HIE   129     -11.759  -0.711 -19.000  1.00  0.00
ATOM   2063  NE2 HIE   129     -11.032   1.346 -18.704  1.00  0.00
ATOM   2064  HE2 HIE   129     -11.736   1.991 -19.035  1.00  0.00
ATOM   2065  CD2 HIE   129      -9.804   1.715 -18.153  1.00  0.00
ATOM   2066  HD2 HIE   129      -9.544   2.769 -18.057  1.00  0.00
ATOM   2067  C   HIE   129      -6.484  -0.556 -15.078  1.00  0.00
ATOM   2068  O   HIE   129      -5.852  -1.327 -15.802  1.00  0.00
ATOM   2069  N   TYR   130      -6.137  -0.307 -13.801  1.00  0.00
ATOM   2070  H   TYR   130      -6.722   0.338 -13.288  1.00  0.00
ATOM   2071  CA  TYR   130      -4.997  -0.920 -13.104  1.00  0.00
ATOM   2072  HA  TYR   130      -4.254  -1.265 -13.823  1.00  0.00
ATOM   2073  CB  TYR   130      -4.336   0.126 -12.175  1.00  0.00
ATOM   2074  HB2 TYR   130      -5.105   0.446 -11.471  1.00  0.00
ATOM   2075  HB3 TYR   130      -3.546  -0.396 -11.636  1.00  0.00
ATOM   2076  CG  TYR   130      -3.751   1.345 -12.875  1.00  0.00
ATOM   2077  CD1 TYR   130      -2.570   1.224 -13.644  1.00  0.00
ATOM   2078  HD1 TYR   130      -2.069   0.258 -13.718  1.00  0.00
ATOM   2079  CE1 TYR   130      -2.039   2.348 -14.316  1.00  0.00
ATOM   2080  HE1 TYR   130      -1.138   2.245 -14.920  1.00  0.00
ATOM   2081  CZ  TYR   130      -2.672   3.606 -14.201  1.00  0.00
ATOM   2082  OH  TYR   130      -2.154   4.692 -14.844  1.00  0.00
ATOM   2083  HH  TYR   130      -1.361   4.488 -15.346  1.00  0.00
ATOM   2084  CE2 TYR   130      -3.843   3.736 -13.422  1.00  0.00
ATOM   2085  HE2 TYR   130      -4.330   4.707 -13.328  1.00  0.00
ATOM   2086  CD2 TYR   130      -4.385   2.608 -12.764  1.00  0.00
ATOM   2087  HD2 TYR   130      -5.292   2.707 -12.169  1.00  0.00
ATOM   2088  C   TYR   130      -5.528  -2.096 -12.244  1.00  0.00
ATOM   2089  O   TYR   130      -6.623  -2.028 -11.686  1.00  0.00
ATOM   2090  N   ILE   131      -4.670  -3.117 -12.088  1.00  0.00
ATOM   2091  H   ILE   131      -3.892  -3.119 -12.732  1.00  0.00
ATOM   2092  CA  ILE   131      -4.737  -4.184 -11.071  1.00  0.00
ATOM   2093  HA  ILE   131      -5.684  -4.206 -10.532  1.00  0.00
ATOM   2094  CB  ILE   131      -4.461  -5.594 -11.700  1.00  0.00
ATOM   2095  HB  ILE   131      -4.175  -6.296 -10.916  1.00  0.00
ATOM   2096  CG2 ILE   131      -5.743  -6.097 -12.399  1.00  0.00
ATOM   2097 HG21 ILE   131      -6.029  -5.396 -13.183  1.00  0.00
ATOM   2098 HG22 ILE   131      -5.557  -7.078 -12.838  1.00  0.00
ATOM   2099 HG23 ILE   131      -6.549  -6.174 -11.669  1.00  0.00
ATOM   2100  CG1 ILE   131      -3.224  -5.645 -12.650  1.00  0.00
ATOM   2101 HG12 ILE   131      -3.448  -4.969 -13.475  1.00  0.00
ATOM   2102 HG13 ILE   131      -2.384  -5.253 -12.076  1.00  0.00
ATOM   2103  CD1 ILE   131      -2.862  -7.028 -13.205  1.00  0.00
ATOM   2104 HD11 ILE   131      -3.702  -7.421 -13.779  1.00  0.00
ATOM   2105 HD12 ILE   131      -1.989  -6.943 -13.852  1.00  0.00
ATOM   2106 HD13 ILE   131      -2.638  -7.705 -12.381  1.00  0.00
ATOM   2107  C   ILE   131      -3.617  -3.868 -10.036  1.00  0.00
ATOM   2108  O   ILE   131      -2.584  -3.292 -10.391  1.00  0.00
ATOM   2109  N   HIE   132      -3.839  -4.257  -8.763  1.00  0.00
ATOM   2110  H   HIE   132      -4.690  -4.769  -8.579  1.00  0.00
ATOM   2111  CA  HIE   132      -2.946  -3.953  -7.628  1.00  0.00
ATOM   2112  HA  HIE   132      -2.444  -3.001  -7.796  1.00  0.00
ATOM   2113  CB  HIE   132      -3.761  -3.858  -6.314  1.00  0.00
ATOM   2114  HB2 HIE   132      -4.633  -3.229  -6.492  1.00  0.00
ATOM   2115  HB3 HIE   132      -4.086  -4.843  -5.976  1.00  0.00
ATOM   2116  CG  HIE   132      -3.006  -3.234  -5.163  1.00  0.00
ATOM   2117  ND1 HIE   132      -2.142  -3.967  -4.348  1.00  0.00
ATOM   2118  CE1 HIE   132      -1.648  -3.090  -3.485  1.00  0.00
ATOM   2119  HE1 HIE   132      -0.949  -3.485  -2.747  1.00  0.00
ATOM   2120  NE2 HIE   132      -2.106  -1.856  -3.682  1.00  0.00
ATOM   2121  HE2 HIE   132      -1.872  -1.017  -3.173  1.00  0.00
ATOM   2122  CD2 HIE   132      -2.993  -1.919  -4.744  1.00  0.00
ATOM   2123  HD2 HIE   132      -3.511  -1.019  -5.076  1.00  0.00
ATOM   2124  C   HIE   132      -1.859  -5.052  -7.515  1.00  0.00
ATOM   2125  O   HIE   132      -0.687  -4.691  -7.435  1.00  0.00
ATOM   2126  N   ARG   133      -2.243  -6.347  -7.482  1.00  0.00
ATOM   2127  H   ARG   133      -3.236  -6.477  -7.351  1.00  0.00
ATOM   2128  CA  ARG   133      -1.364  -7.540  -7.428  1.00  0.00
ATOM   2129  HA  ARG   133      -1.984  -8.435  -7.485  1.00  0.00
ATOM   2130  CB  ARG   133      -0.331  -7.575  -8.595  1.00  0.00
ATOM   2131  HB2 ARG   133       0.234  -6.644  -8.546  1.00  0.00
ATOM   2132  HB3 ARG   133       0.336  -8.415  -8.403  1.00  0.00
ATOM   2133  CG  ARG   133      -0.955  -7.724  -9.998  1.00  0.00
ATOM   2134  HG2 ARG   133      -1.607  -8.597  -9.961  1.00  0.00
ATOM   2135  HG3 ARG   133      -1.554  -6.831 -10.172  1.00  0.00
ATOM   2136  CD  ARG   133       0.063  -7.892 -11.145  1.00  0.00
ATOM   2137  HD2 ARG   133      -0.474  -8.122 -12.065  1.00  0.00
ATOM   2138  HD3 ARG   133       0.613  -6.959 -11.270  1.00  0.00
ATOM   2139  NE  ARG   133       1.027  -8.974 -10.877  1.00  0.00
ATOM   2140  HE  ARG   133       0.593  -9.883 -10.796  1.00  0.00
ATOM   2141  CZ  ARG   133       2.358  -8.886 -10.740  1.00  0.00
ATOM   2142  NH1 ARG   133       3.026  -7.741 -10.901  1.00  0.00
ATOM   2143 HH11 ARG   133       2.525  -6.896 -11.136  1.00  0.00
ATOM   2144 HH12 ARG   133       4.029  -7.725 -10.788  1.00  0.00
ATOM   2145  NH2 ARG   133       3.045  -9.984 -10.424  1.00  0.00
ATOM   2146 HH21 ARG   133       2.560 -10.860 -10.293  1.00  0.00
ATOM   2147 HH22 ARG   133       4.048  -9.935 -10.318  1.00  0.00
ATOM   2148  C   ARG   133      -0.707  -7.753  -6.028  1.00  0.00
ATOM   2149  O   ARG   133       0.182  -8.601  -5.932  1.00  0.00
ATOM   2150  N   ASP   134      -1.108  -7.002  -4.981  1.00  0.00
ATOM   2151  H   ASP   134      -1.808  -6.301  -5.178  1.00  0.00
ATOM   2152  CA  ASP   134      -0.481  -7.007  -3.649  1.00  0.00
ATOM   2153  HA  ASP   134      -0.270  -8.035  -3.356  1.00  0.00
ATOM   2154  CB  ASP   134       0.854  -6.203  -3.639  1.00  0.00
ATOM   2155  HB2 ASP   134       1.414  -6.479  -4.532  1.00  0.00
ATOM   2156  HB3 ASP   134       0.544  -5.160  -3.712  1.00  0.00
ATOM   2157  CG  ASP   134       1.742  -6.385  -2.401  1.00  0.00
ATOM   2158  OD1 ASP   134       1.932  -7.543  -1.968  1.00  0.00
ATOM   2159  OD2 ASP   134       2.262  -5.356  -1.920  1.00  0.00
ATOM   2160  C   ASP   134      -1.517  -6.576  -2.577  1.00  0.00
ATOM   2161  O   ASP   134      -1.145  -5.857  -1.650  1.00  0.00
ATOM   2162  N   LEU   135      -2.803  -6.974  -2.682  1.00  0.00
ATOM   2163  H   LEU   135      -3.076  -7.549  -3.465  1.00  0.00
ATOM   2164  CA  LEU   135      -3.843  -6.557  -1.726  1.00  0.00
ATOM   2165  HA  LEU   135      -3.640  -5.549  -1.365  1.00  0.00
ATOM   2166  CB  LEU   135      -5.225  -6.564  -2.423  1.00  0.00
ATOM   2167  HB2 LEU   135      -5.040  -5.999  -3.337  1.00  0.00
ATOM   2168  HB3 LEU   135      -5.508  -7.584  -2.678  1.00  0.00
ATOM   2169  CG  LEU   135      -6.373  -5.893  -1.626  1.00  0.00
ATOM   2170  HG  LEU   135      -6.534  -6.486  -0.726  1.00  0.00
ATOM   2171  CD1 LEU   135      -6.079  -4.430  -1.233  1.00  0.00
ATOM   2172 HD11 LEU   135      -5.919  -3.837  -2.134  1.00  0.00
ATOM   2173 HD12 LEU   135      -6.926  -4.025  -0.679  1.00  0.00
ATOM   2174 HD13 LEU   135      -5.186  -4.393  -0.610  1.00  0.00
ATOM   2175  CD2 LEU   135      -7.686  -5.988  -2.416  1.00  0.00
ATOM   2176 HD21 LEU   135      -7.933  -7.036  -2.586  1.00  0.00
ATOM   2177 HD22 LEU   135      -8.487  -5.514  -1.848  1.00  0.00
ATOM   2178 HD23 LEU   135      -7.571  -5.480  -3.373  1.00  0.00
ATOM   2179  C   LEU   135      -3.762  -7.543  -0.532  1.00  0.00
ATOM   2180  O   LEU   135      -4.039  -8.734  -0.674  1.00  0.00
ATOM   2181  N   ALA   136      -3.359  -6.988   0.624  1.00  0.00
ATOM   2182  H   ALA   136      -3.149  -6.002   0.555  1.00  0.00
ATOM   2183  CA  ALA   136      -3.130  -7.660   1.911  1.00  0.00
ATOM   2184  HA  ALA   136      -3.933  -8.359   2.147  1.00  0.00
ATOM   2185  CB  ALA   136      -1.797  -8.433   1.884  1.00  0.00
ATOM   2186  HB1 ALA   136      -0.982  -7.745   1.659  1.00  0.00
ATOM   2187  HB2 ALA   136      -1.624  -8.893   2.857  1.00  0.00
ATOM   2188  HB3 ALA   136      -1.840  -9.206   1.118  1.00  0.00
ATOM   2189  C   ALA   136      -3.183  -6.565   3.005  1.00  0.00
ATOM   2190  O   ALA   136      -2.933  -5.389   2.725  1.00  0.00
ATOM   2191  N   ALA   137      -3.450  -6.976   4.263  1.00  0.00
ATOM   2192  H   ALA   137      -3.647  -7.960   4.379  1.00  0.00
ATOM   2193  CA  ALA   137      -3.541  -6.096   5.454  1.00  0.00
ATOM   2194  HA  ALA   137      -4.229  -5.283   5.223  1.00  0.00
ATOM   2195  CB  ALA   137      -4.110  -6.901   6.634  1.00  0.00
ATOM   2196  HB1 ALA   137      -3.427  -7.713   6.883  1.00  0.00
ATOM   2197  HB2 ALA   137      -4.225  -6.247   7.498  1.00  0.00
ATOM   2198  HB3 ALA   137      -5.080  -7.314   6.358  1.00  0.00
ATOM   2199  C   ALA   137      -2.174  -5.454   5.839  1.00  0.00
ATOM   2200  O   ALA   137      -2.172  -4.459   6.566  1.00  0.00
ATOM   2201  N   ARG   138      -1.056  -5.984   5.301  1.00  0.00
ATOM   2202  H   ARG   138      -1.234  -6.869   4.849  1.00  0.00
ATOM   2203  CA  ARG   138       0.322  -5.454   5.285  1.00  0.00
ATOM   2204  HA  ARG   138       0.728  -5.340   6.290  1.00  0.00
ATOM   2205  CB  ARG   138       1.175  -6.501   4.522  1.00  0.00
ATOM   2206  HB2 ARG   138       1.036  -7.428   5.077  1.00  0.00
ATOM   2207  HB3 ARG   138       0.697  -6.588   3.546  1.00  0.00
ATOM   2208  CG  ARG   138       2.688  -6.236   4.334  1.00  0.00
ATOM   2209  HG2 ARG   138       2.803  -5.178   4.097  1.00  0.00
ATOM   2210  HG3 ARG   138       3.174  -6.449   5.287  1.00  0.00
ATOM   2211  CD  ARG   138       3.341  -7.087   3.220  1.00  0.00
ATOM   2212  HD2 ARG   138       3.100  -6.641   2.255  1.00  0.00
ATOM   2213  HD3 ARG   138       4.422  -7.077   3.363  1.00  0.00
ATOM   2214  NE  ARG   138       2.876  -8.489   3.223  1.00  0.00
ATOM   2215  HE  ARG   138       3.032  -8.968   4.099  1.00  0.00
ATOM   2216  CZ  ARG   138       2.300  -9.166   2.216  1.00  0.00
ATOM   2217  NH1 ARG   138       1.824 -10.383   2.465  1.00  0.00
ATOM   2218 HH11 ARG   138       1.903 -10.773   3.393  1.00  0.00
ATOM   2219 HH12 ARG   138       1.386 -10.912   1.724  1.00  0.00
ATOM   2220  NH2 ARG   138       2.194  -8.673   0.977  1.00  0.00
ATOM   2221 HH21 ARG   138       2.558  -7.753   0.770  1.00  0.00
ATOM   2222 HH22 ARG   138       1.752  -9.222   0.255  1.00  0.00
ATOM   2223  C   ARG   138       0.390  -4.083   4.557  1.00  0.00
ATOM   2224  O   ARG   138       1.217  -3.251   4.927  1.00  0.00
ATOM   2225  N   ASN   139      -0.455  -3.898   3.528  1.00  0.00
ATOM   2226  H   ASN   139      -1.177  -4.598   3.431  1.00  0.00
ATOM   2227  CA  ASN   139      -0.373  -2.836   2.514  1.00  0.00
ATOM   2228  HA  ASN   139       0.495  -2.205   2.700  1.00  0.00
ATOM   2229  CB  ASN   139      -0.234  -3.471   1.097  1.00  0.00
ATOM   2230  HB2 ASN   139      -1.198  -3.887   0.807  1.00  0.00
ATOM   2231  HB3 ASN   139       0.033  -2.665   0.413  1.00  0.00
ATOM   2232  CG  ASN   139       0.831  -4.576   0.993  1.00  0.00
ATOM   2233  OD1 ASN   139       2.017  -4.329   1.178  1.00  0.00
ATOM   2234  ND2 ASN   139       0.417  -5.809   0.717  1.00  0.00
ATOM   2235 HD21 ASN   139       1.090  -6.559   0.641  1.00  0.00
ATOM   2236 HD22 ASN   139      -0.568  -5.989   0.583  1.00  0.00
ATOM   2237  C   ASN   139      -1.612  -1.906   2.612  1.00  0.00
ATOM   2238  O   ASN   139      -1.626  -0.904   1.900  1.00  0.00
ATOM   2239  N   VAL   140      -2.610  -2.201   3.475  1.00  0.00
ATOM   2240  H   VAL   140      -2.551  -3.090   3.951  1.00  0.00
ATOM   2241  CA  VAL   140      -3.737  -1.312   3.796  1.00  0.00
ATOM   2242  HA  VAL   140      -3.901  -0.585   3.002  1.00  0.00
ATOM   2243  CB  VAL   140      -5.066  -2.096   4.039  1.00  0.00
ATOM   2244  HB  VAL   140      -4.878  -2.842   4.811  1.00  0.00
ATOM   2245  CG1 VAL   140      -6.226  -1.177   4.483  1.00  0.00
ATOM   2246 HG11 VAL   140      -6.414  -0.431   3.711  1.00  0.00
ATOM   2247 HG12 VAL   140      -7.125  -1.774   4.637  1.00  0.00
ATOM   2248 HG13 VAL   140      -5.958  -0.677   5.413  1.00  0.00
ATOM   2249  CG2 VAL   140      -5.499  -2.880   2.782  1.00  0.00
ATOM   2250 HG21 VAL   140      -4.722  -3.594   2.514  1.00  0.00
ATOM   2251 HG22 VAL   140      -6.428  -3.413   2.987  1.00  0.00
ATOM   2252 HG23 VAL   140      -5.654  -2.186   1.957  1.00  0.00
ATOM   2253  C   VAL   140      -3.321  -0.610   5.116  1.00  0.00
ATOM   2254  O   VAL   140      -3.086  -1.270   6.132  1.00  0.00
ATOM   2255  N   LEU   141      -3.257   0.728   5.044  1.00  0.00
ATOM   2256  H   LEU   141      -3.587   1.106   4.167  1.00  0.00
ATOM   2257  CA  LEU   141      -2.805   1.664   6.079  1.00  0.00
ATOM   2258  HA  LEU   141      -2.219   1.149   6.839  1.00  0.00
ATOM   2259  CB  LEU   141      -1.912   2.738   5.405  1.00  0.00
ATOM   2260  HB2 LEU   141      -2.594   3.186   4.683  1.00  0.00
ATOM   2261  HB3 LEU   141      -1.615   3.489   6.138  1.00  0.00
ATOM   2262  CG  LEU   141      -0.654   2.209   4.670  1.00  0.00
ATOM   2263  HG  LEU   141      -0.954   1.426   3.974  1.00  0.00
ATOM   2264  CD1 LEU   141       0.033   3.344   3.898  1.00  0.00
ATOM   2265 HD11 LEU   141       0.333   4.128   4.593  1.00  0.00
ATOM   2266 HD12 LEU   141       0.914   2.955   3.387  1.00  0.00
ATOM   2267 HD13 LEU   141      -0.660   3.756   3.164  1.00  0.00
ATOM   2268  CD2 LEU   141       0.338   1.501   5.608  1.00  0.00
ATOM   2269 HD21 LEU   141      -0.152   0.649   6.080  1.00  0.00
ATOM   2270 HD22 LEU   141       1.197   1.153   5.035  1.00  0.00
ATOM   2271 HD23 LEU   141       0.673   2.198   6.377  1.00  0.00
ATOM   2272  C   LEU   141      -4.073   2.328   6.670  1.00  0.00
ATOM   2273  O   LEU   141      -4.977   2.721   5.934  1.00  0.00
ATOM   2274  N   LEU   142      -4.080   2.496   8.002  1.00  0.00
ATOM   2275  H   LEU   142      -3.257   2.158   8.482  1.00  0.00
ATOM   2276  CA  LEU   142      -5.132   3.144   8.796  1.00  0.00
ATOM   2277  HA  LEU   142      -6.096   3.104   8.287  1.00  0.00
ATOM   2278  CB  LEU   142      -5.244   2.363  10.132  1.00  0.00
ATOM   2279  HB2 LEU   142      -5.368   1.326   9.820  1.00  0.00
ATOM   2280  HB3 LEU   142      -4.310   2.467  10.684  1.00  0.00
ATOM   2281  CG  LEU   142      -6.427   2.773  11.039  1.00  0.00
ATOM   2282  HG  LEU   142      -6.386   3.854  11.175  1.00  0.00
ATOM   2283  CD1 LEU   142      -7.788   2.383  10.444  1.00  0.00
ATOM   2284 HD11 LEU   142      -7.830   1.303  10.308  1.00  0.00
ATOM   2285 HD12 LEU   142      -8.584   2.695  11.121  1.00  0.00
ATOM   2286 HD13 LEU   142      -7.919   2.876   9.481  1.00  0.00
ATOM   2287  CD2 LEU   142      -6.280   2.164  12.437  1.00  0.00
ATOM   2288 HD21 LEU   142      -5.353   2.515  12.891  1.00  0.00
ATOM   2289 HD22 LEU   142      -7.124   2.467  13.056  1.00  0.00
ATOM   2290 HD23 LEU   142      -6.258   1.077  12.359  1.00  0.00
ATOM   2291  C   LEU   142      -4.637   4.590   9.046  1.00  0.00
ATOM   2292  O   LEU   142      -3.554   4.786   9.602  1.00  0.00
ATOM   2293  N   ASP   143      -5.467   5.576   8.659  1.00  0.00
ATOM   2294  H   ASP   143      -6.311   5.290   8.184  1.00  0.00
ATOM   2295  CA  ASP   143      -5.223   7.020   8.841  1.00  0.00
ATOM   2296  HA  ASP   143      -4.152   7.218   8.803  1.00  0.00
ATOM   2297  CB  ASP   143      -5.920   7.840   7.721  1.00  0.00
ATOM   2298  HB2 ASP   143      -5.639   7.402   6.764  1.00  0.00
ATOM   2299  HB3 ASP   143      -6.993   7.724   7.871  1.00  0.00
ATOM   2300  CG  ASP   143      -5.562   9.334   7.723  1.00  0.00
ATOM   2301  OD1 ASP   143      -6.338  10.108   8.328  1.00  0.00
ATOM   2302  OD2 ASP   143      -4.512   9.665   7.133  1.00  0.00
ATOM   2303  C   ASP   143      -5.759   7.416  10.244  1.00  0.00
ATOM   2304  O   ASP   143      -5.015   7.993  11.038  1.00  0.00
ATOM   2305  N   ASN   144      -7.030   7.071  10.514  1.00  0.00
ATOM   2306  H   ASN   144      -7.556   6.770   9.705  1.00  0.00
ATOM   2307  CA  ASN   144      -7.745   7.246  11.783  1.00  0.00
ATOM   2308  HA  ASN   144      -7.042   7.127  12.608  1.00  0.00
ATOM   2309  CB  ASN   144      -8.404   8.653  11.891  1.00  0.00
ATOM   2310  HB2 ASN   144      -8.878   8.715  12.869  1.00  0.00
ATOM   2311  HB3 ASN   144      -7.600   9.387  11.829  1.00  0.00
ATOM   2312  CG  ASN   144      -9.452   8.980  10.814  1.00  0.00
ATOM   2313  OD1 ASN   144     -10.573   8.479  10.859  1.00  0.00
ATOM   2314  ND2 ASN   144      -9.094   9.824   9.845  1.00  0.00
ATOM   2315 HD21 ASN   144      -9.754  10.065   9.120  1.00  0.00
ATOM   2316 HD22 ASN   144      -8.165  10.220   9.841  1.00  0.00
ATOM   2317  C   ASN   144      -8.692   6.028  11.940  1.00  0.00
ATOM   2318  O   ASN   144      -8.807   5.186  11.047  1.00  0.00
ATOM   2319  N   ASP   145      -9.370   5.957  13.099  1.00  0.00
ATOM   2320  H   ASP   145      -9.095   6.654  13.776  1.00  0.00
ATOM   2321  CA  ASP   145     -10.296   4.890  13.529  1.00  0.00
ATOM   2322  HA  ASP   145      -9.795   3.924  13.470  1.00  0.00
ATOM   2323  CB  ASP   145     -10.763   5.119  14.998  1.00  0.00
ATOM   2324  HB2 ASP   145     -11.258   4.187  15.267  1.00  0.00
ATOM   2325  HB3 ASP   145      -9.853   5.230  15.588  1.00  0.00
ATOM   2326  CG  ASP   145     -11.707   6.304  15.284  1.00  0.00
ATOM   2327  OD1 ASP   145     -11.850   7.183  14.406  1.00  0.00
ATOM   2328  OD2 ASP   145     -12.255   6.315  16.406  1.00  0.00
ATOM   2329  C   ASP   145     -11.475   4.631  12.534  1.00  0.00
ATOM   2330  O   ASP   145     -12.075   3.562  12.632  1.00  0.00
ATOM   2331  N   ARG   146     -11.784   5.557  11.603  1.00  0.00
ATOM   2332  H   ARG   146     -11.259   6.419  11.644  1.00  0.00
ATOM   2333  CA  ARG   146     -12.898   5.464  10.642  1.00  0.00
ATOM   2334  HA  ARG   146     -13.241   4.432  10.561  1.00  0.00
ATOM   2335  CB  ARG   146     -14.084   6.345  11.133  1.00  0.00
ATOM   2336  HB2 ARG   146     -13.683   7.352  11.249  1.00  0.00
ATOM   2337  HB3 ARG   146     -14.817   6.337  10.327  1.00  0.00
ATOM   2338  CG  ARG   146     -14.764   5.906  12.452  1.00  0.00
ATOM   2339  HG2 ARG   146     -13.994   5.908  13.224  1.00  0.00
ATOM   2340  HG3 ARG   146     -15.517   6.658  12.689  1.00  0.00
ATOM   2341  CD  ARG   146     -15.426   4.519  12.391  1.00  0.00
ATOM   2342  HD2 ARG   146     -16.140   4.504  11.568  1.00  0.00
ATOM   2343  HD3 ARG   146     -14.656   3.767  12.217  1.00  0.00
ATOM   2344  NE  ARG   146     -16.134   4.187  13.637  1.00  0.00
ATOM   2345  HE  ARG   146     -15.553   3.784  14.357  1.00  0.00
ATOM   2346  CZ  ARG   146     -17.438   4.372  13.896  1.00  0.00
ATOM   2347  NH1 ARG   146     -18.279   4.923  13.014  1.00  0.00
ATOM   2348 HH11 ARG   146     -17.937   5.218  12.111  1.00  0.00
ATOM   2349 HH12 ARG   146     -19.252   5.042  13.256  1.00  0.00
ATOM   2350  NH2 ARG   146     -17.918   3.985  15.078  1.00  0.00
ATOM   2351 HH21 ARG   146     -17.302   3.561  15.756  1.00  0.00
ATOM   2352 HH22 ARG   146     -18.897   4.117  15.290  1.00  0.00
ATOM   2353  C   ARG   146     -12.409   5.798   9.201  1.00  0.00
ATOM   2354  O   ARG   146     -13.261   6.134   8.376  1.00  0.00
ATOM   2355  N   LEU   147     -11.097   5.696   8.884  1.00  0.00
ATOM   2356  H   LEU   147     -10.459   5.480   9.637  1.00  0.00
ATOM   2357  CA  LEU   147     -10.534   5.987   7.550  1.00  0.00
ATOM   2358  HA  LEU   147     -11.269   5.746   6.781  1.00  0.00
ATOM   2359  CB  LEU   147     -10.162   7.487   7.427  1.00  0.00
ATOM   2360  HB2 LEU   147     -11.120   7.978   7.602  1.00  0.00
ATOM   2361  HB3 LEU   147      -9.467   7.754   8.222  1.00  0.00
ATOM   2362  CG  LEU   147      -9.587   7.947   6.060  1.00  0.00
ATOM   2363  HG  LEU   147      -8.636   7.434   5.914  1.00  0.00
ATOM   2364  CD1 LEU   147     -10.520   7.645   4.875  1.00  0.00
ATOM   2365 HD11 LEU   147     -11.471   8.159   5.020  1.00  0.00
ATOM   2366 HD12 LEU   147     -10.058   7.993   3.950  1.00  0.00
ATOM   2367 HD13 LEU   147     -10.694   6.571   4.812  1.00  0.00
ATOM   2368  CD2 LEU   147      -9.229   9.442   6.096  1.00  0.00
ATOM   2369 HD21 LEU   147      -8.482   9.618   6.871  1.00  0.00
ATOM   2370 HD22 LEU   147      -8.828   9.744   5.129  1.00  0.00
ATOM   2371 HD23 LEU   147     -10.123  10.025   6.315  1.00  0.00
ATOM   2372  C   LEU   147      -9.351   5.026   7.315  1.00  0.00
ATOM   2373  O   LEU   147      -8.417   4.982   8.117  1.00  0.00
ATOM   2374  N   VAL   148      -9.385   4.352   6.151  1.00  0.00
ATOM   2375  H   VAL   148     -10.225   4.494   5.608  1.00  0.00
ATOM   2376  CA  VAL   148      -8.393   3.390   5.657  1.00  0.00
ATOM   2377  HA  VAL   148      -7.413   3.404   6.134  1.00  0.00
ATOM   2378  CB  VAL   148      -8.964   1.923   5.728  1.00  0.00
ATOM   2379  HB  VAL   148      -9.929   2.021   6.226  1.00  0.00
ATOM   2380  CG1 VAL   148      -9.144   1.141   4.405  1.00  0.00
ATOM   2381 HG11 VAL   148      -8.180   1.042   3.907  1.00  0.00
ATOM   2382 HG12 VAL   148      -9.546   0.151   4.620  1.00  0.00
ATOM   2383 HG13 VAL   148      -9.834   1.679   3.756  1.00  0.00
ATOM   2384  CG2 VAL   148      -8.174   1.088   6.748  1.00  0.00
ATOM   2385 HG21 VAL   148      -8.254   1.547   7.733  1.00  0.00
ATOM   2386 HG22 VAL   148      -8.581   0.078   6.785  1.00  0.00
ATOM   2387 HG23 VAL   148      -7.126   1.046   6.451  1.00  0.00
ATOM   2388  C   VAL   148      -7.984   3.837   4.224  1.00  0.00
ATOM   2389  O   VAL   148      -8.787   4.417   3.491  1.00  0.00
ATOM   2390  N   LYS   149      -6.724   3.530   3.863  1.00  0.00
ATOM   2391  H   LYS   149      -6.216   2.997   4.555  1.00  0.00
ATOM   2392  CA  LYS   149      -6.025   3.911   2.625  1.00  0.00
ATOM   2393  HA  LYS   149      -6.747   4.188   1.857  1.00  0.00
ATOM   2394  CB  LYS   149      -5.101   5.124   2.896  1.00  0.00
ATOM   2395  HB2 LYS   149      -4.576   4.920   3.829  1.00  0.00
ATOM   2396  HB3 LYS   149      -4.382   5.165   2.078  1.00  0.00
ATOM   2397  CG  LYS   149      -5.836   6.472   3.004  1.00  0.00
ATOM   2398  HG2 LYS   149      -6.161   6.763   2.005  1.00  0.00
ATOM   2399  HG3 LYS   149      -6.707   6.334   3.644  1.00  0.00
ATOM   2400  CD  LYS   149      -4.937   7.577   3.592  1.00  0.00
ATOM   2401  HD2 LYS   149      -4.667   7.270   4.602  1.00  0.00
ATOM   2402  HD3 LYS   149      -4.040   7.626   2.975  1.00  0.00
ATOM   2403  CE  LYS   149      -5.602   8.962   3.639  1.00  0.00
ATOM   2404  HE2 LYS   149      -6.584   8.857   4.101  1.00  0.00
ATOM   2405  HE3 LYS   149      -4.983   9.620   4.247  1.00  0.00
ATOM   2406  NZ  LYS   149      -5.754   9.536   2.291  1.00  0.00
ATOM   2407  HZ1 LYS   149      -6.328   8.926   1.728  1.00  0.00
ATOM   2408  HZ2 LYS   149      -6.194  10.443   2.359  1.00  0.00
ATOM   2409  HZ3 LYS   149      -4.845   9.634   1.863  1.00  0.00
ATOM   2410  C   LYS   149      -5.228   2.676   2.146  1.00  0.00
ATOM   2411  O   LYS   149      -4.597   2.000   2.956  1.00  0.00
ATOM   2412  N   ILE   150      -5.197   2.448   0.822  1.00  0.00
ATOM   2413  H   ILE   150      -5.710   3.099   0.243  1.00  0.00
ATOM   2414  CA  ILE   150      -4.431   1.375   0.157  1.00  0.00
ATOM   2415  HA  ILE   150      -4.255   0.514   0.802  1.00  0.00
ATOM   2416  CB  ILE   150      -5.156   0.908  -1.152  1.00  0.00
ATOM   2417  HB  ILE   150      -5.337   1.797  -1.756  1.00  0.00
ATOM   2418  CG2 ILE   150      -4.351  -0.125  -1.983  1.00  0.00
ATOM   2419 HG21 ILE   150      -4.170  -1.014  -1.380  1.00  0.00
ATOM   2420 HG22 ILE   150      -4.919  -0.398  -2.872  1.00  0.00
ATOM   2421 HG23 ILE   150      -3.398   0.312  -2.280  1.00  0.00
ATOM   2422  CG1 ILE   150      -6.578   0.354  -0.858  1.00  0.00
ATOM   2423 HG12 ILE   150      -6.461  -0.666  -0.492  1.00  0.00
ATOM   2424 HG13 ILE   150      -7.012   0.973  -0.072  1.00  0.00
ATOM   2425  CD1 ILE   150      -7.505   0.355  -2.081  1.00  0.00
ATOM   2426 HD11 ILE   150      -7.072  -0.264  -2.866  1.00  0.00
ATOM   2427 HD12 ILE   150      -8.480  -0.044  -1.800  1.00  0.00
ATOM   2428 HD13 ILE   150      -7.623   1.375  -2.447  1.00  0.00
ATOM   2429  C   ILE   150      -3.065   2.001  -0.248  1.00  0.00
ATOM   2430  O   ILE   150      -3.030   3.079  -0.848  1.00  0.00
ATOM   2431  N   GLY   151      -1.973   1.275   0.044  1.00  0.00
ATOM   2432  H   GLY   151      -2.137   0.421   0.558  1.00  0.00
ATOM   2433  CA  GLY   151      -0.591   1.616  -0.317  1.00  0.00
ATOM   2434  HA2 GLY   151      -0.606   2.439  -1.031  1.00  0.00
ATOM   2435  HA3 GLY   151      -0.058   1.925   0.583  1.00  0.00
ATOM   2436  C   GLY   151       0.143   0.417  -0.947  1.00  0.00
ATOM   2437  O   GLY   151      -0.390  -0.689  -1.048  1.00  0.00
ATOM   2438  N   ASP   152       1.390   0.678  -1.392  1.00  0.00
ATOM   2439  H   ASP   152       1.578   1.671  -1.415  1.00  0.00
ATOM   2440  CA  ASP   152       2.370  -0.235  -2.013  1.00  0.00
ATOM   2441  HA  ASP   152       3.221   0.372  -2.324  1.00  0.00
ATOM   2442  CB  ASP   152       2.890  -1.392  -1.107  1.00  0.00
ATOM   2443  HB2 ASP   152       2.966  -0.971  -0.105  1.00  0.00
ATOM   2444  HB3 ASP   152       2.136  -2.179  -1.115  1.00  0.00
ATOM   2445  CG  ASP   152       4.256  -1.986  -1.519  1.00  0.00
ATOM   2446  OD1 ASP   152       4.933  -2.527  -0.619  1.00  0.00
ATOM   2447  OD2 ASP   152       4.632  -1.885  -2.709  1.00  0.00
ATOM   2448  C   ASP   152       1.831  -0.687  -3.390  1.00  0.00
ATOM   2449  O   ASP   152       1.200  -1.741  -3.486  1.00  0.00
ATOM   2450  N   PHE   153       2.103   0.126  -4.424  1.00  0.00
ATOM   2451  H   PHE   153       2.541   1.006  -4.188  1.00  0.00
ATOM   2452  CA  PHE   153       1.740  -0.117  -5.828  1.00  0.00
ATOM   2453  HA  PHE   153       1.005  -0.918  -5.904  1.00  0.00
ATOM   2454  CB  PHE   153       1.118   1.185  -6.406  1.00  0.00
ATOM   2455  HB2 PHE   153       1.750   2.053  -6.216  1.00  0.00
ATOM   2456  HB3 PHE   153       0.985   1.063  -7.482  1.00  0.00
ATOM   2457  CG  PHE   153      -0.256   1.510  -5.830  1.00  0.00
ATOM   2458  CD1 PHE   153      -1.435   1.142  -6.527  1.00  0.00
ATOM   2459  HD1 PHE   153      -1.364   0.650  -7.498  1.00  0.00
ATOM   2460  CE1 PHE   153      -2.684   1.409  -5.971  1.00  0.00
ATOM   2461  HE1 PHE   153      -3.585   1.121  -6.513  1.00  0.00
ATOM   2462  CZ  PHE   153      -2.788   2.039  -4.732  1.00  0.00
ATOM   2463  HZ  PHE   153      -3.771   2.241  -4.306  1.00  0.00
ATOM   2464  CE2 PHE   153      -1.637   2.409  -4.036  1.00  0.00
ATOM   2465  HE2 PHE   153      -1.727   2.905  -3.070  1.00  0.00
ATOM   2466  CD2 PHE   153      -0.378   2.150  -4.571  1.00  0.00
ATOM   2467  HD2 PHE   153       0.518   2.438  -4.021  1.00  0.00
ATOM   2468  C   PHE   153       3.006  -0.610  -6.587  1.00  0.00
ATOM   2469  O   PHE   153       3.154  -0.305  -7.770  1.00  0.00
ATOM   2470  N   GLY   154       3.887  -1.385  -5.916  1.00  0.00
ATOM   2471  H   GLY   154       3.642  -1.599  -4.960  1.00  0.00
ATOM   2472  CA  GLY   154       5.142  -1.929  -6.452  1.00  0.00
ATOM   2473  HA2 GLY   154       5.590  -1.157  -7.078  1.00  0.00
ATOM   2474  HA3 GLY   154       5.796  -2.134  -5.605  1.00  0.00
ATOM   2475  C   GLY   154       4.977  -3.219  -7.285  1.00  0.00
ATOM   2476  O   GLY   154       5.923  -3.592  -7.977  1.00  0.00
ATOM   2477  N   LEU   155       3.807  -3.884  -7.263  1.00  0.00
ATOM   2478  H   LEU   155       3.175  -3.659  -6.508  1.00  0.00
ATOM   2479  CA  LEU   155       3.423  -4.956  -8.201  1.00  0.00
ATOM   2480  HA  LEU   155       4.264  -5.193  -8.853  1.00  0.00
ATOM   2481  CB  LEU   155       3.016  -6.242  -7.427  1.00  0.00
ATOM   2482  HB2 LEU   155       2.264  -5.874  -6.729  1.00  0.00
ATOM   2483  HB3 LEU   155       2.554  -6.943  -8.122  1.00  0.00
ATOM   2484  CG  LEU   155       4.142  -6.962  -6.640  1.00  0.00
ATOM   2485  HG  LEU   155       4.511  -6.294  -5.863  1.00  0.00
ATOM   2486  CD1 LEU   155       3.616  -8.260  -5.994  1.00  0.00
ATOM   2487 HD11 LEU   155       3.248  -8.930  -6.771  1.00  0.00
ATOM   2488 HD12 LEU   155       4.424  -8.748  -5.448  1.00  0.00
ATOM   2489 HD13 LEU   155       2.806  -8.021  -5.306  1.00  0.00
ATOM   2490  CD2 LEU   155       5.388  -7.273  -7.492  1.00  0.00
ATOM   2491 HD21 LEU   155       5.806  -6.344  -7.880  1.00  0.00
ATOM   2492 HD22 LEU   155       6.134  -7.777  -6.877  1.00  0.00
ATOM   2493 HD23 LEU   155       5.108  -7.919  -8.324  1.00  0.00
ATOM   2494  C   LEU   155       2.280  -4.457  -9.128  1.00  0.00
ATOM   2495  O   LEU   155       1.871  -5.234  -9.991  1.00  0.00
ATOM   2496  N   ALA   156       1.770  -3.211  -8.982  1.00  0.00
ATOM   2497  H   ALA   156       2.200  -2.635  -8.272  1.00  0.00
ATOM   2498  CA  ALA   156       0.623  -2.660  -9.727  1.00  0.00
ATOM   2499  HA  ALA   156      -0.226  -3.342  -9.669  1.00  0.00
ATOM   2500  CB  ALA   156       0.210  -1.308  -9.124  1.00  0.00
ATOM   2501  HB1 ALA   156       1.046  -0.613  -9.183  1.00  0.00
ATOM   2502  HB2 ALA   156      -0.637  -0.906  -9.680  1.00  0.00
ATOM   2503  HB3 ALA   156      -0.075  -1.447  -8.081  1.00  0.00
ATOM   2504  C   ALA   156       0.988  -2.515 -11.223  1.00  0.00
ATOM   2505  O   ALA   156       2.115  -2.148 -11.565  1.00  0.00
ATOM   2506  N   LYS   157       0.003  -2.820 -12.080  1.00  0.00
ATOM   2507  H   LYS   157      -0.899  -3.023 -11.674  1.00  0.00
ATOM   2508  CA  LYS   157       0.155  -2.947 -13.533  1.00  0.00
ATOM   2509  HA  LYS   157       0.981  -2.325 -13.877  1.00  0.00
ATOM   2510  CB  LYS   157       0.453  -4.422 -13.910  1.00  0.00
ATOM   2511  HB2 LYS   157      -0.068  -5.045 -13.183  1.00  0.00
ATOM   2512  HB3 LYS   157       0.028  -4.586 -14.900  1.00  0.00
ATOM   2513  CG  LYS   157       1.949  -4.794 -13.925  1.00  0.00
ATOM   2514  HG2 LYS   157       2.319  -4.616 -12.915  1.00  0.00
ATOM   2515  HG3 LYS   157       1.998  -5.861 -14.146  1.00  0.00
ATOM   2516  CD  LYS   157       2.821  -4.020 -14.937  1.00  0.00
ATOM   2517  HD2 LYS   157       3.004  -3.037 -14.503  1.00  0.00
ATOM   2518  HD3 LYS   157       3.764  -4.562 -15.016  1.00  0.00
ATOM   2519  CE  LYS   157       2.203  -3.854 -16.341  1.00  0.00
ATOM   2520  HE2 LYS   157       1.945  -4.843 -16.717  1.00  0.00
ATOM   2521  HE3 LYS   157       1.299  -3.254 -16.246  1.00  0.00
ATOM   2522  NZ  LYS   157       3.130  -3.199 -17.278  1.00  0.00
ATOM   2523  HZ1 LYS   157       3.969  -3.756 -17.366  1.00  0.00
ATOM   2524  HZ2 LYS   157       2.688  -3.111 -18.182  1.00  0.00
ATOM   2525  HZ3 LYS   157       3.370  -2.283 -16.929  1.00  0.00
ATOM   2526  C   LYS   157      -1.128  -2.410 -14.189  1.00  0.00
ATOM   2527  O   LYS   157      -2.229  -2.668 -13.703  1.00  0.00
ATOM   2528  N   ALA   158      -0.953  -1.756 -15.353  1.00  0.00
ATOM   2529  H   ALA   158       0.003  -1.575 -15.620  1.00  0.00
ATOM   2530  CA  ALA   158      -2.023  -1.333 -16.264  1.00  0.00
ATOM   2531  HA  ALA   158      -2.937  -0.984 -15.784  1.00  0.00
ATOM   2532  CB  ALA   158      -1.483  -0.211 -17.171  1.00  0.00
ATOM   2533  HB1 ALA   158      -0.573  -0.549 -17.666  1.00  0.00
ATOM   2534  HB2 ALA   158      -2.232   0.041 -17.923  1.00  0.00
ATOM   2535  HB3 ALA   158      -1.263   0.670 -16.568  1.00  0.00
ATOM   2536  C   ALA   158      -2.382  -2.566 -17.126  1.00  0.00
ATOM   2537  O   ALA   158      -1.505  -3.166 -17.755  1.00  0.00
ATOM   2538  N   VAL   159      -3.688  -2.880 -17.164  1.00  0.00
ATOM   2539  H   VAL   159      -4.292  -2.339 -16.563  1.00  0.00
ATOM   2540  CA  VAL   159      -4.303  -3.871 -18.057  1.00  0.00
ATOM   2541  HA  VAL   159      -3.600  -4.620 -18.421  1.00  0.00
ATOM   2542  CB  VAL   159      -5.499  -4.603 -17.361  1.00  0.00
ATOM   2543  HB  VAL   159      -6.201  -3.837 -17.031  1.00  0.00
ATOM   2544  CG1 VAL   159      -6.230  -5.610 -18.279  1.00  0.00
ATOM   2545 HG11 VAL   159      -5.529  -6.376 -18.610  1.00  0.00
ATOM   2546 HG12 VAL   159      -7.046  -6.077 -17.729  1.00  0.00
ATOM   2547 HG13 VAL   159      -6.630  -5.086 -19.147  1.00  0.00
ATOM   2548  CG2 VAL   159      -5.074  -5.307 -16.056  1.00  0.00
ATOM   2549 HG21 VAL   159      -4.677  -4.571 -15.359  1.00  0.00
ATOM   2550 HG22 VAL   159      -5.938  -5.801 -15.610  1.00  0.00
ATOM   2551 HG23 VAL   159      -4.306  -6.049 -16.277  1.00  0.00
ATOM   2552  C   VAL   159      -4.878  -3.009 -19.226  1.00  0.00
ATOM   2553  O   VAL   159      -5.714  -2.136 -18.963  1.00  0.00
ATOM   2554  N   PRO   160      -4.461  -3.274 -20.496  1.00  0.00
ATOM   2555  CD  PRO   160      -3.384  -4.199 -20.868  1.00  0.00
ATOM   2556  HD2 PRO   160      -3.766  -5.217 -20.801  1.00  0.00
ATOM   2557  HD3 PRO   160      -2.562  -4.072 -20.163  1.00  0.00
ATOM   2558  CG  PRO   160      -2.994  -3.813 -22.289  1.00  0.00
ATOM   2559  HG2 PRO   160      -2.612  -4.676 -22.835  1.00  0.00
ATOM   2560  HG3 PRO   160      -2.242  -3.024 -22.284  1.00  0.00
ATOM   2561  CB  PRO   160      -4.298  -3.314 -22.883  1.00  0.00
ATOM   2562  HB2 PRO   160      -4.886  -4.167 -23.224  1.00  0.00
ATOM   2563  HB3 PRO   160      -4.163  -2.613 -23.708  1.00  0.00
ATOM   2564  CA  PRO   160      -5.018  -2.615 -21.711  1.00  0.00
ATOM   2565  HA  PRO   160      -4.792  -1.550 -21.653  1.00  0.00
ATOM   2566  C   PRO   160      -6.551  -2.811 -21.834  1.00  0.00
ATOM   2567  O   PRO   160      -7.052  -3.880 -21.492  1.00  0.00
ATOM   2568  N   GLU   161      -7.258  -1.768 -22.306  1.00  0.00
ATOM   2569  H   GLU   161      -6.693  -0.952 -22.496  1.00  0.00
ATOM   2570  CA  GLU   161      -8.727  -1.642 -22.408  1.00  0.00
ATOM   2571  HA  GLU   161      -9.178  -1.803 -21.428  1.00  0.00
ATOM   2572  CB  GLU   161      -9.124  -0.227 -22.910  1.00  0.00
ATOM   2573  HB2 GLU   161     -10.214  -0.209 -22.880  1.00  0.00
ATOM   2574  HB3 GLU   161      -8.729   0.462 -22.163  1.00  0.00
ATOM   2575  CG  GLU   161      -8.639   0.207 -24.323  1.00  0.00
ATOM   2576  HG2 GLU   161      -8.850  -0.643 -24.973  1.00  0.00
ATOM   2577  HG3 GLU   161      -9.269   1.048 -24.611  1.00  0.00
ATOM   2578  CD  GLU   161      -7.158   0.604 -24.462  1.00  0.00
ATOM   2579  OE1 GLU   161      -6.470   0.745 -23.426  1.00  0.00
ATOM   2580  OE2 GLU   161      -6.738   0.771 -25.627  1.00  0.00
ATOM   2581  C   GLU   161      -9.413  -2.782 -23.220  1.00  0.00
ATOM   2582  O   GLU   161     -10.577  -3.069 -22.942  1.00  0.00
ATOM   2583  N   GLY   162      -8.696  -3.433 -24.160  1.00  0.00
ATOM   2584  H   GLY   162      -7.760  -3.093 -24.331  1.00  0.00
ATOM   2585  CA  GLY   162      -9.173  -4.585 -24.942  1.00  0.00
ATOM   2586  HA2 GLY   162     -10.249  -4.475 -25.069  1.00  0.00
ATOM   2587  HA3 GLY   162      -8.687  -4.547 -25.917  1.00  0.00
ATOM   2588  C   GLY   162      -8.881  -5.957 -24.289  1.00  0.00
ATOM   2589  O   GLY   162      -9.344  -6.968 -24.816  1.00  0.00
ATOM   2590  N   HIE   163      -8.115  -6.004 -23.181  1.00  0.00
ATOM   2591  H   HIE   163      -7.803  -5.104 -22.848  1.00  0.00
ATOM   2592  CA  HIE   163      -7.730  -7.204 -22.416  1.00  0.00
ATOM   2593  HA  HIE   163      -7.964  -8.105 -22.984  1.00  0.00
ATOM   2594  CB  HIE   163      -6.202  -7.174 -22.141  1.00  0.00
ATOM   2595  HB2 HIE   163      -5.958  -6.219 -21.675  1.00  0.00
ATOM   2596  HB3 HIE   163      -5.947  -7.985 -21.460  1.00  0.00
ATOM   2597  CG  HIE   163      -5.293  -7.315 -23.343  1.00  0.00
ATOM   2598  ND1 HIE   163      -5.366  -6.495 -24.458  1.00  0.00
ATOM   2599  CE1 HIE   163      -4.413  -6.886 -25.307  1.00  0.00
ATOM   2600  HE1 HIE   163      -4.346  -6.324 -26.239  1.00  0.00
ATOM   2601  NE2 HIE   163      -3.702  -7.911 -24.856  1.00  0.00
ATOM   2602  HE2 HIE   163      -2.928  -8.412 -25.269  1.00  0.00
ATOM   2603  CD2 HIE   163      -4.263  -8.191 -23.607  1.00  0.00
ATOM   2604  HD2 HIE   163      -3.869  -9.009 -23.004  1.00  0.00
ATOM   2605  C   HIE   163      -8.494  -7.156 -21.068  1.00  0.00
ATOM   2606  O   HIE   163      -8.812  -6.080 -20.551  1.00  0.00
ATOM   2607  N   GLU   164      -8.710  -8.348 -20.484  1.00  0.00
ATOM   2608  H   GLU   164      -8.526  -9.157 -21.061  1.00  0.00
ATOM   2609  CA  GLU   164      -9.283  -8.561 -19.145  1.00  0.00
ATOM   2610  HA  GLU   164      -9.572  -7.606 -18.707  1.00  0.00
ATOM   2611  CB  GLU   164     -10.548  -9.466 -19.245  1.00  0.00
ATOM   2612  HB2 GLU   164     -11.019  -9.392 -18.265  1.00  0.00
ATOM   2613  HB3 GLU   164     -11.179  -8.980 -19.989  1.00  0.00
ATOM   2614  CG  GLU   164     -10.364 -10.963 -19.620  1.00  0.00
ATOM   2615  HG2 GLU   164      -9.548 -11.352 -19.011  1.00  0.00
ATOM   2616  HG3 GLU   164     -11.294 -11.457 -19.338  1.00  0.00
ATOM   2617  CD  GLU   164     -10.071 -11.232 -21.102  1.00  0.00
ATOM   2618  OE1 GLU   164      -8.914 -10.998 -21.515  1.00  0.00
ATOM   2619  OE2 GLU   164     -11.007 -11.688 -21.794  1.00  0.00
ATOM   2620  C   GLU   164      -8.210  -9.127 -18.170  1.00  0.00
ATOM   2621  O   GLU   164      -8.569  -9.355 -17.014  1.00  0.00
ATOM   2622  N   TYR   165      -6.949  -9.353 -18.606  1.00  0.00
ATOM   2623  H   TYR   165      -6.799  -9.258 -19.600  1.00  0.00
ATOM   2624  CA  TYR   165      -5.850  -9.885 -17.781  1.00  0.00
ATOM   2625  HA  TYR   165      -5.923  -9.469 -16.777  1.00  0.00
ATOM   2626  CB  TYR   165      -5.900 -11.437 -17.681  1.00  0.00
ATOM   2627  HB2 TYR   165      -5.227 -11.716 -16.871  1.00  0.00
ATOM   2628  HB3 TYR   165      -6.926 -11.674 -17.397  1.00  0.00
ATOM   2629  CG  TYR   165      -5.528 -12.213 -18.941  1.00  0.00
ATOM   2630  CD1 TYR   165      -6.518 -12.531 -19.899  1.00  0.00
ATOM   2631  HD1 TYR   165      -7.554 -12.246 -19.715  1.00  0.00
ATOM   2632  CE1 TYR   165      -6.172 -13.213 -21.088  1.00  0.00
ATOM   2633  HE1 TYR   165      -6.939 -13.442 -21.829  1.00  0.00
ATOM   2634  CZ  TYR   165      -4.831 -13.592 -21.319  1.00  0.00
ATOM   2635  OH  TYR   165      -4.491 -14.251 -22.466  1.00  0.00
ATOM   2636  HH  TYR   165      -5.240 -14.405 -23.046  1.00  0.00
ATOM   2637  CE2 TYR   165      -3.841 -13.294 -20.357  1.00  0.00
ATOM   2638  HE2 TYR   165      -2.807 -13.592 -20.532  1.00  0.00
ATOM   2639  CD2 TYR   165      -4.187 -12.609 -19.169  1.00  0.00
ATOM   2640  HD2 TYR   165      -3.422 -12.385 -18.426  1.00  0.00
ATOM   2641  C   TYR   165      -4.491  -9.325 -18.264  1.00  0.00
ATOM   2642  O   TYR   165      -4.366  -8.755 -19.350  1.00  0.00
ATOM   2643  N   TYR   166      -3.481  -9.562 -17.411  1.00  0.00
ATOM   2644  H   TYR   166      -3.783  -9.896 -16.507  1.00  0.00
ATOM   2645  CA  TYR   166      -2.048  -9.344 -17.629  1.00  0.00
ATOM   2646  HA  TYR   166      -1.846  -9.162 -18.684  1.00  0.00
ATOM   2647  CB  TYR   166      -1.595  -8.103 -16.815  1.00  0.00
ATOM   2648  HB2 TYR   166      -1.971  -7.252 -17.383  1.00  0.00
ATOM   2649  HB3 TYR   166      -2.092  -8.141 -15.846  1.00  0.00
ATOM   2650  CG  TYR   166      -0.092  -7.953 -16.609  1.00  0.00
ATOM   2651  CD1 TYR   166       0.725  -7.466 -17.658  1.00  0.00
ATOM   2652  HD1 TYR   166       0.275  -7.163 -18.603  1.00  0.00
ATOM   2653  CE1 TYR   166       2.125  -7.375 -17.482  1.00  0.00
ATOM   2654  HE1 TYR   166       2.752  -7.011 -18.295  1.00  0.00
ATOM   2655  CZ  TYR   166       2.711  -7.755 -16.253  1.00  0.00
ATOM   2656  OH  TYR   166       4.060  -7.643 -16.077  1.00  0.00
ATOM   2657  HH  TYR   166       4.511  -7.295 -16.850  1.00  0.00
ATOM   2658  CE2 TYR   166       1.899  -8.250 -15.206  1.00  0.00
ATOM   2659  HE2 TYR   166       2.352  -8.561 -14.264  1.00  0.00
ATOM   2660  CD2 TYR   166       0.500  -8.342 -15.382  1.00  0.00
ATOM   2661  HD2 TYR   166      -0.127  -8.712 -14.572  1.00  0.00
ATOM   2662  C   TYR   166      -1.372 -10.669 -17.191  1.00  0.00
ATOM   2663  O   TYR   166      -1.683 -11.189 -16.116  1.00  0.00
ATOM   2664  N   ARG   167      -0.391 -11.150 -17.987  1.00  0.00
ATOM   2665  H   ARG   167      -0.233 -10.682 -18.868  1.00  0.00
ATOM   2666  CA  ARG   167       0.466 -12.299 -17.642  1.00  0.00
ATOM   2667  HA  ARG   167      -0.133 -13.061 -17.143  1.00  0.00
ATOM   2668  CB  ARG   167       1.108 -12.924 -18.909  1.00  0.00
ATOM   2669  HB2 ARG   167       1.270 -12.116 -19.622  1.00  0.00
ATOM   2670  HB3 ARG   167       2.069 -13.342 -18.611  1.00  0.00
ATOM   2671  CG  ARG   167       0.251 -14.024 -19.565  1.00  0.00
ATOM   2672  HG2 ARG   167      -0.032 -14.742 -18.795  1.00  0.00
ATOM   2673  HG3 ARG   167      -0.647 -13.559 -19.975  1.00  0.00
ATOM   2674  CD  ARG   167       1.012 -14.750 -20.689  1.00  0.00
ATOM   2675  HD2 ARG   167       1.164 -14.055 -21.515  1.00  0.00
ATOM   2676  HD3 ARG   167       1.979 -15.073 -20.304  1.00  0.00
ATOM   2677  NE  ARG   167       0.286 -15.928 -21.192  1.00  0.00
ATOM   2678  HE  ARG   167       0.615 -16.808 -20.822  1.00  0.00
ATOM   2679  CZ  ARG   167      -0.737 -15.940 -22.059  1.00  0.00
ATOM   2680  NH1 ARG   167      -1.270 -14.817 -22.546  1.00  0.00
ATOM   2681 HH11 ARG   167      -0.900 -13.921 -22.261  1.00  0.00
ATOM   2682 HH12 ARG   167      -2.040 -14.868 -23.197  1.00  0.00
ATOM   2683  NH2 ARG   167      -1.236 -17.113 -22.453  1.00  0.00
ATOM   2684 HH21 ARG   167      -0.840 -17.972 -22.098  1.00  0.00
ATOM   2685 HH22 ARG   167      -2.006 -17.138 -23.105  1.00  0.00
ATOM   2686  C   ARG   167       1.589 -11.774 -16.715  1.00  0.00
ATOM   2687  O   ARG   167       2.314 -10.846 -17.079  1.00  0.00
ATOM   2688  N   VAL   168       1.732 -12.443 -15.559  1.00  0.00
ATOM   2689  H   VAL   168       1.044 -13.160 -15.385  1.00  0.00
ATOM   2690  CA  VAL   168       2.782 -12.224 -14.551  1.00  0.00
ATOM   2691  HA  VAL   168       3.269 -11.250 -14.595  1.00  0.00
ATOM   2692  CB  VAL   168       2.233 -12.444 -13.096  1.00  0.00
ATOM   2693  HB  VAL   168       3.008 -12.164 -12.383  1.00  0.00
ATOM   2694  CG1 VAL   168       0.973 -11.590 -12.847  1.00  0.00
ATOM   2695 HG11 VAL   168       0.197 -11.870 -13.559  1.00  0.00
ATOM   2696 HG12 VAL   168       0.612 -11.761 -11.832  1.00  0.00
ATOM   2697 HG13 VAL   168       1.217 -10.535 -12.973  1.00  0.00
ATOM   2698  CG2 VAL   168       1.969 -13.900 -12.633  1.00  0.00
ATOM   2699 HG21 VAL   168       2.898 -14.469 -12.675  1.00  0.00
ATOM   2700 HG22 VAL   168       1.594 -13.893 -11.610  1.00  0.00
ATOM   2701 HG23 VAL   168       1.230 -14.361 -13.287  1.00  0.00
ATOM   2702  C   VAL   168       3.933 -13.236 -14.823  1.00  0.00
ATOM   2703  O   VAL   168       3.773 -14.216 -15.556  1.00  0.00
ATOM   2704  N   ARG   169       5.092 -12.956 -14.202  1.00  0.00
ATOM   2705  H   ARG   169       5.097 -12.136 -13.613  1.00  0.00
ATOM   2706  CA  ARG   169       6.317 -13.769 -14.277  1.00  0.00
ATOM   2707  HA  ARG   169       6.388 -14.272 -15.242  1.00  0.00
ATOM   2708  CB  ARG   169       7.543 -12.833 -14.115  1.00  0.00
ATOM   2709  HB2 ARG   169       7.447 -12.345 -13.145  1.00  0.00
ATOM   2710  HB3 ARG   169       8.431 -13.465 -14.116  1.00  0.00
ATOM   2711  CG  ARG   169       7.671 -11.764 -15.218  1.00  0.00
ATOM   2712  HG2 ARG   169       7.598 -12.267 -16.182  1.00  0.00
ATOM   2713  HG3 ARG   169       6.839 -11.068 -15.109  1.00  0.00
ATOM   2714  CD  ARG   169       8.998 -10.991 -15.143  1.00  0.00
ATOM   2715  HD2 ARG   169       9.181 -10.689 -14.111  1.00  0.00
ATOM   2716  HD3 ARG   169       9.810 -11.635 -15.481  1.00  0.00
ATOM   2717  NE  ARG   169       8.967  -9.786 -15.989  1.00  0.00
ATOM   2718  HE  ARG   169       9.301  -9.915 -16.934  1.00  0.00
ATOM   2719  CZ  ARG   169       8.540  -8.568 -15.622  1.00  0.00
ATOM   2720  NH1 ARG   169       8.089  -8.309 -14.391  1.00  0.00
ATOM   2721 HH11 ARG   169       8.063  -9.046 -13.701  1.00  0.00
ATOM   2722 HH12 ARG   169       7.777  -7.378 -14.157  1.00  0.00
ATOM   2723  NH2 ARG   169       8.567  -7.574 -16.510  1.00  0.00
ATOM   2724 HH21 ARG   169       8.906  -7.746 -17.446  1.00  0.00
ATOM   2725 HH22 ARG   169       8.247  -6.653 -16.243  1.00  0.00
ATOM   2726  C   ARG   169       6.304 -14.776 -13.095  1.00  0.00
ATOM   2727  O   ARG   169       5.610 -14.585 -12.092  1.00  0.00
ATOM   2728  N   GLU   170       7.165 -15.804 -13.220  1.00  0.00
ATOM   2729  H   GLU   170       7.606 -15.899 -14.123  1.00  0.00
ATOM   2730  CA  GLU   170       7.525 -16.763 -12.162  1.00  0.00
ATOM   2731  HA  GLU   170       6.644 -17.052 -11.591  1.00  0.00
ATOM   2732  CB  GLU   170       8.129 -18.031 -12.819  1.00  0.00
ATOM   2733  HB2 GLU   170       8.953 -17.711 -13.457  1.00  0.00
ATOM   2734  HB3 GLU   170       8.513 -18.664 -12.019  1.00  0.00
ATOM   2735  CG  GLU   170       7.105 -18.831 -13.663  1.00  0.00
ATOM   2736  HG2 GLU   170       6.383 -19.248 -12.960  1.00  0.00
ATOM   2737  HG3 GLU   170       6.608 -18.107 -14.307  1.00  0.00
ATOM   2738  CD  GLU   170       7.693 -19.960 -14.522  1.00  0.00
ATOM   2739  OE1 GLU   170       8.876 -20.315 -14.322  1.00  0.00
ATOM   2740  OE2 GLU   170       6.929 -20.460 -15.378  1.00  0.00
ATOM   2741  C   GLU   170       8.586 -16.030 -11.304  1.00  0.00
ATOM   2742  O   GLU   170       9.682 -15.743 -11.792  1.00  0.00
ATOM   2743  N   ASP   171       8.208 -15.700 -10.055  1.00  0.00
ATOM   2744  H   ASP   171       7.273 -15.968  -9.783  1.00  0.00
ATOM   2745  CA  ASP   171       8.958 -14.796  -9.171  1.00  0.00
ATOM   2746  HA  ASP   171      10.024 -14.994  -9.271  1.00  0.00
ATOM   2747  CB  ASP   171       8.693 -13.298  -9.534  1.00  0.00
ATOM   2748  HB2 ASP   171       9.329 -13.084 -10.393  1.00  0.00
ATOM   2749  HB3 ASP   171       7.647 -13.260  -9.839  1.00  0.00
ATOM   2750  CG  ASP   171       8.945 -12.255  -8.439  1.00  0.00
ATOM   2751  OD1 ASP   171       8.051 -12.093  -7.581  1.00  0.00
ATOM   2752  OD2 ASP   171      10.036 -11.645  -8.481  1.00  0.00
ATOM   2753  C   ASP   171       8.698 -15.268  -7.713  1.00  0.00
ATOM   2754  O   ASP   171       7.571 -15.633  -7.366  1.00  0.00
ATOM   2755  N   GLY   172       9.754 -15.212  -6.879  1.00  0.00
ATOM   2756  H   GLY   172      10.606 -14.820  -7.255  1.00  0.00
ATOM   2757  CA  GLY   172       9.755 -15.672  -5.482  1.00  0.00
ATOM   2758  HA2 GLY   172       9.139 -16.571  -5.433  1.00  0.00
ATOM   2759  HA3 GLY   172      10.783 -15.923  -5.221  1.00  0.00
ATOM   2760  C   GLY   172       9.216 -14.638  -4.469  1.00  0.00
ATOM   2761  O   GLY   172       8.855 -15.038  -3.362  1.00  0.00
ATOM   2762  N   ASP   173       9.140 -13.342  -4.832  1.00  0.00
ATOM   2763  H   ASP   173       9.490 -13.130  -5.755  1.00  0.00
ATOM   2764  CA  ASP   173       8.630 -12.229  -4.004  1.00  0.00
ATOM   2765  HA  ASP   173       8.769 -12.462  -2.948  1.00  0.00
ATOM   2766  CB  ASP   173       9.393 -10.911  -4.327  1.00  0.00
ATOM   2767  HB2 ASP   173       9.421 -10.832  -5.415  1.00  0.00
ATOM   2768  HB3 ASP   173       8.821 -10.078  -3.918  1.00  0.00
ATOM   2769  CG  ASP   173      10.824 -10.870  -3.775  1.00  0.00
ATOM   2770  OD1 ASP   173      10.992 -11.203  -2.580  1.00  0.00
ATOM   2771  OD2 ASP   173      11.728 -10.485  -4.548  1.00  0.00
ATOM   2772  C   ASP   173       7.103 -12.026  -4.246  1.00  0.00
ATOM   2773  O   ASP   173       6.541 -11.096  -3.661  1.00  0.00
ATOM   2774  N   SER   174       6.435 -12.870  -5.062  1.00  0.00
ATOM   2775  H   SER   174       6.989 -13.604  -5.480  1.00  0.00
ATOM   2776  CA  SER   174       4.995 -12.822  -5.368  1.00  0.00
ATOM   2777  HA  SER   174       4.690 -11.806  -5.620  1.00  0.00
ATOM   2778  CB  SER   174       4.706 -13.739  -6.581  1.00  0.00
ATOM   2779  HB2 SER   174       5.191 -14.701  -6.416  1.00  0.00
ATOM   2780  HB3 SER   174       3.629 -13.885  -6.663  1.00  0.00
ATOM   2781  OG  SER   174       5.197 -13.162  -7.777  1.00  0.00
ATOM   2782  HG  SER   174       5.008 -13.747  -8.515  1.00  0.00
ATOM   2783  C   SER   174       4.227 -13.349  -4.118  1.00  0.00
ATOM   2784  O   SER   174       4.610 -14.397  -3.589  1.00  0.00
ATOM   2785  N   PRO   175       3.157 -12.636  -3.668  1.00  0.00
ATOM   2786  CD  PRO   175       2.734 -11.313  -4.153  1.00  0.00
ATOM   2787  HD2 PRO   175       2.526 -11.396  -5.219  1.00  0.00
ATOM   2788  HD3 PRO   175       3.559 -10.618  -3.997  1.00  0.00
ATOM   2789  CG  PRO   175       1.496 -10.939  -3.341  1.00  0.00
ATOM   2790  HG2 PRO   175       0.586 -11.237  -3.861  1.00  0.00
ATOM   2791  HG3 PRO   175       1.469  -9.867  -3.147  1.00  0.00
ATOM   2792  CB  PRO   175       1.678 -11.720  -2.048  1.00  0.00
ATOM   2793  HB2 PRO   175       0.693 -11.935  -1.634  1.00  0.00
ATOM   2794  HB3 PRO   175       2.286 -11.217  -1.296  1.00  0.00
ATOM   2795  CA  PRO   175       2.361 -13.035  -2.485  1.00  0.00
ATOM   2796  HA  PRO   175       3.033 -13.393  -1.705  1.00  0.00
ATOM   2797  C   PRO   175       1.364 -14.164  -2.866  1.00  0.00
ATOM   2798  O   PRO   175       0.174 -13.915  -3.071  1.00  0.00
ATOM   2799  N   VAL   176       1.895 -15.400  -2.967  1.00  0.00
ATOM   2800  H   VAL   176       2.867 -15.468  -2.699  1.00  0.00
ATOM   2801  CA  VAL   176       1.222 -16.612  -3.469  1.00  0.00
ATOM   2802  HA  VAL   176       0.665 -16.452  -4.391  1.00  0.00
ATOM   2803  CB  VAL   176       2.214 -17.801  -3.683  1.00  0.00
ATOM   2804  HB  VAL   176       1.640 -18.699  -3.909  1.00  0.00
ATOM   2805  CG1 VAL   176       3.185 -17.506  -4.844  1.00  0.00
ATOM   2806 HG11 VAL   176       3.760 -16.608  -4.618  1.00  0.00
ATOM   2807 HG12 VAL   176       3.864 -18.348  -4.972  1.00  0.00
ATOM   2808 HG13 VAL   176       2.619 -17.353  -5.763  1.00  0.00
ATOM   2809  CG2 VAL   176       2.997 -18.235  -2.421  1.00  0.00
ATOM   2810 HG21 VAL   176       2.295 -18.550  -1.649  1.00  0.00
ATOM   2811 HG22 VAL   176       3.658 -19.065  -2.672  1.00  0.00
ATOM   2812 HG23 VAL   176       3.590 -17.398  -2.054  1.00  0.00
ATOM   2813  C   VAL   176       0.080 -17.089  -2.527  1.00  0.00
ATOM   2814  O   VAL   176      -0.888 -17.645  -3.043  1.00  0.00
ATOM   2815  N   PHE   177       0.159 -16.825  -1.206  1.00  0.00
ATOM   2816  H   PHE   177       1.022 -16.409  -0.886  1.00  0.00
ATOM   2817  CA  PHE   177      -0.871 -17.161  -0.201  1.00  0.00
ATOM   2818  HA  PHE   177      -1.367 -18.096  -0.462  1.00  0.00
ATOM   2819  CB  PHE   177      -0.193 -17.328   1.185  1.00  0.00
ATOM   2820  HB2 PHE   177       0.350 -16.415   1.429  1.00  0.00
ATOM   2821  HB3 PHE   177      -0.948 -17.516   1.949  1.00  0.00
ATOM   2822  CG  PHE   177       0.814 -18.472   1.275  1.00  0.00
ATOM   2823  CD1 PHE   177       0.414 -19.806   1.008  1.00  0.00
ATOM   2824  HD1 PHE   177      -0.620 -20.014   0.728  1.00  0.00
ATOM   2825  CE1 PHE   177       1.334 -20.850   1.102  1.00  0.00
ATOM   2826  HE1 PHE   177       1.016 -21.871   0.897  1.00  0.00
ATOM   2827  CZ  PHE   177       2.657 -20.589   1.457  1.00  0.00
ATOM   2828  HZ  PHE   177       3.370 -21.411   1.524  1.00  0.00
ATOM   2829  CE2 PHE   177       3.069 -19.284   1.726  1.00  0.00
ATOM   2830  HE2 PHE   177       4.105 -19.091   2.005  1.00  0.00
ATOM   2831  CD2 PHE   177       2.163 -18.228   1.638  1.00  0.00
ATOM   2832  HD2 PHE   177       2.490 -17.210   1.850  1.00  0.00
ATOM   2833  C   PHE   177      -2.004 -16.090  -0.158  1.00  0.00
ATOM   2834  O   PHE   177      -2.910 -16.241   0.663  1.00  0.00
ATOM   2835  N   TRP   178      -1.973 -15.067  -1.037  1.00  0.00
ATOM   2836  H   TRP   178      -1.087 -14.938  -1.506  1.00  0.00
ATOM   2837  CA  TRP   178      -3.056 -14.105  -1.312  1.00  0.00
ATOM   2838  HA  TRP   178      -3.918 -14.324  -0.682  1.00  0.00
ATOM   2839  CB  TRP   178      -2.576 -12.659  -1.012  1.00  0.00
ATOM   2840  HB2 TRP   178      -1.592 -12.492  -1.449  1.00  0.00
ATOM   2841  HB3 TRP   178      -3.290 -11.960  -1.449  1.00  0.00
ATOM   2842  CG  TRP   178      -2.466 -12.307   0.443  1.00  0.00
ATOM   2843  CD1 TRP   178      -3.368 -11.579   1.145  1.00  0.00
ATOM   2844  HD1 TRP   178      -4.222 -11.178   0.598  1.00  0.00
ATOM   2845  NE1 TRP   178      -2.978 -11.507   2.466  1.00  0.00
ATOM   2846  HE1 TRP   178      -3.514 -11.018   3.168  1.00  0.00
ATOM   2847  CE2 TRP   178      -1.792 -12.174   2.685  1.00  0.00
ATOM   2848  CZ2 TRP   178      -1.008 -12.401   3.834  1.00  0.00
ATOM   2849  HZ2 TRP   178      -1.392 -12.006   4.775  1.00  0.00
ATOM   2850  CH2 TRP   178       0.204 -13.111   3.713  1.00  0.00
ATOM   2851  HH2 TRP   178       0.840 -13.289   4.579  1.00  0.00
ATOM   2852  CZ3 TRP   178       0.609 -13.602   2.453  1.00  0.00
ATOM   2853  HZ3 TRP   178       1.540 -14.155   2.327  1.00  0.00
ATOM   2854  CE3 TRP   178      -0.195 -13.385   1.308  1.00  0.00
ATOM   2855  HE3 TRP   178       0.180 -13.809   0.377  1.00  0.00
ATOM   2856  CD2 TRP   178      -1.419 -12.671   1.395  1.00  0.00
ATOM   2857  C   TRP   178      -3.547 -14.259  -2.779  1.00  0.00
ATOM   2858  O   TRP   178      -4.409 -13.469  -3.167  1.00  0.00
ATOM   2859  N   TYR   179      -3.005 -15.196  -3.588  1.00  0.00
ATOM   2860  H   TYR   179      -2.356 -15.846  -3.168  1.00  0.00
ATOM   2861  CA  TYR   179      -3.261 -15.302  -5.036  1.00  0.00
ATOM   2862  HA  TYR   179      -3.712 -14.381  -5.405  1.00  0.00
ATOM   2863  CB  TYR   179      -1.928 -15.539  -5.795  1.00  0.00
ATOM   2864  HB2 TYR   179      -1.332 -16.152  -5.119  1.00  0.00
ATOM   2865  HB3 TYR   179      -2.185 -16.120  -6.680  1.00  0.00
ATOM   2866  CG  TYR   179      -1.121 -14.308  -6.212  1.00  0.00
ATOM   2867  CD1 TYR   179      -1.409 -13.009  -5.713  1.00  0.00
ATOM   2868  HD1 TYR   179      -2.205 -12.880  -4.980  1.00  0.00
ATOM   2869  CE1 TYR   179      -0.672 -11.891  -6.158  1.00  0.00
ATOM   2870  HE1 TYR   179      -0.910 -10.898  -5.775  1.00  0.00
ATOM   2871  CZ  TYR   179       0.370 -12.055  -7.097  1.00  0.00
ATOM   2872  OH  TYR   179       1.075 -10.969  -7.530  1.00  0.00
ATOM   2873  HH  TYR   179       0.779 -10.147  -7.132  1.00  0.00
ATOM   2874  CE2 TYR   179       0.679 -13.345  -7.585  1.00  0.00
ATOM   2875  HE2 TYR   179       1.489 -13.477  -8.302  1.00  0.00
ATOM   2876  CD2 TYR   179      -0.063 -14.465  -7.142  1.00  0.00
ATOM   2877  HD2 TYR   179       0.177 -15.460  -7.516  1.00  0.00
ATOM   2878  C   TYR   179      -4.258 -16.450  -5.321  1.00  0.00
ATOM   2879  O   TYR   179      -4.268 -17.481  -4.645  1.00  0.00
ATOM   2880  N   ALA   180      -5.048 -16.231  -6.389  1.00  0.00
ATOM   2881  H   ALA   180      -4.876 -15.350  -6.853  1.00  0.00
ATOM   2882  CA  ALA   180      -6.080 -17.119  -6.940  1.00  0.00
ATOM   2883  HA  ALA   180      -6.684 -17.618  -6.182  1.00  0.00
ATOM   2884  CB  ALA   180      -7.004 -16.244  -7.806  1.00  0.00
ATOM   2885  HB1 ALA   180      -6.416 -15.744  -8.576  1.00  0.00
ATOM   2886  HB2 ALA   180      -7.761 -16.871  -8.278  1.00  0.00
ATOM   2887  HB3 ALA   180      -7.491 -15.497  -7.179  1.00  0.00
ATOM   2888  C   ALA   180      -5.420 -18.219  -7.826  1.00  0.00
ATOM   2889  O   ALA   180      -4.288 -18.036  -8.280  1.00  0.00
ATOM   2890  N   PRO   181      -6.140 -19.349  -8.084  1.00  0.00
ATOM   2891  CD  PRO   181      -7.502 -19.645  -7.618  1.00  0.00
ATOM   2892  HD2 PRO   181      -8.212 -19.184  -8.306  1.00  0.00
ATOM   2893  HD3 PRO   181      -7.629 -19.216  -6.625  1.00  0.00
ATOM   2894  CG  PRO   181      -7.598 -21.165  -7.612  1.00  0.00
ATOM   2895  HG2 PRO   181      -8.630 -21.489  -7.747  1.00  0.00
ATOM   2896  HG3 PRO   181      -7.208 -21.574  -6.681  1.00  0.00
ATOM   2897  CB  PRO   181      -6.730 -21.571  -8.788  1.00  0.00
ATOM   2898  HB2 PRO   181      -7.253 -21.549  -9.745  1.00  0.00
ATOM   2899  HB3 PRO   181      -6.327 -22.570  -8.619  1.00  0.00
ATOM   2900  CA  PRO   181      -5.587 -20.535  -8.791  1.00  0.00
ATOM   2901  HA  PRO   181      -4.763 -20.899  -8.179  1.00  0.00
ATOM   2902  C   PRO   181      -5.084 -20.283 -10.237  1.00  0.00
ATOM   2903  O   PRO   181      -4.134 -20.954 -10.633  1.00  0.00
ATOM   2904  N   GLU   182      -5.676 -19.328 -10.986  1.00  0.00
ATOM   2905  H   GLU   182      -6.498 -18.893 -10.592  1.00  0.00
ATOM   2906  CA  GLU   182      -5.271 -18.951 -12.356  1.00  0.00
ATOM   2907  HA  GLU   182      -4.972 -19.843 -12.906  1.00  0.00
ATOM   2908  CB  GLU   182      -6.445 -18.267 -13.119  1.00  0.00
ATOM   2909  HB2 GLU   182      -6.110 -18.229 -14.155  1.00  0.00
ATOM   2910  HB3 GLU   182      -7.273 -18.971 -13.031  1.00  0.00
ATOM   2911  CG  GLU   182      -6.918 -16.856 -12.676  1.00  0.00
ATOM   2912  HG2 GLU   182      -6.000 -16.268 -12.636  1.00  0.00
ATOM   2913  HG3 GLU   182      -7.557 -16.478 -13.473  1.00  0.00
ATOM   2914  CD  GLU   182      -7.654 -16.744 -11.336  1.00  0.00
ATOM   2915  OE1 GLU   182      -8.137 -17.772 -10.811  1.00  0.00
ATOM   2916  OE2 GLU   182      -7.751 -15.594 -10.860  1.00  0.00
ATOM   2917  C   GLU   182      -4.001 -18.049 -12.354  1.00  0.00
ATOM   2918  O   GLU   182      -3.404 -17.897 -13.418  1.00  0.00
ATOM   2919  N   CYS   183      -3.586 -17.489 -11.201  1.00  0.00
ATOM   2920  H   CYS   183      -4.174 -17.644 -10.394  1.00  0.00
ATOM   2921  CA  CYS   183      -2.353 -16.693 -11.027  1.00  0.00
ATOM   2922  HA  CYS   183      -2.114 -16.202 -11.970  1.00  0.00
ATOM   2923  CB  CYS   183      -2.500 -15.610  -9.931  1.00  0.00
ATOM   2924  HB2 CYS   183      -2.645 -16.051  -8.945  1.00  0.00
ATOM   2925  HB3 CYS   183      -1.640 -14.941  -9.907  1.00  0.00
ATOM   2926  SG  CYS   183      -3.945 -14.561 -10.228  1.00  0.00
ATOM   2927  HG  CYS   183      -3.777 -13.787  -9.160  1.00  0.00
ATOM   2928  C   CYS   183      -1.189 -17.630 -10.603  1.00  0.00
ATOM   2929  O   CYS   183      -0.040 -17.280 -10.870  1.00  0.00
ATOM   2930  N   LEU   184      -1.484 -18.783  -9.967  1.00  0.00
ATOM   2931  H   LEU   184      -2.468 -18.979  -9.844  1.00  0.00
ATOM   2932  CA  LEU   184      -0.510 -19.768  -9.473  1.00  0.00
ATOM   2933  HA  LEU   184       0.422 -19.278  -9.190  1.00  0.00
ATOM   2934  CB  LEU   184      -1.100 -20.473  -8.221  1.00  0.00
ATOM   2935  HB2 LEU   184      -2.045 -20.861  -8.603  1.00  0.00
ATOM   2936  HB3 LEU   184      -0.460 -21.305  -7.928  1.00  0.00
ATOM   2937  CG  LEU   184      -1.372 -19.570  -6.990  1.00  0.00
ATOM   2938  HG  LEU   184      -1.992 -18.729  -7.299  1.00  0.00
ATOM   2939  CD1 LEU   184      -2.097 -20.361  -5.885  1.00  0.00
ATOM   2940 HD11 LEU   184      -1.478 -21.203  -5.574  1.00  0.00
ATOM   2941 HD12 LEU   184      -2.278 -19.710  -5.030  1.00  0.00
ATOM   2942 HD13 LEU   184      -3.049 -20.732  -6.266  1.00  0.00
ATOM   2943  CD2 LEU   184      -0.104 -18.896  -6.438  1.00  0.00
ATOM   2944 HD21 LEU   184       0.342 -18.271  -7.211  1.00  0.00
ATOM   2945 HD22 LEU   184      -0.365 -18.280  -5.577  1.00  0.00
ATOM   2946 HD23 LEU   184       0.611 -19.661  -6.132  1.00  0.00
ATOM   2947  C   LEU   184      -0.241 -20.845 -10.564  1.00  0.00
ATOM   2948  O   LEU   184       0.855 -21.406 -10.553  1.00  0.00
ATOM   2949  N   LYS   185      -1.213 -21.135 -11.456  1.00  0.00
ATOM   2950  H   LYS   185      -2.034 -20.547 -11.427  1.00  0.00
ATOM   2951  CA  LYS   185      -1.180 -22.240 -12.429  1.00  0.00
ATOM   2952  HA  LYS   185      -0.386 -22.947 -12.185  1.00  0.00
ATOM   2953  CB  LYS   185      -2.541 -22.985 -12.375  1.00  0.00
ATOM   2954  HB2 LYS   185      -2.770 -23.150 -11.322  1.00  0.00
ATOM   2955  HB3 LYS   185      -3.286 -22.317 -12.807  1.00  0.00
ATOM   2956  CG  LYS   185      -2.564 -24.333 -13.124  1.00  0.00
ATOM   2957  HG2 LYS   185      -2.461 -24.102 -14.184  1.00  0.00
ATOM   2958  HG3 LYS   185      -1.690 -24.891 -12.788  1.00  0.00
ATOM   2959  CD  LYS   185      -3.836 -25.184 -12.903  1.00  0.00
ATOM   2960  HD2 LYS   185      -3.640 -26.153 -13.362  1.00  0.00
ATOM   2961  HD3 LYS   185      -3.938 -25.309 -11.825  1.00  0.00
ATOM   2962  CE  LYS   185      -5.141 -24.597 -13.479  1.00  0.00
ATOM   2963  HE2 LYS   185      -4.905 -24.139 -14.439  1.00  0.00
ATOM   2964  HE3 LYS   185      -5.838 -25.420 -13.631  1.00  0.00
ATOM   2965  NZ  LYS   185      -5.756 -23.591 -12.593  1.00  0.00
ATOM   2966  HZ1 LYS   185      -5.110 -22.827 -12.453  1.00  0.00
ATOM   2967  HZ2 LYS   185      -6.602 -23.241 -13.018  1.00  0.00
ATOM   2968  HZ3 LYS   185      -5.975 -24.014 -11.703  1.00  0.00
ATOM   2969  C   LYS   185      -0.906 -21.638 -13.831  1.00  0.00
ATOM   2970  O   LYS   185       0.087 -22.026 -14.445  1.00  0.00
ATOM   2971  N   GLU   186      -1.789 -20.746 -14.328  1.00  0.00
ATOM   2972  H   GLU   186      -2.542 -20.466 -13.716  1.00  0.00
ATOM   2973  CA  GLU   186      -1.749 -20.182 -15.693  1.00  0.00
ATOM   2974  HA  GLU   186      -1.293 -20.887 -16.386  1.00  0.00
ATOM   2975  CB  GLU   186      -3.204 -19.894 -16.162  1.00  0.00
ATOM   2976  HB2 GLU   186      -3.732 -19.449 -15.318  1.00  0.00
ATOM   2977  HB3 GLU   186      -3.142 -19.170 -16.974  1.00  0.00
ATOM   2978  CG  GLU   186      -3.973 -21.147 -16.646  1.00  0.00
ATOM   2979  HG2 GLU   186      -3.887 -21.887 -15.851  1.00  0.00
ATOM   2980  HG3 GLU   186      -5.019 -20.865 -16.769  1.00  0.00
ATOM   2981  CD  GLU   186      -3.447 -21.744 -17.960  1.00  0.00
ATOM   2982  OE1 GLU   186      -3.099 -20.949 -18.862  1.00  0.00
ATOM   2983  OE2 GLU   186      -3.415 -22.990 -18.045  1.00  0.00
ATOM   2984  C   GLU   186      -0.912 -18.876 -15.750  1.00  0.00
ATOM   2985  O   GLU   186      -0.541 -18.484 -16.858  1.00  0.00
ATOM   2986  N   TYR   187      -0.637 -18.217 -14.602  1.00  0.00
ATOM   2987  H   TYR   187      -1.153 -18.561 -13.805  1.00  0.00
ATOM   2988  CA  TYR   187       0.148 -16.974 -14.445  1.00  0.00
ATOM   2989  HA  TYR   187       0.153 -16.693 -13.392  1.00  0.00
ATOM   2990  CB  TYR   187       1.620 -17.137 -14.923  1.00  0.00
ATOM   2991  HB2 TYR   187       1.572 -17.345 -15.992  1.00  0.00
ATOM   2992  HB3 TYR   187       2.126 -16.184 -14.761  1.00  0.00
ATOM   2993  CG  TYR   187       2.392 -18.246 -14.223  1.00  0.00
ATOM   2994  CD1 TYR   187       2.678 -19.457 -14.899  1.00  0.00
ATOM   2995  HD1 TYR   187       2.356 -19.590 -15.933  1.00  0.00
ATOM   2996  CE1 TYR   187       3.379 -20.490 -14.240  1.00  0.00
ATOM   2997  HE1 TYR   187       3.592 -21.423 -14.763  1.00  0.00
ATOM   2998  CZ  TYR   187       3.793 -20.321 -12.898  1.00  0.00
ATOM   2999  OH  TYR   187       4.478 -21.315 -12.265  1.00  0.00
ATOM   3000  HH  TYR   187       4.625 -22.083 -12.822  1.00  0.00
ATOM   3001  CE2 TYR   187       3.508 -19.114 -12.218  1.00  0.00
ATOM   3002  HE2 TYR   187       3.823 -18.985 -11.183  1.00  0.00
ATOM   3003  CD2 TYR   187       2.813 -18.077 -12.881  1.00  0.00
ATOM   3004  HD2 TYR   187       2.600 -17.144 -12.358  1.00  0.00
ATOM   3005  C   TYR   187      -0.596 -15.753 -15.055  1.00  0.00
ATOM   3006  O   TYR   187       0.069 -14.801 -15.457  1.00  0.00
ATOM   3007  N   LYS   188      -1.941 -15.783 -15.118  1.00  0.00
ATOM   3008  H   LYS   188      -2.381 -16.614 -14.750  1.00  0.00
ATOM   3009  CA  LYS   188      -2.802 -14.706 -15.628  1.00  0.00
ATOM   3010  HA  LYS   188      -2.223 -14.006 -16.231  1.00  0.00
ATOM   3011  CB  LYS   188      -3.907 -15.324 -16.514  1.00  0.00
ATOM   3012  HB2 LYS   188      -4.402 -16.097 -15.925  1.00  0.00
ATOM   3013  HB3 LYS   188      -4.619 -14.533 -16.745  1.00  0.00
ATOM   3014  CG  LYS   188      -3.379 -15.937 -17.822  1.00  0.00
ATOM   3015  HG2 LYS   188      -2.853 -15.157 -18.371  1.00  0.00
ATOM   3016  HG3 LYS   188      -2.680 -16.732 -17.563  1.00  0.00
ATOM   3017  CD  LYS   188      -4.507 -16.512 -18.700  1.00  0.00
ATOM   3018  HD2 LYS   188      -5.010 -17.281 -18.114  1.00  0.00
ATOM   3019  HD3 LYS   188      -5.202 -15.698 -18.904  1.00  0.00
ATOM   3020  CE  LYS   188      -4.022 -17.115 -20.028  1.00  0.00
ATOM   3021  HE2 LYS   188      -4.896 -17.451 -20.587  1.00  0.00
ATOM   3022  HE3 LYS   188      -3.510 -16.333 -20.589  1.00  0.00
ATOM   3023  NZ  LYS   188      -3.105 -18.251 -19.822  1.00  0.00
ATOM   3024  HZ1 LYS   188      -3.579 -18.976 -19.303  1.00  0.00
ATOM   3025  HZ2 LYS   188      -2.813 -18.614 -20.718  1.00  0.00
ATOM   3026  HZ3 LYS   188      -2.295 -17.941 -19.305  1.00  0.00
ATOM   3027  C   LYS   188      -3.433 -14.060 -14.376  1.00  0.00
ATOM   3028  O   LYS   188      -4.018 -14.763 -13.549  1.00  0.00
ATOM   3029  N   PHE   189      -3.340 -12.722 -14.289  1.00  0.00
ATOM   3030  H   PHE   189      -2.800 -12.255 -15.005  1.00  0.00
ATOM   3031  CA  PHE   189      -3.904 -11.913 -13.204  1.00  0.00
ATOM   3032  HA  PHE   189      -4.403 -12.554 -12.477  1.00  0.00
ATOM   3033  CB  PHE   189      -2.773 -11.137 -12.485  1.00  0.00
ATOM   3034  HB2 PHE   189      -1.936 -11.820 -12.342  1.00  0.00
ATOM   3035  HB3 PHE   189      -2.438 -10.265 -13.046  1.00  0.00
ATOM   3036  CG  PHE   189      -3.170 -10.640 -11.105  1.00  0.00
ATOM   3037  CD1 PHE   189      -2.686 -11.285  -9.938  1.00  0.00
ATOM   3038  HD1 PHE   189      -1.963 -12.096 -10.021  1.00  0.00
ATOM   3039  CE1 PHE   189      -3.138 -10.880  -8.685  1.00  0.00
ATOM   3040  HE1 PHE   189      -2.768 -11.380  -7.790  1.00  0.00
ATOM   3041  CZ  PHE   189      -4.060  -9.841  -8.571  1.00  0.00
ATOM   3042  HZ  PHE   189      -4.424  -9.549  -7.587  1.00  0.00
ATOM   3043  CE2 PHE   189      -4.515  -9.177  -9.708  1.00  0.00
ATOM   3044  HE2 PHE   189      -5.217  -8.349  -9.605  1.00  0.00
ATOM   3045  CD2 PHE   189      -4.079  -9.565 -10.969  1.00  0.00
ATOM   3046  HD2 PHE   189      -4.438  -9.040 -11.855  1.00  0.00
ATOM   3047  C   PHE   189      -4.960 -11.007 -13.874  1.00  0.00
ATOM   3048  O   PHE   189      -4.615 -10.117 -14.651  1.00  0.00
ATOM   3049  N   TYR   190      -6.231 -11.263 -13.519  1.00  0.00
ATOM   3050  H   TYR   190      -6.322 -12.019 -12.856  1.00  0.00
ATOM   3051  CA  TYR   190      -7.451 -10.566 -13.954  1.00  0.00
ATOM   3052  HA  TYR   190      -7.321 -10.126 -14.943  1.00  0.00
ATOM   3053  CB  TYR   190      -8.601 -11.614 -14.023  1.00  0.00
ATOM   3054  HB2 TYR   190      -8.661 -12.056 -13.028  1.00  0.00
ATOM   3055  HB3 TYR   190      -9.513 -11.055 -14.227  1.00  0.00
ATOM   3056  CG  TYR   190      -8.440 -12.721 -15.060  1.00  0.00
ATOM   3057  CD1 TYR   190      -9.170 -12.671 -16.275  1.00  0.00
ATOM   3058  HD1 TYR   190      -9.861 -11.847 -16.458  1.00  0.00
ATOM   3059  CE1 TYR   190      -9.005 -13.685 -17.248  1.00  0.00
ATOM   3060  HE1 TYR   190      -9.568 -13.641 -18.180  1.00  0.00
ATOM   3061  CZ  TYR   190      -8.111 -14.752 -17.013  1.00  0.00
ATOM   3062  OH  TYR   190      -7.933 -15.719 -17.961  1.00  0.00
ATOM   3063  HH  TYR   190      -8.465 -15.575 -18.748  1.00  0.00
ATOM   3064  CE2 TYR   190      -7.400 -14.820 -15.794  1.00  0.00
ATOM   3065  HE2 TYR   190      -6.721 -15.652 -15.607  1.00  0.00
ATOM   3066  CD2 TYR   190      -7.567 -13.812 -14.820  1.00  0.00
ATOM   3067  HD2 TYR   190      -7.024 -13.869 -13.876  1.00  0.00
ATOM   3068  C   TYR   190      -7.802  -9.478 -12.896  1.00  0.00
ATOM   3069  O   TYR   190      -7.116  -9.317 -11.885  1.00  0.00
ATOM   3070  N   TYR   191      -8.909  -8.745 -13.132  1.00  0.00
ATOM   3071  H   TYR   191      -9.321  -8.803 -14.053  1.00  0.00
ATOM   3072  CA  TYR   191      -9.536  -7.844 -12.140  1.00  0.00
ATOM   3073  HA  TYR   191      -8.774  -7.216 -11.678  1.00  0.00
ATOM   3074  CB  TYR   191     -10.580  -6.933 -12.825  1.00  0.00
ATOM   3075  HB2 TYR   191     -11.254  -7.605 -13.356  1.00  0.00
ATOM   3076  HB3 TYR   191     -11.128  -6.417 -12.037  1.00  0.00
ATOM   3077  CG  TYR   191     -10.010  -5.911 -13.800  1.00  0.00
ATOM   3078  CD1 TYR   191      -9.127  -4.902 -13.340  1.00  0.00
ATOM   3079  HD1 TYR   191      -8.837  -4.878 -12.290  1.00  0.00
ATOM   3080  CE1 TYR   191      -8.624  -3.931 -14.235  1.00  0.00
ATOM   3081  HE1 TYR   191      -7.944  -3.158 -13.877  1.00  0.00
ATOM   3082  CZ  TYR   191      -9.005  -3.963 -15.594  1.00  0.00
ATOM   3083  OH  TYR   191      -8.534  -3.021 -16.457  1.00  0.00
ATOM   3084  HH  TYR   191      -7.952  -2.385 -16.036  1.00  0.00
ATOM   3085  CE2 TYR   191      -9.875  -4.973 -16.064  1.00  0.00
ATOM   3086  HE2 TYR   191     -10.159  -5.002 -17.115  1.00  0.00
ATOM   3087  CD2 TYR   191     -10.376  -5.947 -15.169  1.00  0.00
ATOM   3088  HD2 TYR   191     -11.045  -6.727 -15.531  1.00  0.00
ATOM   3089  C   TYR   191     -10.214  -8.687 -11.022  1.00  0.00
ATOM   3090  O   TYR   191     -10.135  -8.295  -9.859  1.00  0.00
ATOM   3091  N   ALA   192     -10.779  -9.867 -11.354  1.00  0.00
ATOM   3092  H   ALA   192     -10.829 -10.073 -12.341  1.00  0.00
ATOM   3093  CA  ALA   192     -11.354 -10.836 -10.407  1.00  0.00
ATOM   3094  HA  ALA   192     -12.065 -10.330  -9.754  1.00  0.00
ATOM   3095  CB  ALA   192     -12.103 -11.920 -11.202  1.00  0.00
ATOM   3096  HB1 ALA   192     -11.403 -12.442 -11.854  1.00  0.00
ATOM   3097  HB2 ALA   192     -12.554 -12.632 -10.510  1.00  0.00
ATOM   3098  HB3 ALA   192     -12.883 -11.455 -11.805  1.00  0.00
ATOM   3099  C   ALA   192     -10.269 -11.487  -9.504  1.00  0.00
ATOM   3100  O   ALA   192     -10.633 -12.040  -8.468  1.00  0.00
ATOM   3101  N   SER   193      -8.974 -11.417  -9.869  1.00  0.00
ATOM   3102  H   SER   193      -8.782 -10.955 -10.746  1.00  0.00
ATOM   3103  CA  SER   193      -7.841 -11.975  -9.110  1.00  0.00
ATOM   3104  HA  SER   193      -8.091 -12.964  -8.727  1.00  0.00
ATOM   3105  CB  SER   193      -6.618 -12.101 -10.041  1.00  0.00
ATOM   3106  HB2 SER   193      -6.354 -11.103 -10.391  1.00  0.00
ATOM   3107  HB3 SER   193      -5.792 -12.512  -9.461  1.00  0.00
ATOM   3108  OG  SER   193      -6.876 -12.938 -11.152  1.00  0.00
ATOM   3109  HG  SER   193      -6.092 -12.989 -11.703  1.00  0.00
ATOM   3110  C   SER   193      -7.501 -11.058  -7.899  1.00  0.00
ATOM   3111  O   SER   193      -7.091 -11.595  -6.871  1.00  0.00
ATOM   3112  N   ASP   194      -7.749  -9.731  -7.978  1.00  0.00
ATOM   3113  H   ASP   194      -8.014  -9.373  -8.884  1.00  0.00
ATOM   3114  CA  ASP   194      -7.644  -8.779  -6.852  1.00  0.00
ATOM   3115  HA  ASP   194      -6.717  -8.972  -6.312  1.00  0.00
ATOM   3116  CB  ASP   194      -7.642  -7.301  -7.328  1.00  0.00
ATOM   3117  HB2 ASP   194      -8.344  -7.302  -8.162  1.00  0.00
ATOM   3118  HB3 ASP   194      -8.040  -6.689  -6.519  1.00  0.00
ATOM   3119  CG  ASP   194      -6.299  -6.726  -7.791  1.00  0.00
ATOM   3120  OD1 ASP   194      -5.253  -7.100  -7.218  1.00  0.00
ATOM   3121  OD2 ASP   194      -6.344  -5.862  -8.692  1.00  0.00
ATOM   3122  C   ASP   194      -8.835  -8.970  -5.866  1.00  0.00
ATOM   3123  O   ASP   194      -8.649  -8.673  -4.687  1.00  0.00
ATOM   3124  N   VAL   195     -10.003  -9.482  -6.317  1.00  0.00
ATOM   3125  H   VAL   195     -10.067  -9.638  -7.313  1.00  0.00
ATOM   3126  CA  VAL   195     -11.183  -9.790  -5.481  1.00  0.00
ATOM   3127  HA  VAL   195     -11.417  -9.033  -4.731  1.00  0.00
ATOM   3128  CB  VAL   195     -12.462 -10.053  -6.342  1.00  0.00
ATOM   3129  HB  VAL   195     -12.144 -10.690  -7.167  1.00  0.00
ATOM   3130  CG1 VAL   195     -13.657 -10.715  -5.609  1.00  0.00
ATOM   3131 HG11 VAL   195     -13.976 -10.078  -4.784  1.00  0.00
ATOM   3132 HG12 VAL   195     -14.485 -10.847  -6.306  1.00  0.00
ATOM   3133 HG13 VAL   195     -13.352 -11.687  -5.220  1.00  0.00
ATOM   3134  CG2 VAL   195     -12.909  -8.757  -7.052  1.00  0.00
ATOM   3135 HG21 VAL   195     -12.108  -8.404  -7.703  1.00  0.00
ATOM   3136 HG22 VAL   195     -13.799  -8.956  -7.648  1.00  0.00
ATOM   3137 HG23 VAL   195     -13.133  -7.993  -6.308  1.00  0.00
ATOM   3138  C   VAL   195     -10.896 -11.036  -4.593  1.00  0.00
ATOM   3139  O   VAL   195     -11.360 -11.045  -3.452  1.00  0.00
ATOM   3140  N   TRP   196     -10.092 -12.013  -5.071  1.00  0.00
ATOM   3141  H   TRP   196      -9.877 -11.981  -6.056  1.00  0.00
ATOM   3142  CA  TRP   196      -9.586 -13.153  -4.280  1.00  0.00
ATOM   3143  HA  TRP   196     -10.416 -13.652  -3.780  1.00  0.00
ATOM   3144  CB  TRP   196      -8.873 -14.176  -5.198  1.00  0.00
ATOM   3145  HB2 TRP   196      -9.571 -14.511  -5.966  1.00  0.00
ATOM   3146  HB3 TRP   196      -8.020 -13.689  -5.671  1.00  0.00
ATOM   3147  CG  TRP   196      -8.344 -15.416  -4.525  1.00  0.00
ATOM   3148  CD1 TRP   196      -7.273 -15.455  -3.699  1.00  0.00
ATOM   3149  HD1 TRP   196      -6.735 -14.520  -3.544  1.00  0.00
ATOM   3150  NE1 TRP   196      -7.095 -16.730  -3.215  1.00  0.00
ATOM   3151  HE1 TRP   196      -6.359 -16.976  -2.570  1.00  0.00
ATOM   3152  CE2 TRP   196      -8.030 -17.599  -3.729  1.00  0.00
ATOM   3153  CZ2 TRP   196      -8.261 -18.976  -3.549  1.00  0.00
ATOM   3154  HZ2 TRP   196      -7.600 -19.497  -2.855  1.00  0.00
ATOM   3155  CH2 TRP   196      -9.311 -19.599  -4.257  1.00  0.00
ATOM   3156  HH2 TRP   196      -9.521 -20.662  -4.137  1.00  0.00
ATOM   3157  CZ3 TRP   196     -10.108 -18.839  -5.140  1.00  0.00
ATOM   3158  HZ3 TRP   196     -10.918 -19.292  -5.712  1.00  0.00
ATOM   3159  CE3 TRP   196      -9.872 -17.454  -5.306  1.00  0.00
ATOM   3160  HE3 TRP   196     -10.532 -16.943  -6.007  1.00  0.00
ATOM   3161  CD2 TRP   196      -8.834 -16.792  -4.598  1.00  0.00
ATOM   3162  C   TRP   196      -8.659 -12.630  -3.157  1.00  0.00
ATOM   3163  O   TRP   196      -8.827 -13.052  -2.011  1.00  0.00
ATOM   3164  N   SER   197      -7.746 -11.699  -3.491  1.00  0.00
ATOM   3165  H   SER   197      -7.716 -11.446  -4.468  1.00  0.00
ATOM   3166  CA  SER   197      -6.774 -11.076  -2.580  1.00  0.00
ATOM   3167  HA  SER   197      -6.242 -11.843  -2.015  1.00  0.00
ATOM   3168  CB  SER   197      -5.745 -10.263  -3.395  1.00  0.00
ATOM   3169  HB2 SER   197      -6.265  -9.409  -3.830  1.00  0.00
ATOM   3170  HB3 SER   197      -4.978  -9.909  -2.705  1.00  0.00
ATOM   3171  OG  SER   197      -5.137 -11.020  -4.428  1.00  0.00
ATOM   3172  HG  SER   197      -4.509 -10.469  -4.901  1.00  0.00
ATOM   3173  C   SER   197      -7.489 -10.174  -1.536  1.00  0.00
ATOM   3174  O   SER   197      -6.978 -10.083  -0.421  1.00  0.00
ATOM   3175  N   PHE   198      -8.677  -9.604  -1.852  1.00  0.00
ATOM   3176  H   PHE   198      -8.942  -9.650  -2.826  1.00  0.00
ATOM   3177  CA  PHE   198      -9.564  -8.882  -0.919  1.00  0.00
ATOM   3178  HA  PHE   198      -8.971  -8.187  -0.324  1.00  0.00
ATOM   3179  CB  PHE   198     -10.660  -8.078  -1.676  1.00  0.00
ATOM   3180  HB2 PHE   198     -10.133  -7.195  -2.037  1.00  0.00
ATOM   3181  HB3 PHE   198     -11.115  -8.598  -2.518  1.00  0.00
ATOM   3182  CG  PHE   198     -11.808  -7.574  -0.802  1.00  0.00
ATOM   3183  CD1 PHE   198     -11.565  -6.596   0.194  1.00  0.00
ATOM   3184  HD1 PHE   198     -10.598  -6.094   0.241  1.00  0.00
ATOM   3185  CE1 PHE   198     -12.562  -6.275   1.112  1.00  0.00
ATOM   3186  HE1 PHE   198     -12.367  -5.530   1.883  1.00  0.00
ATOM   3187  CZ  PHE   198     -13.806  -6.904   1.049  1.00  0.00
ATOM   3188  HZ  PHE   198     -14.572  -6.656   1.784  1.00  0.00
ATOM   3189  CE2 PHE   198     -14.072  -7.845   0.054  1.00  0.00
ATOM   3190  HE2 PHE   198     -15.053  -8.317   0.003  1.00  0.00
ATOM   3191  CD2 PHE   198     -13.086  -8.183  -0.874  1.00  0.00
ATOM   3192  HD2 PHE   198     -13.300  -8.915  -1.653  1.00  0.00
ATOM   3193  C   PHE   198     -10.216  -9.877   0.077  1.00  0.00
ATOM   3194  O   PHE   198     -10.344  -9.508   1.242  1.00  0.00
ATOM   3195  N   GLY   199     -10.600 -11.095  -0.356  1.00  0.00
ATOM   3196  H   GLY   199     -10.480 -11.302  -1.337  1.00  0.00
ATOM   3197  CA  GLY   199     -11.178 -12.134   0.510  1.00  0.00
ATOM   3198  HA2 GLY   199     -12.054 -11.720   1.007  1.00  0.00
ATOM   3199  HA3 GLY   199     -11.479 -12.975  -0.115  1.00  0.00
ATOM   3200  C   GLY   199     -10.181 -12.633   1.580  1.00  0.00
ATOM   3201  O   GLY   199     -10.593 -12.936   2.699  1.00  0.00
ATOM   3202  N   VAL   200      -8.874 -12.671   1.253  1.00  0.00
ATOM   3203  H   VAL   200      -8.652 -12.443   0.295  1.00  0.00
ATOM   3204  CA  VAL   200      -7.772 -13.036   2.158  1.00  0.00
ATOM   3205  HA  VAL   200      -8.080 -13.818   2.852  1.00  0.00
ATOM   3206  CB  VAL   200      -6.516 -13.534   1.372  1.00  0.00
ATOM   3207  HB  VAL   200      -6.165 -12.704   0.758  1.00  0.00
ATOM   3208  CG1 VAL   200      -5.371 -14.017   2.286  1.00  0.00
ATOM   3209 HG11 VAL   200      -5.721 -14.847   2.901  1.00  0.00
ATOM   3210 HG12 VAL   200      -4.532 -14.348   1.674  1.00  0.00
ATOM   3211 HG13 VAL   200      -5.049 -13.199   2.930  1.00  0.00
ATOM   3212  CG2 VAL   200      -6.860 -14.682   0.402  1.00  0.00
ATOM   3213 HG21 VAL   200      -7.599 -14.338  -0.321  1.00  0.00
ATOM   3214 HG22 VAL   200      -5.958 -14.997  -0.123  1.00  0.00
ATOM   3215 HG23 VAL   200      -7.266 -15.523   0.963  1.00  0.00
ATOM   3216  C   VAL   200      -7.372 -11.804   3.029  1.00  0.00
ATOM   3217  O   VAL   200      -6.965 -12.025   4.169  1.00  0.00
ATOM   3218  N   THR   201      -7.576 -10.550   2.562  1.00  0.00
ATOM   3219  H   THR   201      -7.922 -10.471   1.617  1.00  0.00
ATOM   3220  CA  THR   201      -7.371  -9.306   3.342  1.00  0.00
ATOM   3221  HA  THR   201      -6.385  -9.380   3.800  1.00  0.00
ATOM   3222  CB  THR   201      -7.416  -8.019   2.458  1.00  0.00
ATOM   3223  HB  THR   201      -8.409  -7.981   2.012  1.00  0.00
ATOM   3224  CG2 THR   201      -7.138  -6.696   3.209  1.00  0.00
ATOM   3225 HG21 THR   201      -6.144  -6.733   3.655  1.00  0.00
ATOM   3226 HG22 THR   201      -7.191  -5.862   2.508  1.00  0.00
ATOM   3227 HG23 THR   201      -7.883  -6.561   3.992  1.00  0.00
ATOM   3228  OG1 THR   201      -6.408  -8.099   1.474  1.00  0.00
ATOM   3229  HG1 THR   201      -6.432  -7.309   0.927  1.00  0.00
ATOM   3230  C   THR   201      -8.522  -9.163   4.378  1.00  0.00
ATOM   3231  O   THR   201      -8.232  -8.790   5.511  1.00  0.00
ATOM   3232  N   LEU   202      -9.773  -9.522   4.014  1.00  0.00
ATOM   3233  H   LEU   202      -9.878  -9.752   3.036  1.00  0.00
ATOM   3234  CA  LEU   202     -10.973  -9.551   4.871  1.00  0.00
ATOM   3235  HA  LEU   202     -11.106  -8.594   5.376  1.00  0.00
ATOM   3236  CB  LEU   202     -12.220  -9.823   3.984  1.00  0.00
ATOM   3237  HB2 LEU   202     -12.169  -9.020   3.249  1.00  0.00
ATOM   3238  HB3 LEU   202     -12.095 -10.783   3.482  1.00  0.00
ATOM   3239  CG  LEU   202     -13.599  -9.786   4.694  1.00  0.00
ATOM   3240  HG  LEU   202     -13.620 -10.594   5.425  1.00  0.00
ATOM   3241  CD1 LEU   202     -13.865  -8.448   5.402  1.00  0.00
ATOM   3242 HD11 LEU   202     -13.844  -7.639   4.671  1.00  0.00
ATOM   3243 HD12 LEU   202     -14.843  -8.478   5.882  1.00  0.00
ATOM   3244 HD13 LEU   202     -13.096  -8.275   6.156  1.00  0.00
ATOM   3245  CD2 LEU   202     -14.735 -10.103   3.703  1.00  0.00
ATOM   3246 HD21 LEU   202     -14.584 -11.097   3.283  1.00  0.00
ATOM   3247 HD22 LEU   202     -15.692 -10.072   4.225  1.00  0.00
ATOM   3248 HD23 LEU   202     -14.734  -9.365   2.901  1.00  0.00
ATOM   3249  C   LEU   202     -10.797 -10.630   5.972  1.00  0.00
ATOM   3250  O   LEU   202     -11.138 -10.346   7.120  1.00  0.00
ATOM   3251  N   TYR   203     -10.197 -11.795   5.643  1.00  0.00
ATOM   3252  H   TYR   203     -10.047 -11.943   4.655  1.00  0.00
ATOM   3253  CA  TYR   203      -9.839 -12.879   6.573  1.00  0.00
ATOM   3254  HA  TYR   203     -10.711 -13.175   7.156  1.00  0.00
ATOM   3255  CB  TYR   203      -9.333 -14.111   5.780  1.00  0.00
ATOM   3256  HB2 TYR   203     -10.227 -14.474   5.273  1.00  0.00
ATOM   3257  HB3 TYR   203      -8.604 -13.783   5.039  1.00  0.00
ATOM   3258  CG  TYR   203      -8.735 -15.231   6.619  1.00  0.00
ATOM   3259  CD1 TYR   203      -9.568 -16.049   7.418  1.00  0.00
ATOM   3260  HD1 TYR   203     -10.650 -15.927   7.377  1.00  0.00
ATOM   3261  CE1 TYR   203      -8.999 -17.023   8.267  1.00  0.00
ATOM   3262  HE1 TYR   203      -9.644 -17.650   8.884  1.00  0.00
ATOM   3263  CZ  TYR   203      -7.600 -17.198   8.305  1.00  0.00
ATOM   3264  OH  TYR   203      -7.063 -18.129   9.140  1.00  0.00
ATOM   3265  HH  TYR   203      -7.726 -18.602   9.650  1.00  0.00
ATOM   3266  CE2 TYR   203      -6.764 -16.397   7.493  1.00  0.00
ATOM   3267  HE2 TYR   203      -5.683 -16.541   7.510  1.00  0.00
ATOM   3268  CD2 TYR   203      -7.331 -15.409   6.661  1.00  0.00
ATOM   3269  HD2 TYR   203      -6.688 -14.778   6.047  1.00  0.00
ATOM   3270  C   TYR   203      -8.801 -12.375   7.613  1.00  0.00
ATOM   3271  O   TYR   203      -8.978 -12.671   8.795  1.00  0.00
ATOM   3272  N   GLU   204      -7.795 -11.578   7.191  1.00  0.00
ATOM   3273  H   GLU   204      -7.706 -11.452   6.192  1.00  0.00
ATOM   3274  CA  GLU   204      -6.792 -10.946   8.066  1.00  0.00
ATOM   3275  HA  GLU   204      -6.345 -11.705   8.708  1.00  0.00
ATOM   3276  CB  GLU   204      -5.671 -10.270   7.248  1.00  0.00
ATOM   3277  HB2 GLU   204      -6.156  -9.678   6.472  1.00  0.00
ATOM   3278  HB3 GLU   204      -5.136  -9.608   7.928  1.00  0.00
ATOM   3279  CG  GLU   204      -4.677 -11.251   6.599  1.00  0.00
ATOM   3280  HG2 GLU   204      -4.238 -11.895   7.361  1.00  0.00
ATOM   3281  HG3 GLU   204      -5.234 -11.859   5.886  1.00  0.00
ATOM   3282  CD  GLU   204      -3.567 -10.498   5.867  1.00  0.00
ATOM   3283  OE1 GLU   204      -3.835 -10.000   4.752  1.00  0.00
ATOM   3284  OE2 GLU   204      -2.466 -10.405   6.454  1.00  0.00
ATOM   3285  C   GLU   204      -7.451  -9.915   9.021  1.00  0.00
ATOM   3286  O   GLU   204      -7.026  -9.859  10.171  1.00  0.00
ATOM   3287  N   LEU   205      -8.487  -9.163   8.587  1.00  0.00
ATOM   3288  H   LEU   205      -8.798  -9.297   7.635  1.00  0.00
ATOM   3289  CA  LEU   205      -9.150  -8.125   9.400  1.00  0.00
ATOM   3290  HA  LEU   205      -8.391  -7.516   9.891  1.00  0.00
ATOM   3291  CB  LEU   205     -10.045  -7.198   8.530  1.00  0.00
ATOM   3292  HB2 LEU   205     -10.681  -7.948   8.061  1.00  0.00
ATOM   3293  HB3 LEU   205     -10.653  -6.553   9.165  1.00  0.00
ATOM   3294  CG  LEU   205      -9.356  -6.340   7.428  1.00  0.00
ATOM   3295  HG  LEU   205      -9.303  -6.926   6.511  1.00  0.00
ATOM   3296  CD1 LEU   205     -10.140  -5.041   7.163  1.00  0.00
ATOM   3297 HD11 LEU   205     -10.192  -4.453   8.080  1.00  0.00
ATOM   3298 HD12 LEU   205      -9.635  -4.462   6.389  1.00  0.00
ATOM   3299 HD13 LEU   205     -11.149  -5.286   6.832  1.00  0.00
ATOM   3300  CD2 LEU   205      -7.861  -6.039   7.665  1.00  0.00
ATOM   3301 HD21 LEU   205      -7.305  -6.976   7.720  1.00  0.00
ATOM   3302 HD22 LEU   205      -7.476  -5.436   6.843  1.00  0.00
ATOM   3303 HD23 LEU   205      -7.744  -5.492   8.601  1.00  0.00
ATOM   3304  C   LEU   205      -9.997  -8.789  10.521  1.00  0.00
ATOM   3305  O   LEU   205      -9.926  -8.318  11.656  1.00  0.00
ATOM   3306  N   LEU   206     -10.729  -9.882  10.213  1.00  0.00
ATOM   3307  H   LEU   206     -10.696 -10.187   9.251  1.00  0.00
ATOM   3308  CA  LEU   206     -11.612 -10.607  11.147  1.00  0.00
ATOM   3309  HA  LEU   206     -12.148  -9.901  11.780  1.00  0.00
ATOM   3310  CB  LEU   206     -12.652 -11.450  10.349  1.00  0.00
ATOM   3311  HB2 LEU   206     -12.049 -11.645   9.461  1.00  0.00
ATOM   3312  HB3 LEU   206     -12.887 -12.393  10.842  1.00  0.00
ATOM   3313  CG  LEU   206     -13.970 -10.739   9.934  1.00  0.00
ATOM   3314  HG  LEU   206     -14.588 -11.479   9.425  1.00  0.00
ATOM   3315  CD1 LEU   206     -14.756 -10.137  11.113  1.00  0.00
ATOM   3316 HD11 LEU   206     -14.138  -9.396  11.621  1.00  0.00
ATOM   3317 HD12 LEU   206     -15.661  -9.660  10.740  1.00  0.00
ATOM   3318 HD13 LEU   206     -15.024 -10.929  11.812  1.00  0.00
ATOM   3319  CD2 LEU   206     -13.807  -9.719   8.798  1.00  0.00
ATOM   3320 HD21 LEU   206     -13.421 -10.220   7.911  1.00  0.00
ATOM   3321 HD22 LEU   206     -14.773  -9.269   8.571  1.00  0.00
ATOM   3322 HD23 LEU   206     -13.108  -8.941   9.106  1.00  0.00
ATOM   3323  C   LEU   206     -10.798 -11.514  12.122  1.00  0.00
ATOM   3324  O   LEU   206     -11.326 -11.806  13.194  1.00  0.00
ATOM   3325  N   THR   207      -9.547 -11.909  11.796  1.00  0.00
ATOM   3326  H   THR   207      -9.237 -11.716  10.855  1.00  0.00
ATOM   3327  CA  THR   207      -8.613 -12.600  12.718  1.00  0.00
ATOM   3328  HA  THR   207      -9.161 -13.201  13.444  1.00  0.00
ATOM   3329  CB  THR   207      -7.600 -13.526  11.966  1.00  0.00
ATOM   3330  HB  THR   207      -6.876 -13.881  12.700  1.00  0.00
ATOM   3331  CG2 THR   207      -8.261 -14.730  11.276  1.00  0.00
ATOM   3332 HG21 THR   207      -8.985 -14.377  10.542  1.00  0.00
ATOM   3333 HG22 THR   207      -7.498 -15.326  10.776  1.00  0.00
ATOM   3334 HG23 THR   207      -8.769 -15.342  12.021  1.00  0.00
ATOM   3335  OG1 THR   207      -6.850 -12.835  10.985  1.00  0.00
ATOM   3336  HG1 THR   207      -6.247 -13.446  10.555  1.00  0.00
ATOM   3337  C   THR   207      -7.773 -11.570  13.541  1.00  0.00
ATOM   3338  O   THR   207      -7.039 -12.001  14.432  1.00  0.00
ATOM   3339  N   HIE   208      -7.861 -10.254  13.230  1.00  0.00
ATOM   3340  H   HIE   208      -8.370 -10.090  12.374  1.00  0.00
ATOM   3341  CA  HIE   208      -7.150  -9.114  13.853  1.00  0.00
ATOM   3342  HA  HIE   208      -7.462  -8.195  13.358  1.00  0.00
ATOM   3343  CB  HIE   208      -7.444  -8.983  15.374  1.00  0.00
ATOM   3344  HB2 HIE   208      -7.214  -9.917  15.887  1.00  0.00
ATOM   3345  HB3 HIE   208      -6.836  -8.181  15.791  1.00  0.00
ATOM   3346  CG  HIE   208      -8.879  -8.653  15.702  1.00  0.00
ATOM   3347  ND1 HIE   208      -9.889  -9.620  15.746  1.00  0.00
ATOM   3348  CE1 HIE   208     -10.992  -8.949  16.046  1.00  0.00
ATOM   3349  HE1 HIE   208     -11.906  -9.536  16.120  1.00  0.00
ATOM   3350  NE2 HIE   208     -10.776  -7.643  16.207  1.00  0.00
ATOM   3351  HE2 HIE   208     -11.449  -6.928  16.445  1.00  0.00
ATOM   3352  CD2 HIE   208      -9.428  -7.421  15.986  1.00  0.00
ATOM   3353  HD2 HIE   208      -9.024  -6.411  16.057  1.00  0.00
ATOM   3354  C   HIE   208      -5.640  -9.111  13.478  1.00  0.00
ATOM   3355  O   HIE   208      -4.848  -8.485  14.182  1.00  0.00
ATOM   3356  N   CYS   209      -5.256  -9.819  12.397  1.00  0.00
ATOM   3357  H   CYS   209      -5.974 -10.449  12.070  1.00  0.00
ATOM   3358  CA  CYS   209      -3.913  -9.923  11.805  1.00  0.00
ATOM   3359  HA  CYS   209      -3.981 -10.584  10.941  1.00  0.00
ATOM   3360  CB  CYS   209      -3.303  -8.577  11.351  1.00  0.00
ATOM   3361  HB2 CYS   209      -3.185  -7.882  12.183  1.00  0.00
ATOM   3362  HB3 CYS   209      -2.343  -8.713  10.852  1.00  0.00
ATOM   3363  SG  CYS   209      -4.382  -7.744  10.148  1.00  0.00
ATOM   3364  HG  CYS   209      -3.603  -6.680   9.976  1.00  0.00
ATOM   3365  C   CYS   209      -2.984 -10.766  12.721  1.00  0.00
ATOM   3366  O   CYS   209      -1.775 -10.519  12.749  1.00  0.00
ATOM   3367  N   ASP   210      -3.554 -11.764  13.434  1.00  0.00
ATOM   3368  H   ASP   210      -4.561 -11.805  13.362  1.00  0.00
ATOM   3369  CA  ASP   210      -2.880 -12.712  14.332  1.00  0.00
ATOM   3370  HA  ASP   210      -2.240 -12.174  15.032  1.00  0.00
ATOM   3371  CB  ASP   210      -3.935 -13.519  15.142  1.00  0.00
ATOM   3372  HB2 ASP   210      -4.503 -12.766  15.689  1.00  0.00
ATOM   3373  HB3 ASP   210      -4.575 -13.980  14.391  1.00  0.00
ATOM   3374  CG  ASP   210      -3.437 -14.596  16.122  1.00  0.00
ATOM   3375  OD1 ASP   210      -2.213 -14.836  16.207  1.00  0.00
ATOM   3376  OD2 ASP   210      -4.321 -15.179  16.787  1.00  0.00
ATOM   3377  C   ASP   210      -1.964 -13.601  13.447  1.00  0.00
ATOM   3378  O   ASP   210      -2.442 -14.219  12.494  1.00  0.00
ATOM   3379  N   SER   211      -0.666 -13.642  13.804  1.00  0.00
ATOM   3380  H   SER   211      -0.425 -13.062  14.595  1.00  0.00
ATOM   3381  CA  SER   211       0.419 -14.346  13.098  1.00  0.00
ATOM   3382  HA  SER   211       0.408 -14.085  12.039  1.00  0.00
ATOM   3383  CB  SER   211       1.788 -13.939  13.694  1.00  0.00
ATOM   3384  HB2 SER   211       2.563 -14.415  13.093  1.00  0.00
ATOM   3385  HB3 SER   211       1.875 -12.856  13.607  1.00  0.00
ATOM   3386  OG  SER   211       1.944 -14.318  15.051  1.00  0.00
ATOM   3387  HG  SER   211       2.809 -14.040  15.364  1.00  0.00
ATOM   3388  C   SER   211       0.219 -15.888  13.099  1.00  0.00
ATOM   3389  O   SER   211       0.634 -16.524  12.130  1.00  0.00
ATOM   3390  N   SER   212      -0.451 -16.457  14.125  1.00  0.00
ATOM   3391  H   SER   212      -0.683 -15.855  14.902  1.00  0.00
ATOM   3392  CA  SER   212      -0.793 -17.889  14.223  1.00  0.00
ATOM   3393  HA  SER   212       0.031 -18.497  13.848  1.00  0.00
ATOM   3394  CB  SER   212      -1.059 -18.273  15.702  1.00  0.00
ATOM   3395  HB2 SER   212      -1.112 -19.361  15.741  1.00  0.00
ATOM   3396  HB3 SER   212      -0.198 -17.932  16.276  1.00  0.00
ATOM   3397  OG  SER   212      -2.242 -17.722  16.255  1.00  0.00
ATOM   3398  HG  SER   212      -2.332 -18.007  17.168  1.00  0.00
ATOM   3399  C   SER   212      -2.015 -18.237  13.320  1.00  0.00
ATOM   3400  O   SER   212      -2.143 -19.402  12.948  1.00  0.00
ATOM   3401  N   GLN   213      -2.863 -17.249  12.970  1.00  0.00
ATOM   3402  H   GLN   213      -2.667 -16.341  13.367  1.00  0.00
ATOM   3403  CA  GLN   213      -4.039 -17.389  12.097  1.00  0.00
ATOM   3404  HA  GLN   213      -4.316 -18.439  11.998  1.00  0.00
ATOM   3405  CB  GLN   213      -5.234 -16.617  12.719  1.00  0.00
ATOM   3406  HB2 GLN   213      -4.924 -15.577  12.822  1.00  0.00
ATOM   3407  HB3 GLN   213      -6.059 -16.680  12.009  1.00  0.00
ATOM   3408  CG  GLN   213      -5.694 -17.155  14.093  1.00  0.00
ATOM   3409  HG2 GLN   213      -5.848 -18.232  14.023  1.00  0.00
ATOM   3410  HG3 GLN   213      -4.912 -16.947  14.824  1.00  0.00
ATOM   3411  CD  GLN   213      -6.998 -16.505  14.572  1.00  0.00
ATOM   3412  OE1 GLN   213      -8.066 -16.777  14.031  1.00  0.00
ATOM   3413  NE2 GLN   213      -6.928 -15.650  15.592  1.00  0.00
ATOM   3414 HE21 GLN   213      -7.768 -15.203  15.932  1.00  0.00
ATOM   3415 HE22 GLN   213      -6.035 -15.452  16.021  1.00  0.00
ATOM   3416  C   GLN   213      -3.733 -16.843  10.672  1.00  0.00
ATOM   3417  O   GLN   213      -4.666 -16.809   9.871  1.00  0.00
ATOM   3418  N   SER   214      -2.494 -16.406  10.348  1.00  0.00
ATOM   3419  H   SER   214      -1.787 -16.478  11.065  1.00  0.00
ATOM   3420  CA  SER   214      -2.138 -15.741   9.075  1.00  0.00
ATOM   3421  HA  SER   214      -2.870 -14.968   8.845  1.00  0.00
ATOM   3422  CB  SER   214      -0.740 -15.085   9.183  1.00  0.00
ATOM   3423  HB2 SER   214      -0.630 -14.438   8.312  1.00  0.00
ATOM   3424  HB3 SER   214      -0.748 -14.477  10.087  1.00  0.00
ATOM   3425  OG  SER   214       0.345 -15.994   9.234  1.00  0.00
ATOM   3426  HG  SER   214       1.169 -15.505   9.299  1.00  0.00
ATOM   3427  C   SER   214      -2.236 -16.740   7.880  1.00  0.00
ATOM   3428  O   SER   214      -2.005 -17.935   8.082  1.00  0.00
ATOM   3429  N   PRO   215      -2.537 -16.241   6.646  1.00  0.00
ATOM   3430  CD  PRO   215      -2.874 -14.846   6.331  1.00  0.00
ATOM   3431  HD2 PRO   215      -1.954 -14.262   6.338  1.00  0.00
ATOM   3432  HD3 PRO   215      -3.546 -14.473   7.104  1.00  0.00
ATOM   3433  CG  PRO   215      -3.532 -14.883   4.957  1.00  0.00
ATOM   3434  HG2 PRO   215      -3.319 -13.963   4.413  1.00  0.00
ATOM   3435  HG3 PRO   215      -4.611 -15.002   5.061  1.00  0.00
ATOM   3436  CB  PRO   215      -2.918 -16.090   4.267  1.00  0.00
ATOM   3437  HB2 PRO   215      -1.993 -15.895   3.724  1.00  0.00
ATOM   3438  HB3 PRO   215      -3.658 -16.508   3.584  1.00  0.00
ATOM   3439  CA  PRO   215      -2.651 -17.076   5.422  1.00  0.00
ATOM   3440  HA  PRO   215      -3.557 -17.669   5.540  1.00  0.00
ATOM   3441  C   PRO   215      -1.447 -18.022   5.131  1.00  0.00
ATOM   3442  O   PRO   215      -1.723 -19.194   4.874  1.00  0.00
ATOM   3443  N   PRO   216      -0.161 -17.574   5.239  1.00  0.00
ATOM   3444  CD  PRO   216       0.295 -16.200   5.470  1.00  0.00
ATOM   3445  HD2 PRO   216       0.288 -16.006   6.542  1.00  0.00
ATOM   3446  HD3 PRO   216      -0.394 -15.518   4.973  1.00  0.00
ATOM   3447  CG  PRO   216       1.695 -16.147   4.874  1.00  0.00
ATOM   3448  HG2 PRO   216       2.292 -15.365   5.343  1.00  0.00
ATOM   3449  HG3 PRO   216       1.658 -15.978   3.798  1.00  0.00
ATOM   3450  CB  PRO   216       2.246 -17.526   5.186  1.00  0.00
ATOM   3451  HB2 PRO   216       2.652 -17.578   6.197  1.00  0.00
ATOM   3452  HB3 PRO   216       3.013 -17.823   4.472  1.00  0.00
ATOM   3453  CA  PRO   216       1.020 -18.458   5.063  1.00  0.00
ATOM   3454  HA  PRO   216       0.962 -18.881   4.060  1.00  0.00
ATOM   3455  C   PRO   216       1.104 -19.601   6.100  1.00  0.00
ATOM   3456  O   PRO   216       1.427 -20.717   5.701  1.00  0.00
ATOM   3457  N   THR   217       0.776 -19.328   7.380  1.00  0.00
ATOM   3458  H   THR   217       0.480 -18.380   7.570  1.00  0.00
ATOM   3459  CA  THR   217       0.817 -20.287   8.501  1.00  0.00
ATOM   3460  HA  THR   217       1.802 -20.753   8.530  1.00  0.00
ATOM   3461  CB  THR   217       0.556 -19.586   9.874  1.00  0.00
ATOM   3462  HB  THR   217      -0.368 -19.022   9.753  1.00  0.00
ATOM   3463  CG2 THR   217       0.435 -20.514  11.103  1.00  0.00
ATOM   3464 HG21 THR   217       1.359 -21.078  11.226  1.00  0.00
ATOM   3465 HG22 THR   217       0.255 -19.914  11.995  1.00  0.00
ATOM   3466 HG23 THR   217      -0.395 -21.205  10.957  1.00  0.00
ATOM   3467  OG1 THR   217       1.638 -18.714  10.141  1.00  0.00
ATOM   3468  HG1 THR   217       1.494 -18.274  10.982  1.00  0.00
ATOM   3469  C   THR   217      -0.271 -21.376   8.299  1.00  0.00
ATOM   3470  O   THR   217       0.057 -22.553   8.435  1.00  0.00
ATOM   3471  N   LYS   218      -1.511 -20.983   7.950  1.00  0.00
ATOM   3472  H   LYS   218      -1.648 -19.996   7.786  1.00  0.00
ATOM   3473  CA  LYS   218      -2.679 -21.874   7.856  1.00  0.00
ATOM   3474  HA  LYS   218      -2.663 -22.611   8.658  1.00  0.00
ATOM   3475  CB  LYS   218      -3.970 -21.029   7.984  1.00  0.00
ATOM   3476  HB2 LYS   218      -3.938 -20.281   7.193  1.00  0.00
ATOM   3477  HB3 LYS   218      -4.807 -21.705   7.810  1.00  0.00
ATOM   3478  CG  LYS   218      -4.150 -20.327   9.353  1.00  0.00
ATOM   3479  HG2 LYS   218      -3.345 -19.597   9.424  1.00  0.00
ATOM   3480  HG3 LYS   218      -5.107 -19.807   9.300  1.00  0.00
ATOM   3481  CD  LYS   218      -4.129 -21.237  10.598  1.00  0.00
ATOM   3482  HD2 LYS   218      -3.186 -21.784  10.580  1.00  0.00
ATOM   3483  HD3 LYS   218      -4.153 -20.585  11.471  1.00  0.00
ATOM   3484  CE  LYS   218      -5.296 -22.232  10.670  1.00  0.00
ATOM   3485  HE2 LYS   218      -6.226 -21.673  10.771  1.00  0.00
ATOM   3486  HE3 LYS   218      -5.319 -22.810   9.746  1.00  0.00
ATOM   3487  NZ  LYS   218      -5.143 -23.143  11.815  1.00  0.00
ATOM   3488  HZ1 LYS   218      -5.122 -22.607  12.672  1.00  0.00
ATOM   3489  HZ2 LYS   218      -5.922 -23.786  11.840  1.00  0.00
ATOM   3490  HZ3 LYS   218      -4.281 -23.661  11.721  1.00  0.00
ATOM   3491  C   LYS   218      -2.678 -22.688   6.533  1.00  0.00
ATOM   3492  O   LYS   218      -3.270 -23.768   6.540  1.00  0.00
ATOM   3493  N   PHE   219      -1.996 -22.233   5.459  1.00  0.00
ATOM   3494  H   PHE   219      -1.621 -21.296   5.503  1.00  0.00
ATOM   3495  CA  PHE   219      -1.812 -23.002   4.213  1.00  0.00
ATOM   3496  HA  PHE   219      -2.681 -23.638   4.049  1.00  0.00
ATOM   3497  CB  PHE   219      -1.648 -22.062   2.989  1.00  0.00
ATOM   3498  HB2 PHE   219      -1.025 -21.231   3.321  1.00  0.00
ATOM   3499  HB3 PHE   219      -1.158 -22.574   2.160  1.00  0.00
ATOM   3500  CG  PHE   219      -2.932 -21.448   2.427  1.00  0.00
ATOM   3501  CD1 PHE   219      -4.039 -22.268   2.084  1.00  0.00
ATOM   3502  HD1 PHE   219      -3.991 -23.343   2.259  1.00  0.00
ATOM   3503  CE1 PHE   219      -5.187 -21.703   1.527  1.00  0.00
ATOM   3504  HE1 PHE   219      -6.037 -22.338   1.280  1.00  0.00
ATOM   3505  CZ  PHE   219      -5.248 -20.330   1.287  1.00  0.00
ATOM   3506  HZ  PHE   219      -6.145 -19.899   0.843  1.00  0.00
ATOM   3507  CE2 PHE   219      -4.169 -19.511   1.613  1.00  0.00
ATOM   3508  HE2 PHE   219      -4.230 -18.438   1.426  1.00  0.00
ATOM   3509  CD2 PHE   219      -3.017 -20.056   2.175  1.00  0.00
ATOM   3510  HD2 PHE   219      -2.174 -19.411   2.424  1.00  0.00
ATOM   3511  C   PHE   219      -0.578 -23.937   4.333  1.00  0.00
ATOM   3512  O   PHE   219      -0.649 -25.029   3.771  1.00  0.00
ATOM   3513  N   LEU   220       0.492 -23.577   5.078  1.00  0.00
ATOM   3514  H   LEU   220       0.497 -22.644   5.464  1.00  0.00
ATOM   3515  CA  LEU   220       1.681 -24.436   5.301  1.00  0.00
ATOM   3516  HA  LEU   220       1.913 -24.988   4.390  1.00  0.00
ATOM   3517  CB  LEU   220       2.911 -23.572   5.685  1.00  0.00
ATOM   3518  HB2 LEU   220       2.507 -22.861   6.406  1.00  0.00
ATOM   3519  HB3 LEU   220       3.669 -24.189   6.168  1.00  0.00
ATOM   3520  CG  LEU   220       3.553 -22.798   4.501  1.00  0.00
ATOM   3521  HG  LEU   220       2.764 -22.291   3.945  1.00  0.00
ATOM   3522  CD1 LEU   220       4.571 -21.761   5.008  1.00  0.00
ATOM   3523 HD11 LEU   220       5.360 -22.267   5.564  1.00  0.00
ATOM   3524 HD12 LEU   220       5.006 -21.233   4.160  1.00  0.00
ATOM   3525 HD13 LEU   220       4.068 -21.047   5.661  1.00  0.00
ATOM   3526  CD2 LEU   220       4.212 -23.724   3.459  1.00  0.00
ATOM   3527 HD21 LEU   220       3.462 -24.398   3.044  1.00  0.00
ATOM   3528 HD22 LEU   220       4.642 -23.123   2.657  1.00  0.00
ATOM   3529 HD23 LEU   220       5.000 -24.308   3.937  1.00  0.00
ATOM   3530  C   LEU   220       1.411 -25.515   6.390  1.00  0.00
ATOM   3531  O   LEU   220       2.230 -26.428   6.508  1.00  0.00
ATOM   3532  N   GLU   221       0.280 -25.451   7.124  1.00  0.00
ATOM   3533  H   GLU   221      -0.242 -24.588   7.062  1.00  0.00
ATOM   3534  CA  GLU   221      -0.244 -26.525   7.988  1.00  0.00
ATOM   3535  HA  GLU   221       0.568 -26.994   8.545  1.00  0.00
ATOM   3536  CB  GLU   221      -1.253 -25.922   8.997  1.00  0.00
ATOM   3537  HB2 GLU   221      -1.849 -25.187   8.455  1.00  0.00
ATOM   3538  HB3 GLU   221      -1.897 -26.735   9.332  1.00  0.00
ATOM   3539  CG  GLU   221      -0.595 -25.247  10.224  1.00  0.00
ATOM   3540  HG2 GLU   221      -0.159 -26.045  10.826  1.00  0.00
ATOM   3541  HG3 GLU   221       0.199 -24.608   9.838  1.00  0.00
ATOM   3542  CD  GLU   221      -1.547 -24.411  11.094  1.00  0.00
ATOM   3543  OE1 GLU   221      -2.779 -24.470  10.874  1.00  0.00
ATOM   3544  OE2 GLU   221      -1.020 -23.714  11.987  1.00  0.00
ATOM   3545  C   GLU   221      -0.967 -27.599   7.124  1.00  0.00
ATOM   3546  O   GLU   221      -0.952 -28.763   7.524  1.00  0.00
ATOM   3547  N   LEU   222      -1.554 -27.223   5.966  1.00  0.00
ATOM   3548  H   LEU   222      -1.472 -26.247   5.720  1.00  0.00
ATOM   3549  CA  LEU   222      -2.280 -28.118   5.044  1.00  0.00
ATOM   3550  HA  LEU   222      -2.786 -28.907   5.601  1.00  0.00
ATOM   3551  CB  LEU   222      -3.345 -27.301   4.263  1.00  0.00
ATOM   3552  HB2 LEU   222      -2.764 -26.467   3.870  1.00  0.00
ATOM   3553  HB3 LEU   222      -3.733 -27.894   3.435  1.00  0.00
ATOM   3554  CG  LEU   222      -4.526 -26.756   5.107  1.00  0.00
ATOM   3555  HG  LEU   222      -4.125 -26.253   5.987  1.00  0.00
ATOM   3556  CD1 LEU   222      -5.372 -25.763   4.289  1.00  0.00
ATOM   3557 HD11 LEU   222      -5.774 -26.265   3.408  1.00  0.00
ATOM   3558 HD12 LEU   222      -6.194 -25.394   4.902  1.00  0.00
ATOM   3559 HD13 LEU   222      -4.749 -24.925   3.976  1.00  0.00
ATOM   3560  CD2 LEU   222      -5.414 -27.871   5.690  1.00  0.00
ATOM   3561 HD21 LEU   222      -4.814 -28.513   6.335  1.00  0.00
ATOM   3562 HD22 LEU   222      -6.222 -27.425   6.270  1.00  0.00
ATOM   3563 HD23 LEU   222      -5.834 -28.464   4.877  1.00  0.00
ATOM   3564  C   LEU   222      -1.285 -28.744   4.027  1.00  0.00
ATOM   3565  O   LEU   222      -1.473 -29.908   3.672  1.00  0.00
ATOM   3566  N   ILE   223      -0.256 -27.993   3.583  1.00  0.00
ATOM   3567  H   ILE   223      -0.163 -27.083   4.011  1.00  0.00
ATOM   3568  CA  ILE   223       0.730 -28.390   2.560  1.00  0.00
ATOM   3569  HA  ILE   223       0.351 -29.099   1.824  1.00  0.00
ATOM   3570  CB  ILE   223       1.297 -27.122   1.820  1.00  0.00
ATOM   3571  HB  ILE   223       1.514 -26.389   2.597  1.00  0.00
ATOM   3572  CG2 ILE   223       2.566 -27.352   0.956  1.00  0.00
ATOM   3573 HG21 ILE   223       2.350 -28.084   0.179  1.00  0.00
ATOM   3574 HG22 ILE   223       2.867 -26.411   0.494  1.00  0.00
ATOM   3575 HG23 ILE   223       3.374 -27.721   1.588  1.00  0.00
ATOM   3576  CG1 ILE   223       0.189 -26.437   0.978  1.00  0.00
ATOM   3577 HG12 ILE   223       0.075 -27.023   0.066  1.00  0.00
ATOM   3578 HG13 ILE   223      -0.731 -26.489   1.561  1.00  0.00
ATOM   3579  CD1 ILE   223       0.480 -24.973   0.611  1.00  0.00
ATOM   3580 HD11 ILE   223       1.400 -24.919   0.029  1.00  0.00
ATOM   3581 HD12 ILE   223      -0.346 -24.573   0.023  1.00  0.00
ATOM   3582 HD13 ILE   223       0.594 -24.385   1.523  1.00  0.00
ATOM   3583  C   ILE   223       1.918 -29.128   3.239  1.00  0.00
ATOM   3584  O   ILE   223       2.421 -30.080   2.642  1.00  0.00
ATOM   3585  N   GLY   224       2.355 -28.685   4.435  1.00  0.00
ATOM   3586  H   GLY   224       1.753 -28.046   4.934  1.00  0.00
ATOM   3587  CA  GLY   224       3.633 -29.063   5.053  1.00  0.00
ATOM   3588  HA2 GLY   224       3.516 -29.086   6.136  1.00  0.00
ATOM   3589  HA3 GLY   224       3.924 -30.052   4.699  1.00  0.00
ATOM   3590  C   GLY   224       4.741 -28.052   4.689  1.00  0.00
ATOM   3591  O   GLY   224       4.500 -27.041   4.024  1.00  0.00
ATOM   3592  N   ILE   225       5.972 -28.331   5.153  1.00  0.00
ATOM   3593  H   ILE   225       6.056 -29.172   5.705  1.00  0.00
ATOM   3594  CA  ILE   225       7.163 -27.463   5.011  1.00  0.00
ATOM   3595  HA  ILE   225       7.065 -26.705   4.233  1.00  0.00
ATOM   3596  CB  ILE   225       7.552 -26.776   6.364  1.00  0.00
ATOM   3597  HB  ILE   225       8.492 -26.242   6.230  1.00  0.00
ATOM   3598  CG2 ILE   225       6.455 -25.783   6.813  1.00  0.00
ATOM   3599 HG21 ILE   225       5.514 -26.317   6.948  1.00  0.00
ATOM   3600 HG22 ILE   225       6.747 -25.318   7.755  1.00  0.00
ATOM   3601 HG23 ILE   225       6.328 -25.012   6.052  1.00  0.00
ATOM   3602  CG1 ILE   225       7.924 -27.776   7.497  1.00  0.00
ATOM   3603 HG12 ILE   225       7.001 -28.274   7.796  1.00  0.00
ATOM   3604 HG13 ILE   225       8.607 -28.506   7.063  1.00  0.00
ATOM   3605  CD1 ILE   225       8.579 -27.131   8.730  1.00  0.00
ATOM   3606 HD11 ILE   225       7.896 -26.400   9.165  1.00  0.00
ATOM   3607 HD12 ILE   225       8.803 -27.901   9.467  1.00  0.00
ATOM   3608 HD13 ILE   225       9.502 -26.632   8.433  1.00  0.00
ATOM   3609  C   ILE   225       8.366 -28.252   4.406  1.00  0.00
ATOM   3610  O   ILE   225       9.476 -27.718   4.410  1.00  0.00
ATOM   3611  N   ALA   226       8.154 -29.481   3.893  1.00  0.00
ATOM   3612  H   ALA   226       7.222 -29.854   4.008  1.00  0.00
ATOM   3613  CA  ALA   226       9.189 -30.357   3.323  1.00  0.00
ATOM   3614  HA  ALA   226      10.023 -29.762   2.951  1.00  0.00
ATOM   3615  CB  ALA   226       9.716 -31.327   4.400  1.00  0.00
ATOM   3616  HB1 ALA   226       8.894 -31.937   4.775  1.00  0.00
ATOM   3617  HB2 ALA   226      10.478 -31.974   3.966  1.00  0.00
ATOM   3618  HB3 ALA   226      10.150 -30.758   5.223  1.00  0.00
ATOM   3619  C   ALA   226       8.581 -31.006   2.060  1.00  0.00
ATOM   3620  O   ALA   226       8.417 -32.226   2.017  1.00  0.00
ATOM   3621  N   GLN   227       8.272 -30.167   1.051  1.00  0.00
ATOM   3622  H   GLN   227       8.439 -29.187   1.228  1.00  0.00
ATOM   3623  CA  GLN   227       7.641 -30.549  -0.226  1.00  0.00
ATOM   3624  HA  GLN   227       7.521 -31.631  -0.280  1.00  0.00
ATOM   3625  CB  GLN   227       6.237 -29.888  -0.330  1.00  0.00
ATOM   3626  HB2 GLN   227       6.412 -28.813  -0.375  1.00  0.00
ATOM   3627  HB3 GLN   227       5.812 -30.227  -1.275  1.00  0.00
ATOM   3628  CG  GLN   227       5.251 -30.203   0.824  1.00  0.00
ATOM   3629  HG2 GLN   227       5.654 -29.756   1.732  1.00  0.00
ATOM   3630  HG3 GLN   227       4.304 -29.725   0.573  1.00  0.00
ATOM   3631  CD  GLN   227       4.993 -31.696   1.084  1.00  0.00
ATOM   3632  OE1 GLN   227       5.035 -32.144   2.227  1.00  0.00
ATOM   3633  NE2 GLN   227       4.718 -32.478   0.039  1.00  0.00
ATOM   3634 HE21 GLN   227       4.545 -33.464   0.181  1.00  0.00
ATOM   3635 HE22 GLN   227       4.685 -32.083  -0.890  1.00  0.00
ATOM   3636  C   GLN   227       8.557 -30.177  -1.426  1.00  0.00
ATOM   3637  O   GLN   227       8.103 -30.319  -2.562  1.00  0.00
ATOM   3638  N   GLY   228       9.799 -29.700  -1.196  1.00  0.00
ATOM   3639  H   GLY   228      10.080 -29.620  -0.229  1.00  0.00
ATOM   3640  CA  GLY   228      10.755 -29.297  -2.234  1.00  0.00
ATOM   3641  HA2 GLY   228      11.742 -29.171  -1.787  1.00  0.00
ATOM   3642  HA3 GLY   228      10.801 -30.068  -3.003  1.00  0.00
ATOM   3643  C   GLY   228      10.326 -27.968  -2.883  1.00  0.00
ATOM   3644  O   GLY   228      10.087 -26.980  -2.186  1.00  0.00
ATOM   3645  N   GLN   229      10.244 -27.966  -4.225  1.00  0.00
ATOM   3646  H   GLN   229      10.499 -28.834  -4.675  1.00  0.00
ATOM   3647  CA  GLN   229       9.818 -26.838  -5.074  1.00  0.00
ATOM   3648  HA  GLN   229      10.102 -25.886  -4.627  1.00  0.00
ATOM   3649  CB  GLN   229      10.524 -26.971  -6.452  1.00  0.00
ATOM   3650  HB2 GLN   229      10.246 -27.943  -6.859  1.00  0.00
ATOM   3651  HB3 GLN   229      10.125 -26.183  -7.091  1.00  0.00
ATOM   3652  CG  GLN   229      12.064 -26.858  -6.395  1.00  0.00
ATOM   3653  HG2 GLN   229      12.331 -25.856  -6.058  1.00  0.00
ATOM   3654  HG3 GLN   229      12.452 -27.593  -5.690  1.00  0.00
ATOM   3655  CD  GLN   229      12.710 -27.103  -7.764  1.00  0.00
ATOM   3656  OE1 GLN   229      12.739 -28.234  -8.245  1.00  0.00
ATOM   3657  NE2 GLN   229      13.234 -26.054  -8.398  1.00  0.00
ATOM   3658 HE21 GLN   229      13.668 -26.178  -9.302  1.00  0.00
ATOM   3659 HE22 GLN   229      13.195 -25.139  -7.972  1.00  0.00
ATOM   3660  C   GLN   229       8.272 -26.858  -5.291  1.00  0.00
ATOM   3661  O   GLN   229       7.793 -26.007  -6.042  1.00  0.00
ATOM   3662  N   MET   230       7.516 -27.808  -4.699  1.00  0.00
ATOM   3663  H   MET   230       7.982 -28.388  -4.016  1.00  0.00
ATOM   3664  CA  MET   230       6.097 -28.083  -5.001  1.00  0.00
ATOM   3665  HA  MET   230       5.840 -27.712  -5.993  1.00  0.00
ATOM   3666  CB  MET   230       5.853 -29.618  -4.965  1.00  0.00
ATOM   3667  HB2 MET   230       6.032 -29.938  -3.939  1.00  0.00
ATOM   3668  HB3 MET   230       4.804 -29.772  -5.216  1.00  0.00
ATOM   3669  CG  MET   230       6.734 -30.441  -5.919  1.00  0.00
ATOM   3670  HG2 MET   230       6.612 -30.034  -6.924  1.00  0.00
ATOM   3671  HG3 MET   230       7.770 -30.324  -5.604  1.00  0.00
ATOM   3672  SD  MET   230       6.311 -32.204  -5.934  1.00  0.00
ATOM   3673  CE  MET   230       7.474 -32.791  -7.193  1.00  0.00
ATOM   3674  HE1 MET   230       8.494 -32.582  -6.871  1.00  0.00
ATOM   3675  HE2 MET   230       7.350 -33.865  -7.331  1.00  0.00
ATOM   3676  HE3 MET   230       7.278 -32.279  -8.136  1.00  0.00
ATOM   3677  C   MET   230       5.151 -27.365  -3.993  1.00  0.00
ATOM   3678  O   MET   230       4.008 -27.805  -3.874  1.00  0.00
ATOM   3679  N   THR   231       5.571 -26.287  -3.295  1.00  0.00
ATOM   3680  H   THR   231       6.511 -25.960  -3.466  1.00  0.00
ATOM   3681  CA  THR   231       4.744 -25.561  -2.298  1.00  0.00
ATOM   3682  HA  THR   231       4.335 -26.287  -1.595  1.00  0.00
ATOM   3683  CB  THR   231       5.549 -24.490  -1.496  1.00  0.00
ATOM   3684  HB  THR   231       5.879 -23.745  -2.220  1.00  0.00
ATOM   3685  CG2 THR   231       4.771 -23.792  -0.359  1.00  0.00
ATOM   3686 HG21 THR   231       4.441 -24.536   0.366  1.00  0.00
ATOM   3687 HG22 THR   231       5.419 -23.067   0.134  1.00  0.00
ATOM   3688 HG23 THR   231       3.903 -23.279  -0.774  1.00  0.00
ATOM   3689  OG1 THR   231       6.677 -25.099  -0.894  1.00  0.00
ATOM   3690  HG1 THR   231       7.172 -24.440  -0.401  1.00  0.00
ATOM   3691  C   THR   231       3.569 -24.825  -3.008  1.00  0.00
ATOM   3692  O   THR   231       2.450 -24.908  -2.506  1.00  0.00
ATOM   3693  N   VAL   232       3.816 -24.184  -4.171  1.00  0.00
ATOM   3694  H   VAL   232       4.777 -24.181  -4.481  1.00  0.00
ATOM   3695  CA  VAL   232       2.815 -23.463  -4.987  1.00  0.00
ATOM   3696  HA  VAL   232       2.080 -22.919  -4.393  1.00  0.00
ATOM   3697  CB  VAL   232       3.505 -22.459  -5.973  1.00  0.00
ATOM   3698  HB  VAL   232       4.360 -22.992  -6.388  1.00  0.00
ATOM   3699  CG1 VAL   232       2.631 -21.906  -7.128  1.00  0.00
ATOM   3700 HG11 VAL   232       1.775 -21.373  -6.714  1.00  0.00
ATOM   3701 HG12 VAL   232       3.222 -21.223  -7.739  1.00  0.00
ATOM   3702 HG13 VAL   232       2.279 -22.732  -7.746  1.00  0.00
ATOM   3703  CG2 VAL   232       4.112 -21.280  -5.184  1.00  0.00
ATOM   3704 HG21 VAL   232       4.852 -21.656  -4.479  1.00  0.00
ATOM   3705 HG22 VAL   232       4.589 -20.586  -5.877  1.00  0.00
ATOM   3706 HG23 VAL   232       3.323 -20.762  -4.639  1.00  0.00
ATOM   3707  C   VAL   232       1.935 -24.467  -5.791  1.00  0.00
ATOM   3708  O   VAL   232       0.763 -24.155  -6.010  1.00  0.00
ATOM   3709  N   LEU   233       2.454 -25.659  -6.156  1.00  0.00
ATOM   3710  H   LEU   233       3.437 -25.789  -5.964  1.00  0.00
ATOM   3711  CA  LEU   233       1.724 -26.748  -6.836  1.00  0.00
ATOM   3712  HA  LEU   233       1.182 -26.362  -7.699  1.00  0.00
ATOM   3713  CB  LEU   233       2.739 -27.817  -7.325  1.00  0.00
ATOM   3714  HB2 LEU   233       3.337 -27.248  -8.035  1.00  0.00
ATOM   3715  HB3 LEU   233       3.368 -28.132  -6.492  1.00  0.00
ATOM   3716  CG  LEU   233       2.150 -29.069  -8.031  1.00  0.00
ATOM   3717  HG  LEU   233       1.526 -29.593  -7.308  1.00  0.00
ATOM   3718  CD1 LEU   233       1.312 -28.721  -9.275  1.00  0.00
ATOM   3719 HD11 LEU   233       1.936 -28.197  -9.999  1.00  0.00
ATOM   3720 HD12 LEU   233       0.929 -29.637  -9.724  1.00  0.00
ATOM   3721 HD13 LEU   233       0.478 -28.082  -8.985  1.00  0.00
ATOM   3722  CD2 LEU   233       3.263 -30.073  -8.382  1.00  0.00
ATOM   3723 HD21 LEU   233       3.769 -30.390  -7.470  1.00  0.00
ATOM   3724 HD22 LEU   233       2.827 -30.941  -8.876  1.00  0.00
ATOM   3725 HD23 LEU   233       3.984 -29.600  -9.050  1.00  0.00
ATOM   3726  C   LEU   233       0.689 -27.359  -5.856  1.00  0.00
ATOM   3727  O   LEU   233      -0.455 -27.555  -6.258  1.00  0.00
ATOM   3728  N   ARG   234       1.083 -27.603  -4.592  1.00  0.00
ATOM   3729  H   ARG   234       2.045 -27.381  -4.379  1.00  0.00
ATOM   3730  CA  ARG   234       0.255 -28.205  -3.534  1.00  0.00
ATOM   3731  HA  ARG   234      -0.337 -29.033  -3.924  1.00  0.00
ATOM   3732  CB  ARG   234       1.202 -28.747  -2.438  1.00  0.00
ATOM   3733  HB2 ARG   234       2.134 -29.018  -2.933  1.00  0.00
ATOM   3734  HB3 ARG   234       1.385 -27.926  -1.745  1.00  0.00
ATOM   3735  CG  ARG   234       0.658 -29.967  -1.660  1.00  0.00
ATOM   3736  HG2 ARG   234       0.084 -29.579  -0.819  1.00  0.00
ATOM   3737  HG3 ARG   234      -0.007 -30.506  -2.336  1.00  0.00
ATOM   3738  CD  ARG   234       1.746 -30.926  -1.139  1.00  0.00
ATOM   3739  HD2 ARG   234       2.392 -30.389  -0.444  1.00  0.00
ATOM   3740  HD3 ARG   234       1.271 -31.760  -0.622  1.00  0.00
ATOM   3741  NE  ARG   234       2.574 -31.461  -2.237  1.00  0.00
ATOM   3742  HE  ARG   234       3.451 -30.979  -2.373  1.00  0.00
ATOM   3743  CZ  ARG   234       2.282 -32.497  -3.039  1.00  0.00
ATOM   3744  NH1 ARG   234       1.179 -33.231  -2.877  1.00  0.00
ATOM   3745 HH11 ARG   234       0.534 -33.011  -2.131  1.00  0.00
ATOM   3746 HH12 ARG   234       0.994 -34.004  -3.501  1.00  0.00
ATOM   3747  NH2 ARG   234       3.115 -32.801  -4.034  1.00  0.00
ATOM   3748 HH21 ARG   234       3.952 -32.253  -4.174  1.00  0.00
ATOM   3749 HH22 ARG   234       2.905 -33.578  -4.644  1.00  0.00
ATOM   3750  C   ARG   234      -0.752 -27.165  -2.963  1.00  0.00
ATOM   3751  O   ARG   234      -1.816 -27.584  -2.509  1.00  0.00
ATOM   3752  N   LEU   235      -0.451 -25.850  -3.062  1.00  0.00
ATOM   3753  H   LEU   235       0.489 -25.647  -3.371  1.00  0.00
ATOM   3754  CA  LEU   235      -1.346 -24.720  -2.755  1.00  0.00
ATOM   3755  HA  LEU   235      -1.839 -24.872  -1.795  1.00  0.00
ATOM   3756  CB  LEU   235      -0.506 -23.418  -2.679  1.00  0.00
ATOM   3757  HB2 LEU   235       0.213 -23.660  -1.896  1.00  0.00
ATOM   3758  HB3 LEU   235       0.020 -23.282  -3.624  1.00  0.00
ATOM   3759  CG  LEU   235      -1.252 -22.111  -2.310  1.00  0.00
ATOM   3760  HG  LEU   235      -1.976 -21.912  -3.099  1.00  0.00
ATOM   3761  CD1 LEU   235      -1.976 -22.185  -0.954  1.00  0.00
ATOM   3762 HD11 LEU   235      -1.251 -22.383  -0.164  1.00  0.00
ATOM   3763 HD12 LEU   235      -2.477 -21.237  -0.758  1.00  0.00
ATOM   3764 HD13 LEU   235      -2.714 -22.987  -0.979  1.00  0.00
ATOM   3765  CD2 LEU   235      -0.271 -20.926  -2.345  1.00  0.00
ATOM   3766 HD21 LEU   235       0.149 -20.831  -3.347  1.00  0.00
ATOM   3767 HD22 LEU   235      -0.799 -20.009  -2.085  1.00  0.00
ATOM   3768 HD23 LEU   235       0.533 -21.097  -1.629  1.00  0.00
ATOM   3769  C   LEU   235      -2.425 -24.596  -3.861  1.00  0.00
ATOM   3770  O   LEU   235      -3.566 -24.300  -3.518  1.00  0.00
ATOM   3771  N   THR   236      -2.094 -24.869  -5.140  1.00  0.00
ATOM   3772  H   THR   236      -1.129 -25.103  -5.327  1.00  0.00
ATOM   3773  CA  THR   236      -3.043 -24.864  -6.270  1.00  0.00
ATOM   3774  HA  THR   236      -3.613 -23.936  -6.213  1.00  0.00
ATOM   3775  CB  THR   236      -2.323 -24.923  -7.653  1.00  0.00
ATOM   3776  HB  THR   236      -1.730 -25.837  -7.655  1.00  0.00
ATOM   3777  CG2 THR   236      -3.254 -24.912  -8.884  1.00  0.00
ATOM   3778 HG21 THR   236      -3.848 -23.998  -8.883  1.00  0.00
ATOM   3779 HG22 THR   236      -2.656 -24.956  -9.793  1.00  0.00
ATOM   3780 HG23 THR   236      -3.918 -25.775  -8.845  1.00  0.00
ATOM   3781  OG1 THR   236      -1.505 -23.776  -7.789  1.00  0.00
ATOM   3782  HG1 THR   236      -1.057 -23.801  -8.637  1.00  0.00
ATOM   3783  C   THR   236      -3.955 -26.118  -6.152  1.00  0.00
ATOM   3784  O   THR   236      -5.162 -25.961  -6.317  1.00  0.00
ATOM   3785  N   GLU   237      -3.407 -27.302  -5.801  1.00  0.00
ATOM   3786  H   GLU   237      -2.405 -27.298  -5.681  1.00  0.00
ATOM   3787  CA  GLU   237      -4.119 -28.588  -5.688  1.00  0.00
ATOM   3788  HA  GLU   237      -4.686 -28.778  -6.599  1.00  0.00
ATOM   3789  CB  GLU   237      -3.115 -29.746  -5.480  1.00  0.00
ATOM   3790  HB2 GLU   237      -2.392 -29.422  -4.732  1.00  0.00
ATOM   3791  HB3 GLU   237      -3.674 -30.601  -5.098  1.00  0.00
ATOM   3792  CG  GLU   237      -2.369 -30.154  -6.776  1.00  0.00
ATOM   3793  HG2 GLU   237      -3.111 -30.620  -7.425  1.00  0.00
ATOM   3794  HG3 GLU   237      -2.019 -29.228  -7.231  1.00  0.00
ATOM   3795  CD  GLU   237      -1.182 -31.112  -6.586  1.00  0.00
ATOM   3796  OE1 GLU   237      -0.644 -31.541  -7.629  1.00  0.00
ATOM   3797  OE2 GLU   237      -0.820 -31.406  -5.424  1.00  0.00
ATOM   3798  C   GLU   237      -5.201 -28.564  -4.575  1.00  0.00
ATOM   3799  O   GLU   237      -6.293 -29.062  -4.845  1.00  0.00
ATOM   3800  N   LEU   238      -4.937 -27.966  -3.390  1.00  0.00
ATOM   3801  H   LEU   238      -3.983 -27.690  -3.206  1.00  0.00
ATOM   3802  CA  LEU   238      -5.924 -27.858  -2.290  1.00  0.00
ATOM   3803  HA  LEU   238      -6.482 -28.792  -2.220  1.00  0.00
ATOM   3804  CB  LEU   238      -5.242 -27.581  -0.917  1.00  0.00
ATOM   3805  HB2 LEU   238      -6.065 -27.732  -0.218  1.00  0.00
ATOM   3806  HB3 LEU   238      -4.497 -28.364  -0.773  1.00  0.00
ATOM   3807  CG  LEU   238      -4.592 -26.194  -0.660  1.00  0.00
ATOM   3808  HG  LEU   238      -4.173 -25.847  -1.605  1.00  0.00
ATOM   3809  CD1 LEU   238      -5.584 -25.142  -0.121  1.00  0.00
ATOM   3810 HD11 LEU   238      -6.002 -25.487   0.824  1.00  0.00
ATOM   3811 HD12 LEU   238      -5.063 -24.197   0.036  1.00  0.00
ATOM   3812 HD13 LEU   238      -6.388 -24.997  -0.843  1.00  0.00
ATOM   3813  CD2 LEU   238      -3.404 -26.307   0.317  1.00  0.00
ATOM   3814 HD21 LEU   238      -2.649 -26.971  -0.104  1.00  0.00
ATOM   3815 HD22 LEU   238      -2.970 -25.320   0.477  1.00  0.00
ATOM   3816 HD23 LEU   238      -3.753 -26.709   1.268  1.00  0.00
ATOM   3817  C   LEU   238      -7.045 -26.843  -2.643  1.00  0.00
ATOM   3818  O   LEU   238      -8.192 -27.094  -2.275  1.00  0.00
ATOM   3819  N   LEU   239      -6.735 -25.761  -3.390  1.00  0.00
ATOM   3820  H   LEU   239      -5.766 -25.649  -3.655  1.00  0.00
ATOM   3821  CA  LEU   239      -7.698 -24.724  -3.805  1.00  0.00
ATOM   3822  HA  LEU   239      -8.354 -24.470  -2.972  1.00  0.00
ATOM   3823  CB  LEU   239      -6.949 -23.445  -4.252  1.00  0.00
ATOM   3824  HB2 LEU   239      -6.188 -23.855  -4.916  1.00  0.00
ATOM   3825  HB3 LEU   239      -7.609 -22.788  -4.819  1.00  0.00
ATOM   3826  CG  LEU   239      -6.265 -22.638  -3.120  1.00  0.00
ATOM   3827  HG  LEU   239      -5.617 -23.303  -2.551  1.00  0.00
ATOM   3828  CD1 LEU   239      -5.430 -21.491  -3.711  1.00  0.00
ATOM   3829 HD11 LEU   239      -6.079 -20.825  -4.281  1.00  0.00
ATOM   3830 HD12 LEU   239      -4.956 -20.933  -2.904  1.00  0.00
ATOM   3831 HD13 LEU   239      -4.663 -21.900  -4.369  1.00  0.00
ATOM   3832  CD2 LEU   239      -7.244 -22.125  -2.048  1.00  0.00
ATOM   3833 HD21 LEU   239      -7.750 -22.970  -1.583  1.00  0.00
ATOM   3834 HD22 LEU   239      -6.693 -21.570  -1.289  1.00  0.00
ATOM   3835 HD23 LEU   239      -7.981 -21.471  -2.513  1.00  0.00
ATOM   3836  C   LEU   239      -8.603 -25.237  -4.963  1.00  0.00
ATOM   3837  O   LEU   239      -9.759 -24.814  -5.023  1.00  0.00
ATOM   3838  N   GLU   240      -8.112 -26.164  -5.812  1.00  0.00
ATOM   3839  H   GLU   240      -7.131 -26.380  -5.704  1.00  0.00
ATOM   3840  CA  GLU   240      -8.865 -26.848  -6.880  1.00  0.00
ATOM   3841  HA  GLU   240      -9.531 -26.146  -7.384  1.00  0.00
ATOM   3842  CB  GLU   240      -7.871 -27.424  -7.923  1.00  0.00
ATOM   3843  HB2 GLU   240      -7.144 -28.014  -7.364  1.00  0.00
ATOM   3844  HB3 GLU   240      -8.450 -28.080  -8.573  1.00  0.00
ATOM   3845  CG  GLU   240      -7.126 -26.367  -8.786  1.00  0.00
ATOM   3846  HG2 GLU   240      -6.755 -25.628  -8.077  1.00  0.00
ATOM   3847  HG3 GLU   240      -6.283 -26.892  -9.236  1.00  0.00
ATOM   3848  CD  GLU   240      -7.935 -25.662  -9.884  1.00  0.00
ATOM   3849  OE1 GLU   240      -9.130 -25.986 -10.058  1.00  0.00
ATOM   3850  OE2 GLU   240      -7.320 -24.797 -10.548  1.00  0.00
ATOM   3851  C   GLU   240      -9.744 -27.990  -6.285  1.00  0.00
ATOM   3852  O   GLU   240     -10.749 -28.320  -6.915  1.00  0.00
ATOM   3853  N   ARG   241      -9.425 -28.525  -5.082  1.00  0.00
ATOM   3854  H   ARG   241      -8.527 -28.266  -4.698  1.00  0.00
ATOM   3855  CA  ARG   241     -10.277 -29.455  -4.308  1.00  0.00
ATOM   3856  HA  ARG   241     -10.783 -30.145  -4.984  1.00  0.00
ATOM   3857  CB  ARG   241      -9.409 -30.278  -3.316  1.00  0.00
ATOM   3858  HB2 ARG   241      -8.722 -29.580  -2.839  1.00  0.00
ATOM   3859  HB3 ARG   241     -10.086 -30.690  -2.567  1.00  0.00
ATOM   3860  CG  ARG   241      -8.607 -31.423  -3.968  1.00  0.00
ATOM   3861  HG2 ARG   241      -9.276 -31.933  -4.662  1.00  0.00
ATOM   3862  HG3 ARG   241      -7.787 -30.969  -4.523  1.00  0.00
ATOM   3863  CD  ARG   241      -8.043 -32.442  -2.959  1.00  0.00
ATOM   3864  HD2 ARG   241      -8.879 -32.959  -2.487  1.00  0.00
ATOM   3865  HD3 ARG   241      -7.432 -33.162  -3.502  1.00  0.00
ATOM   3866  NE  ARG   241      -7.217 -31.821  -1.907  1.00  0.00
ATOM   3867  HE  ARG   241      -7.742 -31.540  -1.091  1.00  0.00
ATOM   3868  CZ  ARG   241      -5.898 -31.596  -1.928  1.00  0.00
ATOM   3869  NH1 ARG   241      -5.137 -31.886  -2.987  1.00  0.00
ATOM   3870 HH11 ARG   241      -5.557 -32.290  -3.811  1.00  0.00
ATOM   3871 HH12 ARG   241      -4.145 -31.699  -2.958  1.00  0.00
ATOM   3872  NH2 ARG   241      -5.334 -31.069  -0.844  1.00  0.00
ATOM   3873 HH21 ARG   241      -5.902 -30.851  -0.038  1.00  0.00
ATOM   3874 HH22 ARG   241      -4.340 -30.889  -0.833  1.00  0.00
ATOM   3875  C   ARG   241     -11.361 -28.676  -3.501  1.00  0.00
ATOM   3876  O   ARG   241     -12.209 -29.336  -2.900  1.00  0.00
ATOM   3877  N   GLY   242     -11.342 -27.326  -3.481  1.00  0.00
ATOM   3878  H   GLY   242     -10.594 -26.870  -3.984  1.00  0.00
ATOM   3879  CA  GLY   242     -12.326 -26.487  -2.787  1.00  0.00
ATOM   3880  HA2 GLY   242     -12.374 -25.533  -3.311  1.00  0.00
ATOM   3881  HA3 GLY   242     -13.292 -26.987  -2.853  1.00  0.00
ATOM   3882  C   GLY   242     -11.996 -26.227  -1.301  1.00  0.00
ATOM   3883  O   GLY   242     -12.857 -25.694  -0.600  1.00  0.00
ATOM   3884  N   GLU   243     -10.779 -26.564  -0.815  1.00  0.00
ATOM   3885  H   GLU   243     -10.154 -27.031  -1.457  1.00  0.00
ATOM   3886  CA  GLU   243     -10.299 -26.288   0.554  1.00  0.00
ATOM   3887  HA  GLU   243     -11.082 -26.537   1.269  1.00  0.00
ATOM   3888  CB  GLU   243      -9.040 -27.125   0.886  1.00  0.00
ATOM   3889  HB2 GLU   243      -8.262 -26.822   0.186  1.00  0.00
ATOM   3890  HB3 GLU   243      -8.740 -26.859   1.900  1.00  0.00
ATOM   3891  CG  GLU   243      -9.247 -28.653   0.795  1.00  0.00
ATOM   3892  HG2 GLU   243     -10.134 -28.905   1.375  1.00  0.00
ATOM   3893  HG3 GLU   243      -9.421 -28.888  -0.254  1.00  0.00
ATOM   3894  CD  GLU   243      -8.052 -29.467   1.310  1.00  0.00
ATOM   3895  OE1 GLU   243      -7.480 -29.081   2.355  1.00  0.00
ATOM   3896  OE2 GLU   243      -7.730 -30.480   0.652  1.00  0.00
ATOM   3897  C   GLU   243      -9.934 -24.788   0.626  1.00  0.00
ATOM   3898  O   GLU   243      -9.357 -24.238  -0.315  1.00  0.00
ATOM   3899  N   ARG   244     -10.269 -24.167   1.766  1.00  0.00
ATOM   3900  H   ARG   244     -10.694 -24.740   2.480  1.00  0.00
ATOM   3901  CA  ARG   244     -10.130 -22.727   2.022  1.00  0.00
ATOM   3902  HA  ARG   244      -9.404 -22.291   1.335  1.00  0.00
ATOM   3903  CB  ARG   244     -11.500 -22.021   1.810  1.00  0.00
ATOM   3904  HB2 ARG   244     -12.212 -22.535   2.457  1.00  0.00
ATOM   3905  HB3 ARG   244     -11.371 -20.995   2.153  1.00  0.00
ATOM   3906  CG  ARG   244     -12.034 -22.016   0.362  1.00  0.00
ATOM   3907  HG2 ARG   244     -12.118 -23.058   0.053  1.00  0.00
ATOM   3908  HG3 ARG   244     -13.026 -21.565   0.394  1.00  0.00
ATOM   3909  CD  ARG   244     -11.157 -21.254  -0.641  1.00  0.00
ATOM   3910  HD2 ARG   244     -11.084 -20.208  -0.343  1.00  0.00
ATOM   3911  HD3 ARG   244     -10.160 -21.694  -0.664  1.00  0.00
ATOM   3912  NE  ARG   244     -11.732 -21.319  -1.991  1.00  0.00
ATOM   3913  HE  ARG   244     -12.361 -20.558  -2.205  1.00  0.00
ATOM   3914  CZ  ARG   244     -11.515 -22.251  -2.927  1.00  0.00
ATOM   3915  NH1 ARG   244     -10.701 -23.287  -2.733  1.00  0.00
ATOM   3916 HH11 ARG   244     -10.220 -23.389  -1.851  1.00  0.00
ATOM   3917 HH12 ARG   244     -10.569 -23.966  -3.469  1.00  0.00
ATOM   3918  NH2 ARG   244     -12.136 -22.132  -4.097  1.00  0.00
ATOM   3919 HH21 ARG   244     -12.754 -21.350  -4.261  1.00  0.00
ATOM   3920 HH22 ARG   244     -11.987 -22.825  -4.817  1.00  0.00
ATOM   3921  C   ARG   244      -9.579 -22.538   3.452  1.00  0.00
ATOM   3922  O   ARG   244      -9.558 -23.463   4.271  1.00  0.00
ATOM   3923  N   LEU   245      -9.203 -21.280   3.747  1.00  0.00
ATOM   3924  H   LEU   245      -9.161 -20.655   2.955  1.00  0.00
ATOM   3925  CA  LEU   245      -8.876 -20.744   5.078  1.00  0.00
ATOM   3926  HA  LEU   245      -8.092 -21.338   5.547  1.00  0.00
ATOM   3927  CB  LEU   245      -8.368 -19.284   4.924  1.00  0.00
ATOM   3928  HB2 LEU   245      -9.138 -18.836   4.296  1.00  0.00
ATOM   3929  HB3 LEU   245      -8.348 -18.778   5.889  1.00  0.00
ATOM   3930  CG  LEU   245      -6.989 -19.137   4.235  1.00  0.00
ATOM   3931  HG  LEU   245      -6.945 -19.834   3.399  1.00  0.00
ATOM   3932  CD1 LEU   245      -6.762 -17.703   3.721  1.00  0.00
ATOM   3933 HD11 LEU   245      -6.805 -17.005   4.557  1.00  0.00
ATOM   3934 HD12 LEU   245      -5.785 -17.638   3.244  1.00  0.00
ATOM   3935 HD13 LEU   245      -7.537 -17.450   2.997  1.00  0.00
ATOM   3936  CD2 LEU   245      -5.827 -19.589   5.141  1.00  0.00
ATOM   3937 HD21 LEU   245      -5.960 -20.638   5.407  1.00  0.00
ATOM   3938 HD22 LEU   245      -4.883 -19.465   4.611  1.00  0.00
ATOM   3939 HD23 LEU   245      -5.817 -18.983   6.048  1.00  0.00
ATOM   3940  C   LEU   245     -10.191 -20.768   5.920  1.00  0.00
ATOM   3941  O   LEU   245     -11.266 -20.480   5.378  1.00  0.00
ATOM   3942  N   PRO   246     -10.094 -21.121   7.229  1.00  0.00
ATOM   3943  CD  PRO   246      -8.841 -21.350   7.963  1.00  0.00
ATOM   3944  HD2 PRO   246      -8.152 -20.536   7.734  1.00  0.00
ATOM   3945  HD3 PRO   246      -8.411 -22.294   7.627  1.00  0.00
ATOM   3946  CG  PRO   246      -9.240 -21.383   9.433  1.00  0.00
ATOM   3947  HG2 PRO   246      -9.217 -20.384   9.867  1.00  0.00
ATOM   3948  HG3 PRO   246      -8.582 -22.041  10.001  1.00  0.00
ATOM   3949  CB  PRO   246     -10.654 -21.938   9.389  1.00  0.00
ATOM   3950  HB2 PRO   246     -11.203 -21.588  10.264  1.00  0.00
ATOM   3951  HB3 PRO   246     -10.695 -23.026   9.346  1.00  0.00
ATOM   3952  CA  PRO   246     -11.272 -21.336   8.108  1.00  0.00
ATOM   3953  HA  PRO   246     -11.947 -22.029   7.606  1.00  0.00
ATOM   3954  C   PRO   246     -12.024 -20.016   8.417  1.00  0.00
ATOM   3955  O   PRO   246     -11.555 -18.930   8.070  1.00  0.00
ATOM   3956  N   ARG   247     -13.189 -20.135   9.080  1.00  0.00
ATOM   3957  H   ARG   247     -13.542 -21.068   9.238  1.00  0.00
ATOM   3958  CA  ARG   247     -13.974 -18.998   9.586  1.00  0.00
ATOM   3959  HA  ARG   247     -14.033 -18.214   8.831  1.00  0.00
ATOM   3960  CB  ARG   247     -15.413 -19.468   9.926  1.00  0.00
ATOM   3961  HB2 ARG   247     -15.809 -19.976   9.045  1.00  0.00
ATOM   3962  HB3 ARG   247     -15.340 -20.178  10.751  1.00  0.00
ATOM   3963  CG  ARG   247     -16.359 -18.310  10.323  1.00  0.00
ATOM   3964  HG2 ARG   247     -15.922 -17.833  11.201  1.00  0.00
ATOM   3965  HG3 ARG   247     -16.362 -17.606   9.491  1.00  0.00
ATOM   3966  CD  ARG   247     -17.804 -18.737  10.638  1.00  0.00
ATOM   3967  HD2 ARG   247     -18.401 -17.851  10.851  1.00  0.00
ATOM   3968  HD3 ARG   247     -18.220 -19.257   9.775  1.00  0.00
ATOM   3969  NE  ARG   247     -17.863 -19.636  11.802  1.00  0.00
ATOM   3970  HE  ARG   247     -18.015 -20.609  11.577  1.00  0.00
ATOM   3971  CZ  ARG   247     -17.731 -19.291  13.094  1.00  0.00
ATOM   3972  NH1 ARG   247     -17.733 -20.246  14.023  1.00  0.00
ATOM   3973 HH11 ARG   247     -17.833 -21.213  13.749  1.00  0.00
ATOM   3974 HH12 ARG   247     -17.635 -19.998  14.998  1.00  0.00
ATOM   3975  NH2 ARG   247     -17.593 -18.025  13.495  1.00  0.00
ATOM   3976 HH21 ARG   247     -17.585 -17.280  12.812  1.00  0.00
ATOM   3977 HH22 ARG   247     -17.497 -17.817  14.479  1.00  0.00
ATOM   3978  C   ARG   247     -13.232 -18.500  10.862  1.00  0.00
ATOM   3979  O   ARG   247     -13.077 -19.289  11.799  1.00  0.00
ATOM   3980  N   PRO   248     -12.825 -17.200  10.901  1.00  0.00
ATOM   3981  CD  PRO   248     -12.852 -16.245   9.786  1.00  0.00
ATOM   3982  HD2 PRO   248     -13.864 -15.857   9.682  1.00  0.00
ATOM   3983  HD3 PRO   248     -12.568 -16.768   8.872  1.00  0.00
ATOM   3984  CG  PRO   248     -11.851 -15.169  10.172  1.00  0.00
ATOM   3985  HG2 PRO   248     -12.104 -14.217   9.704  1.00  0.00
ATOM   3986  HG3 PRO   248     -10.840 -15.457   9.884  1.00  0.00
ATOM   3987  CB  PRO   248     -11.985 -15.095  11.682  1.00  0.00
ATOM   3988  HB2 PRO   248     -12.836 -14.455  11.916  1.00  0.00
ATOM   3989  HB3 PRO   248     -11.099 -14.725  12.199  1.00  0.00
ATOM   3990  CA  PRO   248     -12.283 -16.546  12.122  1.00  0.00
ATOM   3991  HA  PRO   248     -11.390 -17.084  12.440  1.00  0.00
ATOM   3992  C   PRO   248     -13.325 -16.553  13.266  1.00  0.00
ATOM   3993  O   PRO   248     -14.524 -16.436  13.003  1.00  0.00
ATOM   3994  N   ASP   249     -12.854 -16.698  14.520  1.00  0.00
ATOM   3995  H   ASP   249     -11.859 -16.832  14.626  1.00  0.00
ATOM   3996  CA  ASP   249     -13.698 -16.766  15.725  1.00  0.00
ATOM   3997  HA  ASP   249     -14.490 -17.497  15.563  1.00  0.00
ATOM   3998  CB  ASP   249     -12.886 -17.182  16.981  1.00  0.00
ATOM   3999  HB2 ASP   249     -12.394 -18.122  16.729  1.00  0.00
ATOM   4000  HB3 ASP   249     -12.134 -16.415  17.160  1.00  0.00
ATOM   4001  CG  ASP   249     -13.736 -17.373  18.249  1.00  0.00
ATOM   4002  OD1 ASP   249     -14.806 -18.011  18.135  1.00  0.00
ATOM   4003  OD2 ASP   249     -13.309 -16.862  19.308  1.00  0.00
ATOM   4004  C   ASP   249     -14.401 -15.391  15.904  1.00  0.00
ATOM   4005  O   ASP   249     -13.726 -14.363  15.988  1.00  0.00
ATOM   4006  N   LYS   250     -15.746 -15.431  15.950  1.00  0.00
ATOM   4007  H   LYS   250     -16.113 -16.321  15.646  1.00  0.00
ATOM   4008  CA  LYS   250     -16.689 -14.308  16.124  1.00  0.00
ATOM   4009  HA  LYS   250     -17.682 -14.723  16.298  1.00  0.00
ATOM   4010  CB  LYS   250     -16.330 -13.361  17.311  1.00  0.00
ATOM   4011  HB2 LYS   250     -15.395 -12.867  17.046  1.00  0.00
ATOM   4012  HB3 LYS   250     -17.127 -12.620  17.374  1.00  0.00
ATOM   4013  CG  LYS   250     -16.170 -14.066  18.681  1.00  0.00
ATOM   4014  HG2 LYS   250     -15.511 -14.918  18.518  1.00  0.00
ATOM   4015  HG3 LYS   250     -15.684 -13.352  19.345  1.00  0.00
ATOM   4016  CD  LYS   250     -17.489 -14.551  19.325  1.00  0.00
ATOM   4017  HD2 LYS   250     -18.108 -14.947  18.520  1.00  0.00
ATOM   4018  HD3 LYS   250     -17.229 -15.357  20.012  1.00  0.00
ATOM   4019  CE  LYS   250     -18.268 -13.461  20.084  1.00  0.00
ATOM   4020  HE2 LYS   250     -18.410 -12.612  19.416  1.00  0.00
ATOM   4021  HE3 LYS   250     -19.239 -13.868  20.365  1.00  0.00
ATOM   4022  NZ  LYS   250     -17.551 -13.018  21.296  1.00  0.00
ATOM   4023  HZ1 LYS   250     -16.651 -12.640  21.036  1.00  0.00
ATOM   4024  HZ2 LYS   250     -18.093 -12.305  21.765  1.00  0.00
ATOM   4025  HZ3 LYS   250     -17.420 -13.804  21.917  1.00  0.00
ATOM   4026  C   LYS   250     -17.011 -13.602  14.774  1.00  0.00
ATOM   4027  O   LYS   250     -17.694 -12.577  14.805  1.00  0.00
ATOM   4028  N   CYS   251     -16.569 -14.150  13.616  1.00  0.00
ATOM   4029  H   CYS   251     -15.949 -14.942  13.713  1.00  0.00
ATOM   4030  CA  CYS   251     -16.940 -13.713  12.256  1.00  0.00
ATOM   4031  HA  CYS   251     -16.922 -12.624  12.209  1.00  0.00
ATOM   4032  CB  CYS   251     -15.956 -14.273  11.193  1.00  0.00
ATOM   4033  HB2 CYS   251     -14.947 -13.901  11.373  1.00  0.00
ATOM   4034  HB3 CYS   251     -15.950 -15.362  11.214  1.00  0.00
ATOM   4035  SG  CYS   251     -16.367 -13.804   9.480  1.00  0.00
ATOM   4036  HG  CYS   251     -15.348 -14.442   8.912  1.00  0.00
ATOM   4037  C   CYS   251     -18.360 -14.306  12.011  1.00  0.00
ATOM   4038  O   CYS   251     -18.520 -15.523  12.157  1.00  0.00
ATOM   4039  N   PRO   252     -19.345 -13.469  11.582  1.00  0.00
ATOM   4040  CD  PRO   252     -19.267 -12.005  11.523  1.00  0.00
ATOM   4041  HD2 PRO   252     -18.690 -11.725  10.641  1.00  0.00
ATOM   4042  HD3 PRO   252     -18.758 -11.648  12.418  1.00  0.00
ATOM   4043  CG  PRO   252     -20.713 -11.533  11.450  1.00  0.00
ATOM   4044  HG2 PRO   252     -20.783 -10.590  10.908  1.00  0.00
ATOM   4045  HG3 PRO   252     -21.128 -11.409  12.450  1.00  0.00
ATOM   4046  CB  PRO   252     -21.414 -12.653  10.706  1.00  0.00
ATOM   4047  HB2 PRO   252     -21.291 -12.512   9.632  1.00  0.00
ATOM   4048  HB3 PRO   252     -22.476 -12.726  10.943  1.00  0.00
ATOM   4049  CA  PRO   252     -20.688 -13.936  11.151  1.00  0.00
ATOM   4050  HA  PRO   252     -21.169 -14.409  12.007  1.00  0.00
ATOM   4051  C   PRO   252     -20.622 -14.942   9.976  1.00  0.00
ATOM   4052  O   PRO   252     -19.723 -14.861   9.134  1.00  0.00
ATOM   4053  N   CYS   253     -21.591 -15.875   9.956  1.00  0.00
ATOM   4054  H   CYS   253     -22.256 -15.818  10.713  1.00  0.00
ATOM   4055  CA  CYS   253     -21.721 -16.986   8.991  1.00  0.00
ATOM   4056  HA  CYS   253     -20.793 -17.558   8.989  1.00  0.00
ATOM   4057  CB  CYS   253     -22.890 -17.940   9.333  1.00  0.00
ATOM   4058  HB2 CYS   253     -23.849 -17.421   9.318  1.00  0.00
ATOM   4059  HB3 CYS   253     -22.927 -18.790   8.651  1.00  0.00
ATOM   4060  SG  CYS   253     -22.722 -18.641  11.002  1.00  0.00
ATOM   4061  HG  CYS   253     -23.833 -19.369  10.959  1.00  0.00
ATOM   4062  C   CYS   253     -21.890 -16.449   7.546  1.00  0.00
ATOM   4063  O   CYS   253     -21.253 -16.989   6.644  1.00  0.00
ATOM   4064  N   GLU   254     -22.689 -15.380   7.356  1.00  0.00
ATOM   4065  H   GLU   254     -23.132 -15.004   8.182  1.00  0.00
ATOM   4066  CA  GLU   254     -23.005 -14.770   6.054  1.00  0.00
ATOM   4067  HA  GLU   254     -23.116 -15.530   5.282  1.00  0.00
ATOM   4068  CB  GLU   254     -24.345 -14.012   6.198  1.00  0.00
ATOM   4069  HB2 GLU   254     -25.055 -14.707   6.644  1.00  0.00
ATOM   4070  HB3 GLU   254     -24.168 -13.183   6.883  1.00  0.00
ATOM   4071  CG  GLU   254     -24.922 -13.468   4.869  1.00  0.00
ATOM   4072  HG2 GLU   254     -24.315 -12.614   4.568  1.00  0.00
ATOM   4073  HG3 GLU   254     -24.822 -14.264   4.132  1.00  0.00
ATOM   4074  CD  GLU   254     -26.394 -13.041   4.962  1.00  0.00
ATOM   4075  OE1 GLU   254     -26.775 -12.486   6.018  1.00  0.00
ATOM   4076  OE2 GLU   254     -27.110 -13.270   3.963  1.00  0.00
ATOM   4077  C   GLU   254     -21.858 -13.832   5.576  1.00  0.00
ATOM   4078  O   GLU   254     -21.717 -13.667   4.365  1.00  0.00
ATOM   4079  N   VAL   255     -21.015 -13.298   6.490  1.00  0.00
ATOM   4080  H   VAL   255     -21.271 -13.420   7.460  1.00  0.00
ATOM   4081  CA  VAL   255     -19.779 -12.547   6.180  1.00  0.00
ATOM   4082  HA  VAL   255     -19.894 -11.877   5.327  1.00  0.00
ATOM   4083  CB  VAL   255     -19.282 -11.710   7.410  1.00  0.00
ATOM   4084  HB  VAL   255     -19.299 -12.390   8.263  1.00  0.00
ATOM   4085  CG1 VAL   255     -17.872 -11.075   7.283  1.00  0.00
ATOM   4086 HG11 VAL   255     -17.855 -10.395   6.431  1.00  0.00
ATOM   4087 HG12 VAL   255     -17.638 -10.523   8.193  1.00  0.00
ATOM   4088 HG13 VAL   255     -17.131 -11.861   7.135  1.00  0.00
ATOM   4089  CG2 VAL   255     -20.296 -10.599   7.756  1.00  0.00
ATOM   4090 HG21 VAL   255     -21.259 -11.048   8.000  1.00  0.00
ATOM   4091 HG22 VAL   255     -19.934 -10.030   8.613  1.00  0.00
ATOM   4092 HG23 VAL   255     -20.412  -9.934   6.901  1.00  0.00
ATOM   4093  C   VAL   255     -18.659 -13.549   5.758  1.00  0.00
ATOM   4094  O   VAL   255     -17.822 -13.167   4.940  1.00  0.00
ATOM   4095  N   TYR   256     -18.692 -14.813   6.237  1.00  0.00
ATOM   4096  H   TYR   256     -19.359 -15.001   6.971  1.00  0.00
ATOM   4097  CA  TYR   256     -17.802 -15.904   5.805  1.00  0.00
ATOM   4098  HA  TYR   256     -16.786 -15.531   5.679  1.00  0.00
ATOM   4099  CB  TYR   256     -17.788 -17.029   6.876  1.00  0.00
ATOM   4100  HB2 TYR   256     -17.506 -16.531   7.804  1.00  0.00
ATOM   4101  HB3 TYR   256     -18.796 -17.433   6.974  1.00  0.00
ATOM   4102  CG  TYR   256     -16.810 -18.164   6.591  1.00  0.00
ATOM   4103  CD1 TYR   256     -15.429 -17.881   6.505  1.00  0.00
ATOM   4104  HD1 TYR   256     -15.075 -16.875   6.731  1.00  0.00
ATOM   4105  CE1 TYR   256     -14.510 -18.885   6.131  1.00  0.00
ATOM   4106  HE1 TYR   256     -13.451 -18.646   6.023  1.00  0.00
ATOM   4107  CZ  TYR   256     -14.964 -20.202   5.897  1.00  0.00
ATOM   4108  OH  TYR   256     -14.074 -21.174   5.544  1.00  0.00
ATOM   4109  HH  TYR   256     -13.172 -20.852   5.484  1.00  0.00
ATOM   4110  CE2 TYR   256     -16.341 -20.505   6.030  1.00  0.00
ATOM   4111  HE2 TYR   256     -16.687 -21.527   5.877  1.00  0.00
ATOM   4112  CD2 TYR   256     -17.265 -19.486   6.361  1.00  0.00
ATOM   4113  HD2 TYR   256     -18.328 -19.719   6.437  1.00  0.00
ATOM   4114  C   TYR   256     -18.257 -16.460   4.425  1.00  0.00
ATOM   4115  O   TYR   256     -17.388 -16.883   3.667  1.00  0.00
ATOM   4116  N   HIE   257     -19.565 -16.413   4.086  1.00  0.00
ATOM   4117  H   HIE   257     -20.205 -16.080   4.793  1.00  0.00
ATOM   4118  CA  HIE   257     -20.120 -16.847   2.788  1.00  0.00
ATOM   4119  HA  HIE   257     -19.615 -17.753   2.453  1.00  0.00
ATOM   4120  CB  HIE   257     -21.631 -17.146   2.927  1.00  0.00
ATOM   4121  HB2 HIE   257     -22.136 -16.253   3.293  1.00  0.00
ATOM   4122  HB3 HIE   257     -22.037 -17.420   1.953  1.00  0.00
ATOM   4123  CG  HIE   257     -21.991 -18.268   3.877  1.00  0.00
ATOM   4124  ND1 HIE   257     -23.216 -18.310   4.554  1.00  0.00
ATOM   4125  CE1 HIE   257     -23.167 -19.413   5.288  1.00  0.00
ATOM   4126  HE1 HIE   257     -24.044 -19.617   5.902  1.00  0.00
ATOM   4127  NE2 HIE   257     -22.027 -20.088   5.139  1.00  0.00
ATOM   4128  HE2 HIE   257     -21.751 -20.950   5.586  1.00  0.00
ATOM   4129  CD2 HIE   257     -21.256 -19.383   4.233  1.00  0.00
ATOM   4130  HD2 HIE   257     -20.273 -19.756   3.947  1.00  0.00
ATOM   4131  C   HIE   257     -19.887 -15.762   1.700  1.00  0.00
ATOM   4132  O   HIE   257     -19.753 -16.139   0.537  1.00  0.00
ATOM   4133  N   LEU   258     -19.751 -14.471   2.077  1.00  0.00
ATOM   4134  H   LEU   258     -20.010 -14.276   3.034  1.00  0.00
ATOM   4135  CA  LEU   258     -19.298 -13.347   1.230  1.00  0.00
ATOM   4136  HA  LEU   258     -19.868 -13.305   0.302  1.00  0.00
ATOM   4137  CB  LEU   258     -19.527 -12.023   2.015  1.00  0.00
ATOM   4138  HB2 LEU   258     -20.582 -12.071   2.285  1.00  0.00
ATOM   4139  HB3 LEU   258     -18.918 -12.076   2.917  1.00  0.00
ATOM   4140  CG  LEU   258     -19.241 -10.682   1.275  1.00  0.00
ATOM   4141  HG  LEU   258     -19.474 -10.804   0.218  1.00  0.00
ATOM   4142  CD1 LEU   258     -20.101  -9.547   1.863  1.00  0.00
ATOM   4143 HD11 LEU   258     -19.867  -9.424   2.920  1.00  0.00
ATOM   4144 HD12 LEU   258     -19.888  -8.618   1.334  1.00  0.00
ATOM   4145 HD13 LEU   258     -21.156  -9.794   1.751  1.00  0.00
ATOM   4146  CD2 LEU   258     -17.757 -10.256   1.321  1.00  0.00
ATOM   4147 HD21 LEU   258     -17.142 -11.024   0.851  1.00  0.00
ATOM   4148 HD22 LEU   258     -17.632  -9.315   0.786  1.00  0.00
ATOM   4149 HD23 LEU   258     -17.447 -10.128   2.358  1.00  0.00
ATOM   4150  C   LEU   258     -17.800 -13.556   0.884  1.00  0.00
ATOM   4151  O   LEU   258     -17.420 -13.332  -0.263  1.00  0.00
ATOM   4152  N   MET   259     -16.993 -14.015   1.862  1.00  0.00
ATOM   4153  H   MET   259     -17.452 -14.203   2.742  1.00  0.00
ATOM   4154  CA  MET   259     -15.540 -14.210   1.780  1.00  0.00
ATOM   4155  HA  MET   259     -15.056 -13.380   1.266  1.00  0.00
ATOM   4156  CB  MET   259     -15.004 -14.277   3.228  1.00  0.00
ATOM   4157  HB2 MET   259     -15.598 -13.574   3.813  1.00  0.00
ATOM   4158  HB3 MET   259     -15.188 -15.291   3.582  1.00  0.00
ATOM   4159  CG  MET   259     -13.515 -13.944   3.385  1.00  0.00
ATOM   4160  HG2 MET   259     -12.937 -14.813   3.070  1.00  0.00
ATOM   4161  HG3 MET   259     -13.285 -13.100   2.734  1.00  0.00
ATOM   4162  SD  MET   259     -13.069 -13.517   5.092  1.00  0.00
ATOM   4163  CE  MET   259     -13.062 -15.152   5.859  1.00  0.00
ATOM   4164  HE1 MET   259     -12.328 -15.785   5.361  1.00  0.00
ATOM   4165  HE2 MET   259     -12.804 -15.058   6.914  1.00  0.00
ATOM   4166  HE3 MET   259     -14.051 -15.601   5.766  1.00  0.00
ATOM   4167  C   MET   259     -15.201 -15.496   0.973  1.00  0.00
ATOM   4168  O   MET   259     -14.190 -15.482   0.273  1.00  0.00
ATOM   4169  N   LYS   260     -16.056 -16.544   1.010  1.00  0.00
ATOM   4170  H   LYS   260     -16.811 -16.482   1.678  1.00  0.00
ATOM   4171  CA  LYS   260     -15.948 -17.764   0.189  1.00  0.00
ATOM   4172  HA  LYS   260     -14.900 -18.044   0.086  1.00  0.00
ATOM   4173  CB  LYS   260     -16.713 -18.942   0.846  1.00  0.00
ATOM   4174  HB2 LYS   260     -17.666 -18.552   1.203  1.00  0.00
ATOM   4175  HB3 LYS   260     -16.892 -19.686   0.070  1.00  0.00
ATOM   4176  CG  LYS   260     -15.952 -19.595   2.021  1.00  0.00
ATOM   4177  HG2 LYS   260     -14.909 -19.693   1.715  1.00  0.00
ATOM   4178  HG3 LYS   260     -16.019 -18.912   2.867  1.00  0.00
ATOM   4179  CD  LYS   260     -16.499 -20.978   2.431  1.00  0.00
ATOM   4180  HD2 LYS   260     -16.114 -21.200   3.426  1.00  0.00
ATOM   4181  HD3 LYS   260     -17.585 -20.900   2.472  1.00  0.00
ATOM   4182  CE  LYS   260     -16.102 -22.107   1.464  1.00  0.00
ATOM   4183  HE2 LYS   260     -16.514 -21.877   0.482  1.00  0.00
ATOM   4184  HE3 LYS   260     -15.014 -22.139   1.403  1.00  0.00
ATOM   4185  NZ  LYS   260     -16.607 -23.416   1.913  1.00  0.00
ATOM   4186  HZ1 LYS   260     -17.615 -23.388   1.969  1.00  0.00
ATOM   4187  HZ2 LYS   260     -16.327 -24.129   1.253  1.00  0.00
ATOM   4188  HZ3 LYS   260     -16.225 -23.630   2.823  1.00  0.00
ATOM   4189  C   LYS   260     -16.504 -17.520  -1.242  1.00  0.00
ATOM   4190  O   LYS   260     -16.050 -18.217  -2.149  1.00  0.00
ATOM   4191  N   ASN   261     -17.403 -16.534  -1.455  1.00  0.00
ATOM   4192  H   ASN   261     -17.819 -16.110  -0.638  1.00  0.00
ATOM   4193  CA  ASN   261     -17.867 -16.092  -2.785  1.00  0.00
ATOM   4194  HA  ASN   261     -17.972 -16.947  -3.453  1.00  0.00
ATOM   4195  CB  ASN   261     -19.250 -15.396  -2.648  1.00  0.00
ATOM   4196  HB2 ASN   261     -19.911 -16.082  -2.118  1.00  0.00
ATOM   4197  HB3 ASN   261     -19.102 -14.498  -2.048  1.00  0.00
ATOM   4198  CG  ASN   261     -19.921 -14.996  -3.974  1.00  0.00
ATOM   4199  OD1 ASN   261     -20.323 -13.848  -4.144  1.00  0.00
ATOM   4200  ND2 ASN   261     -20.043 -15.932  -4.921  1.00  0.00
ATOM   4201 HD21 ASN   261     -20.479 -15.700  -5.802  1.00  0.00
ATOM   4202 HD22 ASN   261     -19.700 -16.866  -4.750  1.00  0.00
ATOM   4203  C   ASN   261     -16.799 -15.155  -3.428  1.00  0.00
ATOM   4204  O   ASN   261     -16.719 -15.120  -4.654  1.00  0.00
ATOM   4205  N   CYS   262     -15.936 -14.497  -2.626  1.00  0.00
ATOM   4206  H   CYS   262     -16.182 -14.441  -1.648  1.00  0.00
ATOM   4207  CA  CYS   262     -14.698 -13.834  -3.074  1.00  0.00
ATOM   4208  HA  CYS   262     -14.898 -13.304  -4.005  1.00  0.00
ATOM   4209  CB  CYS   262     -14.168 -12.818  -2.031  1.00  0.00
ATOM   4210  HB2 CYS   262     -14.103 -13.256  -1.035  1.00  0.00
ATOM   4211  HB3 CYS   262     -13.196 -12.417  -2.315  1.00  0.00
ATOM   4212  SG  CYS   262     -15.278 -11.390  -1.883  1.00  0.00
ATOM   4213  HG  CYS   262     -14.565 -10.755  -0.959  1.00  0.00
ATOM   4214  C   CYS   262     -13.596 -14.898  -3.358  1.00  0.00
ATOM   4215  O   CYS   262     -12.606 -14.521  -3.978  1.00  0.00
ATOM   4216  N   TRP   263     -13.759 -16.178  -2.957  1.00  0.00
ATOM   4217  H   TRP   263     -14.586 -16.370  -2.409  1.00  0.00
ATOM   4218  CA  TRP   263     -12.811 -17.275  -3.198  1.00  0.00
ATOM   4219  HA  TRP   263     -11.961 -16.904  -3.770  1.00  0.00
ATOM   4220  CB  TRP   263     -12.292 -17.860  -1.861  1.00  0.00
ATOM   4221  HB2 TRP   263     -13.209 -18.183  -1.369  1.00  0.00
ATOM   4222  HB3 TRP   263     -11.662 -18.727  -2.059  1.00  0.00
ATOM   4223  CG  TRP   263     -11.553 -17.011  -0.875  1.00  0.00
ATOM   4224  CD1 TRP   263     -10.694 -16.004  -1.153  1.00  0.00
ATOM   4225  HD1 TRP   263     -10.572 -15.717  -2.198  1.00  0.00
ATOM   4226  NE1 TRP   263     -10.136 -15.544   0.021  1.00  0.00
ATOM   4227  HE1 TRP   263      -9.446 -14.805   0.041  1.00  0.00
ATOM   4228  CE2 TRP   263     -10.611 -16.225   1.123  1.00  0.00
ATOM   4229  CZ2 TRP   263     -10.341 -16.158   2.507  1.00  0.00
ATOM   4230  HZ2 TRP   263      -9.607 -15.419   2.826  1.00  0.00
ATOM   4231  CH2 TRP   263     -11.018 -17.032   3.387  1.00  0.00
ATOM   4232  HH2 TRP   263     -10.828 -17.002   4.460  1.00  0.00
ATOM   4233  CZ3 TRP   263     -11.954 -17.960   2.881  1.00  0.00
ATOM   4234  HZ3 TRP   263     -12.503 -18.639   3.534  1.00  0.00
ATOM   4235  CE3 TRP   263     -12.203 -18.029   1.492  1.00  0.00
ATOM   4236  HE3 TRP   263     -12.913 -18.795   1.178  1.00  0.00
ATOM   4237  CD2 TRP   263     -11.539 -17.167   0.577  1.00  0.00
ATOM   4238  C   TRP   263     -13.494 -18.371  -4.062  1.00  0.00
ATOM   4239  O   TRP   263     -13.288 -19.551  -3.779  1.00  0.00
ATOM   4240  N   GLU   264     -14.229 -18.026  -5.139  1.00  0.00
ATOM   4241  H   GLU   264     -14.468 -17.054  -5.278  1.00  0.00
ATOM   4242  CA  GLU   264     -14.698 -19.015  -6.139  1.00  0.00
ATOM   4243  HA  GLU   264     -15.078 -19.901  -5.630  1.00  0.00
ATOM   4244  CB  GLU   264     -15.835 -18.420  -7.010  1.00  0.00
ATOM   4245  HB2 GLU   264     -15.435 -17.515  -7.468  1.00  0.00
ATOM   4246  HB3 GLU   264     -16.050 -19.155  -7.785  1.00  0.00
ATOM   4247  CG  GLU   264     -17.136 -18.080  -6.246  1.00  0.00
ATOM   4248  HG2 GLU   264     -16.820 -17.492  -5.384  1.00  0.00
ATOM   4249  HG3 GLU   264     -17.726 -17.454  -6.916  1.00  0.00
ATOM   4250  CD  GLU   264     -17.986 -19.266  -5.773  1.00  0.00
ATOM   4251  OE1 GLU   264     -17.688 -20.417  -6.163  1.00  0.00
ATOM   4252  OE2 GLU   264     -18.946 -18.985  -5.019  1.00  0.00
ATOM   4253  C   GLU   264     -13.475 -19.359  -7.028  1.00  0.00
ATOM   4254  O   GLU   264     -12.764 -18.453  -7.471  1.00  0.00
ATOM   4255  N   THR   265     -13.273 -20.666  -7.294  1.00  0.00
ATOM   4256  H   THR   265     -13.937 -21.305  -6.881  1.00  0.00
ATOM   4257  CA  THR   265     -12.187 -21.228  -8.133  1.00  0.00
ATOM   4258  HA  THR   265     -11.235 -20.879  -7.736  1.00  0.00
ATOM   4259  CB  THR   265     -12.190 -22.792  -8.120  1.00  0.00
ATOM   4260  HB  THR   265     -13.184 -23.092  -8.448  1.00  0.00
ATOM   4261  CG2 THR   265     -11.126 -23.486  -8.999  1.00  0.00
ATOM   4262 HG21 THR   265     -10.131 -23.186  -8.671  1.00  0.00
ATOM   4263 HG22 THR   265     -11.227 -24.567  -8.907  1.00  0.00
ATOM   4264 HG23 THR   265     -11.268 -23.195 -10.040  1.00  0.00
ATOM   4265  OG1 THR   265     -11.939 -23.254  -6.805  1.00  0.00
ATOM   4266  HG1 THR   265     -11.940 -24.214  -6.798  1.00  0.00
ATOM   4267  C   THR   265     -12.377 -20.767  -9.608  1.00  0.00
ATOM   4268  O   THR   265     -11.378 -20.464 -10.259  1.00  0.00
ATOM   4269  N   GLU   266     -13.639 -20.632 -10.065  1.00  0.00
ATOM   4270  H   GLU   266     -14.364 -20.974  -9.452  1.00  0.00
ATOM   4271  CA  GLU   266     -14.035 -20.029 -11.341  1.00  0.00
ATOM   4272  HA  GLU   266     -13.331 -20.281 -12.135  1.00  0.00
ATOM   4273  CB  GLU   266     -15.427 -20.606 -11.712  1.00  0.00
ATOM   4274  HB2 GLU   266     -15.321 -21.690 -11.674  1.00  0.00
ATOM   4275  HB3 GLU   266     -16.105 -20.280 -10.923  1.00  0.00
ATOM   4276  CG  GLU   266     -16.002 -20.193 -13.088  1.00  0.00
ATOM   4277  HG2 GLU   266     -17.067 -20.423 -13.048  1.00  0.00
ATOM   4278  HG3 GLU   266     -15.867 -19.116 -13.196  1.00  0.00
ATOM   4279  CD  GLU   266     -15.368 -20.910 -14.286  1.00  0.00
ATOM   4280  OE1 GLU   266     -14.127 -20.826 -14.423  1.00  0.00
ATOM   4281  OE2 GLU   266     -16.137 -21.515 -15.065  1.00  0.00
ATOM   4282  C   GLU   266     -14.100 -18.501 -11.075  1.00  0.00
ATOM   4283  O   GLU   266     -14.855 -18.049 -10.209  1.00  0.00
ATOM   4284  N   ALA   267     -13.292 -17.736 -11.836  1.00  0.00
ATOM   4285  H   ALA   267     -12.782 -18.225 -12.558  1.00  0.00
ATOM   4286  CA  ALA   267     -13.059 -16.290 -11.671  1.00  0.00
ATOM   4287  HA  ALA   267     -12.841 -16.081 -10.623  1.00  0.00
ATOM   4288  CB  ALA   267     -11.836 -15.885 -12.519  1.00  0.00
ATOM   4289  HB1 ALA   267     -12.042 -16.080 -13.571  1.00  0.00
ATOM   4290  HB2 ALA   267     -11.633 -14.823 -12.379  1.00  0.00
ATOM   4291  HB3 ALA   267     -10.968 -16.465 -12.205  1.00  0.00
ATOM   4292  C   ALA   267     -14.296 -15.441 -12.068  1.00  0.00
ATOM   4293  O   ALA   267     -14.450 -14.352 -11.513  1.00  0.00
ATOM   4294  N   SER   268     -15.167 -15.942 -12.968  1.00  0.00
ATOM   4295  H   SER   268     -14.907 -16.824 -13.385  1.00  0.00
ATOM   4296  CA  SER   268     -16.402 -15.284 -13.436  1.00  0.00
ATOM   4297  HA  SER   268     -16.217 -14.226 -13.620  1.00  0.00
ATOM   4298  CB  SER   268     -16.876 -15.941 -14.757  1.00  0.00
ATOM   4299  HB2 SER   268     -17.734 -15.371 -15.114  1.00  0.00
ATOM   4300  HB3 SER   268     -16.060 -15.855 -15.474  1.00  0.00
ATOM   4301  OG  SER   268     -17.239 -17.303 -14.616  1.00  0.00
ATOM   4302  HG  SER   268     -17.522 -17.648 -15.466  1.00  0.00
ATOM   4303  C   SER   268     -17.522 -15.322 -12.357  1.00  0.00
ATOM   4304  O   SER   268     -18.406 -14.466 -12.416  1.00  0.00
ATOM   4305  N   PHE   269     -17.471 -16.265 -11.389  1.00  0.00
ATOM   4306  H   PHE   269     -16.699 -16.915 -11.435  1.00  0.00
ATOM   4307  CA  PHE   269     -18.453 -16.420 -10.297  1.00  0.00
ATOM   4308  HA  PHE   269     -19.452 -16.168 -10.651  1.00  0.00
ATOM   4309  CB  PHE   269     -18.459 -17.893  -9.800  1.00  0.00
ATOM   4310  HB2 PHE   269     -17.434 -18.130  -9.516  1.00  0.00
ATOM   4311  HB3 PHE   269     -19.102 -17.950  -8.922  1.00  0.00
ATOM   4312  CG  PHE   269     -18.917 -18.999 -10.748  1.00  0.00
ATOM   4313  CD1 PHE   269     -19.432 -18.737 -12.047  1.00  0.00
ATOM   4314  HD1 PHE   269     -19.506 -17.710 -12.405  1.00  0.00
ATOM   4315  CE1 PHE   269     -19.843 -19.790 -12.862  1.00  0.00
ATOM   4316  HE1 PHE   269     -20.234 -19.580 -13.858  1.00  0.00
ATOM   4317  CZ  PHE   269     -19.755 -21.107 -12.411  1.00  0.00
ATOM   4318  HZ  PHE   269     -20.077 -21.922 -13.058  1.00  0.00
ATOM   4319  CE2 PHE   269     -19.258 -21.383 -11.138  1.00  0.00
ATOM   4320  HE2 PHE   269     -19.193 -22.415 -10.793  1.00  0.00
ATOM   4321  CD2 PHE   269     -18.844 -20.343 -10.305  1.00  0.00
ATOM   4322  HD2 PHE   269     -18.462 -20.562  -9.308  1.00  0.00
ATOM   4323  C   PHE   269     -18.114 -15.484  -9.099  1.00  0.00
ATOM   4324  O   PHE   269     -18.953 -15.379  -8.204  1.00  0.00
ATOM   4325  N   ARG   270     -16.935 -14.823  -9.077  1.00  0.00
ATOM   4326  H   ARG   270     -16.310 -14.984  -9.855  1.00  0.00
ATOM   4327  CA  ARG   270     -16.503 -13.902  -8.013  1.00  0.00
ATOM   4328  HA  ARG   270     -16.815 -14.276  -7.038  1.00  0.00
ATOM   4329  CB  ARG   270     -14.955 -13.786  -8.029  1.00  0.00
ATOM   4330  HB2 ARG   270     -14.651 -13.513  -9.039  1.00  0.00
ATOM   4331  HB3 ARG   270     -14.674 -12.992  -7.338  1.00  0.00
ATOM   4332  CG  ARG   270     -14.249 -15.100  -7.617  1.00  0.00
ATOM   4333  HG2 ARG   270     -14.834 -15.518  -6.797  1.00  0.00
ATOM   4334  HG3 ARG   270     -14.308 -15.764  -8.480  1.00  0.00
ATOM   4335  CD  ARG   270     -12.783 -14.961  -7.179  1.00  0.00
ATOM   4336  HD2 ARG   270     -12.733 -14.192  -6.409  1.00  0.00
ATOM   4337  HD3 ARG   270     -12.464 -15.915  -6.761  1.00  0.00
ATOM   4338  NE  ARG   270     -11.868 -14.595  -8.267  1.00  0.00
ATOM   4339  HE  ARG   270     -11.946 -13.624  -8.530  1.00  0.00
ATOM   4340  CZ  ARG   270     -11.004 -15.372  -8.936  1.00  0.00
ATOM   4341  NH1 ARG   270     -10.915 -16.695  -8.777  1.00  0.00
ATOM   4342 HH11 ARG   270     -11.524 -17.164  -8.121  1.00  0.00
ATOM   4343 HH12 ARG   270     -10.240 -17.221  -9.314  1.00  0.00
ATOM   4344  NH2 ARG   270     -10.168 -14.782  -9.785  1.00  0.00
ATOM   4345 HH21 ARG   270     -10.201 -13.780  -9.907  1.00  0.00
ATOM   4346 HH22 ARG   270      -9.504 -15.339 -10.304  1.00  0.00
ATOM   4347  C   ARG   270     -17.159 -12.512  -8.295  1.00  0.00
ATOM   4348  O   ARG   270     -17.211 -12.093  -9.454  1.00  0.00
ATOM   4349  N   PRO   271     -17.633 -11.804  -7.233  1.00  0.00
ATOM   4350  CD  PRO   271     -17.605 -12.236  -5.828  1.00  0.00
ATOM   4351  HD2 PRO   271     -16.578 -12.510  -5.583  1.00  0.00
ATOM   4352  HD3 PRO   271     -18.246 -13.113  -5.734  1.00  0.00
ATOM   4353  CG  PRO   271     -18.110 -11.055  -5.003  1.00  0.00
ATOM   4354  HG2 PRO   271     -17.280 -10.445  -4.647  1.00  0.00
ATOM   4355  HG3 PRO   271     -18.699 -11.398  -4.152  1.00  0.00
ATOM   4356  CB  PRO   271     -18.978 -10.289  -5.992  1.00  0.00
ATOM   4357  HB2 PRO   271     -18.938  -9.241  -5.697  1.00  0.00
ATOM   4358  HB3 PRO   271     -20.018 -10.609  -6.054  1.00  0.00
ATOM   4359  CA  PRO   271     -18.286 -10.477  -7.359  1.00  0.00
ATOM   4360  HA  PRO   271     -18.973 -10.496  -8.205  1.00  0.00
ATOM   4361  C   PRO   271     -17.220  -9.374  -7.585  1.00  0.00
ATOM   4362  O   PRO   271     -16.186  -9.388  -6.921  1.00  0.00
ATOM   4363  N   THR   272     -17.491  -8.412  -8.486  1.00  0.00
ATOM   4364  H   THR   272     -18.329  -8.513  -9.040  1.00  0.00
ATOM   4365  CA  THR   272     -16.623  -7.237  -8.734  1.00  0.00
ATOM   4366  HA  THR   272     -15.579  -7.524  -8.860  1.00  0.00
ATOM   4367  CB  THR   272     -17.068  -6.406  -9.985  1.00  0.00
ATOM   4368  HB  THR   272     -16.294  -5.661 -10.172  1.00  0.00
ATOM   4369  CG2 THR   272     -17.278  -7.255 -11.252  1.00  0.00
ATOM   4370 HG21 THR   272     -18.051  -8.000 -11.066  1.00  0.00
ATOM   4371 HG22 THR   272     -17.584  -6.611 -12.076  1.00  0.00
ATOM   4372 HG23 THR   272     -16.346  -7.758 -11.512  1.00  0.00
ATOM   4373  OG1 THR   272     -18.243  -5.638  -9.790  1.00  0.00
ATOM   4374  HG1 THR   272     -18.451  -5.160 -10.596  1.00  0.00
ATOM   4375  C   THR   272     -16.631  -6.302  -7.486  1.00  0.00
ATOM   4376  O   THR   272     -17.522  -6.392  -6.638  1.00  0.00
ATOM   4377  N   PHE   273     -15.641  -5.393  -7.405  1.00  0.00
ATOM   4378  H   PHE   273     -14.890  -5.469  -8.074  1.00  0.00
ATOM   4379  CA  PHE   273     -15.523  -4.385  -6.332  1.00  0.00
ATOM   4380  HA  PHE   273     -15.620  -4.871  -5.361  1.00  0.00
ATOM   4381  CB  PHE   273     -14.153  -3.678  -6.395  1.00  0.00
ATOM   4382  HB2 PHE   273     -13.906  -3.441  -7.429  1.00  0.00
ATOM   4383  HB3 PHE   273     -14.170  -2.761  -5.807  1.00  0.00
ATOM   4384  CG  PHE   273     -13.009  -4.518  -5.856  1.00  0.00
ATOM   4385  CD1 PHE   273     -12.948  -4.808  -4.473  1.00  0.00
ATOM   4386  HD1 PHE   273     -13.742  -4.459  -3.812  1.00  0.00
ATOM   4387  CE1 PHE   273     -11.880  -5.532  -3.954  1.00  0.00
ATOM   4388  HE1 PHE   273     -11.829  -5.734  -2.884  1.00  0.00
ATOM   4389  CZ  PHE   273     -10.878  -6.000  -4.800  1.00  0.00
ATOM   4390  HZ  PHE   273     -10.039  -6.560  -4.386  1.00  0.00
ATOM   4391  CE2 PHE   273     -10.943  -5.755  -6.172  1.00  0.00
ATOM   4392  HE2 PHE   273     -10.164  -6.148  -6.827  1.00  0.00
ATOM   4393  CD2 PHE   273     -11.995  -5.013  -6.707  1.00  0.00
ATOM   4394  HD2 PHE   273     -12.033  -4.817  -7.779  1.00  0.00
ATOM   4395  C   PHE   273     -16.702  -3.376  -6.339  1.00  0.00
ATOM   4396  O   PHE   273     -17.058  -2.913  -5.259  1.00  0.00
ATOM   4397  N   GLU   274     -17.350  -3.121  -7.495  1.00  0.00
ATOM   4398  H   GLU   274     -16.933  -3.497  -8.335  1.00  0.00
ATOM   4399  CA  GLU   274     -18.574  -2.310  -7.625  1.00  0.00
ATOM   4400  HA  GLU   274     -18.497  -1.413  -7.009  1.00  0.00
ATOM   4401  CB  GLU   274     -18.765  -1.881  -9.099  1.00  0.00
ATOM   4402  HB2 GLU   274     -18.628  -2.765  -9.723  1.00  0.00
ATOM   4403  HB3 GLU   274     -19.786  -1.515  -9.210  1.00  0.00
ATOM   4404  CG  GLU   274     -17.773  -0.779  -9.540  1.00  0.00
ATOM   4405  HG2 GLU   274     -17.992   0.078  -8.904  1.00  0.00
ATOM   4406  HG3 GLU   274     -16.765  -1.138  -9.330  1.00  0.00
ATOM   4407  CD  GLU   274     -17.870  -0.362 -11.013  1.00  0.00
ATOM   4408  OE1 GLU   274     -18.689  -0.948 -11.756  1.00  0.00
ATOM   4409  OE2 GLU   274     -17.084   0.539 -11.384  1.00  0.00
ATOM   4410  C   GLU   274     -19.831  -3.078  -7.129  1.00  0.00
ATOM   4411  O   GLU   274     -20.797  -2.406  -6.761  1.00  0.00
ATOM   4412  N   ASN   275     -19.818  -4.428  -7.079  1.00  0.00
ATOM   4413  H   ASN   275     -19.014  -4.894  -7.473  1.00  0.00
ATOM   4414  CA  ASN   275     -20.895  -5.260  -6.497  1.00  0.00
ATOM   4415  HA  ASN   275     -21.858  -4.795  -6.711  1.00  0.00
ATOM   4416  CB  ASN   275     -20.900  -6.708  -7.080  1.00  0.00
ATOM   4417  HB2 ASN   275     -19.985  -7.187  -6.731  1.00  0.00
ATOM   4418  HB3 ASN   275     -21.762  -7.208  -6.640  1.00  0.00
ATOM   4419  CG  ASN   275     -20.976  -6.848  -8.608  1.00  0.00
ATOM   4420  OD1 ASN   275     -20.345  -7.734  -9.180  1.00  0.00
ATOM   4421  ND2 ASN   275     -21.742  -5.996  -9.291  1.00  0.00
ATOM   4422 HD21 ASN   275     -21.805  -6.072 -10.296  1.00  0.00
ATOM   4423 HD22 ASN   275     -22.255  -5.278  -8.799  1.00  0.00
ATOM   4424  C   ASN   275     -20.703  -5.358  -4.958  1.00  0.00
ATOM   4425  O   ASN   275     -21.712  -5.463  -4.263  1.00  0.00
ATOM   4426  N   LEU   276     -19.456  -5.308  -4.444  1.00  0.00
ATOM   4427  H   LEU   276     -18.708  -5.136  -5.101  1.00  0.00
ATOM   4428  CA  LEU   276     -19.105  -5.524  -3.029  1.00  0.00
ATOM   4429  HA  LEU   276     -19.702  -6.334  -2.609  1.00  0.00
ATOM   4430  CB  LEU   276     -17.605  -5.909  -2.928  1.00  0.00
ATOM   4431  HB2 LEU   276     -17.124  -5.260  -3.659  1.00  0.00
ATOM   4432  HB3 LEU   276     -17.224  -5.680  -1.932  1.00  0.00
ATOM   4433  CG  LEU   276     -17.299  -7.389  -3.270  1.00  0.00
ATOM   4434  HG  LEU   276     -17.883  -7.671  -4.146  1.00  0.00
ATOM   4435  CD1 LEU   276     -15.802  -7.597  -3.563  1.00  0.00
ATOM   4436 HD11 LEU   276     -15.218  -7.317  -2.687  1.00  0.00
ATOM   4437 HD12 LEU   276     -15.620  -8.645  -3.800  1.00  0.00
ATOM   4438 HD13 LEU   276     -15.508  -6.977  -4.410  1.00  0.00
ATOM   4439  CD2 LEU   276     -17.769  -8.351  -2.161  1.00  0.00
ATOM   4440 HD21 LEU   276     -18.846  -8.251  -2.025  1.00  0.00
ATOM   4441 HD22 LEU   276     -17.533  -9.377  -2.445  1.00  0.00
ATOM   4442 HD23 LEU   276     -17.261  -8.108  -1.228  1.00  0.00
ATOM   4443  C   LEU   276     -19.394  -4.265  -2.167  1.00  0.00
ATOM   4444  O   LEU   276     -19.723  -4.451  -0.996  1.00  0.00
ATOM   4445  N   ILE   277     -19.312  -3.035  -2.720  1.00  0.00
ATOM   4446  H   ILE   277     -18.959  -3.018  -3.667  1.00  0.00
ATOM   4447  CA  ILE   277     -19.547  -1.743  -2.035  1.00  0.00
ATOM   4448  HA  ILE   277     -18.977  -1.668  -1.109  1.00  0.00
ATOM   4449  CB  ILE   277     -19.241  -0.497  -2.937  1.00  0.00
ATOM   4450  HB  ILE   277     -19.721  -0.686  -3.898  1.00  0.00
ATOM   4451  CG2 ILE   277     -19.726   0.867  -2.378  1.00  0.00
ATOM   4452 HG21 ILE   277     -19.246   1.057  -1.417  1.00  0.00
ATOM   4453 HG22 ILE   277     -19.466   1.660  -3.078  1.00  0.00
ATOM   4454 HG23 ILE   277     -20.808   0.841  -2.244  1.00  0.00
ATOM   4455  CG1 ILE   277     -17.733  -0.415  -3.269  1.00  0.00
ATOM   4456 HG12 ILE   277     -17.236   0.034  -2.409  1.00  0.00
ATOM   4457 HG13 ILE   277     -17.376  -1.437  -3.402  1.00  0.00
ATOM   4458  CD1 ILE   277     -17.415   0.406  -4.529  1.00  0.00
ATOM   4459 HD11 ILE   277     -17.770   1.428  -4.396  1.00  0.00
ATOM   4460 HD12 ILE   277     -16.337   0.416  -4.694  1.00  0.00
ATOM   4461 HD13 ILE   277     -17.910  -0.043  -5.390  1.00  0.00
ATOM   4462  C   ILE   277     -20.981  -1.662  -1.414  1.00  0.00
ATOM   4463  O   ILE   277     -21.046  -1.456  -0.201  1.00  0.00
ATOM   4464  N   PRO   278     -22.089  -1.835  -2.192  1.00  0.00
ATOM   4465  CD  PRO   278     -22.143  -1.989  -3.653  1.00  0.00
ATOM   4466  HD2 PRO   278     -21.384  -2.713  -3.952  1.00  0.00
ATOM   4467  HD3 PRO   278     -21.923  -1.024  -4.110  1.00  0.00
ATOM   4468  CG  PRO   278     -23.558  -2.467  -3.956  1.00  0.00
ATOM   4469  HG2 PRO   278     -23.634  -3.551  -3.871  1.00  0.00
ATOM   4470  HG3 PRO   278     -23.872  -2.159  -4.954  1.00  0.00
ATOM   4471  CB  PRO   278     -24.381  -1.767  -2.888  1.00  0.00
ATOM   4472  HB2 PRO   278     -25.302  -2.308  -2.666  1.00  0.00
ATOM   4473  HB3 PRO   278     -24.623  -0.746  -3.183  1.00  0.00
ATOM   4474  CA  PRO   278     -23.469  -1.753  -1.645  1.00  0.00
ATOM   4475  HA  PRO   278     -23.549  -0.800  -1.121  1.00  0.00
ATOM   4476  C   PRO   278     -23.841  -2.909  -0.676  1.00  0.00
ATOM   4477  O   PRO   278     -24.723  -2.699   0.159  1.00  0.00
ATOM   4478  N   ILE   279     -23.162  -4.072  -0.759  1.00  0.00
ATOM   4479  H   ILE   279     -22.476  -4.146  -1.496  1.00  0.00
ATOM   4480  CA  ILE   279     -23.357  -5.229   0.134  1.00  0.00
ATOM   4481  HA  ILE   279     -24.410  -5.375   0.376  1.00  0.00
ATOM   4482  CB  ILE   279     -22.767  -6.559  -0.458  1.00  0.00
ATOM   4483  HB  ILE   279     -21.725  -6.368  -0.714  1.00  0.00
ATOM   4484  CG2 ILE   279     -22.848  -7.762   0.519  1.00  0.00
ATOM   4485 HG21 ILE   279     -23.890  -7.953   0.774  1.00  0.00
ATOM   4486 HG22 ILE   279     -22.423  -8.646   0.044  1.00  0.00
ATOM   4487 HG23 ILE   279     -22.288  -7.532   1.425  1.00  0.00
ATOM   4488  CG1 ILE   279     -23.446  -6.922  -1.808  1.00  0.00
ATOM   4489 HG12 ILE   279     -24.468  -7.223  -1.574  1.00  0.00
ATOM   4490 HG13 ILE   279     -23.464  -6.011  -2.406  1.00  0.00
ATOM   4491  CD1 ILE   279     -22.751  -8.043  -2.602  1.00  0.00
ATOM   4492 HD11 ILE   279     -22.733  -8.955  -2.005  1.00  0.00
ATOM   4493 HD12 ILE   279     -23.297  -8.225  -3.528  1.00  0.00
ATOM   4494 HD13 ILE   279     -21.730  -7.743  -2.836  1.00  0.00
ATOM   4495  C   ILE   279     -22.649  -4.923   1.487  1.00  0.00
ATOM   4496  O   ILE   279     -23.285  -5.107   2.522  1.00  0.00
ATOM   4497  N   LEU   280     -21.394  -4.425   1.469  1.00  0.00
ATOM   4498  H   LEU   280     -20.976  -4.305   0.557  1.00  0.00
ATOM   4499  CA  LEU   280     -20.575  -4.124   2.659  1.00  0.00
ATOM   4500  HA  LEU   280     -20.688  -4.913   3.403  1.00  0.00
ATOM   4501  CB  LEU   280     -19.083  -4.032   2.256  1.00  0.00
ATOM   4502  HB2 LEU   280     -19.098  -3.393   1.373  1.00  0.00
ATOM   4503  HB3 LEU   280     -18.500  -3.551   3.042  1.00  0.00
ATOM   4504  CG  LEU   280     -18.439  -5.397   1.897  1.00  0.00
ATOM   4505  HG  LEU   280     -19.130  -5.957   1.267  1.00  0.00
ATOM   4506  CD1 LEU   280     -17.115  -5.193   1.148  1.00  0.00
ATOM   4507 HD11 LEU   280     -16.423  -4.634   1.777  1.00  0.00
ATOM   4508 HD12 LEU   280     -16.681  -6.163   0.906  1.00  0.00
ATOM   4509 HD13 LEU   280     -17.299  -4.638   0.228  1.00  0.00
ATOM   4510  CD2 LEU   280     -18.231  -6.310   3.123  1.00  0.00
ATOM   4511 HD21 LEU   280     -19.194  -6.513   3.592  1.00  0.00
ATOM   4512 HD22 LEU   280     -17.777  -7.248   2.805  1.00  0.00
ATOM   4513 HD23 LEU   280     -17.576  -5.814   3.839  1.00  0.00
ATOM   4514  C   LEU   280     -21.042  -2.822   3.373  1.00  0.00
ATOM   4515  O   LEU   280     -20.680  -2.654   4.536  1.00  0.00
ATOM   4516  N   LYS   281     -21.861  -1.964   2.726  1.00  0.00
ATOM   4517  H   LYS   281     -22.000  -2.151   1.744  1.00  0.00
ATOM   4518  CA  LYS   281     -22.549  -0.802   3.323  1.00  0.00
ATOM   4519  HA  LYS   281     -21.869  -0.255   3.976  1.00  0.00
ATOM   4520  CB  LYS   281     -23.029   0.153   2.196  1.00  0.00
ATOM   4521  HB2 LYS   281     -23.343  -0.462   1.353  1.00  0.00
ATOM   4522  HB3 LYS   281     -23.885   0.711   2.578  1.00  0.00
ATOM   4523  CG  LYS   281     -21.941   1.136   1.736  1.00  0.00
ATOM   4524  HG2 LYS   281     -21.697   1.770   2.588  1.00  0.00
ATOM   4525  HG3 LYS   281     -21.067   0.545   1.462  1.00  0.00
ATOM   4526  CD  LYS   281     -22.357   2.017   0.545  1.00  0.00
ATOM   4527  HD2 LYS   281     -22.509   1.371  -0.319  1.00  0.00
ATOM   4528  HD3 LYS   281     -23.296   2.510   0.799  1.00  0.00
ATOM   4529  CE  LYS   281     -21.294   3.078   0.212  1.00  0.00
ATOM   4530  HE2 LYS   281     -21.189   3.741   1.071  1.00  0.00
ATOM   4531  HE3 LYS   281     -20.347   2.569   0.029  1.00  0.00
ATOM   4532  NZ  LYS   281     -21.664   3.867  -0.975  1.00  0.00
ATOM   4533  HZ1 LYS   281     -22.541   4.338  -0.806  1.00  0.00
ATOM   4534  HZ2 LYS   281     -20.945   4.550  -1.163  1.00  0.00
ATOM   4535  HZ3 LYS   281     -21.760   3.252  -1.771  1.00  0.00
ATOM   4536  C   LYS   281     -23.773  -1.278   4.151  1.00  0.00
ATOM   4537  O   LYS   281     -24.004  -0.722   5.225  1.00  0.00
ATOM   4538  N   THR   282     -24.507  -2.306   3.673  1.00  0.00
ATOM   4539  H   THR   282     -24.170  -2.732   2.822  1.00  0.00
ATOM   4540  CA  THR   282     -25.712  -2.875   4.312  1.00  0.00
ATOM   4541  HA  THR   282     -26.339  -2.054   4.659  1.00  0.00
ATOM   4542  CB  THR   282     -26.535  -3.740   3.303  1.00  0.00
ATOM   4543  HB  THR   282     -25.887  -4.561   2.994  1.00  0.00
ATOM   4544  CG2 THR   282     -27.859  -4.310   3.857  1.00  0.00
ATOM   4545 HG21 THR   282     -28.507  -3.490   4.165  1.00  0.00
ATOM   4546 HG22 THR   282     -28.357  -4.895   3.083  1.00  0.00
ATOM   4547 HG23 THR   282     -27.649  -4.948   4.715  1.00  0.00
ATOM   4548  OG1 THR   282     -26.897  -2.944   2.187  1.00  0.00
ATOM   4549  HG1 THR   282     -27.402  -3.474   1.566  1.00  0.00
ATOM   4550  C   THR   282     -25.278  -3.823   5.470  1.00  0.00
ATOM   4551  O   THR   282     -25.938  -3.818   6.510  1.00  0.00
ATOM   4552  N   VAL   283     -24.166  -4.567   5.303  1.00  0.00
ATOM   4553  H   VAL   283     -23.738  -4.501   4.391  1.00  0.00
ATOM   4554  CA  VAL   283     -23.567  -5.479   6.292  1.00  0.00
ATOM   4555  HA  VAL   283     -24.284  -6.061   6.872  1.00  0.00
ATOM   4556  CB  VAL   283     -22.573  -6.467   5.587  1.00  0.00
ATOM   4557  HB  VAL   283     -22.046  -5.870   4.843  1.00  0.00
ATOM   4558  CG1 VAL   283     -21.548  -7.194   6.483  1.00  0.00
ATOM   4559 HG11 VAL   283     -22.074  -7.792   7.227  1.00  0.00
ATOM   4560 HG12 VAL   283     -20.926  -7.844   5.869  1.00  0.00
ATOM   4561 HG13 VAL   283     -20.920  -6.459   6.986  1.00  0.00
ATOM   4562  CG2 VAL   283     -23.339  -7.512   4.746  1.00  0.00
ATOM   4563 HG21 VAL   283     -23.928  -7.004   3.983  1.00  0.00
ATOM   4564 HG22 VAL   283     -22.627  -8.186   4.267  1.00  0.00
ATOM   4565 HG23 VAL   283     -24.002  -8.086   5.394  1.00  0.00
ATOM   4566  C   VAL   283     -22.836  -4.658   7.399  1.00  0.00
ATOM   4567  O   VAL   283     -22.873  -5.100   8.547  1.00  0.00
ATOM   4568  N   HIE   284     -22.286  -3.458   7.101  1.00  0.00
ATOM   4569  H   HIE   284     -22.204  -3.235   6.119  1.00  0.00
ATOM   4570  CA  HIE   284     -21.748  -2.494   8.087  1.00  0.00
ATOM   4571  HA  HIE   284     -21.042  -2.996   8.749  1.00  0.00
ATOM   4572  CB  HIE   284     -21.009  -1.335   7.363  1.00  0.00
ATOM   4573  HB2 HIE   284     -20.080  -1.693   6.919  1.00  0.00
ATOM   4574  HB3 HIE   284     -21.669  -0.968   6.577  1.00  0.00
ATOM   4575  CG  HIE   284     -20.646  -0.139   8.219  1.00  0.00
ATOM   4576  ND1 HIE   284     -19.633  -0.159   9.159  1.00  0.00
ATOM   4577  CE1 HIE   284     -19.611   1.039   9.746  1.00  0.00
ATOM   4578  HE1 HIE   284     -18.851   1.175  10.515  1.00  0.00
ATOM   4579  NE2 HIE   284     -20.536   1.868   9.280  1.00  0.00
ATOM   4580  HE2 HIE   284     -20.759   2.820   9.532  1.00  0.00
ATOM   4581  CD2 HIE   284     -21.196   1.122   8.301  1.00  0.00
ATOM   4582  HD2 HIE   284     -22.016   1.567   7.738  1.00  0.00
ATOM   4583  C   HIE   284     -22.909  -1.962   8.974  1.00  0.00
ATOM   4584  O   HIE   284     -22.762  -1.980  10.195  1.00  0.00
ATOM   4585  N   GLU   285     -24.036  -1.547   8.354  1.00  0.00
ATOM   4586  H   GLU   285     -23.989  -1.563   7.345  1.00  0.00
ATOM   4587  CA  GLU   285     -25.254  -1.007   8.990  1.00  0.00
ATOM   4588  HA  GLU   285     -25.004  -0.156   9.623  1.00  0.00
ATOM   4589  CB  GLU   285     -26.251  -0.533   7.891  1.00  0.00
ATOM   4590  HB2 GLU   285     -26.026  -1.105   6.991  1.00  0.00
ATOM   4591  HB3 GLU   285     -27.252  -0.786   8.240  1.00  0.00
ATOM   4592  CG  GLU   285     -26.184   0.979   7.571  1.00  0.00
ATOM   4593  HG2 GLU   285     -25.135   1.194   7.364  1.00  0.00
ATOM   4594  HG3 GLU   285     -26.772   1.141   6.668  1.00  0.00
ATOM   4595  CD  GLU   285     -26.689   1.915   8.686  1.00  0.00
ATOM   4596  OE1 GLU   285     -27.353   1.424   9.627  1.00  0.00
ATOM   4597  OE2 GLU   285     -26.407   3.126   8.565  1.00  0.00
ATOM   4598  C   GLU   285     -25.926  -2.020   9.954  1.00  0.00
ATOM   4599  O   GLU   285     -26.514  -1.580  10.942  1.00  0.00
ATOM   4600  N   LYS   286     -25.806  -3.338   9.688  1.00  0.00
ATOM   4601  H   LYS   286     -25.283  -3.572   8.856  1.00  0.00
ATOM   4602  CA  LYS   286     -26.401  -4.433  10.471  1.00  0.00
ATOM   4603  HA  LYS   286     -27.454  -4.233  10.671  1.00  0.00
ATOM   4604  CB  LYS   286     -26.293  -5.751   9.658  1.00  0.00
ATOM   4605  HB2 LYS   286     -26.767  -5.569   8.693  1.00  0.00
ATOM   4606  HB3 LYS   286     -25.231  -5.947   9.509  1.00  0.00
ATOM   4607  CG  LYS   286     -26.951  -6.973  10.334  1.00  0.00
ATOM   4608  HG2 LYS   286     -26.436  -7.143  11.278  1.00  0.00
ATOM   4609  HG3 LYS   286     -27.993  -6.718  10.530  1.00  0.00
ATOM   4610  CD  LYS   286     -26.888  -8.251   9.477  1.00  0.00
ATOM   4611  HD2 LYS   286     -27.510  -8.083   8.598  1.00  0.00
ATOM   4612  HD3 LYS   286     -25.851  -8.383   9.167  1.00  0.00
ATOM   4613  CE  LYS   286     -27.370  -9.517  10.210  1.00  0.00
ATOM   4614  HE2 LYS   286     -27.261 -10.363   9.530  1.00  0.00
ATOM   4615  HE3 LYS   286     -26.730  -9.666  11.079  1.00  0.00
ATOM   4616  NZ  LYS   286     -28.774  -9.414  10.646  1.00  0.00
ATOM   4617  HZ1 LYS   286     -29.368  -9.276   9.841  1.00  0.00
ATOM   4618  HZ2 LYS   286     -29.043 -10.265  11.120  1.00  0.00
ATOM   4619  HZ3 LYS   286     -28.874  -8.632  11.277  1.00  0.00
ATOM   4620  C   LYS   286     -25.692  -4.570  11.846  1.00  0.00
ATOM   4621  O   LYS   286     -26.396  -4.739  12.843  1.00  0.00
ATOM   4622  N   TYR   287     -24.346  -4.507  11.884  1.00  0.00
ATOM   4623  H   TYR   287     -23.867  -4.309  11.017  1.00  0.00
ATOM   4624  CA  TYR   287     -23.534  -4.792  13.083  1.00  0.00
ATOM   4625  HA  TYR   287     -24.128  -5.317  13.831  1.00  0.00
ATOM   4626  CB  TYR   287     -22.334  -5.693  12.679  1.00  0.00
ATOM   4627  HB2 TYR   287     -21.729  -5.171  11.937  1.00  0.00
ATOM   4628  HB3 TYR   287     -21.752  -5.829  13.591  1.00  0.00
ATOM   4629  CG  TYR   287     -22.746  -7.058  12.131  1.00  0.00
ATOM   4630  CD1 TYR   287     -23.421  -7.987  12.962  1.00  0.00
ATOM   4631  HD1 TYR   287     -23.583  -7.751  14.015  1.00  0.00
ATOM   4632  CE1 TYR   287     -23.884  -9.213  12.433  1.00  0.00
ATOM   4633  HE1 TYR   287     -24.386  -9.930  13.083  1.00  0.00
ATOM   4634  CZ  TYR   287     -23.680  -9.518  11.068  1.00  0.00
ATOM   4635  OH  TYR   287     -24.176 -10.677  10.542  1.00  0.00
ATOM   4636  HH  TYR   287     -24.647 -11.210  11.187  1.00  0.00
ATOM   4637  CE2 TYR   287     -22.977  -8.614  10.243  1.00  0.00
ATOM   4638  HE2 TYR   287     -22.799  -8.855   9.195  1.00  0.00
ATOM   4639  CD2 TYR   287     -22.504  -7.393  10.777  1.00  0.00
ATOM   4640  HD2 TYR   287     -21.948  -6.701  10.146  1.00  0.00
ATOM   4641  C   TYR   287     -23.066  -3.485  13.783  1.00  0.00
ATOM   4642  O   TYR   287     -22.461  -3.602  14.850  1.00  0.00
ATOM   4643  N   GLN   288     -23.335  -2.284  13.223  1.00  0.00
ATOM   4644  H   GLN   288     -23.740  -2.310  12.298  1.00  0.00
ATOM   4645  CA  GLN   288     -23.021  -0.966  13.813  1.00  0.00
ATOM   4646  HA  GLN   288     -22.092  -1.022  14.382  1.00  0.00
ATOM   4647  CB  GLN   288     -22.851   0.092  12.687  1.00  0.00
ATOM   4648  HB2 GLN   288     -22.089  -0.311  12.020  1.00  0.00
ATOM   4649  HB3 GLN   288     -23.809   0.123  12.168  1.00  0.00
ATOM   4650  CG  GLN   288     -22.451   1.529  13.120  1.00  0.00
ATOM   4651  HG2 GLN   288     -22.393   2.144  12.221  1.00  0.00
ATOM   4652  HG3 GLN   288     -23.234   1.915  13.774  1.00  0.00
ATOM   4653  CD  GLN   288     -21.108   1.611  13.859  1.00  0.00
ATOM   4654  OE1 GLN   288     -21.065   1.886  15.056  1.00  0.00
ATOM   4655  NE2 GLN   288     -20.001   1.377  13.155  1.00  0.00
ATOM   4656 HE21 GLN   288     -19.099   1.422  13.607  1.00  0.00
ATOM   4657 HE22 GLN   288     -20.069   1.156  12.172  1.00  0.00
ATOM   4658  C   GLN   288     -24.108  -0.570  14.808  1.00  0.00
ATOM   4659  O   GLN   288     -25.104  -1.246  15.072  1.00  0.00
ATOM   4660  OXT GLN   288     -24.029   0.488  15.429  1.00  0.00
TER   
ATOM   4661  C1  LIG   289       4.434   0.345   3.586  1.00  0.00
ATOM   4662  C2  LIG   289       3.456  -0.441   2.944  1.00  0.00
ATOM   4663  C3  LIG   289       3.682  -1.784   2.681  1.00  0.00
ATOM   4664  C4  LIG   289       3.542   3.549   5.362  1.00  0.00
ATOM   4665  C5  LIG   289       4.145   1.784   3.757  1.00  0.00
ATOM   4666  C6  LIG   289       3.299   4.619   4.475  1.00  0.00
ATOM   4667  C7  LIG   289       2.851   5.831   4.997  1.00  0.00
ATOM   4668  C8  LIG   289       5.637  -0.256   3.997  1.00  0.00
ATOM   4669  C9  LIG   289       4.874  -2.366   3.082  1.00  0.00
ATOM   4670  C10 LIG   289       5.845  -1.607   3.735  1.00  0.00
ATOM   4671 CL1  LIG   289       1.936   0.263   2.519  1.00  0.00
ATOM   4672  O1  LIG   289       4.102   2.496   2.749  1.00  0.00
ATOM   4673  N1  LIG   289       3.893   2.249   4.993  1.00  0.00
ATOM   4674  N2  LIG   289       2.689   5.981   6.312  1.00  0.00
ATOM   4675  C11 LIG   289       2.915   5.005   7.193  1.00  0.00
ATOM   4676  C12 LIG   289       3.325   3.755   6.725  1.00  0.00
ATOM   4677  N3  LIG   289       2.713   5.290   8.547  1.00  0.00
ATOM   4678  C13 LIG   289       3.200   4.646   9.630  1.00  0.00
ATOM   4679  O2  LIG   289       4.028   3.737   9.590  1.00  0.00
ATOM   4680  C01 LIG   289       3.829   5.740  10.514  0.00  0.00
ATOM   4681  C02 LIG   289       3.058   5.839  11.837  0.00  0.00
ATOM   4682  C03 LIG   289       3.826   4.908  12.779  0.00  0.00
ATOM   4683 CL2  LIG   289       6.856   0.622   4.870  1.00  0.00
ATOM   4684  H1  LIG   289       2.931  -2.371   2.181  1.00  0.00
ATOM   4685  H2  LIG   289       3.405   4.557   3.406  1.00  0.00
ATOM   4686  H3  LIG   289       2.635   6.680   4.364  1.00  0.00
ATOM   4687  H4  LIG   289       5.053  -3.412   2.882  1.00  0.00
ATOM   4688  H5  LIG   289       6.754  -2.071   4.080  1.00  0.00
ATOM   4689  H6  LIG   289       3.974   1.578   5.739  1.00  0.00
ATOM   4690  H7  LIG   289       3.478   2.937   7.412  1.00  0.00
ATOM   4691  H8  LIG   289       2.005   5.993   8.710  1.00  0.00
ATOM   4692  C04 LIG   289       5.283   5.202  12.418  0.00  0.00
ATOM   4693  C05 LIG   289       5.268   5.345  10.890  0.00  0.00
ATOM   4694  H01 LIG   289       3.802   6.677   9.959  0.00  0.00
ATOM   4695  H08 LIG   289       1.981   5.560  11.737  0.00  0.00
ATOM   4696  H09 LIG   289       3.111   6.884  12.228  0.00  0.00
ATOM   4697  H10 LIG   289       3.598   5.095  13.856  0.00  0.00
ATOM   4698  H11 LIG   289       3.582   3.844  12.544  0.00  0.00
ATOM   4699  H12 LIG   289       5.589   6.170  12.885  0.00  0.00
ATOM   4700  H13 LIG   289       5.985   4.410  12.776  0.00  0.00
ATOM   4701  H14 LIG   289       5.532   4.369  10.416  0.00  0.00
ATOM   4702  H15 LIG   289       6.017   6.098  10.545  0.00  0.00
TER
