# Supplementary material for: Automated Force Field Developer and Optimizer Platform: Torsion Reparameterization
Source: J Chem Inf Model. 2026 Mar 9;66(6):3206–19. doi: 10.1021/acs.jcim.6c00528 (PMC13014461; doi:10.1021/acs.jcim.6c00528)
Supplement: Supplementary file 2 [file ci6c00528_si_002.zip › input_files/free_energy_input_files/TYK2_ligand_transformations/jmc_28.pdb]

CRYST1   77.397   77.397   77.397 109.47 109.47 109.47 P 1           1
ATOM      1  N   THR     1       5.211  18.045  -8.583  1.00  0.00
ATOM      2  H1  THR     1       5.921  17.422  -8.941  1.00  0.00
ATOM      3  H2  THR     1       5.090  18.808  -9.233  1.00  0.00
ATOM      4  H3  THR     1       4.414  17.496  -8.293  1.00  0.00
ATOM      5  CA  THR     1       5.738  18.677  -7.322  1.00  0.00
ATOM      6  HA  THR     1       5.781  19.759  -7.453  1.00  0.00
ATOM      7  CB  THR     1       4.851  18.360  -6.083  1.00  0.00
ATOM      8  HB  THR     1       4.913  17.282  -5.928  1.00  0.00
ATOM      9  CG2 THR     1       5.240  19.088  -4.780  1.00  0.00
ATOM     10 HG21 THR     1       5.178  20.166  -4.934  1.00  0.00
ATOM     11 HG22 THR     1       4.559  18.795  -3.982  1.00  0.00
ATOM     12 HG23 THR     1       6.259  18.819  -4.504  1.00  0.00
ATOM     13  OG1 THR     1       3.511  18.714  -6.369  1.00  0.00
ATOM     14  HG1 THR     1       2.958  18.521  -5.608  1.00  0.00
ATOM     15  C   THR     1       7.151  18.070  -7.106  1.00  0.00
ATOM     16  O   THR     1       7.428  16.947  -7.540  1.00  0.00
ATOM     17  N   VAL     2       8.027  18.847  -6.438  1.00  0.00
ATOM     18  H   VAL     2       7.704  19.767  -6.177  1.00  0.00
ATOM     19  CA  VAL     2       9.432  18.499  -6.168  1.00  0.00
ATOM     20  HA  VAL     2       9.625  17.429  -6.092  1.00  0.00
ATOM     21  CB  VAL     2      10.426  19.113  -7.206  1.00  0.00
ATOM     22  HB  VAL     2      10.155  18.707  -8.181  1.00  0.00
ATOM     23  CG1 VAL     2      10.422  20.657  -7.270  1.00  0.00
ATOM     24 HG11 VAL     2      10.693  21.063  -6.296  1.00  0.00
ATOM     25 HG12 VAL     2      11.142  20.992  -8.017  1.00  0.00
ATOM     26 HG13 VAL     2       9.426  21.007  -7.544  1.00  0.00
ATOM     27  CG2 VAL     2      11.869  18.583  -7.036  1.00  0.00
ATOM     28 HG21 VAL     2      11.877  17.501  -7.166  1.00  0.00
ATOM     29 HG22 VAL     2      12.516  19.044  -7.783  1.00  0.00
ATOM     30 HG23 VAL     2      12.233  18.832  -6.039  1.00  0.00
ATOM     31  C   VAL     2       9.764  18.912  -4.710  1.00  0.00
ATOM     32  O   VAL     2       9.392  19.999  -4.259  1.00  0.00
ATOM     33  N   PHE     3      10.499  18.019  -4.028  1.00  0.00
ATOM     34  H   PHE     3      10.702  17.178  -4.550  1.00  0.00
ATOM     35  CA  PHE     3      11.023  18.133  -2.660  1.00  0.00
ATOM     36  HA  PHE     3      10.677  19.056  -2.194  1.00  0.00
ATOM     37  CB  PHE     3      10.511  16.931  -1.821  1.00  0.00
ATOM     38  HB2 PHE     3      10.663  16.004  -2.374  1.00  0.00
ATOM     39  HB3 PHE     3      11.068  16.892  -0.885  1.00  0.00
ATOM     40  CG  PHE     3       9.032  16.979  -1.446  1.00  0.00
ATOM     41  CD1 PHE     3       8.646  17.225  -0.106  1.00  0.00
ATOM     42  HD1 PHE     3       9.412  17.329   0.663  1.00  0.00
ATOM     43  CE1 PHE     3       7.298  17.335   0.234  1.00  0.00
ATOM     44  HE1 PHE     3       7.012  17.532   1.267  1.00  0.00
ATOM     45  CZ  PHE     3       6.319  17.192  -0.746  1.00  0.00
ATOM     46  HZ  PHE     3       5.267  17.302  -0.479  1.00  0.00
ATOM     47  CE2 PHE     3       6.678  16.911  -2.064  1.00  0.00
ATOM     48  HE2 PHE     3       5.900  16.785  -2.816  1.00  0.00
ATOM     49  CD2 PHE     3       8.019  16.791  -2.421  1.00  0.00
ATOM     50  HD2 PHE     3       8.291  16.553  -3.450  1.00  0.00
ATOM     51  C   PHE     3      12.566  18.105  -2.796  1.00  0.00
ATOM     52  O   PHE     3      13.109  17.328  -3.586  1.00  0.00
ATOM     53  N   HIE     4      13.258  18.922  -1.980  1.00  0.00
ATOM     54  H   HIE     4      12.722  19.499  -1.347  1.00  0.00
ATOM     55  CA  HIE     4      14.729  19.023  -1.941  1.00  0.00
ATOM     56  HA  HIE     4      15.159  18.644  -2.868  1.00  0.00
ATOM     57  CB  HIE     4      15.140  20.508  -1.775  1.00  0.00
ATOM     58  HB2 HIE     4      14.828  20.870  -0.796  1.00  0.00
ATOM     59  HB3 HIE     4      16.224  20.588  -1.862  1.00  0.00
ATOM     60  CG  HIE     4      14.552  21.457  -2.795  1.00  0.00
ATOM     61  ND1 HIE     4      13.490  22.318  -2.497  1.00  0.00
ATOM     62  CE1 HIE     4      13.242  22.964  -3.628  1.00  0.00
ATOM     63  HE1 HIE     4      12.427  23.688  -3.598  1.00  0.00
ATOM     64  NE2 HIE     4      14.055  22.602  -4.622  1.00  0.00
ATOM     65  HE2 HIE     4      14.068  22.947  -5.571  1.00  0.00
ATOM     66  CD2 HIE     4      14.910  21.638  -4.115  1.00  0.00
ATOM     67  HD2 HIE     4      15.672  21.195  -4.756  1.00  0.00
ATOM     68  C   HIE     4      15.199  18.190  -0.721  1.00  0.00
ATOM     69  O   HIE     4      14.696  18.379   0.389  1.00  0.00
ATOM     70  N   LYS     5      16.197  17.306  -0.935  1.00  0.00
ATOM     71  H   LYS     5      16.559  17.254  -1.876  1.00  0.00
ATOM     72  CA  LYS     5      16.714  16.348   0.070  1.00  0.00
ATOM     73  HA  LYS     5      15.883  15.867   0.587  1.00  0.00
ATOM     74  CB  LYS     5      17.569  15.251  -0.624  1.00  0.00
ATOM     75  HB2 LYS     5      17.124  15.047  -1.598  1.00  0.00
ATOM     76  HB3 LYS     5      18.574  15.648  -0.761  1.00  0.00
ATOM     77  CG  LYS     5      17.640  13.941   0.193  1.00  0.00
ATOM     78  HG2 LYS     5      18.167  14.177   1.117  1.00  0.00
ATOM     79  HG3 LYS     5      16.612  13.659   0.423  1.00  0.00
ATOM     80  CD  LYS     5      18.347  12.771  -0.516  1.00  0.00
ATOM     81  HD2 LYS     5      17.841  12.584  -1.464  1.00  0.00
ATOM     82  HD3 LYS     5      19.381  13.056  -0.707  1.00  0.00
ATOM     83  CE  LYS     5      18.318  11.490   0.342  1.00  0.00
ATOM     84  HE2 LYS     5      18.799  11.712   1.294  1.00  0.00
ATOM     85  HE3 LYS     5      17.274  11.225   0.515  1.00  0.00
ATOM     86  NZ  LYS     5      19.009  10.362  -0.306  1.00  0.00
ATOM     87  HZ1 LYS     5      19.975  10.607  -0.468  1.00  0.00
ATOM     88  HZ2 LYS     5      18.962   9.550   0.292  1.00  0.00
ATOM     89  HZ3 LYS     5      18.562  10.156  -1.189  1.00  0.00
ATOM     90  C   LYS     5      17.504  17.057   1.210  1.00  0.00
ATOM     91  O   LYS     5      17.628  16.473   2.286  1.00  0.00
ATOM     92  N   ARG     6      17.967  18.307   0.996  1.00  0.00
ATOM     93  H   ARG     6      17.897  18.621   0.039  1.00  0.00
ATOM     94  CA  ARG     6      18.619  19.198   1.978  1.00  0.00
ATOM     95  HA  ARG     6      19.392  18.668   2.534  1.00  0.00
ATOM     96  CB  ARG     6      19.280  20.367   1.200  1.00  0.00
ATOM     97  HB2 ARG     6      19.884  20.911   1.927  1.00  0.00
ATOM     98  HB3 ARG     6      19.933  19.907   0.458  1.00  0.00
ATOM     99  CG  ARG     6      18.311  21.349   0.496  1.00  0.00
ATOM    100  HG2 ARG     6      17.491  20.765   0.079  1.00  0.00
ATOM    101  HG3 ARG     6      17.922  22.031   1.252  1.00  0.00
ATOM    102  CD  ARG     6      18.986  22.158  -0.625  1.00  0.00
ATOM    103  HD2 ARG     6      19.718  22.836  -0.187  1.00  0.00
ATOM    104  HD3 ARG     6      19.489  21.473  -1.308  1.00  0.00
ATOM    105  NE  ARG     6      18.006  22.949  -1.388  1.00  0.00
ATOM    106  HE  ARG     6      17.452  22.396  -2.026  1.00  0.00
ATOM    107  CZ  ARG     6      17.779  24.269  -1.321  1.00  0.00
ATOM    108  NH1 ARG     6      18.465  25.080  -0.512  1.00  0.00
ATOM    109 HH11 ARG     6      19.189  24.701   0.081  1.00  0.00
ATOM    110 HH12 ARG     6      18.256  26.068  -0.498  1.00  0.00
ATOM    111  NH2 ARG     6      16.832  24.791  -2.103  1.00  0.00
ATOM    112 HH21 ARG     6      16.308  24.193  -2.725  1.00  0.00
ATOM    113 HH22 ARG     6      16.644  25.783  -2.069  1.00  0.00
ATOM    114  C   ARG     6      17.629  19.708   3.070  1.00  0.00
ATOM    115  O   ARG     6      18.102  20.256   4.065  1.00  0.00
ATOM    116  N   TYR     7      16.303  19.530   2.885  1.00  0.00
ATOM    117  H   TYR     7      16.032  19.130   1.998  1.00  0.00
ATOM    118  CA  TYR     7      15.243  19.910   3.832  1.00  0.00
ATOM    119  HA  TYR     7      15.661  20.480   4.662  1.00  0.00
ATOM    120  CB  TYR     7      14.197  20.791   3.105  1.00  0.00
ATOM    121  HB2 TYR     7      13.827  20.135   2.316  1.00  0.00
ATOM    122  HB3 TYR     7      13.394  20.995   3.813  1.00  0.00
ATOM    123  CG  TYR     7      14.680  22.103   2.491  1.00  0.00
ATOM    124  CD1 TYR     7      15.695  22.882   3.105  1.00  0.00
ATOM    125  HD1 TYR     7      16.186  22.513   4.005  1.00  0.00
ATOM    126  CE1 TYR     7      16.069  24.130   2.559  1.00  0.00
ATOM    127  HE1 TYR     7      16.860  24.715   3.028  1.00  0.00
ATOM    128  CZ  TYR     7      15.431  24.611   1.394  1.00  0.00
ATOM    129  OH  TYR     7      15.760  25.835   0.890  1.00  0.00
ATOM    130  HH  TYR     7      16.436  26.282   1.404  1.00  0.00
ATOM    131  CE2 TYR     7      14.435  23.833   0.762  1.00  0.00
ATOM    132  HE2 TYR     7      13.956  24.193  -0.148  1.00  0.00
ATOM    133  CD2 TYR     7      14.061  22.585   1.311  1.00  0.00
ATOM    134  HD2 TYR     7      13.291  21.986   0.826  1.00  0.00
ATOM    135  C   TYR     7      14.569  18.653   4.447  1.00  0.00
ATOM    136  O   TYR     7      13.770  18.839   5.366  1.00  0.00
ATOM    137  N   LEU     8      14.880  17.420   3.986  1.00  0.00
ATOM    138  H   LEU     8      15.545  17.382   3.227  1.00  0.00
ATOM    139  CA  LEU     8      14.344  16.151   4.509  1.00  0.00
ATOM    140  HA  LEU     8      13.319  16.290   4.855  1.00  0.00
ATOM    141  CB  LEU     8      14.348  15.074   3.381  1.00  0.00
ATOM    142  HB2 LEU     8      15.296  15.239   2.870  1.00  0.00
ATOM    143  HB3 LEU     8      14.356  14.092   3.853  1.00  0.00
ATOM    144  CG  LEU     8      13.189  15.143   2.354  1.00  0.00
ATOM    145  HG  LEU     8      13.163  16.142   1.919  1.00  0.00
ATOM    146  CD1 LEU     8      13.387  14.102   1.236  1.00  0.00
ATOM    147 HD11 LEU     8      13.412  13.102   1.670  1.00  0.00
ATOM    148 HD12 LEU     8      12.562  14.169   0.527  1.00  0.00
ATOM    149 HD13 LEU     8      14.326  14.297   0.718  1.00  0.00
ATOM    150  CD2 LEU     8      11.797  14.938   2.983  1.00  0.00
ATOM    151 HD21 LEU     8      11.617  15.713   3.729  1.00  0.00
ATOM    152 HD22 LEU     8      11.034  14.999   2.206  1.00  0.00
ATOM    153 HD23 LEU     8      11.752  13.959   3.459  1.00  0.00
ATOM    154  C   LEU     8      15.289  15.725   5.662  1.00  0.00
ATOM    155  O   LEU     8      16.425  15.314   5.412  1.00  0.00
ATOM    156  N   LYS     9      14.779  15.814   6.906  1.00  0.00
ATOM    157  H   LYS     9      13.847  16.201   6.963  1.00  0.00
ATOM    158  CA  LYS     9      15.419  15.349   8.148  1.00  0.00
ATOM    159  HA  LYS     9      16.499  15.292   8.017  1.00  0.00
ATOM    160  CB  LYS     9      15.110  16.344   9.302  1.00  0.00
ATOM    161  HB2 LYS     9      14.053  16.595   9.212  1.00  0.00
ATOM    162  HB3 LYS     9      15.275  15.796  10.229  1.00  0.00
ATOM    163  CG  LYS     9      15.946  17.641   9.316  1.00  0.00
ATOM    164  HG2 LYS     9      15.811  18.085  10.302  1.00  0.00
ATOM    165  HG3 LYS     9      16.986  17.340   9.193  1.00  0.00
ATOM    166  CD  LYS     9      15.579  18.675   8.233  1.00  0.00
ATOM    167  HD2 LYS     9      15.894  18.282   7.267  1.00  0.00
ATOM    168  HD3 LYS     9      14.497  18.804   8.239  1.00  0.00
ATOM    169  CE  LYS     9      16.257  20.035   8.477  1.00  0.00
ATOM    170  HE2 LYS     9      15.909  20.422   9.436  1.00  0.00
ATOM    171  HE3 LYS     9      17.334  19.875   8.520  1.00  0.00
ATOM    172  NZ  LYS     9      15.947  21.005   7.414  1.00  0.00
ATOM    173  HZ1 LYS     9      14.949  21.153   7.373  1.00  0.00
ATOM    174  HZ2 LYS     9      16.409  21.881   7.612  1.00  0.00
ATOM    175  HZ3 LYS     9      16.270  20.647   6.526  1.00  0.00
ATOM    176  C   LYS     9      14.735  13.994   8.457  1.00  0.00
ATOM    177  O   LYS     9      13.518  13.963   8.650  1.00  0.00
ATOM    178  N   LYS    10      15.523  12.900   8.522  1.00  0.00
ATOM    179  H   LYS    10      16.517  13.044   8.410  1.00  0.00
ATOM    180  CA  LYS    10      15.035  11.523   8.740  1.00  0.00
ATOM    181  HA  LYS    10      14.132  11.344   8.155  1.00  0.00
ATOM    182  CB  LYS    10      16.124  10.515   8.291  1.00  0.00
ATOM    183  HB2 LYS    10      16.533  10.868   7.345  1.00  0.00
ATOM    184  HB3 LYS    10      16.908  10.516   9.048  1.00  0.00
ATOM    185  CG  LYS    10      15.581   9.081   8.114  1.00  0.00
ATOM    186  HG2 LYS    10      15.090   8.800   9.046  1.00  0.00
ATOM    187  HG3 LYS    10      14.846   9.107   7.310  1.00  0.00
ATOM    188  CD  LYS    10      16.672   8.050   7.779  1.00  0.00
ATOM    189  HD2 LYS    10      17.153   8.354   6.848  1.00  0.00
ATOM    190  HD3 LYS    10      17.406   8.056   8.585  1.00  0.00
ATOM    191  CE  LYS    10      16.097   6.635   7.620  1.00  0.00
ATOM    192  HE2 LYS    10      15.507   6.408   8.507  1.00  0.00
ATOM    193  HE3 LYS    10      15.450   6.630   6.743  1.00  0.00
ATOM    194  NZ  LYS    10      17.150   5.620   7.460  1.00  0.00
ATOM    195  HZ1 LYS    10      17.749   5.625   8.273  1.00  0.00
ATOM    196  HZ2 LYS    10      16.726   4.709   7.359  1.00  0.00
ATOM    197  HZ3 LYS    10      17.698   5.830   6.637  1.00  0.00
ATOM    198  C   LYS    10      14.734  11.358  10.251  1.00  0.00
ATOM    199  O   LYS    10      15.570  11.697  11.093  1.00  0.00
ATOM    200  N   ILE    11      13.553  10.786  10.546  1.00  0.00
ATOM    201  H   ILE    11      12.970  10.535   9.760  1.00  0.00
ATOM    202  CA  ILE    11      13.055  10.504  11.900  1.00  0.00
ATOM    203  HA  ILE    11      13.593  11.072  12.659  1.00  0.00
ATOM    204  CB  ILE    11      11.515  10.795  12.021  1.00  0.00
ATOM    205  HB  ILE    11      11.023  10.284  11.194  1.00  0.00
ATOM    206  CG2 ILE    11      10.891  10.325  13.365  1.00  0.00
ATOM    207 HG21 ILE    11      11.383  10.835  14.193  1.00  0.00
ATOM    208 HG22 ILE    11       9.827  10.560  13.374  1.00  0.00
ATOM    209 HG23 ILE    11      11.025   9.249  13.471  1.00  0.00
ATOM    210  CG1 ILE    11      11.227  12.309  11.799  1.00  0.00
ATOM    211 HG12 ILE    11      11.586  12.824  12.691  1.00  0.00
ATOM    212 HG13 ILE    11      11.825  12.612  10.940  1.00  0.00
ATOM    213  CD1 ILE    11       9.753  12.677  11.554  1.00  0.00
ATOM    214 HD11 ILE    11       9.154  12.374  12.413  1.00  0.00
ATOM    215 HD12 ILE    11       9.666  13.754  11.412  1.00  0.00
ATOM    216 HD13 ILE    11       9.394  12.163  10.662  1.00  0.00
ATOM    217  C   ILE    11      13.329   8.998  12.180  1.00  0.00
ATOM    218  O   ILE    11      13.974   8.705  13.186  1.00  0.00
ATOM    219  N   ARG    12      12.839   8.080  11.318  1.00  0.00
ATOM    220  H   ARG    12      12.266   8.438  10.568  1.00  0.00
ATOM    221  CA  ARG    12      12.942   6.617  11.484  1.00  0.00
ATOM    222  HA  ARG    12      13.979   6.349  11.686  1.00  0.00
ATOM    223  CB  ARG    12      12.058   6.110  12.662  1.00  0.00
ATOM    224  HB2 ARG    12      12.279   5.049  12.777  1.00  0.00
ATOM    225  HB3 ARG    12      12.393   6.649  13.549  1.00  0.00
ATOM    226  CG  ARG    12      10.534   6.303  12.489  1.00  0.00
ATOM    227  HG2 ARG    12      10.337   7.371  12.404  1.00  0.00
ATOM    228  HG3 ARG    12      10.235   5.805  11.567  1.00  0.00
ATOM    229  CD  ARG    12       9.730   5.725  13.667  1.00  0.00
ATOM    230  HD2 ARG    12       9.788   4.637  13.639  1.00  0.00
ATOM    231  HD3 ARG    12      10.157   6.087  14.603  1.00  0.00
ATOM    232  NE  ARG    12       8.314   6.125  13.610  1.00  0.00
ATOM    233  HE  ARG    12       7.713   5.490  13.103  1.00  0.00
ATOM    234  CZ  ARG    12       7.771   7.227  14.152  1.00  0.00
ATOM    235  NH1 ARG    12       8.495   8.120  14.833  1.00  0.00
ATOM    236 HH11 ARG    12       9.488   7.974  14.953  1.00  0.00
ATOM    237 HH12 ARG    12       8.047   8.936  15.225  1.00  0.00
ATOM    238  NH2 ARG    12       6.463   7.441  14.013  1.00  0.00
ATOM    239 HH21 ARG    12       5.897   6.778  13.504  1.00  0.00
ATOM    240 HH22 ARG    12       6.044   8.267  14.416  1.00  0.00
ATOM    241  C   ARG    12      12.667   5.911  10.134  1.00  0.00
ATOM    242  O   ARG    12      12.286   6.542   9.147  1.00  0.00
ATOM    243  N   ASP    13      12.857   4.578  10.139  1.00  0.00
ATOM    244  H   ASP    13      13.270   4.208  10.983  1.00  0.00
ATOM    245  CA  ASP    13      12.486   3.632   9.069  1.00  0.00
ATOM    246  HA  ASP    13      12.560   4.126   8.100  1.00  0.00
ATOM    247  CB  ASP    13      13.432   2.400   9.072  1.00  0.00
ATOM    248  HB2 ASP    13      13.403   2.018  10.092  1.00  0.00
ATOM    249  HB3 ASP    13      13.018   1.653   8.393  1.00  0.00
ATOM    250  CG  ASP    13      14.888   2.699   8.678  1.00  0.00
ATOM    251  OD1 ASP    13      15.106   3.613   7.850  1.00  0.00
ATOM    252  OD2 ASP    13      15.776   1.984   9.185  1.00  0.00
ATOM    253  C   ASP    13      11.043   3.155   9.400  1.00  0.00
ATOM    254  O   ASP    13      10.713   2.941  10.572  1.00  0.00
ATOM    255  N   LEU    14      10.217   2.961   8.352  1.00  0.00
ATOM    256  H   LEU    14      10.585   3.171   7.436  1.00  0.00
ATOM    257  CA  LEU    14       8.810   2.520   8.457  1.00  0.00
ATOM    258  HA  LEU    14       8.489   2.532   9.499  1.00  0.00
ATOM    259  CB  LEU    14       7.893   3.476   7.645  1.00  0.00
ATOM    260  HB2 LEU    14       8.397   3.523   6.680  1.00  0.00
ATOM    261  HB3 LEU    14       6.904   3.036   7.516  1.00  0.00
ATOM    262  CG  LEU    14       7.751   4.907   8.224  1.00  0.00
ATOM    263  HG  LEU    14       8.740   5.361   8.282  1.00  0.00
ATOM    264  CD1 LEU    14       6.839   5.774   7.334  1.00  0.00
ATOM    265 HD11 LEU    14       5.850   5.321   7.275  1.00  0.00
ATOM    266 HD12 LEU    14       6.756   6.773   7.762  1.00  0.00
ATOM    267 HD13 LEU    14       7.266   5.842   6.333  1.00  0.00
ATOM    268  CD2 LEU    14       7.260   4.922   9.686  1.00  0.00
ATOM    269 HD21 LEU    14       7.968   4.382  10.314  1.00  0.00
ATOM    270 HD22 LEU    14       7.181   5.953  10.033  1.00  0.00
ATOM    271 HD23 LEU    14       6.283   4.442   9.747  1.00  0.00
ATOM    272  C   LEU    14       8.638   1.055   7.962  1.00  0.00
ATOM    273  O   LEU    14       7.613   0.463   8.305  1.00  0.00
ATOM    274  N   GLY    15       9.601   0.483   7.210  1.00  0.00
ATOM    275  H   GLY    15      10.406   1.052   6.986  1.00  0.00
ATOM    276  CA  GLY    15       9.558  -0.896   6.701  1.00  0.00
ATOM    277  HA2 GLY    15      10.192  -1.522   7.328  1.00  0.00
ATOM    278  HA3 GLY    15       8.530  -1.257   6.749  1.00  0.00
ATOM    279  C   GLY    15      10.051  -0.983   5.246  1.00  0.00
ATOM    280  O   GLY    15      10.622  -0.035   4.704  1.00  0.00
ATOM    281  N   GLU    16       9.847  -2.165   4.634  1.00  0.00
ATOM    282  H   GLU    16       9.334  -2.853   5.167  1.00  0.00
ATOM    283  CA  GLU    16      10.303  -2.528   3.283  1.00  0.00
ATOM    284  HA  GLU    16      10.907  -1.726   2.859  1.00  0.00
ATOM    285  CB  GLU    16      11.168  -3.816   3.355  1.00  0.00
ATOM    286  HB2 GLU    16      10.546  -4.580   3.823  1.00  0.00
ATOM    287  HB3 GLU    16      11.383  -4.103   2.326  1.00  0.00
ATOM    288  CG  GLU    16      12.497  -3.678   4.142  1.00  0.00
ATOM    289  HG2 GLU    16      12.223  -3.392   5.157  1.00  0.00
ATOM    290  HG3 GLU    16      12.958  -4.666   4.156  1.00  0.00
ATOM    291  CD  GLU    16      13.495  -2.657   3.573  1.00  0.00
ATOM    292  OE1 GLU    16      13.540  -2.507   2.332  1.00  0.00
ATOM    293  OE2 GLU    16      14.206  -2.042   4.399  1.00  0.00
ATOM    294  C   GLU    16       9.047  -2.769   2.414  1.00  0.00
ATOM    295  O   GLU    16       8.159  -3.530   2.804  1.00  0.00
ATOM    296  N   GLY    17       9.066  -2.179   1.204  1.00  0.00
ATOM    297  H   GLY    17       9.771  -1.469   1.069  1.00  0.00
ATOM    298  CA  GLY    17       8.160  -2.481   0.090  1.00  0.00
ATOM    299  HA2 GLY    17       7.301  -3.038   0.463  1.00  0.00
ATOM    300  HA3 GLY    17       7.820  -1.549  -0.362  1.00  0.00
ATOM    301  C   GLY    17       8.878  -3.327  -0.985  1.00  0.00
ATOM    302  O   GLY    17       9.978  -3.842  -0.770  1.00  0.00
ATOM    303  N   HIE    18       8.222  -3.498  -2.150  1.00  0.00
ATOM    304  H   HIE    18       7.360  -2.982  -2.254  1.00  0.00
ATOM    305  CA  HIE    18       8.618  -4.428  -3.233  1.00  0.00
ATOM    306  HA  HIE    18       8.915  -5.389  -2.813  1.00  0.00
ATOM    307  CB  HIE    18       7.422  -4.655  -4.190  1.00  0.00
ATOM    308  HB2 HIE    18       6.879  -3.710  -4.190  1.00  0.00
ATOM    309  HB3 HIE    18       7.683  -4.925  -5.213  1.00  0.00
ATOM    310  CG  HIE    18       6.459  -5.706  -3.700  1.00  0.00
ATOM    311  ND1 HIE    18       6.770  -7.058  -3.735  1.00  0.00
ATOM    312  CE1 HIE    18       5.763  -7.705  -3.157  1.00  0.00
ATOM    313  HE1 HIE    18       5.825  -8.792  -3.103  1.00  0.00
ATOM    314  NE2 HIE    18       4.826  -6.865  -2.735  1.00  0.00
ATOM    315  HE2 HIE    18       3.960  -7.090  -2.265  1.00  0.00
ATOM    316  CD2 HIE    18       5.245  -5.585  -3.054  1.00  0.00
ATOM    317  HD2 HIE    18       4.629  -4.727  -2.785  1.00  0.00
ATOM    318  C   HIE    18       9.862  -3.969  -4.039  1.00  0.00
ATOM    319  O   HIE    18      10.512  -4.846  -4.611  1.00  0.00
ATOM    320  N   PHE    19      10.192  -2.663  -4.081  1.00  0.00
ATOM    321  H   PHE    19       9.539  -2.013  -3.667  1.00  0.00
ATOM    322  CA  PHE    19      11.366  -2.117  -4.798  1.00  0.00
ATOM    323  HA  PHE    19      11.924  -2.929  -5.265  1.00  0.00
ATOM    324  CB  PHE    19      10.916  -1.126  -5.903  1.00  0.00
ATOM    325  HB2 PHE    19      10.191  -0.434  -5.474  1.00  0.00
ATOM    326  HB3 PHE    19      11.774  -0.567  -6.277  1.00  0.00
ATOM    327  CG  PHE    19      10.247  -1.763  -7.115  1.00  0.00
ATOM    328  CD1 PHE    19      10.906  -2.775  -7.860  1.00  0.00
ATOM    329  HD1 PHE    19      11.907  -3.097  -7.575  1.00  0.00
ATOM    330  CE1 PHE    19      10.272  -3.358  -8.958  1.00  0.00
ATOM    331  HE1 PHE    19      10.776  -4.146  -9.518  1.00  0.00
ATOM    332  CZ  PHE    19       8.999  -2.938  -9.338  1.00  0.00
ATOM    333  HZ  PHE    19       8.506  -3.409 -10.189  1.00  0.00
ATOM    334  CE2 PHE    19       8.355  -1.920  -8.636  1.00  0.00
ATOM    335  HE2 PHE    19       7.370  -1.582  -8.958  1.00  0.00
ATOM    336  CD2 PHE    19       8.962  -1.336  -7.529  1.00  0.00
ATOM    337  HD2 PHE    19       8.449  -0.548  -6.978  1.00  0.00
ATOM    338  C   PHE    19      12.393  -1.492  -3.819  1.00  0.00
ATOM    339  O   PHE    19      13.468  -1.113  -4.289  1.00  0.00
ATOM    340  N   GLY    20      12.099  -1.419  -2.508  1.00  0.00
ATOM    341  H   GLY    20      11.185  -1.733  -2.215  1.00  0.00
ATOM    342  CA  GLY    20      13.020  -0.914  -1.488  1.00  0.00
ATOM    343  HA2 GLY    20      13.633  -1.738  -1.126  1.00  0.00
ATOM    344  HA3 GLY    20      13.661  -0.154  -1.936  1.00  0.00
ATOM    345  C   GLY    20      12.265  -0.294  -0.303  1.00  0.00
ATOM    346  O   GLY    20      11.041  -0.389  -0.176  1.00  0.00
ATOM    347  N   LYS    21      13.057   0.314   0.598  1.00  0.00
ATOM    348  H   LYS    21      14.024   0.395   0.320  1.00  0.00
ATOM    349  CA  LYS    21      12.674   0.791   1.932  1.00  0.00
ATOM    350  HA  LYS    21      12.058   0.050   2.442  1.00  0.00
ATOM    351  CB  LYS    21      13.956   1.029   2.767  1.00  0.00
ATOM    352  HB2 LYS    21      13.612   1.307   3.764  1.00  0.00
ATOM    353  HB3 LYS    21      14.461   0.063   2.815  1.00  0.00
ATOM    354  CG  LYS    21      14.943   2.102   2.243  1.00  0.00
ATOM    355  HG2 LYS    21      15.161   1.851   1.205  1.00  0.00
ATOM    356  HG3 LYS    21      14.421   3.058   2.282  1.00  0.00
ATOM    357  CD  LYS    21      16.263   2.204   3.036  1.00  0.00
ATOM    358  HD2 LYS    21      16.594   1.181   3.216  1.00  0.00
ATOM    359  HD3 LYS    21      16.977   2.706   2.383  1.00  0.00
ATOM    360  CE  LYS    21      16.173   2.959   4.377  1.00  0.00
ATOM    361  HE2 LYS    21      17.187   3.091   4.755  1.00  0.00
ATOM    362  HE3 LYS    21      15.730   3.936   4.182  1.00  0.00
ATOM    363  NZ  LYS    21      15.364   2.245   5.378  1.00  0.00
ATOM    364  HZ1 LYS    21      15.776   1.340   5.559  1.00  0.00
ATOM    365  HZ2 LYS    21      15.338   2.780   6.234  1.00  0.00
ATOM    366  HZ3 LYS    21      14.425   2.123   5.027  1.00  0.00
ATOM    367  C   LYS    21      11.806   2.070   1.853  1.00  0.00
ATOM    368  O   LYS    21      12.034   2.931   1.003  1.00  0.00
ATOM    369  N   VAL    22      10.874   2.174   2.816  1.00  0.00
ATOM    370  H   VAL    22      10.746   1.343   3.375  1.00  0.00
ATOM    371  CA  VAL    22      10.085   3.367   3.150  1.00  0.00
ATOM    372  HA  VAL    22      10.188   4.155   2.405  1.00  0.00
ATOM    373  CB  VAL    22       8.566   3.043   3.326  1.00  0.00
ATOM    374  HB  VAL    22       8.467   2.379   4.185  1.00  0.00
ATOM    375  CG1 VAL    22       7.700   4.305   3.549  1.00  0.00
ATOM    376 HG11 VAL    22       7.798   4.969   2.691  1.00  0.00
ATOM    377 HG12 VAL    22       6.655   4.013   3.664  1.00  0.00
ATOM    378 HG13 VAL    22       8.034   4.821   4.448  1.00  0.00
ATOM    379  CG2 VAL    22       7.988   2.233   2.146  1.00  0.00
ATOM    380 HG21 VAL    22       8.522   1.287   2.058  1.00  0.00
ATOM    381 HG22 VAL    22       6.930   2.036   2.323  1.00  0.00
ATOM    382 HG23 VAL    22       8.102   2.802   1.223  1.00  0.00
ATOM    383  C   VAL    22      10.637   3.854   4.515  1.00  0.00
ATOM    384  O   VAL    22      10.880   3.050   5.420  1.00  0.00
ATOM    385  N   SER    23      10.781   5.184   4.642  1.00  0.00
ATOM    386  H   SER    23      10.573   5.739   3.823  1.00  0.00
ATOM    387  CA  SER    23      11.286   5.871   5.839  1.00  0.00
ATOM    388  HA  SER    23      11.143   5.232   6.710  1.00  0.00
ATOM    389  CB  SER    23      12.791   6.193   5.706  1.00  0.00
ATOM    390  HB2 SER    23      12.916   6.883   4.871  1.00  0.00
ATOM    391  HB3 SER    23      13.114   6.678   6.628  1.00  0.00
ATOM    392  OG  SER    23      13.573   5.037   5.483  1.00  0.00
ATOM    393  HG  SER    23      14.496   5.285   5.408  1.00  0.00
ATOM    394  C   SER    23      10.430   7.132   6.056  1.00  0.00
ATOM    395  O   SER    23       9.971   7.764   5.102  1.00  0.00
ATOM    396  N   LEU    24      10.295   7.507   7.337  1.00  0.00
ATOM    397  H   LEU    24      10.741   6.902   8.012  1.00  0.00
ATOM    398  CA  LEU    24       9.606   8.702   7.825  1.00  0.00
ATOM    399  HA  LEU    24       8.762   8.958   7.185  1.00  0.00
ATOM    400  CB  LEU    24       9.072   8.395   9.248  1.00  0.00
ATOM    401  HB2 LEU    24       8.463   7.510   9.066  1.00  0.00
ATOM    402  HB3 LEU    24       9.895   8.138   9.915  1.00  0.00
ATOM    403  CG  LEU    24       8.203   9.494   9.901  1.00  0.00
ATOM    404  HG  LEU    24       8.863  10.315  10.181  1.00  0.00
ATOM    405  CD1 LEU    24       7.095  10.022   8.971  1.00  0.00
ATOM    406 HD11 LEU    24       6.434   9.201   8.691  1.00  0.00
ATOM    407 HD12 LEU    24       6.521  10.790   9.488  1.00  0.00
ATOM    408 HD13 LEU    24       7.545  10.447   8.073  1.00  0.00
ATOM    409  CD2 LEU    24       7.627   9.004  11.239  1.00  0.00
ATOM    410 HD21 LEU    24       8.443   8.751  11.916  1.00  0.00
ATOM    411 HD22 LEU    24       7.018   9.790  11.684  1.00  0.00
ATOM    412 HD23 LEU    24       7.011   8.120  11.068  1.00  0.00
ATOM    413  C   LEU    24      10.671   9.821   7.880  1.00  0.00
ATOM    414  O   LEU    24      11.728   9.656   8.495  1.00  0.00
ATOM    415  N   TYR    25      10.316  10.961   7.269  1.00  0.00
ATOM    416  H   TYR    25       9.439  10.931   6.770  1.00  0.00
ATOM    417  CA  TYR    25      11.078  12.213   7.261  1.00  0.00
ATOM    418  HA  TYR    25      11.915  12.139   7.954  1.00  0.00
ATOM    419  CB  TYR    25      11.633  12.504   5.846  1.00  0.00
ATOM    420  HB2 TYR    25      10.759  12.395   5.203  1.00  0.00
ATOM    421  HB3 TYR    25      11.970  13.541   5.826  1.00  0.00
ATOM    422  CG  TYR    25      12.748  11.599   5.342  1.00  0.00
ATOM    423  CD1 TYR    25      14.096  12.014   5.438  1.00  0.00
ATOM    424  HD1 TYR    25      14.331  12.960   5.927  1.00  0.00
ATOM    425  CE1 TYR    25      15.135  11.216   4.908  1.00  0.00
ATOM    426  HE1 TYR    25      16.172  11.543   4.989  1.00  0.00
ATOM    427  CZ  TYR    25      14.828   9.990   4.278  1.00  0.00
ATOM    428  OH  TYR    25      15.827   9.216   3.763  1.00  0.00
ATOM    429  HH  TYR    25      16.699   9.599   3.885  1.00  0.00
ATOM    430  CE2 TYR    25      13.483   9.570   4.178  1.00  0.00
ATOM    431  HE2 TYR    25      13.247   8.630   3.681  1.00  0.00
ATOM    432  CD2 TYR    25      12.447  10.364   4.719  1.00  0.00
ATOM    433  HD2 TYR    25      11.413  10.026   4.658  1.00  0.00
ATOM    434  C   TYR    25      10.111  13.335   7.699  1.00  0.00
ATOM    435  O   TYR    25       8.928  13.315   7.354  1.00  0.00
ATOM    436  N   CYS    26      10.683  14.363   8.350  1.00  0.00
ATOM    437  H   CYS    26      11.589  14.185   8.758  1.00  0.00
ATOM    438  CA  CYS    26      10.103  15.702   8.499  1.00  0.00
ATOM    439  HA  CYS    26       9.019  15.639   8.400  1.00  0.00
ATOM    440  CB  CYS    26      10.439  16.315   9.883  1.00  0.00
ATOM    441  HB2 CYS    26      10.087  15.677  10.694  1.00  0.00
ATOM    442  HB3 CYS    26      11.511  16.482   9.992  1.00  0.00
ATOM    443  SG  CYS    26       9.649  17.934  10.136  1.00  0.00
ATOM    444  HG  CYS    26      10.135  18.137  11.357  1.00  0.00
ATOM    445  C   CYS    26      10.765  16.514   7.357  1.00  0.00
ATOM    446  O   CYS    26      11.983  16.710   7.367  1.00  0.00
ATOM    447  N   TYR    27       9.935  17.007   6.418  1.00  0.00
ATOM    448  H   TYR    27       8.971  16.705   6.448  1.00  0.00
ATOM    449  CA  TYR    27      10.333  17.966   5.379  1.00  0.00
ATOM    450  HA  TYR    27      11.373  17.798   5.097  1.00  0.00
ATOM    451  CB  TYR    27       9.446  17.793   4.122  1.00  0.00
ATOM    452  HB2 TYR    27       9.519  16.750   3.815  1.00  0.00
ATOM    453  HB3 TYR    27       8.420  18.014   4.418  1.00  0.00
ATOM    454  CG  TYR    27       9.844  18.693   2.960  1.00  0.00
ATOM    455  CD1 TYR    27      11.090  18.500   2.315  1.00  0.00
ATOM    456  HD1 TYR    27      11.773  17.730   2.677  1.00  0.00
ATOM    457  CE1 TYR    27      11.449  19.298   1.209  1.00  0.00
ATOM    458  HE1 TYR    27      12.399  19.125   0.704  1.00  0.00
ATOM    459  CZ  TYR    27      10.586  20.318   0.759  1.00  0.00
ATOM    460  OH  TYR    27      10.949  21.083  -0.310  1.00  0.00
ATOM    461  HH  TYR    27      11.805  20.840  -0.672  1.00  0.00
ATOM    462  CE2 TYR    27       9.353  20.537   1.414  1.00  0.00
ATOM    463  HE2 TYR    27       8.690  21.332   1.076  1.00  0.00
ATOM    464  CD2 TYR    27       8.981  19.724   2.511  1.00  0.00
ATOM    465  HD2 TYR    27       8.028  19.890   3.014  1.00  0.00
ATOM    466  C   TYR    27      10.095  19.345   6.026  1.00  0.00
ATOM    467  O   TYR    27       8.945  19.715   6.264  1.00  0.00
ATOM    468  N   ASP    28      11.193  20.067   6.306  1.00  0.00
ATOM    469  H   ASP    28      12.084  19.668   6.047  1.00  0.00
ATOM    470  CA  ASP    28      11.188  21.271   7.141  1.00  0.00
ATOM    471  HA  ASP    28      10.238  21.794   7.027  1.00  0.00
ATOM    472  CB  ASP    28      11.373  20.897   8.644  1.00  0.00
ATOM    473  HB2 ASP    28      10.417  20.497   8.979  1.00  0.00
ATOM    474  HB3 ASP    28      12.116  20.099   8.629  1.00  0.00
ATOM    475  CG  ASP    28      11.830  22.000   9.602  1.00  0.00
ATOM    476  OD1 ASP    28      11.262  23.110   9.511  1.00  0.00
ATOM    477  OD2 ASP    28      12.719  21.708  10.430  1.00  0.00
ATOM    478  C   ASP    28      12.196  22.250   6.476  1.00  0.00
ATOM    479  O   ASP    28      13.367  22.244   6.864  1.00  0.00
ATOM    480  N   PRO    29      11.741  23.068   5.483  1.00  0.00
ATOM    481  CD  PRO    29      10.449  22.962   4.792  1.00  0.00
ATOM    482  HD2 PRO    29       9.719  23.583   5.311  1.00  0.00
ATOM    483  HD3 PRO    29      10.121  21.923   4.814  1.00  0.00
ATOM    484  CG  PRO    29      10.734  23.453   3.379  1.00  0.00
ATOM    485  HG2 PRO    29       9.829  23.828   2.902  1.00  0.00
ATOM    486  HG3 PRO    29      11.164  22.660   2.767  1.00  0.00
ATOM    487  CB  PRO    29      11.742  24.566   3.608  1.00  0.00
ATOM    488  HB2 PRO    29      11.263  25.514   3.853  1.00  0.00
ATOM    489  HB3 PRO    29      12.378  24.695   2.733  1.00  0.00
ATOM    490  CA  PRO    29      12.588  24.080   4.805  1.00  0.00
ATOM    491  HA  PRO    29      13.479  23.560   4.452  1.00  0.00
ATOM    492  C   PRO    29      13.009  25.277   5.694  1.00  0.00
ATOM    493  O   PRO    29      14.099  25.806   5.476  1.00  0.00
ATOM    494  N   THR    30      12.160  25.684   6.661  1.00  0.00
ATOM    495  H   THR    30      11.306  25.155   6.758  1.00  0.00
ATOM    496  CA  THR    30      12.379  26.836   7.561  1.00  0.00
ATOM    497  HA  THR    30      12.847  27.643   6.998  1.00  0.00
ATOM    498  CB  THR    30      11.040  27.362   8.171  1.00  0.00
ATOM    499  HB  THR    30      11.284  28.087   8.948  1.00  0.00
ATOM    500  CG2 THR    30      10.141  28.027   7.113  1.00  0.00
ATOM    501 HG21 THR    30       9.897  27.303   6.336  1.00  0.00
ATOM    502 HG22 THR    30       9.222  28.377   7.584  1.00  0.00
ATOM    503 HG23 THR    30      10.666  28.873   6.669  1.00  0.00
ATOM    504  OG1 THR    30      10.270  26.330   8.760  1.00  0.00
ATOM    505  HG1 THR    30       9.461  26.700   9.120  1.00  0.00
ATOM    506  C   THR    30      13.324  26.470   8.744  1.00  0.00
ATOM    507  O   THR    30      13.925  27.389   9.301  1.00  0.00
ATOM    508  N   ASN    31      13.480  25.171   9.082  1.00  0.00
ATOM    509  H   ASN    31      12.728  24.585   8.750  1.00  0.00
ATOM    510  CA  ASN    31      14.451  24.592  10.037  1.00  0.00
ATOM    511  HA  ASN    31      14.375  23.505  10.011  1.00  0.00
ATOM    512  CB  ASN    31      15.920  24.998   9.685  1.00  0.00
ATOM    513  HB2 ASN    31      15.986  24.947   8.598  1.00  0.00
ATOM    514  HB3 ASN    31      16.047  26.031  10.008  1.00  0.00
ATOM    515  CG  ASN    31      17.057  24.149  10.288  1.00  0.00
ATOM    516  OD1 ASN    31      18.193  24.609  10.352  1.00  0.00
ATOM    517  ND2 ASN    31      16.791  22.913  10.721  1.00  0.00
ATOM    518 HD21 ASN    31      17.529  22.350  11.117  1.00  0.00
ATOM    519 HD22 ASN    31      15.851  22.548  10.650  1.00  0.00
ATOM    520  C   ASN    31      13.999  24.824  11.513  1.00  0.00
ATOM    521  O   ASN    31      14.849  24.825  12.404  1.00  0.00
ATOM    522  N   ASP    32      12.687  25.010  11.758  1.00  0.00
ATOM    523  H   ASP    32      12.098  25.041  10.938  1.00  0.00
ATOM    524  CA  ASP    32      12.074  25.295  13.070  1.00  0.00
ATOM    525  HA  ASP    32      12.853  25.462  13.815  1.00  0.00
ATOM    526  CB  ASP    32      11.183  26.573  12.987  1.00  0.00
ATOM    527  HB2 ASP    32      10.949  26.803  14.026  1.00  0.00
ATOM    528  HB3 ASP    32      11.824  27.354  12.578  1.00  0.00
ATOM    529  CG  ASP    32       9.880  26.502  12.171  1.00  0.00
ATOM    530  OD1 ASP    32       9.666  25.489  11.469  1.00  0.00
ATOM    531  OD2 ASP    32       9.114  27.485  12.247  1.00  0.00
ATOM    532  C   ASP    32      11.317  24.039  13.605  1.00  0.00
ATOM    533  O   ASP    32      10.793  24.117  14.717  1.00  0.00
ATOM    534  N   GLY    33      11.253  22.928  12.844  1.00  0.00
ATOM    535  H   GLY    33      11.676  22.995  11.929  1.00  0.00
ATOM    536  CA  GLY    33      10.630  21.656  13.230  1.00  0.00
ATOM    537  HA2 GLY    33      11.082  20.876  12.616  1.00  0.00
ATOM    538  HA3 GLY    33      10.875  21.482  14.277  1.00  0.00
ATOM    539  C   GLY    33       9.096  21.606  13.058  1.00  0.00
ATOM    540  O   GLY    33       8.509  20.587  13.421  1.00  0.00
ATOM    541  N   THR    34       8.443  22.659  12.520  1.00  0.00
ATOM    542  H   THR    34       9.011  23.450  12.254  1.00  0.00
ATOM    543  CA  THR    34       6.979  22.746  12.320  1.00  0.00
ATOM    544  HA  THR    34       6.419  22.159  13.048  1.00  0.00
ATOM    545  CB  THR    34       6.471  24.228  12.376  1.00  0.00
ATOM    546  HB  THR    34       5.387  24.207  12.266  1.00  0.00
ATOM    547  CG2 THR    34       6.841  24.952  13.684  1.00  0.00
ATOM    548 HG21 THR    34       7.925  24.972  13.794  1.00  0.00
ATOM    549 HG22 THR    34       6.459  25.972  13.656  1.00  0.00
ATOM    550 HG23 THR    34       6.400  24.422  14.529  1.00  0.00
ATOM    551  OG1 THR    34       6.907  25.028  11.287  1.00  0.00
ATOM    552  HG1 THR    34       6.561  25.918  11.385  1.00  0.00
ATOM    553  C   THR    34       6.543  22.139  10.947  1.00  0.00
ATOM    554  O   THR    34       5.347  22.166  10.650  1.00  0.00
ATOM    555  N   GLY    35       7.486  21.607  10.141  1.00  0.00
ATOM    556  H   GLY    35       8.425  21.595  10.511  1.00  0.00
ATOM    557  CA  GLY    35       7.260  21.056   8.800  1.00  0.00
ATOM    558  HA2 GLY    35       6.692  21.792   8.230  1.00  0.00
ATOM    559  HA3 GLY    35       8.233  20.908   8.333  1.00  0.00
ATOM    560  C   GLY    35       6.492  19.718   8.797  1.00  0.00
ATOM    561  O   GLY    35       6.368  19.040   9.818  1.00  0.00
ATOM    562  N   GLU    36       5.986  19.344   7.607  1.00  0.00
ATOM    563  H   GLU    36       6.245  19.928   6.825  1.00  0.00
ATOM    564  CA  GLU    36       5.105  18.192   7.355  1.00  0.00
ATOM    565  HA  GLU    36       4.299  18.158   8.087  1.00  0.00
ATOM    566  CB  GLU    36       4.484  18.335   5.939  1.00  0.00
ATOM    567  HB2 GLU    36       5.313  18.461   5.244  1.00  0.00
ATOM    568  HB3 GLU    36       3.969  17.398   5.725  1.00  0.00
ATOM    569  CG  GLU    36       3.493  19.515   5.780  1.00  0.00
ATOM    570  HG2 GLU    36       4.029  20.422   6.061  1.00  0.00
ATOM    571  HG3 GLU    36       3.217  19.568   4.728  1.00  0.00
ATOM    572  CD  GLU    36       2.226  19.385   6.636  1.00  0.00
ATOM    573  OE1 GLU    36       1.574  18.322   6.532  1.00  0.00
ATOM    574  OE2 GLU    36       1.930  20.349   7.374  1.00  0.00
ATOM    575  C   GLU    36       5.917  16.878   7.442  1.00  0.00
ATOM    576  O   GLU    36       7.036  16.790   6.933  1.00  0.00
ATOM    577  N   MET    37       5.267  15.854   8.025  1.00  0.00
ATOM    578  H   MET    37       4.363  16.082   8.415  1.00  0.00
ATOM    579  CA  MET    37       5.738  14.468   8.125  1.00  0.00
ATOM    580  HA  MET    37       6.821  14.442   8.251  1.00  0.00
ATOM    581  CB  MET    37       5.081  13.793   9.355  1.00  0.00
ATOM    582  HB2 MET    37       4.000  13.874   9.233  1.00  0.00
ATOM    583  HB3 MET    37       5.369  12.742   9.344  1.00  0.00
ATOM    584  CG  MET    37       5.494  14.425  10.699  1.00  0.00
ATOM    585  HG2 MET    37       6.576  14.319  10.776  1.00  0.00
ATOM    586  HG3 MET    37       5.237  15.483  10.641  1.00  0.00
ATOM    587  SD  MET    37       4.718  13.702  12.172  1.00  0.00
ATOM    588  CE  MET    37       5.597  12.123  12.282  1.00  0.00
ATOM    589  HE1 MET    37       6.664  12.309  12.399  1.00  0.00
ATOM    590  HE2 MET    37       5.230  11.561  13.140  1.00  0.00
ATOM    591  HE3 MET    37       5.426  11.548  11.372  1.00  0.00
ATOM    592  C   MET    37       5.287  13.772   6.817  1.00  0.00
ATOM    593  O   MET    37       4.112  13.837   6.445  1.00  0.00
ATOM    594  N   VAL    38       6.245  13.103   6.155  1.00  0.00
ATOM    595  H   VAL    38       7.154  13.080   6.596  1.00  0.00
ATOM    596  CA  VAL    38       6.090  12.454   4.845  1.00  0.00
ATOM    597  HA  VAL    38       5.056  12.202   4.609  1.00  0.00
ATOM    598  CB  VAL    38       6.677  13.310   3.672  1.00  0.00
ATOM    599  HB  VAL    38       6.776  12.672   2.794  1.00  0.00
ATOM    600  CG1 VAL    38       5.767  14.508   3.337  1.00  0.00
ATOM    601 HG11 VAL    38       5.669  15.146   4.216  1.00  0.00
ATOM    602 HG12 VAL    38       6.205  15.080   2.519  1.00  0.00
ATOM    603 HG13 VAL    38       4.783  14.144   3.041  1.00  0.00
ATOM    604  CG2 VAL    38       8.132  13.799   3.878  1.00  0.00
ATOM    605 HG21 VAL    38       8.791  12.940   3.995  1.00  0.00
ATOM    606 HG22 VAL    38       8.446  14.382   3.013  1.00  0.00
ATOM    607 HG23 VAL    38       8.183  14.421   4.772  1.00  0.00
ATOM    608  C   VAL    38       6.794  11.077   4.922  1.00  0.00
ATOM    609  O   VAL    38       7.894  10.958   5.470  1.00  0.00
ATOM    610  N   ALA    39       6.152  10.067   4.307  1.00  0.00
ATOM    611  H   ALA    39       5.241  10.286   3.932  1.00  0.00
ATOM    612  CA  ALA    39       6.673   8.708   4.121  1.00  0.00
ATOM    613  HA  ALA    39       7.448   8.388   4.817  1.00  0.00
ATOM    614  CB  ALA    39       5.500   7.713   4.200  1.00  0.00
ATOM    615  HB1 ALA    39       4.720   8.014   3.502  1.00  0.00
ATOM    616  HB2 ALA    39       5.853   6.714   3.943  1.00  0.00
ATOM    617  HB3 ALA    39       5.098   7.706   5.214  1.00  0.00
ATOM    618  C   ALA    39       7.301   8.708   2.709  1.00  0.00
ATOM    619  O   ALA    39       6.584   8.779   1.709  1.00  0.00
ATOM    620  N   VAL    40       8.642   8.655   2.663  1.00  0.00
ATOM    621  H   VAL    40       9.116   8.537   3.547  1.00  0.00
ATOM    622  CA  VAL    40       9.454   8.710   1.441  1.00  0.00
ATOM    623  HA  VAL    40       8.887   9.036   0.568  1.00  0.00
ATOM    624  CB  VAL    40      10.688   9.654   1.616  1.00  0.00
ATOM    625  HB  VAL    40      11.278   9.270   2.448  1.00  0.00
ATOM    626  CG1 VAL    40      11.574   9.745   0.357  1.00  0.00
ATOM    627 HG11 VAL    40      10.985  10.129  -0.475  1.00  0.00
ATOM    628 HG12 VAL    40      12.412  10.417   0.548  1.00  0.00
ATOM    629 HG13 VAL    40      11.954   8.755   0.106  1.00  0.00
ATOM    630  CG2 VAL    40      10.275  11.075   2.057  1.00  0.00
ATOM    631 HG21 VAL    40       9.750  11.021   3.011  1.00  0.00
ATOM    632 HG22 VAL    40      11.164  11.695   2.166  1.00  0.00
ATOM    633 HG23 VAL    40       9.617  11.512   1.305  1.00  0.00
ATOM    634  C   VAL    40       9.961   7.261   1.220  1.00  0.00
ATOM    635  O   VAL    40      10.670   6.717   2.070  1.00  0.00
ATOM    636  N   LYS    41       9.606   6.688   0.056  1.00  0.00
ATOM    637  H   LYS    41       8.976   7.224  -0.523  1.00  0.00
ATOM    638  CA  LYS    41      10.028   5.361  -0.415  1.00  0.00
ATOM    639  HA  LYS    41      10.403   4.759   0.413  1.00  0.00
ATOM    640  CB  LYS    41       8.804   4.644  -1.034  1.00  0.00
ATOM    641  HB2 LYS    41       7.999   4.702  -0.300  1.00  0.00
ATOM    642  HB3 LYS    41       8.524   5.206  -1.925  1.00  0.00
ATOM    643  CG  LYS    41       9.048   3.166  -1.413  1.00  0.00
ATOM    644  HG2 LYS    41       9.769   3.144  -2.230  1.00  0.00
ATOM    645  HG3 LYS    41       9.469   2.661  -0.543  1.00  0.00
ATOM    646  CD  LYS    41       7.757   2.449  -1.849  1.00  0.00
ATOM    647  HD2 LYS    41       7.042   2.525  -1.029  1.00  0.00
ATOM    648  HD3 LYS    41       7.366   2.971  -2.721  1.00  0.00
ATOM    649  CE  LYS    41       7.981   0.968  -2.196  1.00  0.00
ATOM    650  HE2 LYS    41       8.659   0.908  -3.048  1.00  0.00
ATOM    651  HE3 LYS    41       8.432   0.473  -1.337  1.00  0.00
ATOM    652  NZ  LYS    41       6.711   0.303  -2.534  1.00  0.00
ATOM    653  HZ1 LYS    41       6.292   0.761  -3.330  1.00  0.00
ATOM    654  HZ2 LYS    41       6.888  -0.667  -2.757  1.00  0.00
ATOM    655  HZ3 LYS    41       6.082   0.357  -1.746  1.00  0.00
ATOM    656  C   LYS    41      11.160   5.594  -1.445  1.00  0.00
ATOM    657  O   LYS    41      11.056   6.474  -2.300  1.00  0.00
ATOM    658  N   ALA    42      12.206   4.756  -1.345  1.00  0.00
ATOM    659  H   ALA    42      12.137   4.058  -0.618  1.00  0.00
ATOM    660  CA  ALA    42      13.425   4.788  -2.164  1.00  0.00
ATOM    661  HA  ALA    42      13.371   5.518  -2.972  1.00  0.00
ATOM    662  CB  ALA    42      14.617   5.146  -1.256  1.00  0.00
ATOM    663  HB1 ALA    42      14.690   4.419  -0.447  1.00  0.00
ATOM    664  HB2 ALA    42      15.538   5.131  -1.840  1.00  0.00
ATOM    665  HB3 ALA    42      14.469   6.142  -0.837  1.00  0.00
ATOM    666  C   ALA    42      13.606   3.400  -2.826  1.00  0.00
ATOM    667  O   ALA    42      13.195   2.372  -2.283  1.00  0.00
ATOM    668  N   LEU    43      14.293   3.417  -3.983  1.00  0.00
ATOM    669  H   LEU    43      14.488   4.343  -4.335  1.00  0.00
ATOM    670  CA  LEU    43      14.785   2.262  -4.751  1.00  0.00
ATOM    671  HA  LEU    43      14.238   1.353  -4.501  1.00  0.00
ATOM    672  CB  LEU    43      14.554   2.584  -6.253  1.00  0.00
ATOM    673  HB2 LEU    43      13.466   2.527  -6.215  1.00  0.00
ATOM    674  HB3 LEU    43      14.856   3.607  -6.479  1.00  0.00
ATOM    675  CG  LEU    43      15.083   1.632  -7.359  1.00  0.00
ATOM    676  HG  LEU    43      14.418   1.728  -8.218  1.00  0.00
ATOM    677  CD1 LEU    43      16.529   1.935  -7.793  1.00  0.00
ATOM    678 HD11 LEU    43      17.193   1.839  -6.934  1.00  0.00
ATOM    679 HD12 LEU    43      16.832   1.231  -8.568  1.00  0.00
ATOM    680 HD13 LEU    43      16.586   2.951  -8.184  1.00  0.00
ATOM    681  CD2 LEU    43      14.865   0.145  -7.052  1.00  0.00
ATOM    682 HD21 LEU    43      13.798  -0.051  -6.940  1.00  0.00
ATOM    683 HD22 LEU    43      15.261  -0.458  -7.870  1.00  0.00
ATOM    684 HD23 LEU    43      15.380  -0.116  -6.128  1.00  0.00
ATOM    685  C   LEU    43      16.284   2.179  -4.394  1.00  0.00
ATOM    686  O   LEU    43      17.012   3.143  -4.634  1.00  0.00
ATOM    687  N   LYS    44      16.722   1.016  -3.865  1.00  0.00
ATOM    688  H   LYS    44      16.012   0.310  -3.733  1.00  0.00
ATOM    689  CA  LYS    44      18.087   0.740  -3.367  1.00  0.00
ATOM    690  HA  LYS    44      18.366   1.480  -2.615  1.00  0.00
ATOM    691  CB  LYS    44      18.149  -0.672  -2.721  1.00  0.00
ATOM    692  HB2 LYS    44      19.138  -0.753  -2.271  1.00  0.00
ATOM    693  HB3 LYS    44      17.392  -0.677  -1.937  1.00  0.00
ATOM    694  CG  LYS    44      17.915  -1.870  -3.670  1.00  0.00
ATOM    695  HG2 LYS    44      16.866  -1.847  -3.963  1.00  0.00
ATOM    696  HG3 LYS    44      18.541  -1.711  -4.548  1.00  0.00
ATOM    697  CD  LYS    44      18.245  -3.240  -3.046  1.00  0.00
ATOM    698  HD2 LYS    44      19.181  -3.140  -2.496  1.00  0.00
ATOM    699  HD3 LYS    44      17.442  -3.494  -2.354  1.00  0.00
ATOM    700  CE  LYS    44      18.386  -4.357  -4.100  1.00  0.00
ATOM    701  HE2 LYS    44      17.385  -4.670  -4.398  1.00  0.00
ATOM    702  HE3 LYS    44      18.909  -3.945  -4.963  1.00  0.00
ATOM    703  NZ  LYS    44      19.128  -5.517  -3.584  1.00  0.00
ATOM    704  HZ1 LYS    44      18.643  -5.899  -2.785  1.00  0.00
ATOM    705  HZ2 LYS    44      19.196  -6.221  -4.306  1.00  0.00
ATOM    706  HZ3 LYS    44      20.056  -5.228  -3.308  1.00  0.00
ATOM    707  C   LYS    44      19.152   0.932  -4.487  1.00  0.00
ATOM    708  O   LYS    44      18.898   0.607  -5.647  1.00  0.00
ATOM    709  N   ALA    45      20.346   1.422  -4.100  1.00  0.00
ATOM    710  H   ALA    45      20.432   1.579  -3.106  1.00  0.00
ATOM    711  CA  ALA    45      21.479   1.801  -4.969  1.00  0.00
ATOM    712  HA  ALA    45      21.152   2.618  -5.612  1.00  0.00
ATOM    713  CB  ALA    45      22.637   2.302  -4.085  1.00  0.00
ATOM    714  HB1 ALA    45      22.981   1.492  -3.442  1.00  0.00
ATOM    715  HB2 ALA    45      23.458   2.639  -4.717  1.00  0.00
ATOM    716  HB3 ALA    45      22.290   3.132  -3.469  1.00  0.00
ATOM    717  C   ALA    45      21.965   0.648  -5.892  1.00  0.00
ATOM    718  O   ALA    45      22.363   0.919  -7.026  1.00  0.00
ATOM    719  N   ASP    46      21.907  -0.600  -5.393  1.00  0.00
ATOM    720  H   ASP    46      21.502  -0.653  -4.469  1.00  0.00
ATOM    721  CA  ASP    46      22.434  -1.835  -5.995  1.00  0.00
ATOM    722  HA  ASP    46      23.227  -1.600  -6.704  1.00  0.00
ATOM    723  CB  ASP    46      23.019  -2.751  -4.876  1.00  0.00
ATOM    724  HB2 ASP    46      23.462  -3.610  -5.380  1.00  0.00
ATOM    725  HB3 ASP    46      23.805  -2.167  -4.396  1.00  0.00
ATOM    726  CG  ASP    46      22.020  -3.240  -3.810  1.00  0.00
ATOM    727  OD1 ASP    46      21.494  -2.365  -3.088  1.00  0.00
ATOM    728  OD2 ASP    46      21.791  -4.467  -3.739  1.00  0.00
ATOM    729  C   ASP    46      21.347  -2.571  -6.843  1.00  0.00
ATOM    730  O   ASP    46      21.637  -3.685  -7.284  1.00  0.00
ATOM    731  N   CYS    47      20.147  -1.992  -7.089  1.00  0.00
ATOM    732  H   CYS    47      19.965  -1.105  -6.642  1.00  0.00
ATOM    733  CA  CYS    47      19.091  -2.577  -7.947  1.00  0.00
ATOM    734  HA  CYS    47      18.984  -3.633  -7.699  1.00  0.00
ATOM    735  CB  CYS    47      17.714  -1.883  -7.762  1.00  0.00
ATOM    736  HB2 CYS    47      17.801  -0.924  -7.252  1.00  0.00
ATOM    737  HB3 CYS    47      17.193  -1.744  -8.710  1.00  0.00
ATOM    738  SG  CYS    47      16.621  -2.903  -6.734  1.00  0.00
ATOM    739  HG  CYS    47      15.584  -2.072  -6.768  1.00  0.00
ATOM    740  C   CYS    47      19.523  -2.444  -9.430  1.00  0.00
ATOM    741  O   CYS    47      20.060  -1.411  -9.842  1.00  0.00
ATOM    742  N   GLY    48      19.204  -3.495 -10.208  1.00  0.00
ATOM    743  H   GLY    48      18.753  -4.269  -9.741  1.00  0.00
ATOM    744  CA  GLY    48      19.454  -3.602 -11.649  1.00  0.00
ATOM    745  HA2 GLY    48      20.416  -3.138 -11.865  1.00  0.00
ATOM    746  HA3 GLY    48      19.493  -4.659 -11.913  1.00  0.00
ATOM    747  C   GLY    48      18.359  -2.910 -12.498  1.00  0.00
ATOM    748  O   GLY    48      17.428  -2.312 -11.950  1.00  0.00
ATOM    749  N   PRO    49      18.461  -2.983 -13.852  1.00  0.00
ATOM    750  CD  PRO    49      19.506  -3.712 -14.583  1.00  0.00
ATOM    751  HD2 PRO    49      19.634  -4.691 -14.120  1.00  0.00
ATOM    752  HD3 PRO    49      20.438  -3.151 -14.508  1.00  0.00
ATOM    753  CG  PRO    49      18.996  -3.805 -16.017  1.00  0.00
ATOM    754  HG2 PRO    49      18.365  -4.683 -16.151  1.00  0.00
ATOM    755  HG3 PRO    49      19.826  -3.844 -16.723  1.00  0.00
ATOM    756  CB  PRO    49      18.202  -2.518 -16.182  1.00  0.00
ATOM    757  HB2 PRO    49      17.420  -2.624 -16.935  1.00  0.00
ATOM    758  HB3 PRO    49      18.851  -1.685 -16.448  1.00  0.00
ATOM    759  CA  PRO    49      17.566  -2.270 -14.798  1.00  0.00
ATOM    760  HA  PRO    49      17.606  -1.212 -14.540  1.00  0.00
ATOM    761  C   PRO    49      16.090  -2.755 -14.767  1.00  0.00
ATOM    762  O   PRO    49      15.207  -1.948 -15.054  1.00  0.00
ATOM    763  N   GLN    50      15.845  -4.028 -14.394  1.00  0.00
ATOM    764  H   GLN    50      16.669  -4.593 -14.248  1.00  0.00
ATOM    765  CA  GLN    50      14.525  -4.672 -14.274  1.00  0.00
ATOM    766  HA  GLN    50      13.922  -4.462 -15.157  1.00  0.00
ATOM    767  CB  GLN    50      14.700  -6.214 -14.148  1.00  0.00
ATOM    768  HB2 GLN    50      13.692  -6.616 -14.247  1.00  0.00
ATOM    769  HB3 GLN    50      15.291  -6.498 -15.019  1.00  0.00
ATOM    770  CG  GLN    50      15.363  -6.788 -12.861  1.00  0.00
ATOM    771  HG2 GLN    50      14.887  -6.288 -12.017  1.00  0.00
ATOM    772  HG3 GLN    50      15.141  -7.854 -12.822  1.00  0.00
ATOM    773  CD  GLN    50      16.886  -6.599 -12.751  1.00  0.00
ATOM    774  OE1 GLN    50      17.582  -6.404 -13.744  1.00  0.00
ATOM    775  NE2 GLN    50      17.420  -6.670 -11.532  1.00  0.00
ATOM    776 HE21 GLN    50      18.416  -6.553 -11.413  1.00  0.00
ATOM    777 HE22 GLN    50      16.827  -6.843 -10.733  1.00  0.00
ATOM    778  C   GLN    50      13.712  -4.083 -13.086  1.00  0.00
ATOM    779  O   GLN    50      12.494  -3.956 -13.220  1.00  0.00
ATOM    780  N   HIE    51      14.379  -3.697 -11.978  1.00  0.00
ATOM    781  H   HIE    51      15.380  -3.829 -11.981  1.00  0.00
ATOM    782  CA  HIE    51      13.758  -3.097 -10.787  1.00  0.00
ATOM    783  HA  HIE    51      12.757  -3.503 -10.640  1.00  0.00
ATOM    784  CB  HIE    51      14.610  -3.422  -9.542  1.00  0.00
ATOM    785  HB2 HIE    51      15.646  -3.170  -9.772  1.00  0.00
ATOM    786  HB3 HIE    51      14.277  -2.834  -8.686  1.00  0.00
ATOM    787  CG  HIE    51      14.604  -4.868  -9.102  1.00  0.00
ATOM    788  ND1 HIE    51      15.764  -5.649  -9.068  1.00  0.00
ATOM    789  CE1 HIE    51      15.372  -6.827  -8.601  1.00  0.00
ATOM    790  HE1 HIE    51      16.151  -7.582  -8.495  1.00  0.00
ATOM    791  NE2 HIE    51      14.066  -6.875  -8.340  1.00  0.00
ATOM    792  HE2 HIE    51      13.531  -7.655  -7.984  1.00  0.00
ATOM    793  CD2 HIE    51      13.545  -5.632  -8.651  1.00  0.00
ATOM    794  HD2 HIE    51      12.481  -5.437  -8.515  1.00  0.00
ATOM    795  C   HIE    51      13.674  -1.556 -10.945  1.00  0.00
ATOM    796  O   HIE    51      12.774  -0.973 -10.345  1.00  0.00
ATOM    797  N   ARG    52      14.558  -0.921 -11.743  1.00  0.00
ATOM    798  H   ARG    52      15.251  -1.504 -12.190  1.00  0.00
ATOM    799  CA  ARG    52      14.602   0.533 -11.991  1.00  0.00
ATOM    800  HA  ARG    52      14.415   1.081 -11.067  1.00  0.00
ATOM    801  CB  ARG    52      16.004   0.920 -12.521  1.00  0.00
ATOM    802  HB2 ARG    52      16.305   0.170 -13.253  1.00  0.00
ATOM    803  HB3 ARG    52      15.922   1.891 -13.009  1.00  0.00
ATOM    804  CG  ARG    52      17.058   0.997 -11.403  1.00  0.00
ATOM    805  HG2 ARG    52      16.795   1.842 -10.766  1.00  0.00
ATOM    806  HG3 ARG    52      16.987   0.074 -10.827  1.00  0.00
ATOM    807  CD  ARG    52      18.494   1.171 -11.916  1.00  0.00
ATOM    808  HD2 ARG    52      18.779   0.302 -12.509  1.00  0.00
ATOM    809  HD3 ARG    52      18.557   2.067 -12.533  1.00  0.00
ATOM    810  NE  ARG    52      19.434   1.305 -10.793  1.00  0.00
ATOM    811  HE  ARG    52      19.850   0.435 -10.492  1.00  0.00
ATOM    812  CZ  ARG    52      19.778   2.433 -10.154  1.00  0.00
ATOM    813  NH1 ARG    52      19.306   3.632 -10.508  1.00  0.00
ATOM    814 HH11 ARG    52      18.664   3.710 -11.285  1.00  0.00
ATOM    815 HH12 ARG    52      19.592   4.455  -9.998  1.00  0.00
ATOM    816  NH2 ARG    52      20.623   2.365  -9.126  1.00  0.00
ATOM    817 HH21 ARG    52      20.994   1.471  -8.839  1.00  0.00
ATOM    818 HH22 ARG    52      20.888   3.209  -8.637  1.00  0.00
ATOM    819  C   ARG    52      13.518   0.938 -13.022  1.00  0.00
ATOM    820  O   ARG    52      12.972   2.033 -12.878  1.00  0.00
ATOM    821  N   SER    53      13.186   0.072 -14.003  1.00  0.00
ATOM    822  H   SER    53      13.761  -0.755 -14.083  1.00  0.00
ATOM    823  CA  SER    53      12.105   0.272 -14.989  1.00  0.00
ATOM    824  HA  SER    53      12.097   1.308 -15.324  1.00  0.00
ATOM    825  CB  SER    53      12.317  -0.646 -16.222  1.00  0.00
ATOM    826  HB2 SER    53      11.505  -0.438 -16.919  1.00  0.00
ATOM    827  HB3 SER    53      13.266  -0.358 -16.674  1.00  0.00
ATOM    828  OG  SER    53      12.338  -2.032 -15.922  1.00  0.00
ATOM    829  HG  SER    53      12.473  -2.532 -16.729  1.00  0.00
ATOM    830  C   SER    53      10.721   0.008 -14.332  1.00  0.00
ATOM    831  O   SER    53       9.767   0.703 -14.686  1.00  0.00
ATOM    832  N   GLY    54      10.640  -0.928 -13.361  1.00  0.00
ATOM    833  H   GLY    54      11.478  -1.457 -13.168  1.00  0.00
ATOM    834  CA  GLY    54       9.435  -1.225 -12.581  1.00  0.00
ATOM    835  HA2 GLY    54       8.587  -1.259 -13.263  1.00  0.00
ATOM    836  HA3 GLY    54       9.564  -2.200 -12.112  1.00  0.00
ATOM    837  C   GLY    54       9.157  -0.173 -11.485  1.00  0.00
ATOM    838  O   GLY    54       7.990   0.063 -11.172  1.00  0.00
ATOM    839  N   TRP    55      10.207   0.467 -10.928  1.00  0.00
ATOM    840  H   TRP    55      11.116   0.161 -11.245  1.00  0.00
ATOM    841  CA  TRP    55      10.145   1.516  -9.895  1.00  0.00
ATOM    842  HA  TRP    55       9.470   1.216  -9.093  1.00  0.00
ATOM    843  CB  TRP    55      11.554   1.740  -9.298  1.00  0.00
ATOM    844  HB2 TRP    55      11.877   0.871  -8.726  1.00  0.00
ATOM    845  HB3 TRP    55      12.234   1.896 -10.135  1.00  0.00
ATOM    846  CG  TRP    55      11.707   2.930  -8.393  1.00  0.00
ATOM    847  CD1 TRP    55      12.543   3.975  -8.597  1.00  0.00
ATOM    848  HD1 TRP    55      13.171   3.956  -9.488  1.00  0.00
ATOM    849  NE1 TRP    55      12.400   4.881  -7.567  1.00  0.00
ATOM    850  HE1 TRP    55      12.940   5.732  -7.514  1.00  0.00
ATOM    851  CE2 TRP    55      11.445   4.480  -6.658  1.00  0.00
ATOM    852  CZ2 TRP    55      10.940   5.049  -5.474  1.00  0.00
ATOM    853  HZ2 TRP    55      11.368   6.001  -5.160  1.00  0.00
ATOM    854  CH2 TRP    55       9.925   4.371  -4.768  1.00  0.00
ATOM    855  HH2 TRP    55       9.515   4.786  -3.847  1.00  0.00
ATOM    856  CZ3 TRP    55       9.425   3.142  -5.248  1.00  0.00
ATOM    857  HZ3 TRP    55       8.634   2.602  -4.729  1.00  0.00
ATOM    858  CE3 TRP    55       9.947   2.576  -6.433  1.00  0.00
ATOM    859  HE3 TRP    55       9.510   1.625  -6.739  1.00  0.00
ATOM    860  CD2 TRP    55      10.972   3.229  -7.168  1.00  0.00
ATOM    861  C   TRP    55       9.592   2.832 -10.498  1.00  0.00
ATOM    862  O   TRP    55       8.774   3.476  -9.840  1.00  0.00
ATOM    863  N   LYS    56       9.996   3.187 -11.737  1.00  0.00
ATOM    864  H   LYS    56      10.734   2.632 -12.146  1.00  0.00
ATOM    865  CA  LYS    56       9.474   4.334 -12.506  1.00  0.00
ATOM    866  HA  LYS    56       9.564   5.247 -11.918  1.00  0.00
ATOM    867  CB  LYS    56      10.278   4.508 -13.816  1.00  0.00
ATOM    868  HB2 LYS    56      10.354   3.526 -14.284  1.00  0.00
ATOM    869  HB3 LYS    56       9.707   5.175 -14.462  1.00  0.00
ATOM    870  CG  LYS    56      11.690   5.085 -13.604  1.00  0.00
ATOM    871  HG2 LYS    56      11.587   6.075 -13.160  1.00  0.00
ATOM    872  HG3 LYS    56      12.221   4.430 -12.914  1.00  0.00
ATOM    873  CD  LYS    56      12.484   5.194 -14.922  1.00  0.00
ATOM    874  HD2 LYS    56      12.457   4.213 -15.396  1.00  0.00
ATOM    875  HD3 LYS    56      11.963   5.915 -15.553  1.00  0.00
ATOM    876  CE  LYS    56      13.945   5.635 -14.740  1.00  0.00
ATOM    877  HE2 LYS    56      14.375   5.817 -15.726  1.00  0.00
ATOM    878  HE3 LYS    56      13.955   6.561 -14.164  1.00  0.00
ATOM    879  NZ  LYS    56      14.742   4.612 -14.039  1.00  0.00
ATOM    880  HZ1 LYS    56      14.734   3.755 -14.573  1.00  0.00
ATOM    881  HZ2 LYS    56      15.693   4.936 -13.937  1.00  0.00
ATOM    882  HZ3 LYS    56      14.345   4.444 -13.125  1.00  0.00
ATOM    883  C   LYS    56       7.968   4.132 -12.823  1.00  0.00
ATOM    884  O   LYS    56       7.245   5.125 -12.852  1.00  0.00
ATOM    885  N   GLN    57       7.515   2.868 -12.974  1.00  0.00
ATOM    886  H   GLN    57       8.219   2.144 -12.957  1.00  0.00
ATOM    887  CA  GLN    57       6.121   2.479 -13.217  1.00  0.00
ATOM    888  HA  GLN    57       5.680   3.127 -13.973  1.00  0.00
ATOM    889  CB  GLN    57       6.056   1.012 -13.723  1.00  0.00
ATOM    890  HB2 GLN    57       7.069   0.687 -13.959  1.00  0.00
ATOM    891  HB3 GLN    57       5.654   0.391 -12.922  1.00  0.00
ATOM    892  CG  GLN    57       5.165   0.875 -14.979  1.00  0.00
ATOM    893  HG2 GLN    57       4.244   1.433 -14.810  1.00  0.00
ATOM    894  HG3 GLN    57       5.711   1.320 -15.810  1.00  0.00
ATOM    895  CD  GLN    57       4.802  -0.567 -15.347  1.00  0.00
ATOM    896  OE1 GLN    57       3.645  -0.854 -15.643  1.00  0.00
ATOM    897  NE2 GLN    57       5.777  -1.478 -15.350  1.00  0.00
ATOM    898 HE21 GLN    57       5.568  -2.437 -15.590  1.00  0.00
ATOM    899 HE22 GLN    57       6.720  -1.204 -15.114  1.00  0.00
ATOM    900  C   GLN    57       5.280   2.662 -11.925  1.00  0.00
ATOM    901  O   GLN    57       4.153   3.129 -12.059  1.00  0.00
ATOM    902  N   GLU    58       5.817   2.379 -10.712  1.00  0.00
ATOM    903  H   GLU    58       6.715   1.917 -10.706  1.00  0.00
ATOM    904  CA  GLU    58       5.137   2.611  -9.415  1.00  0.00
ATOM    905  HA  GLU    58       4.139   2.176  -9.451  1.00  0.00
ATOM    906  CB  GLU    58       5.919   1.968  -8.231  1.00  0.00
ATOM    907  HB2 GLU    58       5.929   0.890  -8.394  1.00  0.00
ATOM    908  HB3 GLU    58       6.939   2.350  -8.267  1.00  0.00
ATOM    909  CG  GLU    58       5.298   2.277  -6.836  1.00  0.00
ATOM    910  HG2 GLU    58       5.377   3.356  -6.706  1.00  0.00
ATOM    911  HG3 GLU    58       4.248   1.997  -6.927  1.00  0.00
ATOM    912  CD  GLU    58       5.910   1.572  -5.622  1.00  0.00
ATOM    913  OE1 GLU    58       6.934   0.874  -5.767  1.00  0.00
ATOM    914  OE2 GLU    58       5.332   1.756  -4.528  1.00  0.00
ATOM    915  C   GLU    58       4.910   4.132  -9.188  1.00  0.00
ATOM    916  O   GLU    58       3.825   4.501  -8.737  1.00  0.00
ATOM    917  N   ILE    59       5.905   4.978  -9.533  1.00  0.00
ATOM    918  H   ILE    59       6.754   4.549  -9.874  1.00  0.00
ATOM    919  CA  ILE    59       5.865   6.447  -9.409  1.00  0.00
ATOM    920  HA  ILE    59       5.477   6.770  -8.443  1.00  0.00
ATOM    921  CB  ILE    59       7.272   7.101  -9.652  1.00  0.00
ATOM    922  HB  ILE    59       7.670   6.672 -10.572  1.00  0.00
ATOM    923  CG2 ILE    59       7.240   8.647  -9.773  1.00  0.00
ATOM    924 HG21 ILE    59       6.843   9.076  -8.853  1.00  0.00
ATOM    925 HG22 ILE    59       8.250   9.021  -9.940  1.00  0.00
ATOM    926 HG23 ILE    59       6.604   8.934 -10.611  1.00  0.00
ATOM    927  CG1 ILE    59       8.279   6.663  -8.554  1.00  0.00
ATOM    928 HG12 ILE    59       7.941   7.119  -7.623  1.00  0.00
ATOM    929 HG13 ILE    59       8.201   5.579  -8.476  1.00  0.00
ATOM    930  CD1 ILE    59       9.741   7.053  -8.815  1.00  0.00
ATOM    931 HD11 ILE    59       9.820   8.138  -8.893  1.00  0.00
ATOM    932 HD12 ILE    59      10.364   6.703  -7.992  1.00  0.00
ATOM    933 HD13 ILE    59      10.079   6.597  -9.745  1.00  0.00
ATOM    934  C   ILE    59       4.830   7.033 -10.412  1.00  0.00
ATOM    935  O   ILE    59       4.083   7.923 -10.008  1.00  0.00
ATOM    936  N   ASP    60       4.763   6.509 -11.656  1.00  0.00
ATOM    937  H   ASP    60       5.444   5.793 -11.865  1.00  0.00
ATOM    938  CA  ASP    60       3.829   6.920 -12.724  1.00  0.00
ATOM    939  HA  ASP    60       3.863   8.004 -12.823  1.00  0.00
ATOM    940  CB  ASP    60       4.180   6.283 -14.099  1.00  0.00
ATOM    941  HB2 ASP    60       4.335   5.223 -13.897  1.00  0.00
ATOM    942  HB3 ASP    60       3.305   6.406 -14.738  1.00  0.00
ATOM    943  CG  ASP    60       5.417   6.853 -14.810  1.00  0.00
ATOM    944  OD1 ASP    60       5.872   7.954 -14.427  1.00  0.00
ATOM    945  OD2 ASP    60       5.881   6.174 -15.752  1.00  0.00
ATOM    946  C   ASP    60       2.374   6.537 -12.340  1.00  0.00
ATOM    947  O   ASP    60       1.485   7.362 -12.549  1.00  0.00
ATOM    948  N   ILE    61       2.154   5.335 -11.765  1.00  0.00
ATOM    949  H   ILE    61       2.969   4.754 -11.636  1.00  0.00
ATOM    950  CA  ILE    61       0.838   4.789 -11.384  1.00  0.00
ATOM    951  HA  ILE    61       0.074   4.979 -12.137  1.00  0.00
ATOM    952  CB  ILE    61       0.908   3.246 -11.087  1.00  0.00
ATOM    953  HB  ILE    61       1.821   3.087 -10.512  1.00  0.00
ATOM    954  CG2 ILE    61      -0.301   2.653 -10.314  1.00  0.00
ATOM    955 HG21 ILE    61      -1.214   2.811 -10.888  1.00  0.00
ATOM    956 HG22 ILE    61      -0.148   1.584 -10.165  1.00  0.00
ATOM    957 HG23 ILE    61      -0.391   3.145  -9.346  1.00  0.00
ATOM    958  CG1 ILE    61       1.129   2.466 -12.413  1.00  0.00
ATOM    959 HG12 ILE    61       0.181   2.496 -12.952  1.00  0.00
ATOM    960 HG13 ILE    61       1.883   3.016 -12.975  1.00  0.00
ATOM    961  CD1 ILE    61       1.577   1.005 -12.250  1.00  0.00
ATOM    962 HD11 ILE    61       0.823   0.453 -11.689  1.00  0.00
ATOM    963 HD12 ILE    61       1.703   0.551 -13.233  1.00  0.00
ATOM    964 HD13 ILE    61       2.524   0.974 -11.712  1.00  0.00
ATOM    965  C   ILE    61       0.276   5.561 -10.156  1.00  0.00
ATOM    966  O   ILE    61      -0.898   5.918 -10.201  1.00  0.00
ATOM    967  N   LEU    62       1.087   5.855  -9.117  1.00  0.00
ATOM    968  H   LEU    62       2.043   5.532  -9.155  1.00  0.00
ATOM    969  CA  LEU    62       0.633   6.562  -7.899  1.00  0.00
ATOM    970  HA  LEU    62      -0.338   6.179  -7.587  1.00  0.00
ATOM    971  CB  LEU    62       1.646   6.344  -6.745  1.00  0.00
ATOM    972  HB2 LEU    62       1.870   5.279  -6.808  1.00  0.00
ATOM    973  HB3 LEU    62       2.554   6.918  -6.929  1.00  0.00
ATOM    974  CG  LEU    62       1.103   6.676  -5.326  1.00  0.00
ATOM    975  HG  LEU    62       0.799   7.723  -5.321  1.00  0.00
ATOM    976  CD1 LEU    62      -0.093   5.791  -4.926  1.00  0.00
ATOM    977 HD11 LEU    62       0.211   4.745  -4.932  1.00  0.00
ATOM    978 HD12 LEU    62      -0.432   6.066  -3.927  1.00  0.00
ATOM    979 HD13 LEU    62      -0.907   5.937  -5.638  1.00  0.00
ATOM    980  CD2 LEU    62       2.213   6.582  -4.266  1.00  0.00
ATOM    981 HD21 LEU    62       3.008   7.288  -4.508  1.00  0.00
ATOM    982 HD22 LEU    62       1.802   6.820  -3.286  1.00  0.00
ATOM    983 HD23 LEU    62       2.619   5.570  -4.254  1.00  0.00
ATOM    984  C   LEU    62       0.424   8.079  -8.175  1.00  0.00
ATOM    985  O   LEU    62      -0.416   8.677  -7.503  1.00  0.00
ATOM    986  N   ARG    63       1.129   8.667  -9.166  1.00  0.00
ATOM    987  H   ARG    63       1.840   8.093  -9.596  1.00  0.00
ATOM    988  CA  ARG    63       1.010  10.073  -9.596  1.00  0.00
ATOM    989  HA  ARG    63       0.960  10.738  -8.734  1.00  0.00
ATOM    990  CB  ARG    63       2.266  10.440 -10.435  1.00  0.00
ATOM    991  HB2 ARG    63       3.101  10.431  -9.735  1.00  0.00
ATOM    992  HB3 ARG    63       2.387   9.631 -11.155  1.00  0.00
ATOM    993  CG  ARG    63       2.235  11.794 -11.183  1.00  0.00
ATOM    994  HG2 ARG    63       1.621  11.645 -12.071  1.00  0.00
ATOM    995  HG3 ARG    63       1.746  12.505 -10.517  1.00  0.00
ATOM    996  CD  ARG    63       3.614  12.344 -11.598  1.00  0.00
ATOM    997  HD2 ARG    63       3.452  13.211 -12.238  1.00  0.00
ATOM    998  HD3 ARG    63       4.140  12.653 -10.695  1.00  0.00
ATOM    999  NE  ARG    63       4.452  11.369 -12.324  1.00  0.00
ATOM   1000  HE  ARG    63       3.948  10.770 -12.962  1.00  0.00
ATOM   1001  CZ  ARG    63       5.781  11.209 -12.208  1.00  0.00
ATOM   1002  NH1 ARG    63       6.521  11.947 -11.373  1.00  0.00
ATOM   1003 HH11 ARG    63       6.080  12.654 -10.803  1.00  0.00
ATOM   1004 HH12 ARG    63       7.517  11.794 -11.317  1.00  0.00
ATOM   1005  NH2 ARG    63       6.404  10.292 -12.948  1.00  0.00
ATOM   1006 HH21 ARG    63       5.874   9.723 -13.593  1.00  0.00
ATOM   1007 HH22 ARG    63       7.403  10.170 -12.862  1.00  0.00
ATOM   1008  C   ARG    63      -0.320  10.314 -10.370  1.00  0.00
ATOM   1009  O   ARG    63      -0.832  11.433 -10.291  1.00  0.00
ATOM   1010  N   THR    64      -0.871   9.298 -11.067  1.00  0.00
ATOM   1011  H   THR    64      -0.374   8.418 -11.052  1.00  0.00
ATOM   1012  CA  THR    64      -2.129   9.379 -11.837  1.00  0.00
ATOM   1013  HA  THR    64      -2.319  10.406 -12.152  1.00  0.00
ATOM   1014  CB  THR    64      -2.093   8.467 -13.106  1.00  0.00
ATOM   1015  HB  THR    64      -3.095   8.442 -13.535  1.00  0.00
ATOM   1016  CG2 THR    64      -1.096   8.980 -14.161  1.00  0.00
ATOM   1017 HG21 THR    64      -0.094   9.004 -13.732  1.00  0.00
ATOM   1018 HG22 THR    64      -1.105   8.315 -15.025  1.00  0.00
ATOM   1019 HG23 THR    64      -1.381   9.984 -14.474  1.00  0.00
ATOM   1020  OG1 THR    64      -1.750   7.123 -12.809  1.00  0.00
ATOM   1021  HG1 THR    64      -1.743   6.608 -13.619  1.00  0.00
ATOM   1022  C   THR    64      -3.359   8.929 -10.992  1.00  0.00
ATOM   1023  O   THR    64      -4.478   9.191 -11.434  1.00  0.00
ATOM   1024  N   LEU    65      -3.172   8.291  -9.816  1.00  0.00
ATOM   1025  H   LEU    65      -2.216   8.131  -9.533  1.00  0.00
ATOM   1026  CA  LEU    65      -4.252   7.841  -8.918  1.00  0.00
ATOM   1027  HA  LEU    65      -5.157   7.632  -9.489  1.00  0.00
ATOM   1028  CB  LEU    65      -3.812   6.542  -8.192  1.00  0.00
ATOM   1029  HB2 LEU    65      -2.784   6.764  -7.905  1.00  0.00
ATOM   1030  HB3 LEU    65      -4.410   6.375  -7.297  1.00  0.00
ATOM   1031  CG  LEU    65      -3.837   5.271  -9.076  1.00  0.00
ATOM   1032  HG  LEU    65      -3.367   5.497 -10.033  1.00  0.00
ATOM   1033  CD1 LEU    65      -3.081   4.117  -8.394  1.00  0.00
ATOM   1034 HD11 LEU    65      -3.551   3.889  -7.438  1.00  0.00
ATOM   1035 HD12 LEU    65      -3.112   3.234  -9.033  1.00  0.00
ATOM   1036 HD13 LEU    65      -2.044   4.409  -8.229  1.00  0.00
ATOM   1037  CD2 LEU    65      -5.257   4.831  -9.477  1.00  0.00
ATOM   1038 HD21 LEU    65      -5.739   5.629 -10.041  1.00  0.00
ATOM   1039 HD22 LEU    65      -5.199   3.935 -10.095  1.00  0.00
ATOM   1040 HD23 LEU    65      -5.838   4.617  -8.581  1.00  0.00
ATOM   1041  C   LEU    65      -4.482   8.963  -7.877  1.00  0.00
ATOM   1042  O   LEU    65      -3.528   9.492  -7.302  1.00  0.00
ATOM   1043  N   TYR    66      -5.771   9.249  -7.615  1.00  0.00
ATOM   1044  H   TYR    66      -6.453   8.790  -8.201  1.00  0.00
ATOM   1045  CA  TYR    66      -6.244  10.240  -6.643  1.00  0.00
ATOM   1046  HA  TYR    66      -5.571  10.262  -5.786  1.00  0.00
ATOM   1047  CB  TYR    66      -6.286  11.654  -7.275  1.00  0.00
ATOM   1048  HB2 TYR    66      -5.305  11.820  -7.722  1.00  0.00
ATOM   1049  HB3 TYR    66      -7.043  11.638  -8.059  1.00  0.00
ATOM   1050  CG  TYR    66      -6.594  12.780  -6.296  1.00  0.00
ATOM   1051  CD1 TYR    66      -5.538  13.475  -5.658  1.00  0.00
ATOM   1052  HD1 TYR    66      -4.504  13.206  -5.878  1.00  0.00
ATOM   1053  CE1 TYR    66      -5.820  14.512  -4.741  1.00  0.00
ATOM   1054  HE1 TYR    66      -5.004  15.048  -4.256  1.00  0.00
ATOM   1055  CZ  TYR    66      -7.161  14.853  -4.450  1.00  0.00
ATOM   1056  OH  TYR    66      -7.436  15.852  -3.562  1.00  0.00
ATOM   1057  HH  TYR    66      -6.646  16.255  -3.194  1.00  0.00
ATOM   1058  CE2 TYR    66      -8.219  14.161  -5.082  1.00  0.00
ATOM   1059  HE2 TYR    66      -9.252  14.423  -4.857  1.00  0.00
ATOM   1060  CD2 TYR    66      -7.936  13.130  -6.006  1.00  0.00
ATOM   1061  HD2 TYR    66      -8.752  12.600  -6.498  1.00  0.00
ATOM   1062  C   TYR    66      -7.597   9.705  -6.132  1.00  0.00
ATOM   1063  O   TYR    66      -8.588   9.750  -6.862  1.00  0.00
ATOM   1064  N   HIE    67      -7.612   9.231  -4.872  1.00  0.00
ATOM   1065  H   HIE    67      -6.714   9.170  -4.416  1.00  0.00
ATOM   1066  CA  HIE    67      -8.790   8.705  -4.165  1.00  0.00
ATOM   1067  HA  HIE    67      -9.658   9.327  -4.382  1.00  0.00
ATOM   1068  CB  HIE    67      -9.093   7.256  -4.617  1.00  0.00
ATOM   1069  HB2 HIE    67      -8.977   7.183  -5.699  1.00  0.00
ATOM   1070  HB3 HIE    67      -8.399   6.570  -4.131  1.00  0.00
ATOM   1071  CG  HIE    67     -10.483   6.761  -4.298  1.00  0.00
ATOM   1072  ND1 HIE    67     -10.792   6.088  -3.111  1.00  0.00
ATOM   1073  CE1 HIE    67     -12.088   5.820  -3.198  1.00  0.00
ATOM   1074  HE1 HIE    67     -12.522   5.291  -2.350  1.00  0.00
ATOM   1075  NE2 HIE    67     -12.638   6.255  -4.332  1.00  0.00
ATOM   1076  HE2 HIE    67     -13.598   6.168  -4.633  1.00  0.00
ATOM   1077  CD2 HIE    67     -11.632   6.872  -5.055  1.00  0.00
ATOM   1078  HD2 HIE    67     -11.852   7.316  -6.025  1.00  0.00
ATOM   1079  C   HIE    67      -8.526   8.853  -2.650  1.00  0.00
ATOM   1080  O   HIE    67      -7.381   8.766  -2.198  1.00  0.00
ATOM   1081  N   GLU    68      -9.617   9.009  -1.875  1.00  0.00
ATOM   1082  H   GLU    68     -10.495   9.105  -2.365  1.00  0.00
ATOM   1083  CA  GLU    68      -9.619   9.136  -0.404  1.00  0.00
ATOM   1084  HA  GLU    68      -8.879   9.871  -0.089  1.00  0.00
ATOM   1085  CB  GLU    68     -11.017   9.603   0.079  1.00  0.00
ATOM   1086  HB2 GLU    68     -10.924   9.779   1.151  1.00  0.00
ATOM   1087  HB3 GLU    68     -11.214  10.547  -0.428  1.00  0.00
ATOM   1088  CG  GLU    68     -12.189   8.620  -0.184  1.00  0.00
ATOM   1089  HG2 GLU    68     -12.322   8.529  -1.262  1.00  0.00
ATOM   1090  HG3 GLU    68     -11.878   7.660   0.226  1.00  0.00
ATOM   1091  CD  GLU    68     -13.513   9.045   0.459  1.00  0.00
ATOM   1092  OE1 GLU    68     -14.534   9.020  -0.264  1.00  0.00
ATOM   1093  OE2 GLU    68     -13.496   9.366   1.668  1.00  0.00
ATOM   1094  C   GLU    68      -9.188   7.814   0.301  1.00  0.00
ATOM   1095  O   GLU    68      -8.730   7.895   1.442  1.00  0.00
ATOM   1096  N   HIE    69      -9.315   6.651  -0.373  1.00  0.00
ATOM   1097  H   HIE    69      -9.779   6.717  -1.268  1.00  0.00
ATOM   1098  CA  HIE    69      -8.946   5.313   0.126  1.00  0.00
ATOM   1099  HA  HIE    69      -8.566   5.388   1.145  1.00  0.00
ATOM   1100  CB  HIE    69     -10.183   4.381   0.125  1.00  0.00
ATOM   1101  HB2 HIE    69     -10.499   4.272  -0.912  1.00  0.00
ATOM   1102  HB3 HIE    69      -9.951   3.400   0.539  1.00  0.00
ATOM   1103  CG  HIE    69     -11.379   4.901   0.889  1.00  0.00
ATOM   1104  ND1 HIE    69     -11.282   5.450   2.157  1.00  0.00
ATOM   1105  CE1 HIE    69     -12.498   5.878   2.499  1.00  0.00
ATOM   1106  HE1 HIE    69     -12.579   6.356   3.475  1.00  0.00
ATOM   1107  NE2 HIE    69     -13.413   5.638   1.569  1.00  0.00
ATOM   1108  HE2 HIE    69     -14.403   5.840   1.551  1.00  0.00
ATOM   1109  CD2 HIE    69     -12.707   5.010   0.545  1.00  0.00
ATOM   1110  HD2 HIE    69     -13.226   4.690  -0.358  1.00  0.00
ATOM   1111  C   HIE    69      -7.754   4.752  -0.694  1.00  0.00
ATOM   1112  O   HIE    69      -7.610   3.534  -0.794  1.00  0.00
ATOM   1113  N   ILE    70      -6.876   5.638  -1.197  1.00  0.00
ATOM   1114  H   ILE    70      -7.223   6.584  -1.259  1.00  0.00
ATOM   1115  CA  ILE    70      -5.531   5.355  -1.712  1.00  0.00
ATOM   1116  HA  ILE    70      -5.136   4.400  -1.367  1.00  0.00
ATOM   1117  CB  ILE    70      -5.461   5.414  -3.280  1.00  0.00
ATOM   1118  HB  ILE    70      -5.996   6.311  -3.592  1.00  0.00
ATOM   1119  CG2 ILE    70      -4.020   5.448  -3.847  1.00  0.00
ATOM   1120 HG21 ILE    70      -3.485   4.552  -3.535  1.00  0.00
ATOM   1121 HG22 ILE    70      -4.059   5.488  -4.937  1.00  0.00
ATOM   1122 HG23 ILE    70      -3.502   6.330  -3.470  1.00  0.00
ATOM   1123  CG1 ILE    70      -6.290   4.257  -3.909  1.00  0.00
ATOM   1124 HG12 ILE    70      -5.827   3.329  -3.572  1.00  0.00
ATOM   1125 HG13 ILE    70      -7.293   4.335  -3.491  1.00  0.00
ATOM   1126  CD1 ILE    70      -6.373   4.257  -5.443  1.00  0.00
ATOM   1127 HD11 ILE    70      -5.370   4.178  -5.863  1.00  0.00
ATOM   1128 HD12 ILE    70      -6.973   3.410  -5.775  1.00  0.00
ATOM   1129 HD13 ILE    70      -6.837   5.185  -5.782  1.00  0.00
ATOM   1130  C   ILE    70      -4.611   6.401  -1.020  1.00  0.00
ATOM   1131  O   ILE    70      -5.022   7.547  -0.805  1.00  0.00
ATOM   1132  N   ILE    71      -3.355   6.006  -0.719  1.00  0.00
ATOM   1133  H   ILE    71      -3.135   5.036  -0.900  1.00  0.00
ATOM   1134  CA  ILE    71      -2.306   6.863  -0.125  1.00  0.00
ATOM   1135  HA  ILE    71      -2.648   7.455   0.724  1.00  0.00
ATOM   1136  CB  ILE    71      -1.019   6.061   0.280  1.00  0.00
ATOM   1137  HB  ILE    71      -1.325   5.344   1.042  1.00  0.00
ATOM   1138  CG2 ILE    71      -0.317   5.313  -0.882  1.00  0.00
ATOM   1139 HG21 ILE    71      -0.010   6.029  -1.643  1.00  0.00
ATOM   1140 HG22 ILE    71       0.560   4.790  -0.501  1.00  0.00
ATOM   1141 HG23 ILE    71      -1.008   4.592  -1.320  1.00  0.00
ATOM   1142  CG1 ILE    71      -0.014   6.952   1.065  1.00  0.00
ATOM   1143 HG12 ILE    71       0.345   7.702   0.360  1.00  0.00
ATOM   1144 HG13 ILE    71      -0.588   7.440   1.852  1.00  0.00
ATOM   1145  CD1 ILE    71       1.184   6.218   1.684  1.00  0.00
ATOM   1146 HD11 ILE    71       1.759   5.729   0.897  1.00  0.00
ATOM   1147 HD12 ILE    71       1.819   6.933   2.207  1.00  0.00
ATOM   1148 HD13 ILE    71       0.826   5.467   2.389  1.00  0.00
ATOM   1149  C   ILE    71      -1.942   7.956  -1.170  1.00  0.00
ATOM   1150  O   ILE    71      -1.644   7.643  -2.326  1.00  0.00
ATOM   1151  N   LYS    72      -2.013   9.229  -0.743  1.00  0.00
ATOM   1152  H   LYS    72      -2.170   9.383   0.243  1.00  0.00
ATOM   1153  CA  LYS    72      -1.905  10.401  -1.620  1.00  0.00
ATOM   1154  HA  LYS    72      -2.444  10.220  -2.550  1.00  0.00
ATOM   1155  CB  LYS    72      -2.517  11.646  -0.928  1.00  0.00
ATOM   1156  HB2 LYS    72      -3.317  11.310  -0.268  1.00  0.00
ATOM   1157  HB3 LYS    72      -1.735  12.125  -0.337  1.00  0.00
ATOM   1158  CG  LYS    72      -3.083  12.657  -1.950  1.00  0.00
ATOM   1159  HG2 LYS    72      -2.346  12.750  -2.746  1.00  0.00
ATOM   1160  HG3 LYS    72      -3.999  12.223  -2.351  1.00  0.00
ATOM   1161  CD  LYS    72      -3.387  14.048  -1.369  1.00  0.00
ATOM   1162  HD2 LYS    72      -4.098  14.538  -2.033  1.00  0.00
ATOM   1163  HD3 LYS    72      -3.843  13.907  -0.389  1.00  0.00
ATOM   1164  CE  LYS    72      -2.130  14.924  -1.227  1.00  0.00
ATOM   1165  HE2 LYS    72      -1.446  14.441  -0.529  1.00  0.00
ATOM   1166  HE3 LYS    72      -1.653  15.006  -2.204  1.00  0.00
ATOM   1167  NZ  LYS    72      -2.468  16.269  -0.732  1.00  0.00
ATOM   1168  HZ1 LYS    72      -2.910  16.193   0.174  1.00  0.00
ATOM   1169  HZ2 LYS    72      -1.625  16.819  -0.649  1.00  0.00
ATOM   1170  HZ3 LYS    72      -3.101  16.717  -1.379  1.00  0.00
ATOM   1171  C   LYS    72      -0.407  10.627  -1.939  1.00  0.00
ATOM   1172  O   LYS    72       0.452  10.584  -1.053  1.00  0.00
ATOM   1173  N   TYR    73      -0.166  10.943  -3.223  1.00  0.00
ATOM   1174  H   TYR    73      -0.974  10.897  -3.826  1.00  0.00
ATOM   1175  CA  TYR    73       1.116  11.345  -3.807  1.00  0.00
ATOM   1176  HA  TYR    73       1.931  10.716  -3.450  1.00  0.00
ATOM   1177  CB  TYR    73       0.993  11.174  -5.345  1.00  0.00
ATOM   1178  HB2 TYR    73       0.784  10.120  -5.524  1.00  0.00
ATOM   1179  HB3 TYR    73       0.126  11.770  -5.632  1.00  0.00
ATOM   1180  CG  TYR    73       2.196  11.599  -6.175  1.00  0.00
ATOM   1181  CD1 TYR    73       3.328  10.757  -6.264  1.00  0.00
ATOM   1182  HD1 TYR    73       3.339   9.807  -5.731  1.00  0.00
ATOM   1183  CE1 TYR    73       4.443  11.146  -7.041  1.00  0.00
ATOM   1184  HE1 TYR    73       5.306  10.485  -7.124  1.00  0.00
ATOM   1185  CZ  TYR    73       4.432  12.381  -7.727  1.00  0.00
ATOM   1186  OH  TYR    73       5.525  12.772  -8.442  1.00  0.00
ATOM   1187  HH  TYR    73       6.242  12.133  -8.411  1.00  0.00
ATOM   1188  CE2 TYR    73       3.297  13.219  -7.653  1.00  0.00
ATOM   1189  HE2 TYR    73       3.280  14.165  -8.195  1.00  0.00
ATOM   1190  CD2 TYR    73       2.182  12.830  -6.876  1.00  0.00
ATOM   1191  HD2 TYR    73       1.308  13.479  -6.814  1.00  0.00
ATOM   1192  C   TYR    73       1.317  12.831  -3.411  1.00  0.00
ATOM   1193  O   TYR    73       0.497  13.683  -3.760  1.00  0.00
ATOM   1194  N   LYS    74       2.426  13.101  -2.699  1.00  0.00
ATOM   1195  H   LYS    74       2.991  12.308  -2.431  1.00  0.00
ATOM   1196  CA  LYS    74       2.877  14.445  -2.303  1.00  0.00
ATOM   1197  HA  LYS    74       2.021  15.092  -2.111  1.00  0.00
ATOM   1198  CB  LYS    74       3.721  14.340  -1.005  1.00  0.00
ATOM   1199  HB2 LYS    74       4.333  13.443  -1.108  1.00  0.00
ATOM   1200  HB3 LYS    74       4.366  15.218  -0.986  1.00  0.00
ATOM   1201  CG  LYS    74       2.915  14.265   0.310  1.00  0.00
ATOM   1202  HG2 LYS    74       1.990  13.733   0.087  1.00  0.00
ATOM   1203  HG3 LYS    74       3.508  13.680   1.014  1.00  0.00
ATOM   1204  CD  LYS    74       2.583  15.637   0.933  1.00  0.00
ATOM   1205  HD2 LYS    74       3.513  16.198   1.018  1.00  0.00
ATOM   1206  HD3 LYS    74       1.906  16.156   0.255  1.00  0.00
ATOM   1207  CE  LYS    74       1.926  15.517   2.324  1.00  0.00
ATOM   1208  HE2 LYS    74       0.931  15.091   2.195  1.00  0.00
ATOM   1209  HE3 LYS    74       2.533  14.844   2.930  1.00  0.00
ATOM   1210  NZ  LYS    74       1.818  16.824   3.000  1.00  0.00
ATOM   1211  HZ1 LYS    74       1.255  17.448   2.439  1.00  0.00
ATOM   1212  HZ2 LYS    74       1.384  16.701   3.904  1.00  0.00
ATOM   1213  HZ3 LYS    74       2.740  17.218   3.121  1.00  0.00
ATOM   1214  C   LYS    74       3.755  15.015  -3.450  1.00  0.00
ATOM   1215  O   LYS    74       3.580  16.185  -3.792  1.00  0.00
ATOM   1216  N   GLY    75       4.654  14.196  -4.031  1.00  0.00
ATOM   1217  H   GLY    75       4.665  13.237  -3.715  1.00  0.00
ATOM   1218  CA  GLY    75       5.602  14.594  -5.074  1.00  0.00
ATOM   1219  HA2 GLY    75       5.083  14.683  -6.028  1.00  0.00
ATOM   1220  HA3 GLY    75       6.052  15.552  -4.816  1.00  0.00
ATOM   1221  C   GLY    75       6.712  13.539  -5.206  1.00  0.00
ATOM   1222  O   GLY    75       6.532  12.365  -4.871  1.00  0.00
ATOM   1223  N   CYS    76       7.872  13.978  -5.718  1.00  0.00
ATOM   1224  H   CYS    76       7.844  14.890  -6.151  1.00  0.00
ATOM   1225  CA  CYS    76       9.121  13.204  -5.800  1.00  0.00
ATOM   1226  HA  CYS    76       9.045  12.360  -5.114  1.00  0.00
ATOM   1227  CB  CYS    76       9.421  12.663  -7.219  1.00  0.00
ATOM   1228  HB2 CYS    76       9.211  13.406  -7.988  1.00  0.00
ATOM   1229  HB3 CYS    76      10.452  12.325  -7.314  1.00  0.00
ATOM   1230  SG  CYS    76       8.383  11.229  -7.608  1.00  0.00
ATOM   1231  HG  CYS    76       8.872  11.030  -8.828  1.00  0.00
ATOM   1232  C   CYS    76      10.262  14.081  -5.241  1.00  0.00
ATOM   1233  O   CYS    76      10.141  15.302  -5.134  1.00  0.00
ATOM   1234  N   CYS    77      11.377  13.416  -4.896  1.00  0.00
ATOM   1235  H   CYS    77      11.316  12.408  -4.917  1.00  0.00
ATOM   1236  CA  CYS    77      12.614  14.026  -4.401  1.00  0.00
ATOM   1237  HA  CYS    77      12.569  15.105  -4.554  1.00  0.00
ATOM   1238  CB  CYS    77      12.822  13.749  -2.893  1.00  0.00
ATOM   1239  HB2 CYS    77      11.993  14.139  -2.303  1.00  0.00
ATOM   1240  HB3 CYS    77      12.934  12.683  -2.700  1.00  0.00
ATOM   1241  SG  CYS    77      14.320  14.539  -2.241  1.00  0.00
ATOM   1242  HG  CYS    77      14.175  14.104  -0.993  1.00  0.00
ATOM   1243  C   CYS    77      13.735  13.486  -5.316  1.00  0.00
ATOM   1244  O   CYS    77      13.834  12.275  -5.527  1.00  0.00
ATOM   1245  N   GLU    78      14.600  14.409  -5.783  1.00  0.00
ATOM   1246  H   GLU    78      14.371  15.368  -5.561  1.00  0.00
ATOM   1247  CA  GLU    78      15.793  14.150  -6.603  1.00  0.00
ATOM   1248  HA  GLU    78      15.573  13.428  -7.389  1.00  0.00
ATOM   1249  CB  GLU    78      16.234  15.488  -7.264  1.00  0.00
ATOM   1250  HB2 GLU    78      15.395  15.805  -7.884  1.00  0.00
ATOM   1251  HB3 GLU    78      16.367  16.195  -6.445  1.00  0.00
ATOM   1252  CG  GLU    78      17.529  15.445  -8.129  1.00  0.00
ATOM   1253  HG2 GLU    78      17.598  14.446  -8.559  1.00  0.00
ATOM   1254  HG3 GLU    78      17.346  16.171  -8.922  1.00  0.00
ATOM   1255  CD  GLU    78      18.849  15.789  -7.414  1.00  0.00
ATOM   1256  OE1 GLU    78      19.886  15.241  -7.850  1.00  0.00
ATOM   1257  OE2 GLU    78      18.820  16.616  -6.476  1.00  0.00
ATOM   1258  C   GLU    78      16.856  13.559  -5.647  1.00  0.00
ATOM   1259  O   GLU    78      17.332  14.252  -4.745  1.00  0.00
ATOM   1260  N   ASP    79      17.189  12.274  -5.877  1.00  0.00
ATOM   1261  H   ASP    79      16.657  11.793  -6.589  1.00  0.00
ATOM   1262  CA  ASP    79      18.224  11.528  -5.161  1.00  0.00
ATOM   1263  HA  ASP    79      18.427  12.027  -4.213  1.00  0.00
ATOM   1264  CB  ASP    79      17.799  10.057  -4.868  1.00  0.00
ATOM   1265  HB2 ASP    79      16.709  10.024  -4.864  1.00  0.00
ATOM   1266  HB3 ASP    79      18.178   9.453  -5.692  1.00  0.00
ATOM   1267  CG  ASP    79      18.332   9.501  -3.538  1.00  0.00
ATOM   1268  OD1 ASP    79      19.384   9.994  -3.070  1.00  0.00
ATOM   1269  OD2 ASP    79      17.675   8.592  -2.990  1.00  0.00
ATOM   1270  C   ASP    79      19.462  11.597  -6.081  1.00  0.00
ATOM   1271  O   ASP    79      19.480  11.002  -7.162  1.00  0.00
ATOM   1272  N   GLN    80      20.479  12.337  -5.603  1.00  0.00
ATOM   1273  H   GLN    80      20.316  12.766  -4.702  1.00  0.00
ATOM   1274  CA  GLN    80      21.758  12.598  -6.277  1.00  0.00
ATOM   1275  HA  GLN    80      21.610  12.812  -7.335  1.00  0.00
ATOM   1276  CB  GLN    80      22.396  13.837  -5.607  1.00  0.00
ATOM   1277  HB2 GLN    80      21.615  14.592  -5.523  1.00  0.00
ATOM   1278  HB3 GLN    80      22.715  13.533  -4.610  1.00  0.00
ATOM   1279  CG  GLN    80      23.599  14.425  -6.375  1.00  0.00
ATOM   1280  HG2 GLN    80      24.416  13.704  -6.354  1.00  0.00
ATOM   1281  HG3 GLN    80      23.306  14.610  -7.409  1.00  0.00
ATOM   1282  CD  GLN    80      24.090  15.739  -5.763  1.00  0.00
ATOM   1283  OE1 GLN    80      25.153  15.786  -5.150  1.00  0.00
ATOM   1284  NE2 GLN    80      23.315  16.813  -5.923  1.00  0.00
ATOM   1285 HE21 GLN    80      23.600  17.700  -5.534  1.00  0.00
ATOM   1286 HE22 GLN    80      22.445  16.734  -6.431  1.00  0.00
ATOM   1287  C   GLN    80      22.674  11.345  -6.165  1.00  0.00
ATOM   1288  O   GLN    80      23.360  11.030  -7.140  1.00  0.00
ATOM   1289  N   GLY    81      22.596  10.606  -5.038  1.00  0.00
ATOM   1290  H   GLY    81      22.198  11.061  -4.228  1.00  0.00
ATOM   1291  CA  GLY    81      23.040   9.214  -4.906  1.00  0.00
ATOM   1292  HA2 GLY    81      23.937   9.052  -5.502  1.00  0.00
ATOM   1293  HA3 GLY    81      23.253   8.989  -3.861  1.00  0.00
ATOM   1294  C   GLY    81      21.928   8.270  -5.405  1.00  0.00
ATOM   1295  O   GLY    81      20.752   8.630  -5.423  1.00  0.00
ATOM   1296  N   GLU    82      22.304   7.052  -5.840  1.00  0.00
ATOM   1297  H   GLU    82      23.304   6.935  -5.917  1.00  0.00
ATOM   1298  CA  GLU    82      21.427   5.988  -6.388  1.00  0.00
ATOM   1299  HA  GLU    82      22.029   5.085  -6.490  1.00  0.00
ATOM   1300  CB  GLU    82      20.174   5.658  -5.519  1.00  0.00
ATOM   1301  HB2 GLU    82      19.455   6.460  -5.681  1.00  0.00
ATOM   1302  HB3 GLU    82      19.764   4.721  -5.896  1.00  0.00
ATOM   1303  CG  GLU    82      20.460   5.521  -4.001  1.00  0.00
ATOM   1304  HG2 GLU    82      21.326   4.866  -3.913  1.00  0.00
ATOM   1305  HG3 GLU    82      20.714   6.511  -3.621  1.00  0.00
ATOM   1306  CD  GLU    82      19.299   4.944  -3.186  1.00  0.00
ATOM   1307  OE1 GLU    82      18.177   5.481  -3.316  1.00  0.00
ATOM   1308  OE2 GLU    82      19.557   3.981  -2.429  1.00  0.00
ATOM   1309  C   GLU    82      21.087   6.268  -7.880  1.00  0.00
ATOM   1310  O   GLU    82      20.988   5.311  -8.649  1.00  0.00
ATOM   1311  N   LYS    83      20.906   7.556  -8.259  1.00  0.00
ATOM   1312  H   LYS    83      20.869   8.172  -7.460  1.00  0.00
ATOM   1313  CA  LYS    83      20.566   8.107  -9.583  1.00  0.00
ATOM   1314  HA  LYS    83      20.425   9.183  -9.482  1.00  0.00
ATOM   1315  CB  LYS    83      21.659   7.849 -10.658  1.00  0.00
ATOM   1316  HB2 LYS    83      21.975   6.810 -10.571  1.00  0.00
ATOM   1317  HB3 LYS    83      21.210   8.012 -11.637  1.00  0.00
ATOM   1318  CG  LYS    83      22.884   8.773 -10.495  1.00  0.00
ATOM   1319  HG2 LYS    83      22.514   9.795 -10.405  1.00  0.00
ATOM   1320  HG3 LYS    83      23.390   8.488  -9.572  1.00  0.00
ATOM   1321  CD  LYS    83      23.875   8.688 -11.671  1.00  0.00
ATOM   1322  HD2 LYS    83      24.300   7.684 -11.678  1.00  0.00
ATOM   1323  HD3 LYS    83      23.316   8.851 -12.592  1.00  0.00
ATOM   1324  CE  LYS    83      25.010   9.722 -11.570  1.00  0.00
ATOM   1325  HE2 LYS    83      24.565  10.717 -11.518  1.00  0.00
ATOM   1326  HE3 LYS    83      25.573   9.528 -10.657  1.00  0.00
ATOM   1327  NZ  LYS    83      25.915   9.649 -12.730  1.00  0.00
ATOM   1328  HZ1 LYS    83      25.393   9.830 -13.576  1.00  0.00
ATOM   1329  HZ2 LYS    83      26.645  10.339 -12.631  1.00  0.00
ATOM   1330  HZ3 LYS    83      26.327   8.728 -12.779  1.00  0.00
ATOM   1331  C   LYS    83      19.130   7.668  -9.953  1.00  0.00
ATOM   1332  O   LYS    83      18.927   6.961 -10.943  1.00  0.00
ATOM   1333  N   SER    84      18.164   8.097  -9.123  1.00  0.00
ATOM   1334  H   SER    84      18.491   8.582  -8.300  1.00  0.00
ATOM   1335  CA  SER    84      16.732   7.794  -9.229  1.00  0.00
ATOM   1336  HA  SER    84      16.416   7.893 -10.268  1.00  0.00
ATOM   1337  CB  SER    84      16.425   6.347  -8.751  1.00  0.00
ATOM   1338  HB2 SER    84      15.365   6.159  -8.922  1.00  0.00
ATOM   1339  HB3 SER    84      17.017   5.664  -9.361  1.00  0.00
ATOM   1340  OG  SER    84      16.727   6.139  -7.383  1.00  0.00
ATOM   1341  HG  SER    84      16.520   5.233  -7.143  1.00  0.00
ATOM   1342  C   SER    84      15.944   8.910  -8.499  1.00  0.00
ATOM   1343  O   SER    84      16.514   9.786  -7.843  1.00  0.00
ATOM   1344  N   LEU    85      14.608   8.845  -8.637  1.00  0.00
ATOM   1345  H   LEU    85      14.247   8.163  -9.288  1.00  0.00
ATOM   1346  CA  LEU    85      13.649   9.641  -7.860  1.00  0.00
ATOM   1347  HA  LEU    85      14.087  10.602  -7.587  1.00  0.00
ATOM   1348  CB  LEU    85      12.381   9.900  -8.718  1.00  0.00
ATOM   1349  HB2 LEU    85      12.154   8.908  -9.110  1.00  0.00
ATOM   1350  HB3 LEU    85      11.564  10.234  -8.078  1.00  0.00
ATOM   1351  CG  LEU    85      12.553  10.891  -9.893  1.00  0.00
ATOM   1352  HG  LEU    85      13.374  10.554 -10.526  1.00  0.00
ATOM   1353  CD1 LEU    85      11.259  10.965 -10.727  1.00  0.00
ATOM   1354 HD11 LEU    85      10.437  11.302 -10.095  1.00  0.00
ATOM   1355 HD12 LEU    85      11.396  11.667 -11.550  1.00  0.00
ATOM   1356 HD13 LEU    85      11.027   9.978 -11.126  1.00  0.00
ATOM   1357  CD2 LEU    85      12.991  12.298  -9.439  1.00  0.00
ATOM   1358 HD21 LEU    85      13.947  12.232  -8.922  1.00  0.00
ATOM   1359 HD22 LEU    85      13.094  12.946 -10.310  1.00  0.00
ATOM   1360 HD23 LEU    85      12.242  12.713  -8.765  1.00  0.00
ATOM   1361  C   LEU    85      13.253   8.759  -6.651  1.00  0.00
ATOM   1362  O   LEU    85      12.983   7.567  -6.814  1.00  0.00
ATOM   1363  N   GLN    86      13.115   9.402  -5.480  1.00  0.00
ATOM   1364  H   GLN    86      13.511  10.329  -5.413  1.00  0.00
ATOM   1365  CA  GLN    86      12.390   8.867  -4.319  1.00  0.00
ATOM   1366  HA  GLN    86      12.494   7.783  -4.279  1.00  0.00
ATOM   1367  CB  GLN    86      12.965   9.466  -3.018  1.00  0.00
ATOM   1368  HB2 GLN    86      12.949  10.550  -3.131  1.00  0.00
ATOM   1369  HB3 GLN    86      12.294   9.175  -2.209  1.00  0.00
ATOM   1370  CG  GLN    86      14.399   9.005  -2.687  1.00  0.00
ATOM   1371  HG2 GLN    86      14.378   7.935  -2.479  1.00  0.00
ATOM   1372  HG3 GLN    86      15.051   9.196  -3.539  1.00  0.00
ATOM   1373  CD  GLN    86      14.968   9.730  -1.463  1.00  0.00
ATOM   1374  OE1 GLN    86      14.994   9.187  -0.362  1.00  0.00
ATOM   1375  NE2 GLN    86      15.415  10.974  -1.650  1.00  0.00
ATOM   1376 HE21 GLN    86      15.799  11.491  -0.872  1.00  0.00
ATOM   1377 HE22 GLN    86      15.367  11.391  -2.568  1.00  0.00
ATOM   1378  C   GLN    86      10.922   9.336  -4.488  1.00  0.00
ATOM   1379  O   GLN    86      10.666  10.471  -4.897  1.00  0.00
ATOM   1380  N   LEU    87       9.985   8.449  -4.120  1.00  0.00
ATOM   1381  H   LEU    87      10.338   7.576  -3.754  1.00  0.00
ATOM   1382  CA  LEU    87       8.532   8.639  -4.182  1.00  0.00
ATOM   1383  HA  LEU    87       8.253   9.322  -4.985  1.00  0.00
ATOM   1384  CB  LEU    87       7.904   7.251  -4.472  1.00  0.00
ATOM   1385  HB2 LEU    87       8.380   6.990  -5.418  1.00  0.00
ATOM   1386  HB3 LEU    87       8.224   6.552  -3.699  1.00  0.00
ATOM   1387  CG  LEU    87       6.367   7.175  -4.631  1.00  0.00
ATOM   1388  HG  LEU    87       5.926   7.322  -3.645  1.00  0.00
ATOM   1389  CD1 LEU    87       5.809   8.225  -5.604  1.00  0.00
ATOM   1390 HD11 LEU    87       6.250   8.079  -6.590  1.00  0.00
ATOM   1391 HD12 LEU    87       4.726   8.120  -5.671  1.00  0.00
ATOM   1392 HD13 LEU    87       6.054   9.223  -5.242  1.00  0.00
ATOM   1393  CD2 LEU    87       5.947   5.753  -5.050  1.00  0.00
ATOM   1394 HD21 LEU    87       6.264   5.041  -4.288  1.00  0.00
ATOM   1395 HD22 LEU    87       4.864   5.711  -5.159  1.00  0.00
ATOM   1396 HD23 LEU    87       6.417   5.501  -6.001  1.00  0.00
ATOM   1397  C   LEU    87       8.135   9.168  -2.785  1.00  0.00
ATOM   1398  O   LEU    87       8.144   8.408  -1.814  1.00  0.00
ATOM   1399  N   VAL    88       7.787  10.467  -2.720  1.00  0.00
ATOM   1400  H   VAL    88       7.807  10.991  -3.583  1.00  0.00
ATOM   1401  CA  VAL    88       7.343  11.155  -1.498  1.00  0.00
ATOM   1402  HA  VAL    88       7.775  10.696  -0.608  1.00  0.00
ATOM   1403  CB  VAL    88       7.696  12.680  -1.496  1.00  0.00
ATOM   1404  HB  VAL    88       7.156  13.147  -2.319  1.00  0.00
ATOM   1405  CG1 VAL    88       7.325  13.383  -0.169  1.00  0.00
ATOM   1406 HG11 VAL    88       7.865  12.916   0.654  1.00  0.00
ATOM   1407 HG12 VAL    88       7.594  14.438  -0.229  1.00  0.00
ATOM   1408 HG13 VAL    88       6.252  13.291   0.003  1.00  0.00
ATOM   1409  CG2 VAL    88       9.193  12.926  -1.788  1.00  0.00
ATOM   1410 HG21 VAL    88       9.444  12.519  -2.768  1.00  0.00
ATOM   1411 HG22 VAL    88       9.395  13.997  -1.777  1.00  0.00
ATOM   1412 HG23 VAL    88       9.798  12.435  -1.026  1.00  0.00
ATOM   1413  C   VAL    88       5.798  11.009  -1.489  1.00  0.00
ATOM   1414  O   VAL    88       5.112  11.401  -2.438  1.00  0.00
ATOM   1415  N   MET    89       5.298  10.441  -0.384  1.00  0.00
ATOM   1416  H   MET    89       5.990  10.167   0.299  1.00  0.00
ATOM   1417  CA  MET    89       3.885  10.169  -0.090  1.00  0.00
ATOM   1418  HA  MET    89       3.251  10.576  -0.879  1.00  0.00
ATOM   1419  CB  MET    89       3.654   8.635  -0.009  1.00  0.00
ATOM   1420  HB2 MET    89       4.139   8.297   0.907  1.00  0.00
ATOM   1421  HB3 MET    89       2.576   8.488   0.075  1.00  0.00
ATOM   1422  CG  MET    89       4.192   7.822  -1.206  1.00  0.00
ATOM   1423  HG2 MET    89       3.642   8.160  -2.084  1.00  0.00
ATOM   1424  HG3 MET    89       5.244   8.087  -1.313  1.00  0.00
ATOM   1425  SD  MET    89       4.042   6.018  -1.066  1.00  0.00
ATOM   1426  CE  MET    89       5.187   5.687   0.305  1.00  0.00
ATOM   1427  HE1 MET    89       4.855   6.223   1.194  1.00  0.00
ATOM   1428  HE2 MET    89       5.207   4.617   0.512  1.00  0.00
ATOM   1429  HE3 MET    89       6.187   6.022   0.032  1.00  0.00
ATOM   1430  C   MET    89       3.564  10.866   1.255  1.00  0.00
ATOM   1431  O   MET    89       4.458  11.316   1.981  1.00  0.00
ATOM   1432  N   GLU    90       2.261  10.919   1.595  1.00  0.00
ATOM   1433  H   GLU    90       1.589  10.641   0.894  1.00  0.00
ATOM   1434  CA  GLU    90       1.757  11.389   2.898  1.00  0.00
ATOM   1435  HA  GLU    90       2.238  12.328   3.171  1.00  0.00
ATOM   1436  CB  GLU    90       0.222  11.622   2.814  1.00  0.00
ATOM   1437  HB2 GLU    90      -0.065  12.053   3.772  1.00  0.00
ATOM   1438  HB3 GLU    90       0.078  12.360   2.025  1.00  0.00
ATOM   1439  CG  GLU    90      -0.658  10.376   2.522  1.00  0.00
ATOM   1440  HG2 GLU    90      -0.346   9.992   1.552  1.00  0.00
ATOM   1441  HG3 GLU    90      -0.420   9.645   3.295  1.00  0.00
ATOM   1442  CD  GLU    90      -2.172  10.630   2.509  1.00  0.00
ATOM   1443  OE1 GLU    90      -2.617  11.672   3.038  1.00  0.00
ATOM   1444  OE2 GLU    90      -2.878   9.761   1.953  1.00  0.00
ATOM   1445  C   GLU    90       2.110  10.323   3.975  1.00  0.00
ATOM   1446  O   GLU    90       2.143   9.123   3.688  1.00  0.00
ATOM   1447  N   TYR    91       2.308  10.794   5.219  1.00  0.00
ATOM   1448  H   TYR    91       2.366  11.796   5.330  1.00  0.00
ATOM   1449  CA  TYR    91       2.434   9.952   6.418  1.00  0.00
ATOM   1450  HA  TYR    91       2.974   9.035   6.185  1.00  0.00
ATOM   1451  CB  TYR    91       3.222  10.728   7.503  1.00  0.00
ATOM   1452  HB2 TYR    91       4.225  10.878   7.102  1.00  0.00
ATOM   1453  HB3 TYR    91       2.725  11.692   7.606  1.00  0.00
ATOM   1454  CG  TYR    91       3.316  10.056   8.867  1.00  0.00
ATOM   1455  CD1 TYR    91       3.931   8.787   8.997  1.00  0.00
ATOM   1456  HD1 TYR    91       4.315   8.278   8.113  1.00  0.00
ATOM   1457  CE1 TYR    91       4.048   8.181  10.268  1.00  0.00
ATOM   1458  HE1 TYR    91       4.545   7.215  10.366  1.00  0.00
ATOM   1459  CZ  TYR    91       3.524   8.825  11.410  1.00  0.00
ATOM   1460  OH  TYR    91       3.627   8.237  12.636  1.00  0.00
ATOM   1461  HH  TYR    91       4.074   7.387  12.608  1.00  0.00
ATOM   1462  CE2 TYR    91       2.888  10.081  11.282  1.00  0.00
ATOM   1463  HE2 TYR    91       2.474  10.574  12.161  1.00  0.00
ATOM   1464  CD2 TYR    91       2.790  10.697  10.016  1.00  0.00
ATOM   1465  HD2 TYR    91       2.307  11.670   9.918  1.00  0.00
ATOM   1466  C   TYR    91       0.979   9.673   6.869  1.00  0.00
ATOM   1467  O   TYR    91       0.250  10.606   7.214  1.00  0.00
ATOM   1468  N   VAL    92       0.606   8.382   6.848  1.00  0.00
ATOM   1469  H   VAL    92       1.324   7.723   6.583  1.00  0.00
ATOM   1470  CA  VAL    92      -0.722   7.862   7.197  1.00  0.00
ATOM   1471  HA  VAL    92      -1.496   8.624   7.113  1.00  0.00
ATOM   1472  CB  VAL    92      -1.098   6.660   6.266  1.00  0.00
ATOM   1473  HB  VAL    92      -0.361   5.871   6.414  1.00  0.00
ATOM   1474  CG1 VAL    92      -2.501   6.114   6.569  1.00  0.00
ATOM   1475 HG11 VAL    92      -3.238   6.904   6.420  1.00  0.00
ATOM   1476 HG12 VAL    92      -2.720   5.282   5.900  1.00  0.00
ATOM   1477 HG13 VAL    92      -2.542   5.770   7.602  1.00  0.00
ATOM   1478  CG2 VAL    92      -1.020   7.036   4.768  1.00  0.00
ATOM   1479 HG21 VAL    92      -0.004   7.349   4.524  1.00  0.00
ATOM   1480 HG22 VAL    92      -1.289   6.172   4.162  1.00  0.00
ATOM   1481 HG23 VAL    92      -1.711   7.853   4.562  1.00  0.00
ATOM   1482  C   VAL    92      -0.554   7.386   8.683  1.00  0.00
ATOM   1483  O   VAL    92       0.102   6.364   8.902  1.00  0.00
ATOM   1484  N   PRO    93      -1.043   8.181   9.680  1.00  0.00
ATOM   1485  CD  PRO    93      -1.942   9.339   9.517  1.00  0.00
ATOM   1486  HD2 PRO    93      -2.967   8.971   9.497  1.00  0.00
ATOM   1487  HD3 PRO    93      -1.708   9.816   8.565  1.00  0.00
ATOM   1488  CG  PRO    93      -1.672  10.254  10.705  1.00  0.00
ATOM   1489  HG2 PRO    93      -2.564  10.821  10.972  1.00  0.00
ATOM   1490  HG3 PRO    93      -0.855  10.942  10.491  1.00  0.00
ATOM   1491  CB  PRO    93      -1.287   9.282  11.800  1.00  0.00
ATOM   1492  HB2 PRO    93      -2.104   8.814  12.350  1.00  0.00
ATOM   1493  HB3 PRO    93      -0.643   9.822  12.495  1.00  0.00
ATOM   1494  CA  PRO    93      -0.473   8.207  11.057  1.00  0.00
ATOM   1495  HA  PRO    93       0.549   8.561  10.922  1.00  0.00
ATOM   1496  C   PRO    93      -0.460   6.904  11.894  1.00  0.00
ATOM   1497  O   PRO    93       0.466   6.762  12.694  1.00  0.00
ATOM   1498  N   LEU    94      -1.456   6.006  11.747  1.00  0.00
ATOM   1499  H   LEU    94      -2.173   6.197  11.062  1.00  0.00
ATOM   1500  CA  LEU    94      -1.591   4.794  12.586  1.00  0.00
ATOM   1501  HA  LEU    94      -1.041   4.922  13.519  1.00  0.00
ATOM   1502  CB  LEU    94      -3.088   4.543  12.922  1.00  0.00
ATOM   1503  HB2 LEU    94      -3.544   4.466  11.935  1.00  0.00
ATOM   1504  HB3 LEU    94      -3.195   3.594  13.447  1.00  0.00
ATOM   1505  CG  LEU    94      -3.793   5.662  13.731  1.00  0.00
ATOM   1506  HG  LEU    94      -3.703   6.601  13.184  1.00  0.00
ATOM   1507  CD1 LEU    94      -5.282   5.332  13.940  1.00  0.00
ATOM   1508 HD11 LEU    94      -5.373   4.393  14.487  1.00  0.00
ATOM   1509 HD12 LEU    94      -5.756   6.131  14.510  1.00  0.00
ATOM   1510 HD13 LEU    94      -5.772   5.237  12.972  1.00  0.00
ATOM   1511  CD2 LEU    94      -3.112   5.955  15.083  1.00  0.00
ATOM   1512 HD21 LEU    94      -2.084   6.272  14.910  1.00  0.00
ATOM   1513 HD22 LEU    94      -3.654   6.748  15.599  1.00  0.00
ATOM   1514 HD23 LEU    94      -3.117   5.054  15.696  1.00  0.00
ATOM   1515  C   LEU    94      -0.960   3.551  11.891  1.00  0.00
ATOM   1516  O   LEU    94      -0.956   2.488  12.516  1.00  0.00
ATOM   1517  N   GLY    95      -0.419   3.674  10.658  1.00  0.00
ATOM   1518  H   GLY    95      -0.529   4.575  10.216  1.00  0.00
ATOM   1519  CA  GLY    95       0.301   2.620   9.927  1.00  0.00
ATOM   1520  HA2 GLY    95       0.783   3.083   9.065  1.00  0.00
ATOM   1521  HA3 GLY    95       1.062   2.213  10.593  1.00  0.00
ATOM   1522  C   GLY    95      -0.603   1.474   9.440  1.00  0.00
ATOM   1523  O   GLY    95      -1.826   1.604   9.409  1.00  0.00
ATOM   1524  N   SER    96       0.019   0.346   9.037  1.00  0.00
ATOM   1525  H   SER    96       1.029   0.371   9.061  1.00  0.00
ATOM   1526  CA  SER    96      -0.639  -0.848   8.465  1.00  0.00
ATOM   1527  HA  SER    96      -1.313  -0.544   7.664  1.00  0.00
ATOM   1528  CB  SER    96       0.407  -1.833   7.886  1.00  0.00
ATOM   1529  HB2 SER    96      -0.142  -2.545   7.270  1.00  0.00
ATOM   1530  HB3 SER    96       1.075  -1.247   7.255  1.00  0.00
ATOM   1531  OG  SER    96       1.166  -2.534   8.853  1.00  0.00
ATOM   1532  HG  SER    96       1.786  -3.119   8.411  1.00  0.00
ATOM   1533  C   SER    96      -1.571  -1.517   9.504  1.00  0.00
ATOM   1534  O   SER    96      -1.272  -1.518  10.701  1.00  0.00
ATOM   1535  N   LEU    97      -2.658  -2.137   9.004  1.00  0.00
ATOM   1536  H   LEU    97      -2.828  -2.007   8.017  1.00  0.00
ATOM   1537  CA  LEU    97      -3.627  -2.934   9.782  1.00  0.00
ATOM   1538  HA  LEU    97      -3.976  -2.360  10.640  1.00  0.00
ATOM   1539  CB  LEU    97      -4.850  -3.301   8.900  1.00  0.00
ATOM   1540  HB2 LEU    97      -4.397  -3.687   7.986  1.00  0.00
ATOM   1541  HB3 LEU    97      -5.417  -4.094   9.387  1.00  0.00
ATOM   1542  CG  LEU    97      -5.799  -2.128   8.550  1.00  0.00
ATOM   1543  HG  LEU    97      -5.218  -1.327   8.093  1.00  0.00
ATOM   1544  CD1 LEU    97      -6.891  -2.591   7.572  1.00  0.00
ATOM   1545 HD11 LEU    97      -7.473  -3.392   8.030  1.00  0.00
ATOM   1546 HD12 LEU    97      -7.549  -1.754   7.338  1.00  0.00
ATOM   1547 HD13 LEU    97      -6.429  -2.957   6.655  1.00  0.00
ATOM   1548  CD2 LEU    97      -6.447  -1.477   9.788  1.00  0.00
ATOM   1549 HD21 LEU    97      -5.669  -1.085  10.443  1.00  0.00
ATOM   1550 HD22 LEU    97      -7.100  -0.663   9.472  1.00  0.00
ATOM   1551 HD23 LEU    97      -7.033  -2.223  10.326  1.00  0.00
ATOM   1552  C   LEU    97      -2.962  -4.222  10.342  1.00  0.00
ATOM   1553  O   LEU    97      -3.414  -4.701  11.380  1.00  0.00
ATOM   1554  N   ARG    98      -1.881  -4.724   9.708  1.00  0.00
ATOM   1555  H   ARG    98      -1.660  -4.296   8.821  1.00  0.00
ATOM   1556  CA  ARG    98      -1.073  -5.872  10.149  1.00  0.00
ATOM   1557  HA  ARG    98      -1.717  -6.696  10.456  1.00  0.00
ATOM   1558  CB  ARG    98      -0.190  -6.347   8.974  1.00  0.00
ATOM   1559  HB2 ARG    98      -0.849  -6.469   8.114  1.00  0.00
ATOM   1560  HB3 ARG    98       0.523  -5.548   8.773  1.00  0.00
ATOM   1561  CG  ARG    98       0.570  -7.664   9.229  1.00  0.00
ATOM   1562  HG2 ARG    98       1.339  -7.469   9.977  1.00  0.00
ATOM   1563  HG3 ARG    98      -0.140  -8.392   9.619  1.00  0.00
ATOM   1564  CD  ARG    98       1.224  -8.219   7.956  1.00  0.00
ATOM   1565  HD2 ARG    98       0.451  -8.424   7.216  1.00  0.00
ATOM   1566  HD3 ARG    98       1.920  -7.480   7.559  1.00  0.00
ATOM   1567  NE  ARG    98       1.961  -9.462   8.227  1.00  0.00
ATOM   1568  HE  ARG    98       1.459 -10.310   8.007  1.00  0.00
ATOM   1569  CZ  ARG    98       3.203  -9.565   8.720  1.00  0.00
ATOM   1570  NH1 ARG    98       3.727 -10.776   8.897  1.00  0.00
ATOM   1571 HH11 ARG    98       3.188 -11.596   8.659  1.00  0.00
ATOM   1572 HH12 ARG    98       4.662 -10.869   9.268  1.00  0.00
ATOM   1573  NH2 ARG    98       3.938  -8.496   9.040  1.00  0.00
ATOM   1574 HH21 ARG    98       3.559  -7.569   8.912  1.00  0.00
ATOM   1575 HH22 ARG    98       4.870  -8.620   9.410  1.00  0.00
ATOM   1576  C   ARG    98      -0.231  -5.532  11.407  1.00  0.00
ATOM   1577  O   ARG    98       0.014  -6.445  12.197  1.00  0.00
ATOM   1578  N   ASP    99       0.159  -4.258  11.601  1.00  0.00
ATOM   1579  H   ASP    99      -0.096  -3.593  10.885  1.00  0.00
ATOM   1580  CA  ASP    99       0.918  -3.772  12.765  1.00  0.00
ATOM   1581  HA  ASP    99       1.500  -4.593  13.184  1.00  0.00
ATOM   1582  CB  ASP    99       1.889  -2.623  12.375  1.00  0.00
ATOM   1583  HB2 ASP    99       1.292  -1.880  11.846  1.00  0.00
ATOM   1584  HB3 ASP    99       2.260  -2.193  13.306  1.00  0.00
ATOM   1585  CG  ASP    99       3.076  -3.045  11.496  1.00  0.00
ATOM   1586  OD1 ASP    99       3.480  -4.227  11.569  1.00  0.00
ATOM   1587  OD2 ASP    99       3.566  -2.159  10.761  1.00  0.00
ATOM   1588  C   ASP    99      -0.072  -3.235  13.835  1.00  0.00
ATOM   1589  O   ASP    99       0.239  -3.368  15.018  1.00  0.00
ATOM   1590  N   TYR   100      -1.225  -2.655  13.439  1.00  0.00
ATOM   1591  H   TYR   100      -1.430  -2.683  12.451  1.00  0.00
ATOM   1592  CA  TYR   100      -2.160  -1.946  14.325  1.00  0.00
ATOM   1593  HA  TYR   100      -1.616  -1.410  15.103  1.00  0.00
ATOM   1594  CB  TYR   100      -2.970  -0.921  13.492  1.00  0.00
ATOM   1595  HB2 TYR   100      -2.232  -0.290  12.997  1.00  0.00
ATOM   1596  HB3 TYR   100      -3.533  -1.478  12.743  1.00  0.00
ATOM   1597  CG  TYR   100      -3.922  -0.050  14.297  1.00  0.00
ATOM   1598  CD1 TYR   100      -3.452   1.120  14.942  1.00  0.00
ATOM   1599  HD1 TYR   100      -2.406   1.408  14.845  1.00  0.00
ATOM   1600  CE1 TYR   100      -4.338   1.912  15.709  1.00  0.00
ATOM   1601  HE1 TYR   100      -3.972   2.809  16.209  1.00  0.00
ATOM   1602  CZ  TYR   100      -5.697   1.540  15.829  1.00  0.00
ATOM   1603  OH  TYR   100      -6.552   2.310  16.562  1.00  0.00
ATOM   1604  HH  TYR   100      -6.126   3.078  16.951  1.00  0.00
ATOM   1605  CE2 TYR   100      -6.167   0.373  15.186  1.00  0.00
ATOM   1606  HE2 TYR   100      -7.214   0.086  15.279  1.00  0.00
ATOM   1607  CD2 TYR   100      -5.282  -0.422  14.425  1.00  0.00
ATOM   1608  HD2 TYR   100      -5.646  -1.324  13.933  1.00  0.00
ATOM   1609  C   TYR   100      -3.086  -2.964  15.041  1.00  0.00
ATOM   1610  O   TYR   100      -3.130  -2.935  16.270  1.00  0.00
ATOM   1611  N   LEU   101      -3.816  -3.821  14.291  1.00  0.00
ATOM   1612  H   LEU   101      -3.671  -3.761  13.293  1.00  0.00
ATOM   1613  CA  LEU   101      -4.900  -4.695  14.791  1.00  0.00
ATOM   1614  HA  LEU   101      -5.606  -4.098  15.370  1.00  0.00
ATOM   1615  CB  LEU   101      -5.667  -5.378  13.627  1.00  0.00
ATOM   1616  HB2 LEU   101      -4.870  -5.835  13.039  1.00  0.00
ATOM   1617  HB3 LEU   101      -6.305  -6.159  14.040  1.00  0.00
ATOM   1618  CG  LEU   101      -6.511  -4.448  12.718  1.00  0.00
ATOM   1619  HG  LEU   101      -5.868  -3.661  12.323  1.00  0.00
ATOM   1620  CD1 LEU   101      -7.126  -5.243  11.551  1.00  0.00
ATOM   1621 HD11 LEU   101      -7.769  -6.030  11.945  1.00  0.00
ATOM   1622 HD12 LEU   101      -7.714  -4.573  10.924  1.00  0.00
ATOM   1623 HD13 LEU   101      -6.330  -5.690  10.956  1.00  0.00
ATOM   1624  CD2 LEU   101      -7.619  -3.703  13.486  1.00  0.00
ATOM   1625 HD21 LEU   101      -7.171  -3.087  14.266  1.00  0.00
ATOM   1626 HD22 LEU   101      -8.176  -3.068  12.798  1.00  0.00
ATOM   1627 HD23 LEU   101      -8.297  -4.427  13.940  1.00  0.00
ATOM   1628  C   LEU   101      -4.466  -5.734  15.873  1.00  0.00
ATOM   1629  O   LEU   101      -5.306  -6.017  16.728  1.00  0.00
ATOM   1630  N   PRO   102      -3.212  -6.270  15.891  1.00  0.00
ATOM   1631  CD  PRO   102      -2.255  -6.310  14.781  1.00  0.00
ATOM   1632  HD2 PRO   102      -1.635  -5.414  14.823  1.00  0.00
ATOM   1633  HD3 PRO   102      -2.809  -6.323  13.842  1.00  0.00
ATOM   1634  CG  PRO   102      -1.454  -7.588  15.001  1.00  0.00
ATOM   1635  HG2 PRO   102      -0.466  -7.515  14.548  1.00  0.00
ATOM   1636  HG3 PRO   102      -1.977  -8.453  14.595  1.00  0.00
ATOM   1637  CB  PRO   102      -1.366  -7.668  16.515  1.00  0.00
ATOM   1638  HB2 PRO   102      -0.567  -7.053  16.930  1.00  0.00
ATOM   1639  HB3 PRO   102      -1.231  -8.702  16.834  1.00  0.00
ATOM   1640  CA  PRO   102      -2.734  -7.143  16.996  1.00  0.00
ATOM   1641  HA  PRO   102      -3.441  -7.969  17.069  1.00  0.00
ATOM   1642  C   PRO   102      -2.607  -6.446  18.377  1.00  0.00
ATOM   1643  O   PRO   102      -2.710  -7.148  19.384  1.00  0.00
ATOM   1644  N   ARG   103      -2.406  -5.111  18.415  1.00  0.00
ATOM   1645  H   ARG   103      -2.335  -4.637  17.526  1.00  0.00
ATOM   1646  CA  ARG   103      -2.280  -4.309  19.648  1.00  0.00
ATOM   1647  HA  ARG   103      -2.043  -4.954  20.494  1.00  0.00
ATOM   1648  CB  ARG   103      -1.138  -3.269  19.482  1.00  0.00
ATOM   1649  HB2 ARG   103      -1.314  -2.762  18.534  1.00  0.00
ATOM   1650  HB3 ARG   103      -1.245  -2.556  20.300  1.00  0.00
ATOM   1651  CG  ARG   103       0.291  -3.857  19.495  1.00  0.00
ATOM   1652  HG2 ARG   103       0.933  -3.128  19.990  1.00  0.00
ATOM   1653  HG3 ARG   103       0.257  -4.771  20.087  1.00  0.00
ATOM   1654  CD  ARG   103       0.855  -4.171  18.101  1.00  0.00
ATOM   1655  HD2 ARG   103       0.218  -4.908  17.613  1.00  0.00
ATOM   1656  HD3 ARG   103       0.873  -3.257  17.506  1.00  0.00
ATOM   1657  NE  ARG   103       2.222  -4.708  18.181  1.00  0.00
ATOM   1658  HE  ARG   103       2.552  -4.891  19.118  1.00  0.00
ATOM   1659  CZ  ARG   103       3.043  -4.966  17.152  1.00  0.00
ATOM   1660  NH1 ARG   103       2.681  -4.764  15.882  1.00  0.00
ATOM   1661 HH11 ARG   103       1.760  -4.405  15.675  1.00  0.00
ATOM   1662 HH12 ARG   103       3.329  -4.971  15.136  1.00  0.00
ATOM   1663  NH2 ARG   103       4.263  -5.443  17.402  1.00  0.00
ATOM   1664 HH21 ARG   103       4.553  -5.603  18.356  1.00  0.00
ATOM   1665 HH22 ARG   103       4.892  -5.642  16.636  1.00  0.00
ATOM   1666  C   ARG   103      -3.606  -3.553  19.958  1.00  0.00
ATOM   1667  O   ARG   103      -3.699  -3.018  21.064  1.00  0.00
ATOM   1668  N   HIE   104      -4.578  -3.478  19.024  1.00  0.00
ATOM   1669  H   HIE   104      -4.427  -3.992  18.168  1.00  0.00
ATOM   1670  CA  HIE   104      -5.798  -2.661  19.142  1.00  0.00
ATOM   1671  HA  HIE   104      -5.933  -2.356  20.180  1.00  0.00
ATOM   1672  CB  HIE   104      -5.703  -1.390  18.260  1.00  0.00
ATOM   1673  HB2 HIE   104      -5.580  -1.708  17.224  1.00  0.00
ATOM   1674  HB3 HIE   104      -6.612  -0.795  18.350  1.00  0.00
ATOM   1675  CG  HIE   104      -4.547  -0.463  18.568  1.00  0.00
ATOM   1676  ND1 HIE   104      -3.290  -0.630  18.016  1.00  0.00
ATOM   1677  CE1 HIE   104      -2.514   0.352  18.479  1.00  0.00
ATOM   1678  HE1 HIE   104      -1.480   0.347  18.135  1.00  0.00
ATOM   1679  NE2 HIE   104      -3.155   1.178  19.296  1.00  0.00
ATOM   1680  HE2 HIE   104      -2.834   1.999  19.789  1.00  0.00
ATOM   1681  CD2 HIE   104      -4.454   0.665  19.353  1.00  0.00
ATOM   1682  HD2 HIE   104      -5.210   1.162  19.961  1.00  0.00
ATOM   1683  C   HIE   104      -6.965  -3.584  18.742  1.00  0.00
ATOM   1684  O   HIE   104      -7.096  -3.925  17.565  1.00  0.00
ATOM   1685  N   SER   105      -7.816  -3.942  19.723  1.00  0.00
ATOM   1686  H   SER   105      -7.578  -3.633  20.655  1.00  0.00
ATOM   1687  CA  SER   105      -9.019  -4.775  19.550  1.00  0.00
ATOM   1688  HA  SER   105      -8.828  -5.556  18.813  1.00  0.00
ATOM   1689  CB  SER   105      -9.403  -5.448  20.897  1.00  0.00
ATOM   1690  HB2 SER   105     -10.321  -6.007  20.722  1.00  0.00
ATOM   1691  HB3 SER   105      -8.598  -6.140  21.146  1.00  0.00
ATOM   1692  OG  SER   105      -9.598  -4.544  21.973  1.00  0.00
ATOM   1693  HG  SER   105      -9.831  -5.034  22.765  1.00  0.00
ATOM   1694  C   SER   105     -10.136  -3.843  19.013  1.00  0.00
ATOM   1695  O   SER   105     -10.711  -3.054  19.767  1.00  0.00
ATOM   1696  N   ILE   106     -10.389  -3.948  17.697  1.00  0.00
ATOM   1697  H   ILE   106      -9.867  -4.656  17.202  1.00  0.00
ATOM   1698  CA  ILE   106     -11.359  -3.140  16.942  1.00  0.00
ATOM   1699  HA  ILE   106     -11.739  -2.277  17.487  1.00  0.00
ATOM   1700  CB  ILE   106     -10.736  -2.668  15.584  1.00  0.00
ATOM   1701  HB  ILE   106     -10.334  -3.554  15.093  1.00  0.00
ATOM   1702  CG2 ILE   106     -11.732  -1.962  14.637  1.00  0.00
ATOM   1703 HG21 ILE   106     -12.134  -1.077  15.127  1.00  0.00
ATOM   1704 HG22 ILE   106     -11.218  -1.669  13.722  1.00  0.00
ATOM   1705 HG23 ILE   106     -12.548  -2.644  14.394  1.00  0.00
ATOM   1706  CG1 ILE   106      -9.476  -1.780  15.792  1.00  0.00
ATOM   1707 HG12 ILE   106      -8.700  -2.435  16.189  1.00  0.00
ATOM   1708 HG13 ILE   106      -9.181  -1.426  14.805  1.00  0.00
ATOM   1709  CD1 ILE   106      -9.664  -0.576  16.735  1.00  0.00
ATOM   1710 HD11 ILE   106      -9.959  -0.929  17.723  1.00  0.00
ATOM   1711 HD12 ILE   106      -8.728  -0.024  16.811  1.00  0.00
ATOM   1712 HD13 ILE   106     -10.440   0.079  16.338  1.00  0.00
ATOM   1713  C   ILE   106     -12.582  -4.054  16.667  1.00  0.00
ATOM   1714  O   ILE   106     -12.428  -5.222  16.303  1.00  0.00
ATOM   1715  N   GLY   107     -13.786  -3.469  16.825  1.00  0.00
ATOM   1716  H   GLY   107     -13.774  -2.485  17.055  1.00  0.00
ATOM   1717  CA  GLY   107     -15.086  -4.137  16.693  1.00  0.00
ATOM   1718  HA2 GLY   107     -15.053  -5.055  17.281  1.00  0.00
ATOM   1719  HA3 GLY   107     -15.848  -3.473  17.101  1.00  0.00
ATOM   1720  C   GLY   107     -15.454  -4.488  15.236  1.00  0.00
ATOM   1721  O   GLY   107     -14.909  -3.931  14.281  1.00  0.00
ATOM   1722  N   LEU   108     -16.415  -5.421  15.098  1.00  0.00
ATOM   1723  H   LEU   108     -16.762  -5.749  15.988  1.00  0.00
ATOM   1724  CA  LEU   108     -16.910  -6.073  13.870  1.00  0.00
ATOM   1725  HA  LEU   108     -16.116  -6.638  13.383  1.00  0.00
ATOM   1726  CB  LEU   108     -18.047  -7.053  14.264  1.00  0.00
ATOM   1727  HB2 LEU   108     -17.509  -7.770  14.884  1.00  0.00
ATOM   1728  HB3 LEU   108     -18.779  -6.523  14.874  1.00  0.00
ATOM   1729  CG  LEU   108     -18.776  -7.804  13.119  1.00  0.00
ATOM   1730  HG  LEU   108     -19.284  -7.059  12.507  1.00  0.00
ATOM   1731  CD1 LEU   108     -17.825  -8.630  12.235  1.00  0.00
ATOM   1732 HD11 LEU   108     -17.316  -9.375  12.846  1.00  0.00
ATOM   1733 HD12 LEU   108     -18.397  -9.131  11.454  1.00  0.00
ATOM   1734 HD13 LEU   108     -17.087  -7.970  11.779  1.00  0.00
ATOM   1735  CD2 LEU   108     -19.905  -8.684  13.681  1.00  0.00
ATOM   1736 HD21 LEU   108     -20.626  -8.058  14.207  1.00  0.00
ATOM   1737 HD22 LEU   108     -20.404  -9.203  12.863  1.00  0.00
ATOM   1738 HD23 LEU   108     -19.487  -9.415  14.373  1.00  0.00
ATOM   1739  C   LEU   108     -17.330  -5.052  12.781  1.00  0.00
ATOM   1740  O   LEU   108     -16.905  -5.211  11.638  1.00  0.00
ATOM   1741  N   ALA   109     -18.117  -4.019  13.145  1.00  0.00
ATOM   1742  H   ALA   109     -18.352  -3.952  14.125  1.00  0.00
ATOM   1743  CA  ALA   109     -18.667  -3.009  12.224  1.00  0.00
ATOM   1744  HA  ALA   109     -19.151  -3.499  11.380  1.00  0.00
ATOM   1745  CB  ALA   109     -19.708  -2.163  12.965  1.00  0.00
ATOM   1746  HB1 ALA   109     -19.236  -1.659  13.807  1.00  0.00
ATOM   1747  HB2 ALA   109     -20.125  -1.420  12.284  1.00  0.00
ATOM   1748  HB3 ALA   109     -20.507  -2.808  13.330  1.00  0.00
ATOM   1749  C   ALA   109     -17.561  -2.081  11.667  1.00  0.00
ATOM   1750  O   ALA   109     -17.651  -1.701  10.502  1.00  0.00
ATOM   1751  N   GLN   110     -16.534  -1.762  12.475  1.00  0.00
ATOM   1752  H   GLN   110     -16.585  -2.127  13.415  1.00  0.00
ATOM   1753  CA  GLN   110     -15.411  -0.879  12.129  1.00  0.00
ATOM   1754  HA  GLN   110     -15.742  -0.029  11.532  1.00  0.00
ATOM   1755  CB  GLN   110     -14.819  -0.350  13.455  1.00  0.00
ATOM   1756  HB2 GLN   110     -15.654   0.068  14.019  1.00  0.00
ATOM   1757  HB3 GLN   110     -14.423  -1.217  13.983  1.00  0.00
ATOM   1758  CG  GLN   110     -13.709   0.716  13.313  1.00  0.00
ATOM   1759  HG2 GLN   110     -12.805   0.205  12.983  1.00  0.00
ATOM   1760  HG3 GLN   110     -14.001   1.454  12.566  1.00  0.00
ATOM   1761  CD  GLN   110     -13.409   1.444  14.632  1.00  0.00
ATOM   1762  OE1 GLN   110     -14.316   1.852  15.354  1.00  0.00
ATOM   1763  NE2 GLN   110     -12.129   1.639  14.946  1.00  0.00
ATOM   1764 HE21 GLN   110     -11.889   2.114  15.804  1.00  0.00
ATOM   1765 HE22 GLN   110     -11.403   1.312  14.323  1.00  0.00
ATOM   1766  C   GLN   110     -14.368  -1.635  11.250  1.00  0.00
ATOM   1767  O   GLN   110     -13.718  -0.973  10.444  1.00  0.00
ATOM   1768  N   LEU   111     -14.288  -2.982  11.328  1.00  0.00
ATOM   1769  H   LEU   111     -14.825  -3.417  12.064  1.00  0.00
ATOM   1770  CA  LEU   111     -13.502  -3.852  10.427  1.00  0.00
ATOM   1771  HA  LEU   111     -12.517  -3.418  10.251  1.00  0.00
ATOM   1772  CB  LEU   111     -13.318  -5.251  11.073  1.00  0.00
ATOM   1773  HB2 LEU   111     -14.341  -5.509  11.348  1.00  0.00
ATOM   1774  HB3 LEU   111     -12.948  -5.967  10.339  1.00  0.00
ATOM   1775  CG  LEU   111     -12.420  -5.292  12.332  1.00  0.00
ATOM   1776  HG  LEU   111     -12.718  -4.490  13.008  1.00  0.00
ATOM   1777  CD1 LEU   111     -12.561  -6.646  13.050  1.00  0.00
ATOM   1778 HD11 LEU   111     -12.263  -7.448  12.375  1.00  0.00
ATOM   1779 HD12 LEU   111     -11.923  -6.658  13.933  1.00  0.00
ATOM   1780 HD13 LEU   111     -13.599  -6.792  13.350  1.00  0.00
ATOM   1781  CD2 LEU   111     -10.943  -4.967  12.040  1.00  0.00
ATOM   1782 HD21 LEU   111     -10.867  -3.966  11.617  1.00  0.00
ATOM   1783 HD22 LEU   111     -10.369  -5.014  12.965  1.00  0.00
ATOM   1784 HD23 LEU   111     -10.544  -5.692  11.329  1.00  0.00
ATOM   1785  C   LEU   111     -14.252  -4.027   9.074  1.00  0.00
ATOM   1786  O   LEU   111     -13.585  -4.118   8.044  1.00  0.00
ATOM   1787  N   LEU   112     -15.603  -4.023   9.082  1.00  0.00
ATOM   1788  H   LEU   112     -16.033  -3.979   9.994  1.00  0.00
ATOM   1789  CA  LEU   112     -16.479  -4.102   7.899  1.00  0.00
ATOM   1790  HA  LEU   112     -16.082  -4.816   7.178  1.00  0.00
ATOM   1791  CB  LEU   112     -17.888  -4.575   8.339  1.00  0.00
ATOM   1792  HB2 LEU   112     -18.063  -3.988   9.240  1.00  0.00
ATOM   1793  HB3 LEU   112     -18.639  -4.322   7.590  1.00  0.00
ATOM   1794  CG  LEU   112     -17.986  -6.083   8.678  1.00  0.00
ATOM   1795  HG  LEU   112     -17.119  -6.370   9.274  1.00  0.00
ATOM   1796  CD1 LEU   112     -19.272  -6.375   9.469  1.00  0.00
ATOM   1797 HD11 LEU   112     -20.139  -6.090   8.873  1.00  0.00
ATOM   1798 HD12 LEU   112     -19.324  -7.440   9.699  1.00  0.00
ATOM   1799 HD13 LEU   112     -19.266  -5.804  10.397  1.00  0.00
ATOM   1800  CD2 LEU   112     -17.872  -6.981   7.429  1.00  0.00
ATOM   1801 HD21 LEU   112     -16.911  -6.809   6.944  1.00  0.00
ATOM   1802 HD22 LEU   112     -17.946  -8.027   7.725  1.00  0.00
ATOM   1803 HD23 LEU   112     -18.677  -6.742   6.734  1.00  0.00
ATOM   1804  C   LEU   112     -16.583  -2.721   7.191  1.00  0.00
ATOM   1805  O   LEU   112     -16.946  -2.705   6.014  1.00  0.00
ATOM   1806  N   LEU   113     -16.224  -1.606   7.865  1.00  0.00
ATOM   1807  H   LEU   113     -16.035  -1.721   8.851  1.00  0.00
ATOM   1808  CA  LEU   113     -16.091  -0.261   7.283  1.00  0.00
ATOM   1809  HA  LEU   113     -16.913  -0.070   6.592  1.00  0.00
ATOM   1810  CB  LEU   113     -16.126   0.808   8.404  1.00  0.00
ATOM   1811  HB2 LEU   113     -17.062   0.579   8.912  1.00  0.00
ATOM   1812  HB3 LEU   113     -15.294   0.665   9.093  1.00  0.00
ATOM   1813  CG  LEU   113     -16.148   2.282   7.920  1.00  0.00
ATOM   1814  HG  LEU   113     -15.220   2.462   7.376  1.00  0.00
ATOM   1815  CD1 LEU   113     -17.348   2.612   7.009  1.00  0.00
ATOM   1816 HD11 LEU   113     -18.276   2.432   7.551  1.00  0.00
ATOM   1817 HD12 LEU   113     -17.300   3.658   6.708  1.00  0.00
ATOM   1818 HD13 LEU   113     -17.317   1.977   6.124  1.00  0.00
ATOM   1819  CD2 LEU   113     -16.087   3.246   9.113  1.00  0.00
ATOM   1820 HD21 LEU   113     -15.169   3.073   9.675  1.00  0.00
ATOM   1821 HD22 LEU   113     -16.103   4.274   8.752  1.00  0.00
ATOM   1822 HD23 LEU   113     -16.946   3.076   9.762  1.00  0.00
ATOM   1823  C   LEU   113     -14.739  -0.191   6.532  1.00  0.00
ATOM   1824  O   LEU   113     -14.729   0.342   5.426  1.00  0.00
ATOM   1825  N   PHE   114     -13.647  -0.770   7.078  1.00  0.00
ATOM   1826  H   PHE   114     -13.743  -1.128   8.017  1.00  0.00
ATOM   1827  CA  PHE   114     -12.325  -0.867   6.425  1.00  0.00
ATOM   1828  HA  PHE   114     -12.015   0.119   6.080  1.00  0.00
ATOM   1829  CB  PHE   114     -11.258  -1.404   7.413  1.00  0.00
ATOM   1830  HB2 PHE   114     -11.548  -2.415   7.701  1.00  0.00
ATOM   1831  HB3 PHE   114     -10.302  -1.436   6.890  1.00  0.00
ATOM   1832  CG  PHE   114     -11.021  -0.632   8.709  1.00  0.00
ATOM   1833  CD1 PHE   114     -11.355   0.743   8.842  1.00  0.00
ATOM   1834  HD1 PHE   114     -11.768   1.287   7.993  1.00  0.00
ATOM   1835  CE1 PHE   114     -11.155   1.397  10.057  1.00  0.00
ATOM   1836  HE1 PHE   114     -11.425   2.449  10.157  1.00  0.00
ATOM   1837  CZ  PHE   114     -10.613   0.710  11.143  1.00  0.00
ATOM   1838  HZ  PHE   114     -10.475   1.230  12.092  1.00  0.00
ATOM   1839  CE2 PHE   114     -10.249  -0.631  11.023  1.00  0.00
ATOM   1840  HE2 PHE   114      -9.809  -1.152  11.873  1.00  0.00
ATOM   1841  CD2 PHE   114     -10.447  -1.304   9.819  1.00  0.00
ATOM   1842  HD2 PHE   114     -10.161  -2.351   9.727  1.00  0.00
ATOM   1843  C   PHE   114     -12.409  -1.780   5.173  1.00  0.00
ATOM   1844  O   PHE   114     -11.773  -1.448   4.177  1.00  0.00
ATOM   1845  N   ALA   115     -13.246  -2.840   5.203  1.00  0.00
ATOM   1846  H   ALA   115     -13.703  -3.002   6.089  1.00  0.00
ATOM   1847  CA  ALA   115     -13.528  -3.765   4.092  1.00  0.00
ATOM   1848  HA  ALA   115     -12.603  -4.172   3.683  1.00  0.00
ATOM   1849  CB  ALA   115     -14.382  -4.926   4.623  1.00  0.00
ATOM   1850  HB1 ALA   115     -15.316  -4.535   5.028  1.00  0.00
ATOM   1851  HB2 ALA   115     -14.601  -5.618   3.810  1.00  0.00
ATOM   1852  HB3 ALA   115     -13.837  -5.449   5.408  1.00  0.00
ATOM   1853  C   ALA   115     -14.276  -3.046   2.940  1.00  0.00
ATOM   1854  O   ALA   115     -13.931  -3.271   1.779  1.00  0.00
ATOM   1855  N   GLN   116     -15.243  -2.167   3.275  1.00  0.00
ATOM   1856  H   GLN   116     -15.437  -2.102   4.264  1.00  0.00
ATOM   1857  CA  GLN   116     -16.044  -1.346   2.352  1.00  0.00
ATOM   1858  HA  GLN   116     -16.470  -1.958   1.558  1.00  0.00
ATOM   1859  CB  GLN   116     -17.201  -0.700   3.155  1.00  0.00
ATOM   1860  HB2 GLN   116     -17.755  -1.524   3.604  1.00  0.00
ATOM   1861  HB3 GLN   116     -16.732  -0.108   3.941  1.00  0.00
ATOM   1862  CG  GLN   116     -18.172   0.194   2.345  1.00  0.00
ATOM   1863  HG2 GLN   116     -17.618   0.676   1.540  1.00  0.00
ATOM   1864  HG3 GLN   116     -18.964  -0.424   1.922  1.00  0.00
ATOM   1865  CD  GLN   116     -18.811   1.281   3.218  1.00  0.00
ATOM   1866  OE1 GLN   116     -19.486   0.976   4.198  1.00  0.00
ATOM   1867  NE2 GLN   116     -18.611   2.552   2.867  1.00  0.00
ATOM   1868 HE21 GLN   116     -19.016   3.295   3.419  1.00  0.00
ATOM   1869 HE22 GLN   116     -18.054   2.766   2.052  1.00  0.00
ATOM   1870  C   GLN   116     -15.141  -0.268   1.691  1.00  0.00
ATOM   1871  O   GLN   116     -15.223  -0.103   0.475  1.00  0.00
ATOM   1872  N   GLN   117     -14.282   0.408   2.481  1.00  0.00
ATOM   1873  H   GLN   117     -14.322   0.167   3.461  1.00  0.00
ATOM   1874  CA  GLN   117     -13.366   1.484   2.063  1.00  0.00
ATOM   1875  HA  GLN   117     -13.895   2.219   1.458  1.00  0.00
ATOM   1876  CB  GLN   117     -12.800   2.191   3.315  1.00  0.00
ATOM   1877  HB2 GLN   117     -12.437   1.418   3.993  1.00  0.00
ATOM   1878  HB3 GLN   117     -11.964   2.812   2.992  1.00  0.00
ATOM   1879  CG  GLN   117     -13.844   3.073   4.048  1.00  0.00
ATOM   1880  HG2 GLN   117     -14.132   3.873   3.365  1.00  0.00
ATOM   1881  HG3 GLN   117     -14.715   2.459   4.276  1.00  0.00
ATOM   1882  CD  GLN   117     -13.333   3.702   5.352  1.00  0.00
ATOM   1883  OE1 GLN   117     -12.300   3.318   5.896  1.00  0.00
ATOM   1884  NE2 GLN   117     -14.071   4.679   5.876  1.00  0.00
ATOM   1885 HE21 GLN   117     -13.777   5.126   6.733  1.00  0.00
ATOM   1886 HE22 GLN   117     -14.921   4.970   5.414  1.00  0.00
ATOM   1887  C   GLN   117     -12.223   0.939   1.163  1.00  0.00
ATOM   1888  O   GLN   117     -11.825   1.657   0.246  1.00  0.00
ATOM   1889  N   ILE   118     -11.780  -0.328   1.350  1.00  0.00
ATOM   1890  H   ILE   118     -12.093  -0.798   2.186  1.00  0.00
ATOM   1891  CA  ILE   118     -10.856  -1.046   0.445  1.00  0.00
ATOM   1892  HA  ILE   118      -9.996  -0.431   0.184  1.00  0.00
ATOM   1893  CB  ILE   118     -10.360  -2.422   1.026  1.00  0.00
ATOM   1894  HB  ILE   118     -11.232  -2.914   1.457  1.00  0.00
ATOM   1895  CG2 ILE   118      -9.692  -3.366  -0.013  1.00  0.00
ATOM   1896 HG21 ILE   118      -8.819  -2.875  -0.443  1.00  0.00
ATOM   1897 HG22 ILE   118      -9.382  -4.288   0.480  1.00  0.00
ATOM   1898 HG23 ILE   118     -10.405  -3.599  -0.803  1.00  0.00
ATOM   1899  CG1 ILE   118      -9.399  -2.221   2.228  1.00  0.00
ATOM   1900 HG12 ILE   118      -8.406  -2.029   1.822  1.00  0.00
ATOM   1901 HG13 ILE   118      -9.743  -1.344   2.776  1.00  0.00
ATOM   1902  CD1 ILE   118      -9.338  -3.430   3.181  1.00  0.00
ATOM   1903 HD11 ILE   118      -8.994  -4.308   2.634  1.00  0.00
ATOM   1904 HD12 ILE   118      -8.647  -3.217   3.996  1.00  0.00
ATOM   1905 HD13 ILE   118     -10.332  -3.623   3.588  1.00  0.00
ATOM   1906  C   ILE   118     -11.577  -1.293  -0.911  1.00  0.00
ATOM   1907  O   ILE   118     -10.955  -1.045  -1.939  1.00  0.00
ATOM   1908  N   CYS   119     -12.863  -1.708  -0.912  1.00  0.00
ATOM   1909  H   CYS   119     -13.281  -1.896  -0.012  1.00  0.00
ATOM   1910  CA  CYS   119     -13.657  -1.989  -2.127  1.00  0.00
ATOM   1911  HA  CYS   119     -13.053  -2.601  -2.795  1.00  0.00
ATOM   1912  CB  CYS   119     -14.982  -2.730  -1.842  1.00  0.00
ATOM   1913  HB2 CYS   119     -15.584  -2.222  -1.089  1.00  0.00
ATOM   1914  HB3 CYS   119     -15.575  -2.875  -2.744  1.00  0.00
ATOM   1915  SG  CYS   119     -14.653  -4.385  -1.186  1.00  0.00
ATOM   1916  HG  CYS   119     -15.928  -4.739  -1.054  1.00  0.00
ATOM   1917  C   CYS   119     -13.952  -0.698  -2.934  1.00  0.00
ATOM   1918  O   CYS   119     -14.026  -0.798  -4.155  1.00  0.00
ATOM   1919  N   GLU   120     -14.061   0.479  -2.284  1.00  0.00
ATOM   1920  H   GLU   120     -14.046   0.434  -1.275  1.00  0.00
ATOM   1921  CA  GLU   120     -14.261   1.793  -2.921  1.00  0.00
ATOM   1922  HA  GLU   120     -14.988   1.713  -3.729  1.00  0.00
ATOM   1923  CB  GLU   120     -14.794   2.804  -1.875  1.00  0.00
ATOM   1924  HB2 GLU   120     -14.161   2.734  -0.990  1.00  0.00
ATOM   1925  HB3 GLU   120     -14.708   3.804  -2.303  1.00  0.00
ATOM   1926  CG  GLU   120     -16.263   2.537  -1.481  1.00  0.00
ATOM   1927  HG2 GLU   120     -16.850   2.632  -2.394  1.00  0.00
ATOM   1928  HG3 GLU   120     -16.338   1.517  -1.105  1.00  0.00
ATOM   1929  CD  GLU   120     -16.800   3.507  -0.428  1.00  0.00
ATOM   1930  OE1 GLU   120     -16.659   3.188   0.774  1.00  0.00
ATOM   1931  OE2 GLU   120     -17.365   4.544  -0.834  1.00  0.00
ATOM   1932  C   GLU   120     -12.939   2.293  -3.567  1.00  0.00
ATOM   1933  O   GLU   120     -13.007   2.852  -4.663  1.00  0.00
ATOM   1934  N   GLY   121     -11.770   2.036  -2.942  1.00  0.00
ATOM   1935  H   GLY   121     -11.818   1.583  -2.040  1.00  0.00
ATOM   1936  CA  GLY   121     -10.444   2.370  -3.486  1.00  0.00
ATOM   1937  HA2 GLY   121     -10.485   3.386  -3.877  1.00  0.00
ATOM   1938  HA3 GLY   121      -9.723   2.325  -2.669  1.00  0.00
ATOM   1939  C   GLY   121      -9.990   1.414  -4.612  1.00  0.00
ATOM   1940  O   GLY   121      -9.292   1.856  -5.524  1.00  0.00
ATOM   1941  N   MET   122     -10.401   0.131  -4.567  1.00  0.00
ATOM   1942  H   MET   122     -10.973  -0.114  -3.771  1.00  0.00
ATOM   1943  CA  MET   122     -10.084  -0.921  -5.548  1.00  0.00
ATOM   1944  HA  MET   122      -9.075  -0.786  -5.937  1.00  0.00
ATOM   1945  CB  MET   122     -10.168  -2.307  -4.864  1.00  0.00
ATOM   1946  HB2 MET   122     -11.102  -2.322  -4.302  1.00  0.00
ATOM   1947  HB3 MET   122     -10.211  -3.048  -5.661  1.00  0.00
ATOM   1948  CG  MET   122      -8.993  -2.638  -3.918  1.00  0.00
ATOM   1949  HG2 MET   122      -9.020  -1.884  -3.132  1.00  0.00
ATOM   1950  HG3 MET   122      -9.219  -3.615  -3.492  1.00  0.00
ATOM   1951  SD  MET   122      -7.331  -2.676  -4.653  1.00  0.00
ATOM   1952  CE  MET   122      -7.621  -3.835  -6.006  1.00  0.00
ATOM   1953  HE1 MET   122      -8.391  -3.438  -6.668  1.00  0.00
ATOM   1954  HE2 MET   122      -6.698  -3.977  -6.568  1.00  0.00
ATOM   1955  HE3 MET   122      -7.950  -4.793  -5.601  1.00  0.00
ATOM   1956  C   MET   122     -11.072  -0.883  -6.746  1.00  0.00
ATOM   1957  O   MET   122     -10.656  -1.275  -7.836  1.00  0.00
ATOM   1958  N   ALA   123     -12.314  -0.375  -6.578  1.00  0.00
ATOM   1959  H   ALA   123     -12.585  -0.142  -5.633  1.00  0.00
ATOM   1960  CA  ALA   123     -13.289  -0.148  -7.663  1.00  0.00
ATOM   1961  HA  ALA   123     -13.346  -1.015  -8.320  1.00  0.00
ATOM   1962  CB  ALA   123     -14.687   0.121  -7.081  1.00  0.00
ATOM   1963  HB1 ALA   123     -14.647   0.992  -6.428  1.00  0.00
ATOM   1964  HB2 ALA   123     -15.390   0.308  -7.893  1.00  0.00
ATOM   1965  HB3 ALA   123     -15.016  -0.747  -6.509  1.00  0.00
ATOM   1966  C   ALA   123     -12.851   1.070  -8.513  1.00  0.00
ATOM   1967  O   ALA   123     -12.998   1.007  -9.734  1.00  0.00
ATOM   1968  N   TYR   124     -12.247   2.106  -7.887  1.00  0.00
ATOM   1969  H   TYR   124     -12.274   2.091  -6.878  1.00  0.00
ATOM   1970  CA  TYR   124     -11.626   3.262  -8.552  1.00  0.00
ATOM   1971  HA  TYR   124     -12.314   3.683  -9.285  1.00  0.00
ATOM   1972  CB  TYR   124     -11.280   4.358  -7.510  1.00  0.00
ATOM   1973  HB2 TYR   124     -12.253   4.761  -7.227  1.00  0.00
ATOM   1974  HB3 TYR   124     -10.810   3.901  -6.638  1.00  0.00
ATOM   1975  CG  TYR   124     -10.395   5.486  -8.032  1.00  0.00
ATOM   1976  CD1 TYR   124     -10.939   6.510  -8.847  1.00  0.00
ATOM   1977  HD1 TYR   124     -12.011   6.538  -9.040  1.00  0.00
ATOM   1978  CE1 TYR   124     -10.093   7.494  -9.409  1.00  0.00
ATOM   1979  HE1 TYR   124     -10.513   8.280 -10.035  1.00  0.00
ATOM   1980  CZ  TYR   124      -8.702   7.462  -9.152  1.00  0.00
ATOM   1981  OH  TYR   124      -7.878   8.393  -9.713  1.00  0.00
ATOM   1982  HH  TYR   124      -8.346   9.023 -10.266  1.00  0.00
ATOM   1983  CE2 TYR   124      -8.162   6.459  -8.319  1.00  0.00
ATOM   1984  HE2 TYR   124      -7.095   6.451  -8.098  1.00  0.00
ATOM   1985  CD2 TYR   124      -9.004   5.467  -7.770  1.00  0.00
ATOM   1986  HD2 TYR   124      -8.584   4.682  -7.142  1.00  0.00
ATOM   1987  C   TYR   124     -10.369   2.798  -9.337  1.00  0.00
ATOM   1988  O   TYR   124     -10.219   3.223 -10.480  1.00  0.00
ATOM   1989  N   LEU   125      -9.519   1.927  -8.751  1.00  0.00
ATOM   1990  H   LEU   125      -9.758   1.651  -7.810  1.00  0.00
ATOM   1991  CA  LEU   125      -8.263   1.413  -9.336  1.00  0.00
ATOM   1992  HA  LEU   125      -7.603   2.235  -9.609  1.00  0.00
ATOM   1993  CB  LEU   125      -7.545   0.528  -8.283  1.00  0.00
ATOM   1994  HB2 LEU   125      -7.521   1.179  -7.410  1.00  0.00
ATOM   1995  HB3 LEU   125      -8.157  -0.348  -8.067  1.00  0.00
ATOM   1996  CG  LEU   125      -6.106   0.079  -8.633  1.00  0.00
ATOM   1997  HG  LEU   125      -6.147  -0.492  -9.560  1.00  0.00
ATOM   1998  CD1 LEU   125      -5.148   1.267  -8.805  1.00  0.00
ATOM   1999 HD11 LEU   125      -5.106   1.838  -7.877  1.00  0.00
ATOM   2000 HD12 LEU   125      -4.152   0.897  -9.049  1.00  0.00
ATOM   2001 HD13 LEU   125      -5.504   1.908  -9.610  1.00  0.00
ATOM   2002  CD2 LEU   125      -5.570  -0.906  -7.586  1.00  0.00
ATOM   2003 HD21 LEU   125      -6.212  -1.786  -7.552  1.00  0.00
ATOM   2004 HD22 LEU   125      -4.557  -1.206  -7.854  1.00  0.00
ATOM   2005 HD23 LEU   125      -5.559  -0.427  -6.607  1.00  0.00
ATOM   2006  C   LEU   125      -8.541   0.633 -10.651  1.00  0.00
ATOM   2007  O   LEU   125      -7.798   0.820 -11.614  1.00  0.00
ATOM   2008  N   HIE   126      -9.626  -0.164 -10.683  1.00  0.00
ATOM   2009  H   HIE   126     -10.176  -0.184  -9.835  1.00  0.00
ATOM   2010  CA  HIE   126     -10.058  -1.000 -11.814  1.00  0.00
ATOM   2011  HA  HIE   126      -9.201  -1.452 -12.314  1.00  0.00
ATOM   2012  CB  HIE   126     -10.960  -2.129 -11.266  1.00  0.00
ATOM   2013  HB2 HIE   126     -11.715  -1.689 -10.613  1.00  0.00
ATOM   2014  HB3 HIE   126     -11.451  -2.645 -12.091  1.00  0.00
ATOM   2015  CG  HIE   126     -10.249  -3.188 -10.454  1.00  0.00
ATOM   2016  ND1 HIE   126     -10.848  -4.417 -10.176  1.00  0.00
ATOM   2017  CE1 HIE   126      -9.939  -5.088  -9.487  1.00  0.00
ATOM   2018  HE1 HIE   126     -10.234  -6.088  -9.171  1.00  0.00
ATOM   2019  NE2 HIE   126      -8.809  -4.413  -9.301  1.00  0.00
ATOM   2020  HE2 HIE   126      -7.969  -4.714  -8.829  1.00  0.00
ATOM   2021  CD2 HIE   126      -8.989  -3.177  -9.886  1.00  0.00
ATOM   2022  HD2 HIE   126      -8.199  -2.428  -9.833  1.00  0.00
ATOM   2023  C   HIE   126     -10.840  -0.166 -12.864  1.00  0.00
ATOM   2024  O   HIE   126     -10.846  -0.573 -14.027  1.00  0.00
ATOM   2025  N   ALA   127     -11.432   0.988 -12.483  1.00  0.00
ATOM   2026  H   ALA   127     -11.435   1.182 -11.492  1.00  0.00
ATOM   2027  CA  ALA   127     -12.077   1.956 -13.388  1.00  0.00
ATOM   2028  HA  ALA   127     -12.649   1.449 -14.165  1.00  0.00
ATOM   2029  CB  ALA   127     -13.033   2.846 -12.573  1.00  0.00
ATOM   2030  HB1 ALA   127     -12.473   3.367 -11.797  1.00  0.00
ATOM   2031  HB2 ALA   127     -13.503   3.576 -13.233  1.00  0.00
ATOM   2032  HB3 ALA   127     -13.802   2.227 -12.111  1.00  0.00
ATOM   2033  C   ALA   127     -11.005   2.837 -14.091  1.00  0.00
ATOM   2034  O   ALA   127     -11.265   3.283 -15.209  1.00  0.00
ATOM   2035  N   GLN   128      -9.813   3.017 -13.482  1.00  0.00
ATOM   2036  H   GLN   128      -9.769   2.730 -12.515  1.00  0.00
ATOM   2037  CA  GLN   128      -8.608   3.613 -14.091  1.00  0.00
ATOM   2038  HA  GLN   128      -8.884   4.399 -14.795  1.00  0.00
ATOM   2039  CB  GLN   128      -7.729   4.236 -12.969  1.00  0.00
ATOM   2040  HB2 GLN   128      -7.516   3.431 -12.266  1.00  0.00
ATOM   2041  HB3 GLN   128      -6.803   4.554 -13.449  1.00  0.00
ATOM   2042  CG  GLN   128      -8.354   5.432 -12.209  1.00  0.00
ATOM   2043  HG2 GLN   128      -9.268   5.079 -11.732  1.00  0.00
ATOM   2044  HG3 GLN   128      -7.646   5.756 -11.445  1.00  0.00
ATOM   2045  CD  GLN   128      -8.698   6.632 -13.097  1.00  0.00
ATOM   2046  OE1 GLN   128      -7.817   7.235 -13.704  1.00  0.00
ATOM   2047  NE2 GLN   128      -9.980   6.992 -13.173  1.00  0.00
ATOM   2048 HE21 GLN   128     -10.247   7.778 -13.749  1.00  0.00
ATOM   2049 HE22 GLN   128     -10.678   6.476 -12.656  1.00  0.00
ATOM   2050  C   GLN   128      -7.798   2.536 -14.879  1.00  0.00
ATOM   2051  O   GLN   128      -6.797   2.905 -15.494  1.00  0.00
ATOM   2052  N   HIE   129      -8.222   1.252 -14.865  1.00  0.00
ATOM   2053  H   HIE   129      -8.788   1.059 -14.050  1.00  0.00
ATOM   2054  CA  HIE   129      -7.749   0.112 -15.675  1.00  0.00
ATOM   2055  HA  HIE   129      -8.411  -0.733 -15.491  1.00  0.00
ATOM   2056  CB  HIE   129      -7.721   0.398 -17.204  1.00  0.00
ATOM   2057  HB2 HIE   129      -7.165   1.313 -17.408  1.00  0.00
ATOM   2058  HB3 HIE   129      -7.249  -0.437 -17.722  1.00  0.00
ATOM   2059  CG  HIE   129      -9.086   0.575 -17.824  1.00  0.00
ATOM   2060  ND1 HIE   129      -9.892  -0.497 -18.172  1.00  0.00
ATOM   2061  CE1 HIE   129     -11.013   0.005 -18.694  1.00  0.00
ATOM   2062  HE1 HIE   129     -11.753  -0.726 -19.019  1.00  0.00
ATOM   2063  NE2 HIE   129     -11.027   1.332 -18.725  1.00  0.00
ATOM   2064  HE2 HIE   129     -11.730   1.976 -19.057  1.00  0.00
ATOM   2065  CD2 HIE   129      -9.798   1.701 -18.174  1.00  0.00
ATOM   2066  HD2 HIE   129      -9.538   2.755 -18.079  1.00  0.00
ATOM   2067  C   HIE   129      -6.480  -0.568 -15.096  1.00  0.00
ATOM   2068  O   HIE   129      -5.847  -1.339 -15.819  1.00  0.00
ATOM   2069  N   TYR   130      -6.133  -0.317 -13.819  1.00  0.00
ATOM   2070  H   TYR   130      -6.718   0.328 -13.307  1.00  0.00
ATOM   2071  CA  TYR   130      -4.994  -0.930 -13.121  1.00  0.00
ATOM   2072  HA  TYR   130      -4.251  -1.276 -13.840  1.00  0.00
ATOM   2073  CB  TYR   130      -4.333   0.117 -12.193  1.00  0.00
ATOM   2074  HB2 TYR   130      -5.102   0.437 -11.490  1.00  0.00
ATOM   2075  HB3 TYR   130      -3.543  -0.404 -11.653  1.00  0.00
ATOM   2076  CG  TYR   130      -3.748   1.336 -12.894  1.00  0.00
ATOM   2077  CD1 TYR   130      -2.566   1.213 -13.662  1.00  0.00
ATOM   2078  HD1 TYR   130      -2.065   0.248 -13.735  1.00  0.00
ATOM   2079  CE1 TYR   130      -2.035   2.337 -14.335  1.00  0.00
ATOM   2080  HE1 TYR   130      -1.134   2.233 -14.938  1.00  0.00
ATOM   2081  CZ  TYR   130      -2.667   3.595 -14.221  1.00  0.00
ATOM   2082  OH  TYR   130      -2.150   4.680 -14.865  1.00  0.00
ATOM   2083  HH  TYR   130      -1.357   4.476 -15.366  1.00  0.00
ATOM   2084  CE2 TYR   130      -3.839   3.726 -13.443  1.00  0.00
ATOM   2085  HE2 TYR   130      -4.326   4.697 -13.350  1.00  0.00
ATOM   2086  CD2 TYR   130      -4.381   2.599 -12.784  1.00  0.00
ATOM   2087  HD2 TYR   130      -5.289   2.698 -12.190  1.00  0.00
ATOM   2088  C   TYR   130      -5.525  -2.105 -12.260  1.00  0.00
ATOM   2089  O   TYR   130      -6.620  -2.037 -11.703  1.00  0.00
ATOM   2090  N   ILE   131      -4.666  -3.126 -12.103  1.00  0.00
ATOM   2091  H   ILE   131      -3.888  -3.128 -12.747  1.00  0.00
ATOM   2092  CA  ILE   131      -4.734  -4.192 -11.085  1.00  0.00
ATOM   2093  HA  ILE   131      -5.681  -4.214 -10.546  1.00  0.00
ATOM   2094  CB  ILE   131      -4.458  -5.603 -11.712  1.00  0.00
ATOM   2095  HB  ILE   131      -4.172  -6.304 -10.928  1.00  0.00
ATOM   2096  CG2 ILE   131      -5.740  -6.107 -12.411  1.00  0.00
ATOM   2097 HG21 ILE   131      -6.025  -5.406 -13.196  1.00  0.00
ATOM   2098 HG22 ILE   131      -5.553  -7.087 -12.849  1.00  0.00
ATOM   2099 HG23 ILE   131      -6.546  -6.182 -11.681  1.00  0.00
ATOM   2100  CG1 ILE   131      -3.221  -5.654 -12.662  1.00  0.00
ATOM   2101 HG12 ILE   131      -3.444  -4.979 -13.488  1.00  0.00
ATOM   2102 HG13 ILE   131      -2.381  -5.262 -12.088  1.00  0.00
ATOM   2103  CD1 ILE   131      -2.859  -7.038 -13.216  1.00  0.00
ATOM   2104 HD11 ILE   131      -3.698  -7.431 -13.790  1.00  0.00
ATOM   2105 HD12 ILE   131      -1.985  -6.953 -13.862  1.00  0.00
ATOM   2106 HD13 ILE   131      -2.635  -7.714 -12.391  1.00  0.00
ATOM   2107  C   ILE   131      -3.614  -3.875 -10.050  1.00  0.00
ATOM   2108  O   ILE   131      -2.581  -3.299 -10.405  1.00  0.00
ATOM   2109  N   HIE   132      -3.837  -4.263  -8.777  1.00  0.00
ATOM   2110  H   HIE   132      -4.689  -4.775  -8.593  1.00  0.00
ATOM   2111  CA  HIE   132      -2.945  -3.958  -7.642  1.00  0.00
ATOM   2112  HA  HIE   132      -2.442  -3.006  -7.810  1.00  0.00
ATOM   2113  CB  HIE   132      -3.760  -3.862  -6.328  1.00  0.00
ATOM   2114  HB2 HIE   132      -4.632  -3.233  -6.507  1.00  0.00
ATOM   2115  HB3 HIE   132      -4.085  -4.846  -5.989  1.00  0.00
ATOM   2116  CG  HIE   132      -3.005  -3.236  -5.177  1.00  0.00
ATOM   2117  ND1 HIE   132      -2.141  -3.969  -4.361  1.00  0.00
ATOM   2118  CE1 HIE   132      -1.648  -3.091  -3.499  1.00  0.00
ATOM   2119  HE1 HIE   132      -0.949  -3.485  -2.760  1.00  0.00
ATOM   2120  NE2 HIE   132      -2.106  -1.858  -3.697  1.00  0.00
ATOM   2121  HE2 HIE   132      -1.872  -1.018  -3.188  1.00  0.00
ATOM   2122  CD2 HIE   132      -2.992  -1.921  -4.759  1.00  0.00
ATOM   2123  HD2 HIE   132      -3.510  -1.022  -5.093  1.00  0.00
ATOM   2124  C   HIE   132      -1.858  -5.057  -7.527  1.00  0.00
ATOM   2125  O   HIE   132      -0.686  -4.696  -7.447  1.00  0.00
ATOM   2126  N   ARG   133      -2.241  -6.351  -7.493  1.00  0.00
ATOM   2127  H   ARG   133      -3.235  -6.481  -7.362  1.00  0.00
ATOM   2128  CA  ARG   133      -1.363  -7.545  -7.438  1.00  0.00
ATOM   2129  HA  ARG   133      -1.983  -8.440  -7.494  1.00  0.00
ATOM   2130  CB  ARG   133      -0.329  -7.581  -8.604  1.00  0.00
ATOM   2131  HB2 ARG   133       0.236  -6.650  -8.556  1.00  0.00
ATOM   2132  HB3 ARG   133       0.338  -8.421  -8.411  1.00  0.00
ATOM   2133  CG  ARG   133      -0.952  -7.732 -10.007  1.00  0.00
ATOM   2134  HG2 ARG   133      -1.605  -8.604  -9.970  1.00  0.00
ATOM   2135  HG3 ARG   133      -1.552  -6.838 -10.183  1.00  0.00
ATOM   2136  CD  ARG   133       0.066  -7.900 -11.154  1.00  0.00
ATOM   2137  HD2 ARG   133      -0.471  -8.131 -12.074  1.00  0.00
ATOM   2138  HD3 ARG   133       0.615  -6.967 -11.280  1.00  0.00
ATOM   2139  NE  ARG   133       1.029  -8.982 -10.884  1.00  0.00
ATOM   2140  HE  ARG   133       0.596  -9.891 -10.803  1.00  0.00
ATOM   2141  CZ  ARG   133       2.361  -8.894 -10.747  1.00  0.00
ATOM   2142  NH1 ARG   133       3.029  -7.749 -10.909  1.00  0.00
ATOM   2143 HH11 ARG   133       2.528  -6.905 -11.145  1.00  0.00
ATOM   2144 HH12 ARG   133       4.032  -7.733 -10.795  1.00  0.00
ATOM   2145  NH2 ARG   133       3.048  -9.991 -10.430  1.00  0.00
ATOM   2146 HH21 ARG   133       2.562 -10.867 -10.298  1.00  0.00
ATOM   2147 HH22 ARG   133       4.050  -9.942 -10.323  1.00  0.00
ATOM   2148  C   ARG   133      -0.706  -7.756  -6.037  1.00  0.00
ATOM   2149  O   ARG   133       0.183  -8.604  -5.940  1.00  0.00
ATOM   2150  N   ASP   134      -1.107  -7.005  -4.991  1.00  0.00
ATOM   2151  H   ASP   134      -1.807  -6.304  -5.189  1.00  0.00
ATOM   2152  CA  ASP   134      -0.481  -7.009  -3.659  1.00  0.00
ATOM   2153  HA  ASP   134      -0.271  -8.036  -3.364  1.00  0.00
ATOM   2154  CB  ASP   134       0.854  -6.204  -3.649  1.00  0.00
ATOM   2155  HB2 ASP   134       1.415  -6.481  -4.541  1.00  0.00
ATOM   2156  HB3 ASP   134       0.544  -5.162  -3.723  1.00  0.00
ATOM   2157  CG  ASP   134       1.742  -6.385  -2.411  1.00  0.00
ATOM   2158  OD1 ASP   134       1.931  -7.543  -1.976  1.00  0.00
ATOM   2159  OD2 ASP   134       2.262  -5.356  -1.930  1.00  0.00
ATOM   2160  C   ASP   134      -1.517  -6.576  -2.587  1.00  0.00
ATOM   2161  O   ASP   134      -1.146  -5.857  -1.662  1.00  0.00
ATOM   2162  N   LEU   135      -2.803  -6.974  -2.692  1.00  0.00
ATOM   2163  H   LEU   135      -3.076  -7.550  -3.475  1.00  0.00
ATOM   2164  CA  LEU   135      -3.844  -6.556  -1.738  1.00  0.00
ATOM   2165  HA  LEU   135      -3.641  -5.548  -1.377  1.00  0.00
ATOM   2166  CB  LEU   135      -5.225  -6.564  -2.435  1.00  0.00
ATOM   2167  HB2 LEU   135      -5.040  -6.000  -3.350  1.00  0.00
ATOM   2168  HB3 LEU   135      -5.508  -7.585  -2.689  1.00  0.00
ATOM   2169  CG  LEU   135      -6.373  -5.893  -1.639  1.00  0.00
ATOM   2170  HG  LEU   135      -6.535  -6.484  -0.738  1.00  0.00
ATOM   2171  CD1 LEU   135      -6.080  -4.429  -1.248  1.00  0.00
ATOM   2172 HD11 LEU   135      -5.919  -3.837  -2.149  1.00  0.00
ATOM   2173 HD12 LEU   135      -6.927  -4.024  -0.693  1.00  0.00
ATOM   2174 HD13 LEU   135      -5.187  -4.391  -0.624  1.00  0.00
ATOM   2175  CD2 LEU   135      -7.686  -5.988  -2.429  1.00  0.00
ATOM   2176 HD21 LEU   135      -7.934  -7.036  -2.599  1.00  0.00
ATOM   2177 HD22 LEU   135      -8.487  -5.514  -1.862  1.00  0.00
ATOM   2178 HD23 LEU   135      -7.571  -5.481  -3.387  1.00  0.00
ATOM   2179  C   LEU   135      -3.763  -7.541  -0.542  1.00  0.00
ATOM   2180  O   LEU   135      -4.040  -8.733  -0.683  1.00  0.00
ATOM   2181  N   ALA   136      -3.360  -6.985   0.613  1.00  0.00
ATOM   2182  H   ALA   136      -3.151  -6.000   0.544  1.00  0.00
ATOM   2183  CA  ALA   136      -3.132  -7.656   1.901  1.00  0.00
ATOM   2184  HA  ALA   136      -3.935  -8.355   2.137  1.00  0.00
ATOM   2185  CB  ALA   136      -1.799  -8.429   1.875  1.00  0.00
ATOM   2186  HB1 ALA   136      -0.984  -7.741   1.649  1.00  0.00
ATOM   2187  HB2 ALA   136      -1.626  -8.889   2.848  1.00  0.00
ATOM   2188  HB3 ALA   136      -1.842  -9.203   1.110  1.00  0.00
ATOM   2189  C   ALA   136      -3.186  -6.560   2.994  1.00  0.00
ATOM   2190  O   ALA   136      -2.935  -5.384   2.713  1.00  0.00
ATOM   2191  N   ALA   137      -3.453  -6.970   4.253  1.00  0.00
ATOM   2192  H   ALA   137      -3.650  -7.954   4.369  1.00  0.00
ATOM   2193  CA  ALA   137      -3.544  -6.089   5.442  1.00  0.00
ATOM   2194  HA  ALA   137      -4.232  -5.277   5.211  1.00  0.00
ATOM   2195  CB  ALA   137      -4.113  -6.893   6.623  1.00  0.00
ATOM   2196  HB1 ALA   137      -3.431  -7.705   6.872  1.00  0.00
ATOM   2197  HB2 ALA   137      -4.229  -6.238   7.486  1.00  0.00
ATOM   2198  HB3 ALA   137      -5.083  -7.306   6.347  1.00  0.00
ATOM   2199  C   ALA   137      -2.177  -5.446   5.828  1.00  0.00
ATOM   2200  O   ALA   137      -2.175  -4.451   6.553  1.00  0.00
ATOM   2201  N   ARG   138      -1.059  -5.977   5.290  1.00  0.00
ATOM   2202  H   ARG   138      -1.237  -6.863   4.839  1.00  0.00
ATOM   2203  CA  ARG   138       0.319  -5.447   5.274  1.00  0.00
ATOM   2204  HA  ARG   138       0.725  -5.333   6.279  1.00  0.00
ATOM   2205  CB  ARG   138       1.172  -6.495   4.512  1.00  0.00
ATOM   2206  HB2 ARG   138       1.033  -7.422   5.068  1.00  0.00
ATOM   2207  HB3 ARG   138       0.695  -6.583   3.536  1.00  0.00
ATOM   2208  CG  ARG   138       2.685  -6.230   4.324  1.00  0.00
ATOM   2209  HG2 ARG   138       2.800  -5.173   4.086  1.00  0.00
ATOM   2210  HG3 ARG   138       3.171  -6.442   5.278  1.00  0.00
ATOM   2211  CD  ARG   138       3.339  -7.082   3.212  1.00  0.00
ATOM   2212  HD2 ARG   138       3.098  -6.637   2.246  1.00  0.00
ATOM   2213  HD3 ARG   138       4.419  -7.072   3.355  1.00  0.00
ATOM   2214  NE  ARG   138       2.874  -8.484   3.216  1.00  0.00
ATOM   2215  HE  ARG   138       3.029  -8.963   4.092  1.00  0.00
ATOM   2216  CZ  ARG   138       2.298  -9.162   2.209  1.00  0.00
ATOM   2217  NH1 ARG   138       1.822 -10.379   2.459  1.00  0.00
ATOM   2218 HH11 ARG   138       1.901 -10.768   3.388  1.00  0.00
ATOM   2219 HH12 ARG   138       1.384 -10.909   1.718  1.00  0.00
ATOM   2220  NH2 ARG   138       2.193  -8.670   0.970  1.00  0.00
ATOM   2221 HH21 ARG   138       2.556  -7.751   0.762  1.00  0.00
ATOM   2222 HH22 ARG   138       1.751  -9.220   0.248  1.00  0.00
ATOM   2223  C   ARG   138       0.387  -4.077   4.545  1.00  0.00
ATOM   2224  O   ARG   138       1.215  -3.244   4.914  1.00  0.00
ATOM   2225  N   ASN   139      -0.457  -3.893   3.515  1.00  0.00
ATOM   2226  H   ASN   139      -1.180  -4.593   3.419  1.00  0.00
ATOM   2227  CA  ASN   139      -0.375  -2.831   2.501  1.00  0.00
ATOM   2228  HA  ASN   139       0.493  -2.200   2.686  1.00  0.00
ATOM   2229  CB  ASN   139      -0.235  -3.468   1.084  1.00  0.00
ATOM   2230  HB2 ASN   139      -1.200  -3.885   0.794  1.00  0.00
ATOM   2231  HB3 ASN   139       0.032  -2.663   0.399  1.00  0.00
ATOM   2232  CG  ASN   139       0.829  -4.573   0.982  1.00  0.00
ATOM   2233  OD1 ASN   139       2.015  -4.326   1.167  1.00  0.00
ATOM   2234  ND2 ASN   139       0.415  -5.806   0.706  1.00  0.00
ATOM   2235 HD21 ASN   139       1.088  -6.556   0.631  1.00  0.00
ATOM   2236 HD22 ASN   139      -0.569  -5.987   0.573  1.00  0.00
ATOM   2237  C   ASN   139      -1.614  -1.902   2.598  1.00  0.00
ATOM   2238  O   ASN   139      -1.628  -0.901   1.884  1.00  0.00
ATOM   2239  N   VAL   140      -2.612  -2.196   3.460  1.00  0.00
ATOM   2240  H   VAL   140      -2.554  -3.085   3.936  1.00  0.00
ATOM   2241  CA  VAL   140      -3.739  -1.307   3.780  1.00  0.00
ATOM   2242  HA  VAL   140      -3.903  -0.580   2.985  1.00  0.00
ATOM   2243  CB  VAL   140      -5.069  -2.090   4.023  1.00  0.00
ATOM   2244  HB  VAL   140      -4.881  -2.835   4.796  1.00  0.00
ATOM   2245  CG1 VAL   140      -6.229  -1.170   4.466  1.00  0.00
ATOM   2246 HG11 VAL   140      -6.417  -0.425   3.693  1.00  0.00
ATOM   2247 HG12 VAL   140      -7.127  -1.767   4.620  1.00  0.00
ATOM   2248 HG13 VAL   140      -5.961  -0.670   5.396  1.00  0.00
ATOM   2249  CG2 VAL   140      -5.501  -2.875   2.767  1.00  0.00
ATOM   2250 HG21 VAL   140      -4.724  -3.590   2.499  1.00  0.00
ATOM   2251 HG22 VAL   140      -6.430  -3.408   2.972  1.00  0.00
ATOM   2252 HG23 VAL   140      -5.656  -2.182   1.941  1.00  0.00
ATOM   2253  C   VAL   140      -3.324  -0.603   5.100  1.00  0.00
ATOM   2254  O   VAL   140      -3.090  -1.262   6.116  1.00  0.00
ATOM   2255  N   LEU   141      -3.259   0.735   5.026  1.00  0.00
ATOM   2256  H   LEU   141      -3.589   1.112   4.149  1.00  0.00
ATOM   2257  CA  LEU   141      -2.809   1.672   6.060  1.00  0.00
ATOM   2258  HA  LEU   141      -2.222   1.158   6.822  1.00  0.00
ATOM   2259  CB  LEU   141      -1.915   2.745   5.386  1.00  0.00
ATOM   2260  HB2 LEU   141      -2.596   3.193   4.663  1.00  0.00
ATOM   2261  HB3 LEU   141      -1.618   3.496   6.118  1.00  0.00
ATOM   2262  CG  LEU   141      -0.657   2.216   4.651  1.00  0.00
ATOM   2263  HG  LEU   141      -0.956   1.432   3.956  1.00  0.00
ATOM   2264  CD1 LEU   141       0.030   3.350   3.879  1.00  0.00
ATOM   2265 HD11 LEU   141       0.330   4.134   4.574  1.00  0.00
ATOM   2266 HD12 LEU   141       0.912   2.960   3.368  1.00  0.00
ATOM   2267 HD13 LEU   141      -0.662   3.761   3.144  1.00  0.00
ATOM   2268  CD2 LEU   141       0.335   1.508   5.591  1.00  0.00
ATOM   2269 HD21 LEU   141      -0.155   0.656   6.063  1.00  0.00
ATOM   2270 HD22 LEU   141       1.194   1.160   5.018  1.00  0.00
ATOM   2271 HD23 LEU   141       0.669   2.206   6.359  1.00  0.00
ATOM   2272  C   LEU   141      -4.076   2.336   6.650  1.00  0.00
ATOM   2273  O   LEU   141      -4.980   2.728   5.914  1.00  0.00
ATOM   2274  N   LEU   142      -4.084   2.506   7.982  1.00  0.00
ATOM   2275  H   LEU   142      -3.261   2.168   8.462  1.00  0.00
ATOM   2276  CA  LEU   142      -5.136   3.154   8.775  1.00  0.00
ATOM   2277  HA  LEU   142      -6.100   3.114   8.266  1.00  0.00
ATOM   2278  CB  LEU   142      -5.249   2.374  10.112  1.00  0.00
ATOM   2279  HB2 LEU   142      -5.373   1.337   9.801  1.00  0.00
ATOM   2280  HB3 LEU   142      -4.315   2.479  10.665  1.00  0.00
ATOM   2281  CG  LEU   142      -6.432   2.785  11.018  1.00  0.00
ATOM   2282  HG  LEU   142      -6.391   3.866  11.153  1.00  0.00
ATOM   2283  CD1 LEU   142      -7.793   2.395  10.423  1.00  0.00
ATOM   2284 HD11 LEU   142      -7.834   1.315  10.288  1.00  0.00
ATOM   2285 HD12 LEU   142      -8.589   2.707  11.099  1.00  0.00
ATOM   2286 HD13 LEU   142      -7.923   2.886   9.459  1.00  0.00
ATOM   2287  CD2 LEU   142      -6.285   2.178  12.416  1.00  0.00
ATOM   2288 HD21 LEU   142      -5.359   2.529  12.870  1.00  0.00
ATOM   2289 HD22 LEU   142      -7.129   2.481  13.035  1.00  0.00
ATOM   2290 HD23 LEU   142      -6.264   1.091  12.340  1.00  0.00
ATOM   2291  C   LEU   142      -4.641   4.600   9.024  1.00  0.00
ATOM   2292  O   LEU   142      -3.559   4.797   9.580  1.00  0.00
ATOM   2293  N   ASP   143      -5.471   5.586   8.636  1.00  0.00
ATOM   2294  H   ASP   143      -6.315   5.300   8.161  1.00  0.00
ATOM   2295  CA  ASP   143      -5.227   7.030   8.817  1.00  0.00
ATOM   2296  HA  ASP   143      -4.156   7.228   8.779  1.00  0.00
ATOM   2297  CB  ASP   143      -5.923   7.850   7.695  1.00  0.00
ATOM   2298  HB2 ASP   143      -5.642   7.410   6.739  1.00  0.00
ATOM   2299  HB3 ASP   143      -6.997   7.733   7.846  1.00  0.00
ATOM   2300  CG  ASP   143      -5.566   9.343   7.697  1.00  0.00
ATOM   2301  OD1 ASP   143      -6.342  10.118   8.300  1.00  0.00
ATOM   2302  OD2 ASP   143      -4.515   9.674   7.106  1.00  0.00
ATOM   2303  C   ASP   143      -5.764   7.428  10.219  1.00  0.00
ATOM   2304  O   ASP   143      -5.020   8.005  11.012  1.00  0.00
ATOM   2305  N   ASN   144      -7.035   7.083  10.489  1.00  0.00
ATOM   2306  H   ASN   144      -7.560   6.781   9.681  1.00  0.00
ATOM   2307  CA  ASN   144      -7.750   7.259  11.758  1.00  0.00
ATOM   2308  HA  ASN   144      -7.048   7.141  12.583  1.00  0.00
ATOM   2309  CB  ASN   144      -8.409   8.666  11.864  1.00  0.00
ATOM   2310  HB2 ASN   144      -8.884   8.729  12.842  1.00  0.00
ATOM   2311  HB3 ASN   144      -7.606   9.400  11.802  1.00  0.00
ATOM   2312  CG  ASN   144      -9.456   8.992  10.786  1.00  0.00
ATOM   2313  OD1 ASN   144     -10.578   8.491  10.831  1.00  0.00
ATOM   2314  ND2 ASN   144      -9.098   9.836   9.817  1.00  0.00
ATOM   2315 HD21 ASN   144      -9.758  10.075   9.091  1.00  0.00
ATOM   2316 HD22 ASN   144      -8.169  10.231   9.813  1.00  0.00
ATOM   2317  C   ASN   144      -8.697   6.041  11.916  1.00  0.00
ATOM   2318  O   ASN   144      -8.811   5.199  11.023  1.00  0.00
ATOM   2319  N   ASP   145      -9.376   5.971  13.074  1.00  0.00
ATOM   2320  H   ASP   145      -9.101   6.669  13.751  1.00  0.00
ATOM   2321  CA  ASP   145     -10.302   4.904  13.505  1.00  0.00
ATOM   2322  HA  ASP   145      -9.801   3.938  13.447  1.00  0.00
ATOM   2323  CB  ASP   145     -10.769   5.135  14.973  1.00  0.00
ATOM   2324  HB2 ASP   145     -11.265   4.203  15.243  1.00  0.00
ATOM   2325  HB3 ASP   145      -9.859   5.247  15.564  1.00  0.00
ATOM   2326  CG  ASP   145     -11.713   6.320  15.258  1.00  0.00
ATOM   2327  OD1 ASP   145     -11.856   7.199  14.379  1.00  0.00
ATOM   2328  OD2 ASP   145     -12.262   6.333  16.380  1.00  0.00
ATOM   2329  C   ASP   145     -11.481   4.645  12.510  1.00  0.00
ATOM   2330  O   ASP   145     -12.080   3.576  12.608  1.00  0.00
ATOM   2331  N   ARG   146     -11.789   5.570  11.578  1.00  0.00
ATOM   2332  H   ARG   146     -11.264   6.432  11.618  1.00  0.00
ATOM   2333  CA  ARG   146     -12.903   5.476  10.617  1.00  0.00
ATOM   2334  HA  ARG   146     -13.245   4.444  10.536  1.00  0.00
ATOM   2335  CB  ARG   146     -14.089   6.358  11.106  1.00  0.00
ATOM   2336  HB2 ARG   146     -13.688   7.365  11.221  1.00  0.00
ATOM   2337  HB3 ARG   146     -14.822   6.349  10.299  1.00  0.00
ATOM   2338  CG  ARG   146     -14.769   5.920  12.425  1.00  0.00
ATOM   2339  HG2 ARG   146     -14.000   5.923  13.197  1.00  0.00
ATOM   2340  HG3 ARG   146     -15.522   6.672  12.661  1.00  0.00
ATOM   2341  CD  ARG   146     -15.431   4.533  12.366  1.00  0.00
ATOM   2342  HD2 ARG   146     -16.145   4.517  11.542  1.00  0.00
ATOM   2343  HD3 ARG   146     -14.661   3.781  12.192  1.00  0.00
ATOM   2344  NE  ARG   146     -16.140   4.202  13.611  1.00  0.00
ATOM   2345  HE  ARG   146     -15.559   3.799  14.332  1.00  0.00
ATOM   2346  CZ  ARG   146     -17.444   4.387  13.870  1.00  0.00
ATOM   2347  NH1 ARG   146     -18.285   4.938  12.987  1.00  0.00
ATOM   2348 HH11 ARG   146     -17.943   5.231  12.084  1.00  0.00
ATOM   2349 HH12 ARG   146     -19.258   5.057  13.228  1.00  0.00
ATOM   2350  NH2 ARG   146     -17.925   4.001  15.052  1.00  0.00
ATOM   2351 HH21 ARG   146     -17.308   3.578  15.731  1.00  0.00
ATOM   2352 HH22 ARG   146     -18.903   4.134  15.263  1.00  0.00
ATOM   2353  C   ARG   146     -12.413   5.809   9.175  1.00  0.00
ATOM   2354  O   ARG   146     -13.265   6.144   8.349  1.00  0.00
ATOM   2355  N   LEU   147     -11.101   5.706   8.859  1.00  0.00
ATOM   2356  H   LEU   147     -10.463   5.491   9.612  1.00  0.00
ATOM   2357  CA  LEU   147     -10.538   5.997   7.525  1.00  0.00
ATOM   2358  HA  LEU   147     -11.272   5.755   6.756  1.00  0.00
ATOM   2359  CB  LEU   147     -10.166   7.496   7.401  1.00  0.00
ATOM   2360  HB2 LEU   147     -11.123   7.987   7.574  1.00  0.00
ATOM   2361  HB3 LEU   147      -9.471   7.764   8.196  1.00  0.00
ATOM   2362  CG  LEU   147      -9.590   7.955   6.033  1.00  0.00
ATOM   2363  HG  LEU   147      -8.639   7.441   5.888  1.00  0.00
ATOM   2364  CD1 LEU   147     -10.523   7.652   4.848  1.00  0.00
ATOM   2365 HD11 LEU   147     -11.473   8.166   4.993  1.00  0.00
ATOM   2366 HD12 LEU   147     -10.060   7.998   3.923  1.00  0.00
ATOM   2367 HD13 LEU   147     -10.697   6.578   4.787  1.00  0.00
ATOM   2368  CD2 LEU   147      -9.232   9.450   6.069  1.00  0.00
ATOM   2369 HD21 LEU   147      -8.485   9.627   6.843  1.00  0.00
ATOM   2370 HD22 LEU   147      -8.831   9.751   5.101  1.00  0.00
ATOM   2371 HD23 LEU   147     -10.126  10.033   6.287  1.00  0.00
ATOM   2372  C   LEU   147      -9.355   5.035   7.291  1.00  0.00
ATOM   2373  O   LEU   147      -8.421   4.991   8.093  1.00  0.00
ATOM   2374  N   VAL   148      -9.389   4.360   6.128  1.00  0.00
ATOM   2375  H   VAL   148     -10.228   4.501   5.585  1.00  0.00
ATOM   2376  CA  VAL   148      -8.396   3.397   5.635  1.00  0.00
ATOM   2377  HA  VAL   148      -7.416   3.412   6.112  1.00  0.00
ATOM   2378  CB  VAL   148      -8.967   1.931   5.707  1.00  0.00
ATOM   2379  HB  VAL   148      -9.932   2.029   6.204  1.00  0.00
ATOM   2380  CG1 VAL   148      -9.147   1.148   4.385  1.00  0.00
ATOM   2381 HG11 VAL   148      -8.182   1.047   3.887  1.00  0.00
ATOM   2382 HG12 VAL   148      -9.549   0.157   4.601  1.00  0.00
ATOM   2383 HG13 VAL   148      -9.837   1.685   3.735  1.00  0.00
ATOM   2384  CG2 VAL   148      -8.178   1.096   6.728  1.00  0.00
ATOM   2385 HG21 VAL   148      -8.258   1.556   7.713  1.00  0.00
ATOM   2386 HG22 VAL   148      -8.585   0.086   6.766  1.00  0.00
ATOM   2387 HG23 VAL   148      -7.130   1.054   6.432  1.00  0.00
ATOM   2388  C   VAL   148      -7.987   3.843   4.201  1.00  0.00
ATOM   2389  O   VAL   148      -8.789   4.423   3.467  1.00  0.00
ATOM   2390  N   LYS   149      -6.726   3.536   3.841  1.00  0.00
ATOM   2391  H   LYS   149      -6.218   3.003   4.534  1.00  0.00
ATOM   2392  CA  LYS   149      -6.027   3.915   2.603  1.00  0.00
ATOM   2393  HA  LYS   149      -6.748   4.192   1.834  1.00  0.00
ATOM   2394  CB  LYS   149      -5.103   5.128   2.873  1.00  0.00
ATOM   2395  HB2 LYS   149      -4.578   4.926   3.807  1.00  0.00
ATOM   2396  HB3 LYS   149      -4.384   5.169   2.055  1.00  0.00
ATOM   2397  CG  LYS   149      -5.838   6.477   2.980  1.00  0.00
ATOM   2398  HG2 LYS   149      -6.163   6.767   1.981  1.00  0.00
ATOM   2399  HG3 LYS   149      -6.709   6.340   3.619  1.00  0.00
ATOM   2400  CD  LYS   149      -4.940   7.583   3.567  1.00  0.00
ATOM   2401  HD2 LYS   149      -4.669   7.277   4.578  1.00  0.00
ATOM   2402  HD3 LYS   149      -4.042   7.631   2.950  1.00  0.00
ATOM   2403  CE  LYS   149      -5.605   8.967   3.613  1.00  0.00
ATOM   2404  HE2 LYS   149      -6.586   8.863   4.075  1.00  0.00
ATOM   2405  HE3 LYS   149      -4.985   9.626   4.220  1.00  0.00
ATOM   2406  NZ  LYS   149      -5.755   9.541   2.264  1.00  0.00
ATOM   2407  HZ1 LYS   149      -6.330   8.930   1.701  1.00  0.00
ATOM   2408  HZ2 LYS   149      -6.195  10.447   2.331  1.00  0.00
ATOM   2409  HZ3 LYS   149      -4.846   9.638   1.836  1.00  0.00
ATOM   2410  C   LYS   149      -5.230   2.680   2.126  1.00  0.00
ATOM   2411  O   LYS   149      -4.600   2.004   2.936  1.00  0.00
ATOM   2412  N   ILE   150      -5.198   2.451   0.802  1.00  0.00
ATOM   2413  H   ILE   150      -5.711   3.102   0.223  1.00  0.00
ATOM   2414  CA  ILE   150      -4.432   1.378   0.139  1.00  0.00
ATOM   2415  HA  ILE   150      -4.256   0.517   0.784  1.00  0.00
ATOM   2416  CB  ILE   150      -5.156   0.909  -1.171  1.00  0.00
ATOM   2417  HB  ILE   150      -5.337   1.797  -1.775  1.00  0.00
ATOM   2418  CG2 ILE   150      -4.351  -0.124  -2.000  1.00  0.00
ATOM   2419 HG21 ILE   150      -4.170  -1.013  -1.396  1.00  0.00
ATOM   2420 HG22 ILE   150      -4.919  -0.398  -2.889  1.00  0.00
ATOM   2421 HG23 ILE   150      -3.398   0.312  -2.298  1.00  0.00
ATOM   2422  CG1 ILE   150      -6.579   0.355  -0.876  1.00  0.00
ATOM   2423 HG12 ILE   150      -6.462  -0.665  -0.510  1.00  0.00
ATOM   2424 HG13 ILE   150      -7.013   0.975  -0.092  1.00  0.00
ATOM   2425  CD1 ILE   150      -7.505   0.356  -2.100  1.00  0.00
ATOM   2426 HD11 ILE   150      -7.072  -0.264  -2.885  1.00  0.00
ATOM   2427 HD12 ILE   150      -8.480  -0.043  -1.819  1.00  0.00
ATOM   2428 HD13 ILE   150      -7.624   1.375  -2.467  1.00  0.00
ATOM   2429  C   ILE   150      -3.066   2.003  -0.267  1.00  0.00
ATOM   2430  O   ILE   150      -3.031   3.080  -0.867  1.00  0.00
ATOM   2431  N   GLY   151      -1.974   1.277   0.026  1.00  0.00
ATOM   2432  H   GLY   151      -2.138   0.423   0.541  1.00  0.00
ATOM   2433  CA  GLY   151      -0.592   1.618  -0.334  1.00  0.00
ATOM   2434  HA2 GLY   151      -0.606   2.440  -1.049  1.00  0.00
ATOM   2435  HA3 GLY   151      -0.059   1.928   0.565  1.00  0.00
ATOM   2436  C   GLY   151       0.143   0.418  -0.963  1.00  0.00
ATOM   2437  O   GLY   151      -0.390  -0.688  -1.064  1.00  0.00
ATOM   2438  N   ASP   152       1.389   0.679  -1.408  1.00  0.00
ATOM   2439  H   ASP   152       1.578   1.672  -1.432  1.00  0.00
ATOM   2440  CA  ASP   152       2.370  -0.235  -2.027  1.00  0.00
ATOM   2441  HA  ASP   152       3.220   0.372  -2.339  1.00  0.00
ATOM   2442  CB  ASP   152       2.890  -1.391  -1.121  1.00  0.00
ATOM   2443  HB2 ASP   152       2.965  -0.969  -0.119  1.00  0.00
ATOM   2444  HB3 ASP   152       2.135  -2.178  -1.128  1.00  0.00
ATOM   2445  CG  ASP   152       4.255  -1.986  -1.532  1.00  0.00
ATOM   2446  OD1 ASP   152       4.932  -2.525  -0.631  1.00  0.00
ATOM   2447  OD2 ASP   152       4.632  -1.885  -2.722  1.00  0.00
ATOM   2448  C   ASP   152       1.831  -0.689  -3.405  1.00  0.00
ATOM   2449  O   ASP   152       1.200  -1.742  -3.500  1.00  0.00
ATOM   2450  N   PHE   153       2.103   0.124  -4.439  1.00  0.00
ATOM   2451  H   PHE   153       2.541   1.004  -4.204  1.00  0.00
ATOM   2452  CA  PHE   153       1.741  -0.120  -5.843  1.00  0.00
ATOM   2453  HA  PHE   153       1.006  -0.922  -5.919  1.00  0.00
ATOM   2454  CB  PHE   153       1.120   1.181  -6.423  1.00  0.00
ATOM   2455  HB2 PHE   153       1.751   2.050  -6.233  1.00  0.00
ATOM   2456  HB3 PHE   153       0.986   1.058  -7.498  1.00  0.00
ATOM   2457  CG  PHE   153      -0.255   1.507  -5.847  1.00  0.00
ATOM   2458  CD1 PHE   153      -1.433   1.138  -6.545  1.00  0.00
ATOM   2459  HD1 PHE   153      -1.362   0.646  -7.515  1.00  0.00
ATOM   2460  CE1 PHE   153      -2.683   1.406  -5.989  1.00  0.00
ATOM   2461  HE1 PHE   153      -3.583   1.118  -6.531  1.00  0.00
ATOM   2462  CZ  PHE   153      -2.787   2.036  -4.751  1.00  0.00
ATOM   2463  HZ  PHE   153      -3.770   2.240  -4.326  1.00  0.00
ATOM   2464  CE2 PHE   153      -1.637   2.408  -4.055  1.00  0.00
ATOM   2465  HE2 PHE   153      -1.727   2.904  -3.090  1.00  0.00
ATOM   2466  CD2 PHE   153      -0.377   2.148  -4.589  1.00  0.00
ATOM   2467  HD2 PHE   153       0.518   2.436  -4.039  1.00  0.00
ATOM   2468  C   PHE   153       3.007  -0.614  -6.601  1.00  0.00
ATOM   2469  O   PHE   153       3.155  -0.310  -7.785  1.00  0.00
ATOM   2470  N   GLY   154       3.888  -1.389  -5.930  1.00  0.00
ATOM   2471  H   GLY   154       3.643  -1.602  -4.974  1.00  0.00
ATOM   2472  CA  GLY   154       5.143  -1.933  -6.465  1.00  0.00
ATOM   2473  HA2 GLY   154       5.592  -1.162  -7.091  1.00  0.00
ATOM   2474  HA3 GLY   154       5.797  -2.137  -5.617  1.00  0.00
ATOM   2475  C   GLY   154       4.979  -3.224  -7.297  1.00  0.00
ATOM   2476  O   GLY   154       5.925  -3.597  -7.988  1.00  0.00
ATOM   2477  N   LEU   155       3.808  -3.889  -7.274  1.00  0.00
ATOM   2478  H   LEU   155       3.176  -3.663  -6.519  1.00  0.00
ATOM   2479  CA  LEU   155       3.425  -4.961  -8.211  1.00  0.00
ATOM   2480  HA  LEU   155       4.266  -5.199  -8.862  1.00  0.00
ATOM   2481  CB  LEU   155       3.018  -6.247  -7.436  1.00  0.00
ATOM   2482  HB2 LEU   155       2.265  -5.878  -6.739  1.00  0.00
ATOM   2483  HB3 LEU   155       2.556  -6.948  -8.131  1.00  0.00
ATOM   2484  CG  LEU   155       4.143  -6.967  -6.649  1.00  0.00
ATOM   2485  HG  LEU   155       4.512  -6.297  -5.871  1.00  0.00
ATOM   2486  CD1 LEU   155       3.617  -8.264  -6.001  1.00  0.00
ATOM   2487 HD11 LEU   155       3.249  -8.934  -6.777  1.00  0.00
ATOM   2488 HD12 LEU   155       4.425  -8.751  -5.455  1.00  0.00
ATOM   2489 HD13 LEU   155       2.806  -8.024  -5.314  1.00  0.00
ATOM   2490  CD2 LEU   155       5.390  -7.278  -7.500  1.00  0.00
ATOM   2491 HD21 LEU   155       5.808  -6.349  -7.888  1.00  0.00
ATOM   2492 HD22 LEU   155       6.135  -7.782  -6.883  1.00  0.00
ATOM   2493 HD23 LEU   155       5.110  -7.925  -8.331  1.00  0.00
ATOM   2494  C   LEU   155       2.282  -4.463  -9.139  1.00  0.00
ATOM   2495  O   LEU   155       1.873  -5.242 -10.001  1.00  0.00
ATOM   2496  N   ALA   156       1.772  -3.217  -8.994  1.00  0.00
ATOM   2497  H   ALA   156       2.202  -2.641  -8.285  1.00  0.00
ATOM   2498  CA  ALA   156       0.626  -2.667  -9.740  1.00  0.00
ATOM   2499  HA  ALA   156      -0.223  -3.349  -9.682  1.00  0.00
ATOM   2500  CB  ALA   156       0.212  -1.315  -9.139  1.00  0.00
ATOM   2501  HB1 ALA   156       1.049  -0.619  -9.198  1.00  0.00
ATOM   2502  HB2 ALA   156      -0.634  -0.913  -9.696  1.00  0.00
ATOM   2503  HB3 ALA   156      -0.073  -1.452  -8.096  1.00  0.00
ATOM   2504  C   ALA   156       0.991  -2.524 -11.236  1.00  0.00
ATOM   2505  O   ALA   156       2.118  -2.156 -11.578  1.00  0.00
ATOM   2506  N   LYS   157       0.006  -2.829 -12.094  1.00  0.00
ATOM   2507  H   LYS   157      -0.896  -3.031 -11.687  1.00  0.00
ATOM   2508  CA  LYS   157       0.159  -2.957 -13.546  1.00  0.00
ATOM   2509  HA  LYS   157       0.985  -2.336 -13.890  1.00  0.00
ATOM   2510  CB  LYS   157       0.457  -4.433 -13.922  1.00  0.00
ATOM   2511  HB2 LYS   157      -0.065  -5.055 -13.195  1.00  0.00
ATOM   2512  HB3 LYS   157       0.032  -4.598 -14.912  1.00  0.00
ATOM   2513  CG  LYS   157       1.953  -4.805 -13.936  1.00  0.00
ATOM   2514  HG2 LYS   157       2.323  -4.626 -12.926  1.00  0.00
ATOM   2515  HG3 LYS   157       2.002  -5.872 -14.156  1.00  0.00
ATOM   2516  CD  LYS   157       2.826  -4.031 -14.948  1.00  0.00
ATOM   2517  HD2 LYS   157       3.008  -3.048 -14.515  1.00  0.00
ATOM   2518  HD3 LYS   157       3.768  -4.573 -15.027  1.00  0.00
ATOM   2519  CE  LYS   157       2.208  -3.867 -16.352  1.00  0.00
ATOM   2520  HE2 LYS   157       1.950  -4.857 -16.728  1.00  0.00
ATOM   2521  HE3 LYS   157       1.304  -3.267 -16.259  1.00  0.00
ATOM   2522  NZ  LYS   157       3.135  -3.213 -17.290  1.00  0.00
ATOM   2523  HZ1 LYS   157       3.974  -3.770 -17.377  1.00  0.00
ATOM   2524  HZ2 LYS   157       2.694  -3.126 -18.194  1.00  0.00
ATOM   2525  HZ3 LYS   157       3.375  -2.296 -16.942  1.00  0.00
ATOM   2526  C   LYS   157      -1.124  -2.421 -14.203  1.00  0.00
ATOM   2527  O   LYS   157      -2.225  -2.679 -13.717  1.00  0.00
ATOM   2528  N   ALA   158      -0.949  -1.768 -15.367  1.00  0.00
ATOM   2529  H   ALA   158       0.008  -1.587 -15.635  1.00  0.00
ATOM   2530  CA  ALA   158      -2.018  -1.346 -16.279  1.00  0.00
ATOM   2531  HA  ALA   158      -2.932  -0.997 -15.800  1.00  0.00
ATOM   2532  CB  ALA   158      -1.478  -0.224 -17.188  1.00  0.00
ATOM   2533  HB1 ALA   158      -0.567  -0.563 -17.682  1.00  0.00
ATOM   2534  HB2 ALA   158      -2.227   0.027 -17.940  1.00  0.00
ATOM   2535  HB3 ALA   158      -1.258   0.657 -16.585  1.00  0.00
ATOM   2536  C   ALA   158      -2.377  -2.580 -17.141  1.00  0.00
ATOM   2537  O   ALA   158      -1.500  -3.180 -17.768  1.00  0.00
ATOM   2538  N   VAL   159      -3.683  -2.893 -17.179  1.00  0.00
ATOM   2539  H   VAL   159      -4.287  -2.352 -16.578  1.00  0.00
ATOM   2540  CA  VAL   159      -4.298  -3.885 -18.071  1.00  0.00
ATOM   2541  HA  VAL   159      -3.595  -4.635 -18.434  1.00  0.00
ATOM   2542  CB  VAL   159      -5.494  -4.617 -17.375  1.00  0.00
ATOM   2543  HB  VAL   159      -6.196  -3.851 -17.046  1.00  0.00
ATOM   2544  CG1 VAL   159      -6.225  -5.624 -18.292  1.00  0.00
ATOM   2545 HG11 VAL   159      -5.523  -6.391 -18.622  1.00  0.00
ATOM   2546 HG12 VAL   159      -7.041  -6.091 -17.742  1.00  0.00
ATOM   2547 HG13 VAL   159      -6.625  -5.102 -19.161  1.00  0.00
ATOM   2548  CG2 VAL   159      -5.069  -5.320 -16.069  1.00  0.00
ATOM   2549 HG21 VAL   159      -4.673  -4.582 -15.372  1.00  0.00
ATOM   2550 HG22 VAL   159      -5.934  -5.813 -15.623  1.00  0.00
ATOM   2551 HG23 VAL   159      -4.302  -6.061 -16.289  1.00  0.00
ATOM   2552  C   VAL   159      -4.872  -3.024 -19.241  1.00  0.00
ATOM   2553  O   VAL   159      -5.708  -2.151 -18.979  1.00  0.00
ATOM   2554  N   PRO   160      -4.455  -3.290 -20.510  1.00  0.00
ATOM   2555  CD  PRO   160      -3.377  -4.215 -20.882  1.00  0.00
ATOM   2556  HD2 PRO   160      -3.759  -5.234 -20.814  1.00  0.00
ATOM   2557  HD3 PRO   160      -2.556  -4.088 -20.177  1.00  0.00
ATOM   2558  CG  PRO   160      -2.987  -3.831 -22.303  1.00  0.00
ATOM   2559  HG2 PRO   160      -2.605  -4.695 -22.848  1.00  0.00
ATOM   2560  HG3 PRO   160      -2.235  -3.042 -22.298  1.00  0.00
ATOM   2561  CB  PRO   160      -4.291  -3.332 -22.898  1.00  0.00
ATOM   2562  HB2 PRO   160      -4.879  -4.186 -23.238  1.00  0.00
ATOM   2563  HB3 PRO   160      -4.156  -2.632 -23.723  1.00  0.00
ATOM   2564  CA  PRO   160      -5.012  -2.633 -21.727  1.00  0.00
ATOM   2565  HA  PRO   160      -4.785  -1.567 -21.669  1.00  0.00
ATOM   2566  C   PRO   160      -6.544  -2.828 -21.850  1.00  0.00
ATOM   2567  O   PRO   160      -7.045  -3.897 -21.507  1.00  0.00
ATOM   2568  N   GLU   161      -7.251  -1.786 -22.323  1.00  0.00
ATOM   2569  H   GLU   161      -6.686  -0.971 -22.514  1.00  0.00
ATOM   2570  CA  GLU   161      -8.720  -1.661 -22.425  1.00  0.00
ATOM   2571  HA  GLU   161      -9.171  -1.821 -21.446  1.00  0.00
ATOM   2572  CB  GLU   161      -9.117  -0.245 -22.929  1.00  0.00
ATOM   2573  HB2 GLU   161     -10.206  -0.228 -22.899  1.00  0.00
ATOM   2574  HB3 GLU   161      -8.722   0.444 -22.183  1.00  0.00
ATOM   2575  CG  GLU   161      -8.631   0.187 -24.343  1.00  0.00
ATOM   2576  HG2 GLU   161      -8.842  -0.663 -24.991  1.00  0.00
ATOM   2577  HG3 GLU   161      -9.261   1.028 -24.631  1.00  0.00
ATOM   2578  CD  GLU   161      -7.151   0.584 -24.481  1.00  0.00
ATOM   2579  OE1 GLU   161      -6.463   0.726 -23.445  1.00  0.00
ATOM   2580  OE2 GLU   161      -6.729   0.749 -25.646  1.00  0.00
ATOM   2581  C   GLU   161      -9.405  -2.801 -23.237  1.00  0.00
ATOM   2582  O   GLU   161     -10.570  -3.087 -22.959  1.00  0.00
ATOM   2583  N   GLY   162      -8.688  -3.453 -24.176  1.00  0.00
ATOM   2584  H   GLY   162      -7.753  -3.113 -24.347  1.00  0.00
ATOM   2585  CA  GLY   162      -9.165  -4.606 -24.957  1.00  0.00
ATOM   2586  HA2 GLY   162     -10.242  -4.495 -25.085  1.00  0.00
ATOM   2587  HA3 GLY   162      -8.679  -4.568 -25.932  1.00  0.00
ATOM   2588  C   GLY   162      -8.874  -5.977 -24.303  1.00  0.00
ATOM   2589  O   GLY   162      -9.337  -6.988 -24.829  1.00  0.00
ATOM   2590  N   HIE   163      -8.108  -6.023 -23.194  1.00  0.00
ATOM   2591  H   HIE   163      -7.796  -5.122 -22.862  1.00  0.00
ATOM   2592  CA  HIE   163      -7.724  -7.222 -22.429  1.00  0.00
ATOM   2593  HA  HIE   163      -7.957  -8.124 -22.995  1.00  0.00
ATOM   2594  CB  HIE   163      -6.195  -7.192 -22.152  1.00  0.00
ATOM   2595  HB2 HIE   163      -5.951  -6.237 -21.688  1.00  0.00
ATOM   2596  HB3 HIE   163      -5.940  -8.002 -21.470  1.00  0.00
ATOM   2597  CG  HIE   163      -5.285  -7.334 -23.354  1.00  0.00
ATOM   2598  ND1 HIE   163      -5.359  -6.515 -24.470  1.00  0.00
ATOM   2599  CE1 HIE   163      -4.405  -6.907 -25.318  1.00  0.00
ATOM   2600  HE1 HIE   163      -4.338  -6.346 -26.251  1.00  0.00
ATOM   2601  NE2 HIE   163      -3.694  -7.931 -24.866  1.00  0.00
ATOM   2602  HE2 HIE   163      -2.921  -8.433 -25.278  1.00  0.00
ATOM   2603  CD2 HIE   163      -4.256  -8.210 -23.617  1.00  0.00
ATOM   2604  HD2 HIE   163      -3.862  -9.028 -23.013  1.00  0.00
ATOM   2605  C   HIE   163      -8.488  -7.173 -21.080  1.00  0.00
ATOM   2606  O   HIE   163      -8.806  -6.097 -20.565  1.00  0.00
ATOM   2607  N   GLU   164      -8.703  -8.364 -20.496  1.00  0.00
ATOM   2608  H   GLU   164      -8.519  -9.174 -21.071  1.00  0.00
ATOM   2609  CA  GLU   164      -9.278  -8.576 -19.157  1.00  0.00
ATOM   2610  HA  GLU   164      -9.567  -7.621 -18.719  1.00  0.00
ATOM   2611  CB  GLU   164     -10.542  -9.481 -19.256  1.00  0.00
ATOM   2612  HB2 GLU   164     -11.014  -9.406 -18.277  1.00  0.00
ATOM   2613  HB3 GLU   164     -11.173  -8.996 -20.001  1.00  0.00
ATOM   2614  CG  GLU   164     -10.358 -10.978 -19.630  1.00  0.00
ATOM   2615  HG2 GLU   164      -9.543 -11.367 -19.020  1.00  0.00
ATOM   2616  HG3 GLU   164     -11.288 -11.472 -19.347  1.00  0.00
ATOM   2617  CD  GLU   164     -10.065 -11.249 -21.111  1.00  0.00
ATOM   2618  OE1 GLU   164      -8.908 -11.015 -21.525  1.00  0.00
ATOM   2619  OE2 GLU   164     -11.000 -11.705 -21.804  1.00  0.00
ATOM   2620  C   GLU   164      -8.205  -9.141 -18.181  1.00  0.00
ATOM   2621  O   GLU   164      -8.564  -9.369 -17.024  1.00  0.00
ATOM   2622  N   TYR   165      -6.944  -9.368 -18.616  1.00  0.00
ATOM   2623  H   TYR   165      -6.793  -9.273 -19.610  1.00  0.00
ATOM   2624  CA  TYR   165      -5.845  -9.899 -17.790  1.00  0.00
ATOM   2625  HA  TYR   165      -5.918  -9.482 -16.786  1.00  0.00
ATOM   2626  CB  TYR   165      -5.895 -11.451 -17.688  1.00  0.00
ATOM   2627  HB2 TYR   165      -5.222 -11.729 -16.878  1.00  0.00
ATOM   2628  HB3 TYR   165      -6.921 -11.687 -17.405  1.00  0.00
ATOM   2629  CG  TYR   165      -5.523 -12.229 -18.947  1.00  0.00
ATOM   2630  CD1 TYR   165      -6.512 -12.547 -19.906  1.00  0.00
ATOM   2631  HD1 TYR   165      -7.548 -12.261 -19.723  1.00  0.00
ATOM   2632  CE1 TYR   165      -6.166 -13.230 -21.095  1.00  0.00
ATOM   2633  HE1 TYR   165      -6.932 -13.460 -21.835  1.00  0.00
ATOM   2634  CZ  TYR   165      -4.824 -13.610 -21.325  1.00  0.00
ATOM   2635  OH  TYR   165      -4.484 -14.269 -22.470  1.00  0.00
ATOM   2636  HH  TYR   165      -5.233 -14.423 -23.051  1.00  0.00
ATOM   2637  CE2 TYR   165      -3.835 -13.310 -20.363  1.00  0.00
ATOM   2638  HE2 TYR   165      -2.801 -13.609 -20.537  1.00  0.00
ATOM   2639  CD2 TYR   165      -4.182 -12.625 -19.175  1.00  0.00
ATOM   2640  HD2 TYR   165      -3.417 -12.400 -18.432  1.00  0.00
ATOM   2641  C   TYR   165      -4.486  -9.340 -18.273  1.00  0.00
ATOM   2642  O   TYR   165      -4.361  -8.771 -19.360  1.00  0.00
ATOM   2643  N   TYR   166      -3.476  -9.576 -17.419  1.00  0.00
ATOM   2644  H   TYR   166      -3.778  -9.909 -16.515  1.00  0.00
ATOM   2645  CA  TYR   166      -2.043  -9.358 -17.637  1.00  0.00
ATOM   2646  HA  TYR   166      -1.840  -9.177 -18.693  1.00  0.00
ATOM   2647  CB  TYR   166      -1.590  -8.117 -16.824  1.00  0.00
ATOM   2648  HB2 TYR   166      -1.966  -7.266 -17.393  1.00  0.00
ATOM   2649  HB3 TYR   166      -2.088  -8.154 -15.855  1.00  0.00
ATOM   2650  CG  TYR   166      -0.088  -7.966 -16.618  1.00  0.00
ATOM   2651  CD1 TYR   166       0.730  -7.481 -17.667  1.00  0.00
ATOM   2652  HD1 TYR   166       0.280  -7.178 -18.612  1.00  0.00
ATOM   2653  CE1 TYR   166       2.130  -7.389 -17.490  1.00  0.00
ATOM   2654  HE1 TYR   166       2.757  -7.025 -18.304  1.00  0.00
ATOM   2655  CZ  TYR   166       2.715  -7.768 -16.261  1.00  0.00
ATOM   2656  OH  TYR   166       4.065  -7.655 -16.085  1.00  0.00
ATOM   2657  HH  TYR   166       4.516  -7.309 -16.857  1.00  0.00
ATOM   2658  CE2 TYR   166       1.904  -8.262 -15.214  1.00  0.00
ATOM   2659  HE2 TYR   166       2.356  -8.572 -14.271  1.00  0.00
ATOM   2660  CD2 TYR   166       0.505  -8.354 -15.390  1.00  0.00
ATOM   2661  HD2 TYR   166      -0.123  -8.723 -14.580  1.00  0.00
ATOM   2662  C   TYR   166      -1.367 -10.683 -17.198  1.00  0.00
ATOM   2663  O   TYR   166      -1.678 -11.201 -16.123  1.00  0.00
ATOM   2664  N   ARG   167      -0.386 -11.164 -17.993  1.00  0.00
ATOM   2665  H   ARG   167      -0.227 -10.697 -18.874  1.00  0.00
ATOM   2666  CA  ARG   167       0.471 -12.313 -17.647  1.00  0.00
ATOM   2667  HA  ARG   167      -0.128 -13.074 -17.147  1.00  0.00
ATOM   2668  CB  ARG   167       1.113 -12.940 -18.913  1.00  0.00
ATOM   2669  HB2 ARG   167       1.275 -12.132 -19.626  1.00  0.00
ATOM   2670  HB3 ARG   167       2.074 -13.357 -18.614  1.00  0.00
ATOM   2671  CG  ARG   167       0.256 -14.040 -19.568  1.00  0.00
ATOM   2672  HG2 ARG   167      -0.027 -14.757 -18.798  1.00  0.00
ATOM   2673  HG3 ARG   167      -0.641 -13.576 -19.979  1.00  0.00
ATOM   2674  CD  ARG   167       1.018 -14.767 -20.691  1.00  0.00
ATOM   2675  HD2 ARG   167       1.170 -14.073 -21.517  1.00  0.00
ATOM   2676  HD3 ARG   167       1.984 -15.090 -20.306  1.00  0.00
ATOM   2677  NE  ARG   167       0.292 -15.945 -21.193  1.00  0.00
ATOM   2678  HE  ARG   167       0.621 -16.825 -20.822  1.00  0.00
ATOM   2679  CZ  ARG   167      -0.731 -15.958 -22.061  1.00  0.00
ATOM   2680  NH1 ARG   167      -1.263 -14.835 -22.549  1.00  0.00
ATOM   2681 HH11 ARG   167      -0.893 -13.939 -22.264  1.00  0.00
ATOM   2682 HH12 ARG   167      -2.033 -14.887 -23.201  1.00  0.00
ATOM   2683  NH2 ARG   167      -1.229 -17.132 -22.454  1.00  0.00
ATOM   2684 HH21 ARG   167      -0.833 -17.990 -22.098  1.00  0.00
ATOM   2685 HH22 ARG   167      -2.000 -17.157 -23.106  1.00  0.00
ATOM   2686  C   ARG   167       1.593 -11.787 -16.719  1.00  0.00
ATOM   2687  O   ARG   167       2.319 -10.860 -17.085  1.00  0.00
ATOM   2688  N   VAL   168       1.737 -12.455 -15.563  1.00  0.00
ATOM   2689  H   VAL   168       1.048 -13.172 -15.388  1.00  0.00
ATOM   2690  CA  VAL   168       2.785 -12.235 -14.555  1.00  0.00
ATOM   2691  HA  VAL   168       3.273 -11.262 -14.600  1.00  0.00
ATOM   2692  CB  VAL   168       2.236 -12.454 -13.100  1.00  0.00
ATOM   2693  HB  VAL   168       3.011 -12.173 -12.386  1.00  0.00
ATOM   2694  CG1 VAL   168       0.976 -11.600 -12.852  1.00  0.00
ATOM   2695 HG11 VAL   168       0.200 -11.881 -13.564  1.00  0.00
ATOM   2696 HG12 VAL   168       0.615 -11.770 -11.837  1.00  0.00
ATOM   2697 HG13 VAL   168       1.221 -10.545 -12.979  1.00  0.00
ATOM   2698  CG2 VAL   168       1.972 -13.909 -12.635  1.00  0.00
ATOM   2699 HG21 VAL   168       2.901 -14.478 -12.677  1.00  0.00
ATOM   2700 HG22 VAL   168       1.596 -13.902 -11.613  1.00  0.00
ATOM   2701 HG23 VAL   168       1.233 -14.371 -13.290  1.00  0.00
ATOM   2702  C   VAL   168       3.936 -13.248 -14.825  1.00  0.00
ATOM   2703  O   VAL   168       3.777 -14.229 -15.558  1.00  0.00
ATOM   2704  N   ARG   169       5.096 -12.968 -14.204  1.00  0.00
ATOM   2705  H   ARG   169       5.101 -12.146 -13.616  1.00  0.00
ATOM   2706  CA  ARG   169       6.320 -13.781 -14.278  1.00  0.00
ATOM   2707  HA  ARG   169       6.392 -14.284 -15.242  1.00  0.00
ATOM   2708  CB  ARG   169       7.546 -12.845 -14.116  1.00  0.00
ATOM   2709  HB2 ARG   169       7.451 -12.355 -13.147  1.00  0.00
ATOM   2710  HB3 ARG   169       8.434 -13.476 -14.117  1.00  0.00
ATOM   2711  CG  ARG   169       7.675 -11.776 -15.221  1.00  0.00
ATOM   2712  HG2 ARG   169       7.602 -12.280 -16.185  1.00  0.00
ATOM   2713  HG3 ARG   169       6.844 -11.080 -15.112  1.00  0.00
ATOM   2714  CD  ARG   169       9.002 -11.003 -15.146  1.00  0.00
ATOM   2715  HD2 ARG   169       9.185 -10.700 -14.114  1.00  0.00
ATOM   2716  HD3 ARG   169       9.814 -11.647 -15.483  1.00  0.00
ATOM   2717  NE  ARG   169       8.971  -9.799 -15.993  1.00  0.00
ATOM   2718  HE  ARG   169       9.306  -9.929 -16.937  1.00  0.00
ATOM   2719  CZ  ARG   169       8.544  -8.580 -15.627  1.00  0.00
ATOM   2720  NH1 ARG   169       8.093  -8.320 -14.397  1.00  0.00
ATOM   2721 HH11 ARG   169       8.066  -9.056 -13.706  1.00  0.00
ATOM   2722 HH12 ARG   169       7.781  -7.389 -14.163  1.00  0.00
ATOM   2723  NH2 ARG   169       8.571  -7.587 -16.516  1.00  0.00
ATOM   2724 HH21 ARG   169       8.911  -7.760 -17.451  1.00  0.00
ATOM   2725 HH22 ARG   169       8.252  -6.666 -16.250  1.00  0.00
ATOM   2726  C   ARG   169       6.307 -14.787 -13.095  1.00  0.00
ATOM   2727  O   ARG   169       5.613 -14.594 -12.093  1.00  0.00
ATOM   2728  N   GLU   170       7.168 -15.814 -13.219  1.00  0.00
ATOM   2729  H   GLU   170       7.610 -15.910 -14.122  1.00  0.00
ATOM   2730  CA  GLU   170       7.528 -16.772 -12.160  1.00  0.00
ATOM   2731  HA  GLU   170       6.647 -17.061 -11.589  1.00  0.00
ATOM   2732  CB  GLU   170       8.132 -18.041 -12.816  1.00  0.00
ATOM   2733  HB2 GLU   170       8.956 -17.722 -13.453  1.00  0.00
ATOM   2734  HB3 GLU   170       8.516 -18.673 -12.015  1.00  0.00
ATOM   2735  CG  GLU   170       7.108 -18.842 -13.659  1.00  0.00
ATOM   2736  HG2 GLU   170       6.386 -19.258 -12.956  1.00  0.00
ATOM   2737  HG3 GLU   170       6.611 -18.118 -14.304  1.00  0.00
ATOM   2738  CD  GLU   170       7.697 -19.972 -14.517  1.00  0.00
ATOM   2739  OE1 GLU   170       8.880 -20.327 -14.317  1.00  0.00
ATOM   2740  OE2 GLU   170       6.933 -20.472 -15.373  1.00  0.00
ATOM   2741  C   GLU   170       8.589 -16.039 -11.302  1.00  0.00
ATOM   2742  O   GLU   170       9.685 -15.752 -11.790  1.00  0.00
ATOM   2743  N   ASP   171       8.211 -15.707 -10.054  1.00  0.00
ATOM   2744  H   ASP   171       7.275 -15.975  -9.782  1.00  0.00
ATOM   2745  CA  ASP   171       8.959 -14.802  -9.171  1.00  0.00
ATOM   2746  HA  ASP   171      10.026 -15.001  -9.269  1.00  0.00
ATOM   2747  CB  ASP   171       8.695 -13.305  -9.535  1.00  0.00
ATOM   2748  HB2 ASP   171       9.331 -13.092 -10.394  1.00  0.00
ATOM   2749  HB3 ASP   171       7.649 -13.267  -9.840  1.00  0.00
ATOM   2750  CG  ASP   171       8.946 -12.261  -8.441  1.00  0.00
ATOM   2751  OD1 ASP   171       8.053 -12.098  -7.583  1.00  0.00
ATOM   2752  OD2 ASP   171      10.037 -11.651  -8.483  1.00  0.00
ATOM   2753  C   ASP   171       8.699 -15.273  -7.712  1.00  0.00
ATOM   2754  O   ASP   171       7.572 -15.638  -7.365  1.00  0.00
ATOM   2755  N   GLY   172       9.755 -15.216  -6.878  1.00  0.00
ATOM   2756  H   GLY   172      10.607 -14.825  -7.254  1.00  0.00
ATOM   2757  CA  GLY   172       9.755 -15.676  -5.480  1.00  0.00
ATOM   2758  HA2 GLY   172       9.139 -16.574  -5.431  1.00  0.00
ATOM   2759  HA3 GLY   172      10.783 -15.926  -5.218  1.00  0.00
ATOM   2760  C   GLY   172       9.216 -14.641  -4.469  1.00  0.00
ATOM   2761  O   GLY   172       8.854 -15.039  -3.361  1.00  0.00
ATOM   2762  N   ASP   173       9.140 -13.344  -4.833  1.00  0.00
ATOM   2763  H   ASP   173       9.491 -13.133  -5.756  1.00  0.00
ATOM   2764  CA  ASP   173       8.630 -12.231  -4.005  1.00  0.00
ATOM   2765  HA  ASP   173       8.769 -12.463  -2.950  1.00  0.00
ATOM   2766  CB  ASP   173       9.393 -10.913  -4.330  1.00  0.00
ATOM   2767  HB2 ASP   173       9.422 -10.835  -5.417  1.00  0.00
ATOM   2768  HB3 ASP   173       8.821 -10.080  -3.922  1.00  0.00
ATOM   2769  CG  ASP   173      10.824 -10.872  -3.777  1.00  0.00
ATOM   2770  OD1 ASP   173      10.992 -11.204  -2.582  1.00  0.00
ATOM   2771  OD2 ASP   173      11.728 -10.487  -4.550  1.00  0.00
ATOM   2772  C   ASP   173       7.103 -12.028  -4.248  1.00  0.00
ATOM   2773  O   ASP   173       6.541 -11.098  -3.665  1.00  0.00
ATOM   2774  N   SER   174       6.435 -12.873  -5.064  1.00  0.00
ATOM   2775  H   SER   174       6.989 -13.607  -5.481  1.00  0.00
ATOM   2776  CA  SER   174       4.995 -12.825  -5.370  1.00  0.00
ATOM   2777  HA  SER   174       4.691 -11.809  -5.623  1.00  0.00
ATOM   2778  CB  SER   174       4.707 -13.743  -6.582  1.00  0.00
ATOM   2779  HB2 SER   174       5.192 -14.705  -6.417  1.00  0.00
ATOM   2780  HB3 SER   174       3.630 -13.889  -6.665  1.00  0.00
ATOM   2781  OG  SER   174       5.198 -13.168  -7.779  1.00  0.00
ATOM   2782  HG  SER   174       5.009 -13.753  -8.516  1.00  0.00
ATOM   2783  C   SER   174       4.227 -13.350  -4.120  1.00  0.00
ATOM   2784  O   SER   174       4.610 -14.398  -3.590  1.00  0.00
ATOM   2785  N   PRO   175       3.157 -12.637  -3.672  1.00  0.00
ATOM   2786  CD  PRO   175       2.734 -11.315  -4.158  1.00  0.00
ATOM   2787  HD2 PRO   175       2.526 -11.398  -5.224  1.00  0.00
ATOM   2788  HD3 PRO   175       3.559 -10.620  -4.002  1.00  0.00
ATOM   2789  CG  PRO   175       1.496 -10.940  -3.346  1.00  0.00
ATOM   2790  HG2 PRO   175       0.586 -11.238  -3.866  1.00  0.00
ATOM   2791  HG3 PRO   175       1.469  -9.868  -3.154  1.00  0.00
ATOM   2792  CB  PRO   175       1.677 -11.720  -2.053  1.00  0.00
ATOM   2793  HB2 PRO   175       0.692 -11.934  -1.639  1.00  0.00
ATOM   2794  HB3 PRO   175       2.285 -11.216  -1.301  1.00  0.00
ATOM   2795  CA  PRO   175       2.360 -13.035  -2.488  1.00  0.00
ATOM   2796  HA  PRO   175       3.032 -13.392  -1.707  1.00  0.00
ATOM   2797  C   PRO   175       1.363 -14.165  -2.869  1.00  0.00
ATOM   2798  O   PRO   175       0.174 -13.916  -3.074  1.00  0.00
ATOM   2799  N   VAL   176       1.894 -15.401  -2.968  1.00  0.00
ATOM   2800  H   VAL   176       2.866 -15.468  -2.700  1.00  0.00
ATOM   2801  CA  VAL   176       1.222 -16.613  -3.469  1.00  0.00
ATOM   2802  HA  VAL   176       0.665 -16.454  -4.392  1.00  0.00
ATOM   2803  CB  VAL   176       2.213 -17.802  -3.682  1.00  0.00
ATOM   2804  HB  VAL   176       1.640 -18.700  -3.908  1.00  0.00
ATOM   2805  CG1 VAL   176       3.185 -17.508  -4.843  1.00  0.00
ATOM   2806 HG11 VAL   176       3.760 -16.610  -4.617  1.00  0.00
ATOM   2807 HG12 VAL   176       3.864 -18.351  -4.970  1.00  0.00
ATOM   2808 HG13 VAL   176       2.620 -17.356  -5.762  1.00  0.00
ATOM   2809  CG2 VAL   176       2.996 -18.236  -2.420  1.00  0.00
ATOM   2810 HG21 VAL   176       2.294 -18.550  -1.647  1.00  0.00
ATOM   2811 HG22 VAL   176       3.657 -19.066  -2.669  1.00  0.00
ATOM   2812 HG23 VAL   176       3.589 -17.398  -2.053  1.00  0.00
ATOM   2813  C   VAL   176       0.079 -17.090  -2.528  1.00  0.00
ATOM   2814  O   VAL   176      -0.889 -17.645  -3.043  1.00  0.00
ATOM   2815  N   PHE   177       0.158 -16.824  -1.207  1.00  0.00
ATOM   2816  H   PHE   177       1.021 -16.408  -0.887  1.00  0.00
ATOM   2817  CA  PHE   177      -0.872 -17.159  -0.202  1.00  0.00
ATOM   2818  HA  PHE   177      -1.368 -18.094  -0.462  1.00  0.00
ATOM   2819  CB  PHE   177      -0.195 -17.325   1.185  1.00  0.00
ATOM   2820  HB2 PHE   177       0.348 -16.412   1.428  1.00  0.00
ATOM   2821  HB3 PHE   177      -0.950 -17.512   1.948  1.00  0.00
ATOM   2822  CG  PHE   177       0.812 -18.469   1.277  1.00  0.00
ATOM   2823  CD1 PHE   177       0.411 -19.803   1.010  1.00  0.00
ATOM   2824  HD1 PHE   177      -0.622 -20.011   0.730  1.00  0.00
ATOM   2825  CE1 PHE   177       1.332 -20.847   1.105  1.00  0.00
ATOM   2826  HE1 PHE   177       1.013 -21.868   0.901  1.00  0.00
ATOM   2827  CZ  PHE   177       2.654 -20.586   1.461  1.00  0.00
ATOM   2828  HZ  PHE   177       3.368 -21.408   1.529  1.00  0.00
ATOM   2829  CE2 PHE   177       3.067 -19.281   1.728  1.00  0.00
ATOM   2830  HE2 PHE   177       4.103 -19.087   2.008  1.00  0.00
ATOM   2831  CD2 PHE   177       2.160 -18.224   1.640  1.00  0.00
ATOM   2832  HD2 PHE   177       2.488 -17.206   1.850  1.00  0.00
ATOM   2833  C   PHE   177      -2.005 -16.088  -0.160  1.00  0.00
ATOM   2834  O   PHE   177      -2.912 -16.238   0.661  1.00  0.00
ATOM   2835  N   TRP   178      -1.974 -15.066  -1.040  1.00  0.00
ATOM   2836  H   TRP   178      -1.088 -14.937  -1.508  1.00  0.00
ATOM   2837  CA  TRP   178      -3.057 -14.104  -1.316  1.00  0.00
ATOM   2838  HA  TRP   178      -3.919 -14.323  -0.686  1.00  0.00
ATOM   2839  CB  TRP   178      -2.578 -12.658  -1.018  1.00  0.00
ATOM   2840  HB2 TRP   178      -1.593 -12.492  -1.454  1.00  0.00
ATOM   2841  HB3 TRP   178      -3.291 -11.959  -1.455  1.00  0.00
ATOM   2842  CG  TRP   178      -2.468 -12.305   0.438  1.00  0.00
ATOM   2843  CD1 TRP   178      -3.370 -11.576   1.138  1.00  0.00
ATOM   2844  HD1 TRP   178      -4.223 -11.176   0.591  1.00  0.00
ATOM   2845  NE1 TRP   178      -2.980 -11.503   2.459  1.00  0.00
ATOM   2846  HE1 TRP   178      -3.516 -11.013   3.161  1.00  0.00
ATOM   2847  CE2 TRP   178      -1.795 -12.169   2.679  1.00  0.00
ATOM   2848  CZ2 TRP   178      -1.011 -12.395   3.829  1.00  0.00
ATOM   2849  HZ2 TRP   178      -1.395 -12.000   4.769  1.00  0.00
ATOM   2850  CH2 TRP   178       0.201 -13.105   3.709  1.00  0.00
ATOM   2851  HH2 TRP   178       0.837 -13.283   4.575  1.00  0.00
ATOM   2852  CZ3 TRP   178       0.607 -13.598   2.449  1.00  0.00
ATOM   2853  HZ3 TRP   178       1.537 -14.150   2.324  1.00  0.00
ATOM   2854  CE3 TRP   178      -0.197 -13.381   1.304  1.00  0.00
ATOM   2855  HE3 TRP   178       0.178 -13.807   0.373  1.00  0.00
ATOM   2856  CD2 TRP   178      -1.421 -12.667   1.390  1.00  0.00
ATOM   2857  C   TRP   178      -3.548 -14.259  -2.783  1.00  0.00
ATOM   2858  O   TRP   178      -4.409 -13.470  -3.173  1.00  0.00
ATOM   2859  N   TYR   179      -3.005 -15.197  -3.592  1.00  0.00
ATOM   2860  H   TYR   179      -2.357 -15.846  -3.171  1.00  0.00
ATOM   2861  CA  TYR   179      -3.261 -15.305  -5.040  1.00  0.00
ATOM   2862  HA  TYR   179      -3.712 -14.384  -5.409  1.00  0.00
ATOM   2863  CB  TYR   179      -1.927 -15.542  -5.798  1.00  0.00
ATOM   2864  HB2 TYR   179      -1.332 -16.154  -5.120  1.00  0.00
ATOM   2865  HB3 TYR   179      -2.184 -16.124  -6.682  1.00  0.00
ATOM   2866  CG  TYR   179      -1.120 -14.311  -6.215  1.00  0.00
ATOM   2867  CD1 TYR   179      -1.408 -13.012  -5.717  1.00  0.00
ATOM   2868  HD1 TYR   179      -2.205 -12.883  -4.986  1.00  0.00
ATOM   2869  CE1 TYR   179      -0.671 -11.895  -6.163  1.00  0.00
ATOM   2870  HE1 TYR   179      -0.910 -10.902  -5.782  1.00  0.00
ATOM   2871  CZ  TYR   179       0.371 -12.059  -7.102  1.00  0.00
ATOM   2872  OH  TYR   179       1.076 -10.974  -7.535  1.00  0.00
ATOM   2873  HH  TYR   179       0.780 -10.151  -7.138  1.00  0.00
ATOM   2874  CE2 TYR   179       0.680 -13.350  -7.588  1.00  0.00
ATOM   2875  HE2 TYR   179       1.490 -13.482  -8.305  1.00  0.00
ATOM   2876  CD2 TYR   179      -0.061 -14.469  -7.145  1.00  0.00
ATOM   2877  HD2 TYR   179       0.179 -15.465  -7.517  1.00  0.00
ATOM   2878  C   TYR   179      -4.258 -16.453  -5.323  1.00  0.00
ATOM   2879  O   TYR   179      -4.268 -17.484  -4.647  1.00  0.00
ATOM   2880  N   ALA   180      -5.048 -16.235  -6.392  1.00  0.00
ATOM   2881  H   ALA   180      -4.875 -15.354  -6.857  1.00  0.00
ATOM   2882  CA  ALA   180      -6.079 -17.123  -6.942  1.00  0.00
ATOM   2883  HA  ALA   180      -6.683 -17.622  -6.185  1.00  0.00
ATOM   2884  CB  ALA   180      -7.003 -16.249  -7.810  1.00  0.00
ATOM   2885  HB1 ALA   180      -6.414 -15.750  -8.579  1.00  0.00
ATOM   2886  HB2 ALA   180      -7.759 -16.876  -8.281  1.00  0.00
ATOM   2887  HB3 ALA   180      -7.490 -15.501  -7.184  1.00  0.00
ATOM   2888  C   ALA   180      -5.419 -18.224  -7.828  1.00  0.00
ATOM   2889  O   ALA   180      -4.286 -18.041  -8.281  1.00  0.00
ATOM   2890  N   PRO   181      -6.139 -19.354  -8.085  1.00  0.00
ATOM   2891  CD  PRO   181      -7.501 -19.649  -7.619  1.00  0.00
ATOM   2892  HD2 PRO   181      -8.210 -19.189  -8.307  1.00  0.00
ATOM   2893  HD3 PRO   181      -7.629 -19.220  -6.626  1.00  0.00
ATOM   2894  CG  PRO   181      -7.597 -21.169  -7.612  1.00  0.00
ATOM   2895  HG2 PRO   181      -8.628 -21.494  -7.746  1.00  0.00
ATOM   2896  HG3 PRO   181      -7.207 -21.578  -6.680  1.00  0.00
ATOM   2897  CB  PRO   181      -6.729 -21.577  -8.787  1.00  0.00
ATOM   2898  HB2 PRO   181      -7.252 -21.555  -9.744  1.00  0.00
ATOM   2899  HB3 PRO   181      -6.326 -22.575  -8.617  1.00  0.00
ATOM   2900  CA  PRO   181      -5.585 -20.540  -8.791  1.00  0.00
ATOM   2901  HA  PRO   181      -4.762 -20.905  -8.177  1.00  0.00
ATOM   2902  C   PRO   181      -5.082 -20.290 -10.236  1.00  0.00
ATOM   2903  O   PRO   181      -4.132 -20.962 -10.632  1.00  0.00
ATOM   2904  N   GLU   182      -5.673 -19.336 -10.986  1.00  0.00
ATOM   2905  H   GLU   182      -6.496 -18.900 -10.593  1.00  0.00
ATOM   2906  CA  GLU   182      -5.268 -18.960 -12.357  1.00  0.00
ATOM   2907  HA  GLU   182      -4.969 -19.853 -12.906  1.00  0.00
ATOM   2908  CB  GLU   182      -6.442 -18.277 -13.121  1.00  0.00
ATOM   2909  HB2 GLU   182      -6.106 -18.240 -14.157  1.00  0.00
ATOM   2910  HB3 GLU   182      -7.270 -18.981 -13.032  1.00  0.00
ATOM   2911  CG  GLU   182      -6.915 -16.865 -12.679  1.00  0.00
ATOM   2912  HG2 GLU   182      -5.997 -16.278 -12.639  1.00  0.00
ATOM   2913  HG3 GLU   182      -7.553 -16.488 -13.477  1.00  0.00
ATOM   2914  CD  GLU   182      -7.652 -16.752 -11.339  1.00  0.00
ATOM   2915  OE1 GLU   182      -8.135 -17.780 -10.813  1.00  0.00
ATOM   2916  OE2 GLU   182      -7.749 -15.601 -10.865  1.00  0.00
ATOM   2917  C   GLU   182      -3.998 -18.058 -12.355  1.00  0.00
ATOM   2918  O   GLU   182      -3.401 -17.907 -13.419  1.00  0.00
ATOM   2919  N   CYS   183      -3.583 -17.497 -11.202  1.00  0.00
ATOM   2920  H   CYS   183      -4.172 -17.651 -10.396  1.00  0.00
ATOM   2921  CA  CYS   183      -2.351 -16.701 -11.028  1.00  0.00
ATOM   2922  HA  CYS   183      -2.111 -16.211 -11.972  1.00  0.00
ATOM   2923  CB  CYS   183      -2.498 -15.617  -9.933  1.00  0.00
ATOM   2924  HB2 CYS   183      -2.643 -16.057  -8.947  1.00  0.00
ATOM   2925  HB3 CYS   183      -1.638 -14.948  -9.910  1.00  0.00
ATOM   2926  SG  CYS   183      -3.943 -14.568 -10.232  1.00  0.00
ATOM   2927  HG  CYS   183      -3.775 -13.793  -9.165  1.00  0.00
ATOM   2928  C   CYS   183      -1.187 -17.638 -10.603  1.00  0.00
ATOM   2929  O   CYS   183      -0.037 -17.288 -10.870  1.00  0.00
ATOM   2930  N   LEU   184      -1.482 -18.790  -9.966  1.00  0.00
ATOM   2931  H   LEU   184      -2.466 -18.986  -9.843  1.00  0.00
ATOM   2932  CA  LEU   184      -0.508 -19.775  -9.471  1.00  0.00
ATOM   2933  HA  LEU   184       0.423 -19.285  -9.189  1.00  0.00
ATOM   2934  CB  LEU   184      -1.099 -20.479  -8.219  1.00  0.00
ATOM   2935  HB2 LEU   184      -2.043 -20.866  -8.601  1.00  0.00
ATOM   2936  HB3 LEU   184      -0.459 -21.310  -7.925  1.00  0.00
ATOM   2937  CG  LEU   184      -1.372 -19.575  -6.988  1.00  0.00
ATOM   2938  HG  LEU   184      -1.991 -18.733  -7.299  1.00  0.00
ATOM   2939  CD1 LEU   184      -2.097 -20.365  -5.883  1.00  0.00
ATOM   2940 HD11 LEU   184      -1.478 -21.206  -5.572  1.00  0.00
ATOM   2941 HD12 LEU   184      -2.278 -19.712  -5.029  1.00  0.00
ATOM   2942 HD13 LEU   184      -3.048 -20.736  -6.265  1.00  0.00
ATOM   2943  CD2 LEU   184      -0.103 -18.900  -6.437  1.00  0.00
ATOM   2944 HD21 LEU   184       0.343 -18.276  -7.210  1.00  0.00
ATOM   2945 HD22 LEU   184      -0.365 -18.283  -5.577  1.00  0.00
ATOM   2946 HD23 LEU   184       0.611 -19.664  -6.130  1.00  0.00
ATOM   2947  C   LEU   184      -0.239 -20.853 -10.561  1.00  0.00
ATOM   2948  O   LEU   184       0.857 -21.414 -10.549  1.00  0.00
ATOM   2949  N   LYS   185      -1.211 -21.143 -11.453  1.00  0.00
ATOM   2950  H   LYS   185      -2.032 -20.555 -11.425  1.00  0.00
ATOM   2951  CA  LYS   185      -1.177 -22.249 -12.425  1.00  0.00
ATOM   2952  HA  LYS   185      -0.383 -22.956 -12.180  1.00  0.00
ATOM   2953  CB  LYS   185      -2.539 -22.994 -12.371  1.00  0.00
ATOM   2954  HB2 LYS   185      -2.768 -23.159 -11.318  1.00  0.00
ATOM   2955  HB3 LYS   185      -3.283 -22.326 -12.804  1.00  0.00
ATOM   2956  CG  LYS   185      -2.561 -24.343 -13.118  1.00  0.00
ATOM   2957  HG2 LYS   185      -2.458 -24.112 -14.179  1.00  0.00
ATOM   2958  HG3 LYS   185      -1.688 -24.901 -12.782  1.00  0.00
ATOM   2959  CD  LYS   185      -3.833 -25.194 -12.897  1.00  0.00
ATOM   2960  HD2 LYS   185      -3.637 -26.163 -13.356  1.00  0.00
ATOM   2961  HD3 LYS   185      -3.936 -25.318 -11.819  1.00  0.00
ATOM   2962  CE  LYS   185      -5.138 -24.607 -13.474  1.00  0.00
ATOM   2963  HE2 LYS   185      -4.901 -24.150 -14.435  1.00  0.00
ATOM   2964  HE3 LYS   185      -5.835 -25.430 -13.626  1.00  0.00
ATOM   2965  NZ  LYS   185      -5.753 -23.600 -12.590  1.00  0.00
ATOM   2966  HZ1 LYS   185      -5.107 -22.836 -12.450  1.00  0.00
ATOM   2967  HZ2 LYS   185      -6.600 -23.251 -13.015  1.00  0.00
ATOM   2968  HZ3 LYS   185      -5.973 -24.022 -11.699  1.00  0.00
ATOM   2969  C   LYS   185      -0.903 -21.649 -13.827  1.00  0.00
ATOM   2970  O   LYS   185       0.091 -22.037 -14.441  1.00  0.00
ATOM   2971  N   GLU   186      -1.785 -20.757 -14.326  1.00  0.00
ATOM   2972  H   GLU   186      -2.538 -20.476 -13.714  1.00  0.00
ATOM   2973  CA  GLU   186      -1.745 -20.194 -15.691  1.00  0.00
ATOM   2974  HA  GLU   186      -1.289 -20.900 -16.384  1.00  0.00
ATOM   2975  CB  GLU   186      -3.200 -19.907 -16.161  1.00  0.00
ATOM   2976  HB2 GLU   186      -3.728 -19.461 -15.318  1.00  0.00
ATOM   2977  HB3 GLU   186      -3.137 -19.183 -16.974  1.00  0.00
ATOM   2978  CG  GLU   186      -3.969 -21.160 -16.644  1.00  0.00
ATOM   2979  HG2 GLU   186      -3.883 -21.899 -15.849  1.00  0.00
ATOM   2980  HG3 GLU   186      -5.015 -20.878 -16.768  1.00  0.00
ATOM   2981  CD  GLU   186      -3.442 -21.758 -17.957  1.00  0.00
ATOM   2982  OE1 GLU   186      -3.094 -20.964 -18.860  1.00  0.00
ATOM   2983  OE2 GLU   186      -3.410 -23.004 -18.042  1.00  0.00
ATOM   2984  C   GLU   186      -0.908 -18.889 -15.749  1.00  0.00
ATOM   2985  O   GLU   186      -0.537 -18.498 -16.858  1.00  0.00
ATOM   2986  N   TYR   187      -0.633 -18.228 -14.602  1.00  0.00
ATOM   2987  H   TYR   187      -1.149 -18.572 -13.804  1.00  0.00
ATOM   2988  CA  TYR   187       0.152 -16.986 -14.446  1.00  0.00
ATOM   2989  HA  TYR   187       0.156 -16.703 -13.393  1.00  0.00
ATOM   2990  CB  TYR   187       1.624 -17.148 -14.922  1.00  0.00
ATOM   2991  HB2 TYR   187       1.577 -17.358 -15.991  1.00  0.00
ATOM   2992  HB3 TYR   187       2.130 -16.196 -14.761  1.00  0.00
ATOM   2993  CG  TYR   187       2.396 -18.257 -14.222  1.00  0.00
ATOM   2994  CD1 TYR   187       2.682 -19.468 -14.897  1.00  0.00
ATOM   2995  HD1 TYR   187       2.360 -19.602 -15.930  1.00  0.00
ATOM   2996  CE1 TYR   187       3.382 -20.501 -14.236  1.00  0.00
ATOM   2997  HE1 TYR   187       3.596 -21.434 -14.758  1.00  0.00
ATOM   2998  CZ  TYR   187       3.796 -20.331 -12.895  1.00  0.00
ATOM   2999  OH  TYR   187       4.481 -21.324 -12.260  1.00  0.00
ATOM   3000  HH  TYR   187       4.628 -22.093 -12.816  1.00  0.00
ATOM   3001  CE2 TYR   187       3.510 -19.124 -12.215  1.00  0.00
ATOM   3002  HE2 TYR   187       3.825 -18.993 -11.180  1.00  0.00
ATOM   3003  CD2 TYR   187       2.816 -18.087 -12.879  1.00  0.00
ATOM   3004  HD2 TYR   187       2.603 -17.153 -12.358  1.00  0.00
ATOM   3005  C   TYR   187      -0.592 -15.764 -15.057  1.00  0.00
ATOM   3006  O   TYR   187       0.073 -14.814 -15.460  1.00  0.00
ATOM   3007  N   LYS   188      -1.937 -15.794 -15.120  1.00  0.00
ATOM   3008  H   LYS   188      -2.377 -16.625 -14.752  1.00  0.00
ATOM   3009  CA  LYS   188      -2.798 -14.719 -15.631  1.00  0.00
ATOM   3010  HA  LYS   188      -2.219 -14.019 -16.235  1.00  0.00
ATOM   3011  CB  LYS   188      -3.903 -15.337 -16.517  1.00  0.00
ATOM   3012  HB2 LYS   188      -4.398 -16.109 -15.928  1.00  0.00
ATOM   3013  HB3 LYS   188      -4.615 -14.546 -16.750  1.00  0.00
ATOM   3014  CG  LYS   188      -3.374 -15.952 -17.825  1.00  0.00
ATOM   3015  HG2 LYS   188      -2.848 -15.171 -18.375  1.00  0.00
ATOM   3016  HG3 LYS   188      -2.675 -16.746 -17.565  1.00  0.00
ATOM   3017  CD  LYS   188      -4.501 -16.527 -18.703  1.00  0.00
ATOM   3018  HD2 LYS   188      -5.005 -17.296 -18.116  1.00  0.00
ATOM   3019  HD3 LYS   188      -5.197 -15.713 -18.908  1.00  0.00
ATOM   3020  CE  LYS   188      -4.016 -17.132 -20.030  1.00  0.00
ATOM   3021  HE2 LYS   188      -4.890 -17.467 -20.589  1.00  0.00
ATOM   3022  HE3 LYS   188      -3.504 -16.350 -20.592  1.00  0.00
ATOM   3023  NZ  LYS   188      -3.099 -18.267 -19.823  1.00  0.00
ATOM   3024  HZ1 LYS   188      -3.573 -18.992 -19.303  1.00  0.00
ATOM   3025  HZ2 LYS   188      -2.807 -18.631 -20.718  1.00  0.00
ATOM   3026  HZ3 LYS   188      -2.289 -17.956 -19.305  1.00  0.00
ATOM   3027  C   LYS   188      -3.429 -14.071 -14.381  1.00  0.00
ATOM   3028  O   LYS   188      -4.015 -14.773 -13.553  1.00  0.00
ATOM   3029  N   PHE   189      -3.336 -12.733 -14.295  1.00  0.00
ATOM   3030  H   PHE   189      -2.796 -12.267 -15.010  1.00  0.00
ATOM   3031  CA  PHE   189      -3.900 -11.923 -13.210  1.00  0.00
ATOM   3032  HA  PHE   189      -4.400 -12.563 -12.483  1.00  0.00
ATOM   3033  CB  PHE   189      -2.770 -11.146 -12.492  1.00  0.00
ATOM   3034  HB2 PHE   189      -1.933 -11.829 -12.348  1.00  0.00
ATOM   3035  HB3 PHE   189      -2.434 -10.275 -13.054  1.00  0.00
ATOM   3036  CG  PHE   189      -3.167 -10.648 -11.113  1.00  0.00
ATOM   3037  CD1 PHE   189      -2.684 -11.292  -9.945  1.00  0.00
ATOM   3038  HD1 PHE   189      -1.961 -12.103 -10.026  1.00  0.00
ATOM   3039  CE1 PHE   189      -3.137 -10.886  -8.692  1.00  0.00
ATOM   3040  HE1 PHE   189      -2.766 -11.385  -7.797  1.00  0.00
ATOM   3041  CZ  PHE   189      -4.058  -9.847  -8.580  1.00  0.00
ATOM   3042  HZ  PHE   189      -4.423  -9.553  -7.595  1.00  0.00
ATOM   3043  CE2 PHE   189      -4.513  -9.183  -9.717  1.00  0.00
ATOM   3044  HE2 PHE   189      -5.215  -8.356  -9.615  1.00  0.00
ATOM   3045  CD2 PHE   189      -4.077  -9.572 -10.978  1.00  0.00
ATOM   3046  HD2 PHE   189      -4.435  -9.049 -11.864  1.00  0.00
ATOM   3047  C   PHE   189      -4.957 -11.018 -13.882  1.00  0.00
ATOM   3048  O   PHE   189      -4.611 -10.128 -14.660  1.00  0.00
ATOM   3049  N   TYR   190      -6.227 -11.273 -13.527  1.00  0.00
ATOM   3050  H   TYR   190      -6.319 -12.029 -12.864  1.00  0.00
ATOM   3051  CA  TYR   190      -7.447 -10.576 -13.963  1.00  0.00
ATOM   3052  HA  TYR   190      -7.317 -10.138 -14.952  1.00  0.00
ATOM   3053  CB  TYR   190      -8.597 -11.625 -14.031  1.00  0.00
ATOM   3054  HB2 TYR   190      -8.658 -12.066 -13.036  1.00  0.00
ATOM   3055  HB3 TYR   190      -9.510 -11.065 -14.236  1.00  0.00
ATOM   3056  CG  TYR   190      -8.436 -12.733 -15.068  1.00  0.00
ATOM   3057  CD1 TYR   190      -9.166 -12.684 -16.283  1.00  0.00
ATOM   3058  HD1 TYR   190      -9.856 -11.860 -16.467  1.00  0.00
ATOM   3059  CE1 TYR   190      -9.000 -13.698 -17.255  1.00  0.00
ATOM   3060  HE1 TYR   190      -9.563 -13.655 -18.187  1.00  0.00
ATOM   3061  CZ  TYR   190      -8.106 -14.766 -17.019  1.00  0.00
ATOM   3062  OH  TYR   190      -7.928 -15.733 -17.965  1.00  0.00
ATOM   3063  HH  TYR   190      -8.460 -15.589 -18.753  1.00  0.00
ATOM   3064  CE2 TYR   190      -7.395 -14.832 -15.800  1.00  0.00
ATOM   3065  HE2 TYR   190      -6.716 -15.664 -15.611  1.00  0.00
ATOM   3066  CD2 TYR   190      -7.563 -13.823 -14.826  1.00  0.00
ATOM   3067  HD2 TYR   190      -7.020 -13.880 -13.882  1.00  0.00
ATOM   3068  C   TYR   190      -7.799  -9.488 -12.907  1.00  0.00
ATOM   3069  O   TYR   190      -7.113  -9.326 -11.895  1.00  0.00
ATOM   3070  N   TYR   191      -8.906  -8.754 -13.143  1.00  0.00
ATOM   3071  H   TYR   191      -9.317  -8.813 -14.064  1.00  0.00
ATOM   3072  CA  TYR   191      -9.532  -7.853 -12.152  1.00  0.00
ATOM   3073  HA  TYR   191      -8.772  -7.224 -11.691  1.00  0.00
ATOM   3074  CB  TYR   191     -10.577  -6.943 -12.839  1.00  0.00
ATOM   3075  HB2 TYR   191     -11.251  -7.615 -13.369  1.00  0.00
ATOM   3076  HB3 TYR   191     -11.125  -6.426 -12.051  1.00  0.00
ATOM   3077  CG  TYR   191     -10.006  -5.921 -13.814  1.00  0.00
ATOM   3078  CD1 TYR   191      -9.124  -4.912 -13.355  1.00  0.00
ATOM   3079  HD1 TYR   191      -8.834  -4.887 -12.305  1.00  0.00
ATOM   3080  CE1 TYR   191      -8.620  -3.942 -14.250  1.00  0.00
ATOM   3081  HE1 TYR   191      -7.940  -3.168 -13.893  1.00  0.00
ATOM   3082  CZ  TYR   191      -9.001  -3.975 -15.610  1.00  0.00
ATOM   3083  OH  TYR   191      -8.530  -3.034 -16.473  1.00  0.00
ATOM   3084  HH  TYR   191      -7.948  -2.397 -16.052  1.00  0.00
ATOM   3085  CE2 TYR   191      -9.870  -4.986 -16.079  1.00  0.00
ATOM   3086  HE2 TYR   191     -10.154  -5.015 -17.130  1.00  0.00
ATOM   3087  CD2 TYR   191     -10.371  -5.958 -15.183  1.00  0.00
ATOM   3088  HD2 TYR   191     -11.041  -6.739 -15.545  1.00  0.00
ATOM   3089  C   TYR   191     -10.211  -8.694 -11.034  1.00  0.00
ATOM   3090  O   TYR   191     -10.133  -8.302  -9.871  1.00  0.00
ATOM   3091  N   ALA   192     -10.776  -9.875 -11.365  1.00  0.00
ATOM   3092  H   ALA   192     -10.826 -10.082 -12.351  1.00  0.00
ATOM   3093  CA  ALA   192     -11.352 -10.843 -10.417  1.00  0.00
ATOM   3094  HA  ALA   192     -12.063 -10.336  -9.765  1.00  0.00
ATOM   3095  CB  ALA   192     -12.100 -11.928 -11.211  1.00  0.00
ATOM   3096  HB1 ALA   192     -11.400 -12.450 -11.863  1.00  0.00
ATOM   3097  HB2 ALA   192     -12.552 -12.639 -10.519  1.00  0.00
ATOM   3098  HB3 ALA   192     -12.880 -11.463 -11.815  1.00  0.00
ATOM   3099  C   ALA   192     -10.267 -11.493  -9.513  1.00  0.00
ATOM   3100  O   ALA   192     -10.631 -12.045  -8.477  1.00  0.00
ATOM   3101  N   SER   193      -8.972 -11.424  -9.878  1.00  0.00
ATOM   3102  H   SER   193      -8.779 -10.962 -10.755  1.00  0.00
ATOM   3103  CA  SER   193      -7.840 -11.981  -9.118  1.00  0.00
ATOM   3104  HA  SER   193      -8.089 -12.970  -8.734  1.00  0.00
ATOM   3105  CB  SER   193      -6.616 -12.108 -10.048  1.00  0.00
ATOM   3106  HB2 SER   193      -6.352 -11.110 -10.400  1.00  0.00
ATOM   3107  HB3 SER   193      -5.790 -12.519  -9.467  1.00  0.00
ATOM   3108  OG  SER   193      -6.874 -12.946 -11.159  1.00  0.00
ATOM   3109  HG  SER   193      -6.090 -12.998 -11.709  1.00  0.00
ATOM   3110  C   SER   193      -7.500 -11.063  -7.908  1.00  0.00
ATOM   3111  O   SER   193      -7.090 -11.599  -6.879  1.00  0.00
ATOM   3112  N   ASP   194      -7.747  -9.736  -7.987  1.00  0.00
ATOM   3113  H   ASP   194      -8.012  -9.378  -8.895  1.00  0.00
ATOM   3114  CA  ASP   194      -7.643  -8.783  -6.862  1.00  0.00
ATOM   3115  HA  ASP   194      -6.716  -8.975  -6.322  1.00  0.00
ATOM   3116  CB  ASP   194      -7.641  -7.306  -7.340  1.00  0.00
ATOM   3117  HB2 ASP   194      -8.343  -7.308  -8.174  1.00  0.00
ATOM   3118  HB3 ASP   194      -8.039  -6.693  -6.532  1.00  0.00
ATOM   3119  CG  ASP   194      -6.298  -6.730  -7.803  1.00  0.00
ATOM   3120  OD1 ASP   194      -5.252  -7.105  -7.229  1.00  0.00
ATOM   3121  OD2 ASP   194      -6.342  -5.868  -8.704  1.00  0.00
ATOM   3122  C   ASP   194      -8.834  -8.973  -5.877  1.00  0.00
ATOM   3123  O   ASP   194      -8.648  -8.675  -4.698  1.00  0.00
ATOM   3124  N   VAL   195     -10.002  -9.486  -6.328  1.00  0.00
ATOM   3125  H   VAL   195     -10.066  -9.643  -7.323  1.00  0.00
ATOM   3126  CA  VAL   195     -11.183  -9.793  -5.492  1.00  0.00
ATOM   3127  HA  VAL   195     -11.417  -9.035  -4.743  1.00  0.00
ATOM   3128  CB  VAL   195     -12.461 -10.056  -6.354  1.00  0.00
ATOM   3129  HB  VAL   195     -12.143 -10.694  -7.178  1.00  0.00
ATOM   3130  CG1 VAL   195     -13.657 -10.718  -5.620  1.00  0.00
ATOM   3131 HG11 VAL   195     -13.976 -10.080  -4.795  1.00  0.00
ATOM   3132 HG12 VAL   195     -14.484 -10.850  -6.317  1.00  0.00
ATOM   3133 HG13 VAL   195     -13.352 -11.689  -5.230  1.00  0.00
ATOM   3134  CG2 VAL   195     -12.907  -8.761  -7.065  1.00  0.00
ATOM   3135 HG21 VAL   195     -12.107  -8.409  -7.716  1.00  0.00
ATOM   3136 HG22 VAL   195     -13.798  -8.961  -7.661  1.00  0.00
ATOM   3137 HG23 VAL   195     -13.132  -7.996  -6.322  1.00  0.00
ATOM   3138  C   VAL   195     -10.895 -11.038  -4.603  1.00  0.00
ATOM   3139  O   VAL   195     -11.360 -11.046  -3.462  1.00  0.00
ATOM   3140  N   TRP   196     -10.092 -12.016  -5.079  1.00  0.00
ATOM   3141  H   TRP   196      -9.876 -11.985  -6.065  1.00  0.00
ATOM   3142  CA  TRP   196      -9.586 -13.154  -4.288  1.00  0.00
ATOM   3143  HA  TRP   196     -10.416 -13.653  -3.787  1.00  0.00
ATOM   3144  CB  TRP   196      -8.873 -14.178  -5.204  1.00  0.00
ATOM   3145  HB2 TRP   196      -9.570 -14.515  -5.972  1.00  0.00
ATOM   3146  HB3 TRP   196      -8.020 -13.692  -5.677  1.00  0.00
ATOM   3147  CG  TRP   196      -8.343 -15.418  -4.530  1.00  0.00
ATOM   3148  CD1 TRP   196      -7.273 -15.456  -3.703  1.00  0.00
ATOM   3149  HD1 TRP   196      -6.735 -14.521  -3.550  1.00  0.00
ATOM   3150  NE1 TRP   196      -7.096 -16.731  -3.218  1.00  0.00
ATOM   3151  HE1 TRP   196      -6.360 -16.976  -2.573  1.00  0.00
ATOM   3152  CE2 TRP   196      -8.030 -17.600  -3.732  1.00  0.00
ATOM   3153  CZ2 TRP   196      -8.261 -18.977  -3.550  1.00  0.00
ATOM   3154  HZ2 TRP   196      -7.601 -19.497  -2.856  1.00  0.00
ATOM   3155  CH2 TRP   196      -9.311 -19.600  -4.259  1.00  0.00
ATOM   3156  HH2 TRP   196      -9.521 -20.663  -4.138  1.00  0.00
ATOM   3157  CZ3 TRP   196     -10.108 -18.842  -5.143  1.00  0.00
ATOM   3158  HZ3 TRP   196     -10.918 -19.295  -5.715  1.00  0.00
ATOM   3159  CE3 TRP   196      -9.872 -17.456  -5.310  1.00  0.00
ATOM   3160  HE3 TRP   196     -10.532 -16.946  -6.011  1.00  0.00
ATOM   3161  CD2 TRP   196      -8.834 -16.794  -4.602  1.00  0.00
ATOM   3162  C   TRP   196      -8.659 -12.631  -3.164  1.00  0.00
ATOM   3163  O   TRP   196      -8.827 -13.051  -2.019  1.00  0.00
ATOM   3164  N   SER   197      -7.746 -11.700  -3.499  1.00  0.00
ATOM   3165  H   SER   197      -7.716 -11.448  -4.476  1.00  0.00
ATOM   3166  CA  SER   197      -6.774 -11.076  -2.588  1.00  0.00
ATOM   3167  HA  SER   197      -6.243 -11.842  -2.023  1.00  0.00
ATOM   3168  CB  SER   197      -5.745 -10.263  -3.404  1.00  0.00
ATOM   3169  HB2 SER   197      -6.265  -9.410  -3.839  1.00  0.00
ATOM   3170  HB3 SER   197      -4.979  -9.909  -2.714  1.00  0.00
ATOM   3171  OG  SER   197      -5.137 -11.022  -4.435  1.00  0.00
ATOM   3172  HG  SER   197      -4.508 -10.472  -4.909  1.00  0.00
ATOM   3173  C   SER   197      -7.490 -10.173  -1.545  1.00  0.00
ATOM   3174  O   SER   197      -6.979 -10.082  -0.431  1.00  0.00
ATOM   3175  N   PHE   198      -8.677  -9.603  -1.862  1.00  0.00
ATOM   3176  H   PHE   198      -8.942  -9.650  -2.836  1.00  0.00
ATOM   3177  CA  PHE   198      -9.565  -8.880  -0.930  1.00  0.00
ATOM   3178  HA  PHE   198      -8.972  -8.185  -0.336  1.00  0.00
ATOM   3179  CB  PHE   198     -10.661  -8.077  -1.688  1.00  0.00
ATOM   3180  HB2 PHE   198     -10.133  -7.195  -2.050  1.00  0.00
ATOM   3181  HB3 PHE   198     -11.116  -8.598  -2.530  1.00  0.00
ATOM   3182  CG  PHE   198     -11.809  -7.572  -0.815  1.00  0.00
ATOM   3183  CD1 PHE   198     -11.566  -6.593   0.180  1.00  0.00
ATOM   3184  HD1 PHE   198     -10.600  -6.092   0.227  1.00  0.00
ATOM   3185  CE1 PHE   198     -12.564  -6.272   1.098  1.00  0.00
ATOM   3186  HE1 PHE   198     -12.369  -5.525   1.868  1.00  0.00
ATOM   3187  CZ  PHE   198     -13.808  -6.900   1.034  1.00  0.00
ATOM   3188  HZ  PHE   198     -14.574  -6.652   1.768  1.00  0.00
ATOM   3189  CE2 PHE   198     -14.073  -7.842   0.040  1.00  0.00
ATOM   3190  HE2 PHE   198     -15.054  -8.314  -0.011  1.00  0.00
ATOM   3191  CD2 PHE   198     -13.087  -8.181  -0.887  1.00  0.00
ATOM   3192  HD2 PHE   198     -13.300  -8.914  -1.666  1.00  0.00
ATOM   3193  C   PHE   198     -10.218  -9.874   0.066  1.00  0.00
ATOM   3194  O   PHE   198     -10.346  -9.505   1.231  1.00  0.00
ATOM   3195  N   GLY   199     -10.601 -11.093  -0.366  1.00  0.00
ATOM   3196  H   GLY   199     -10.481 -11.301  -1.347  1.00  0.00
ATOM   3197  CA  GLY   199     -11.179 -12.131   0.501  1.00  0.00
ATOM   3198  HA2 GLY   199     -12.056 -11.717   0.997  1.00  0.00
ATOM   3199  HA3 GLY   199     -11.480 -12.973  -0.123  1.00  0.00
ATOM   3200  C   GLY   199     -10.183 -12.629   1.572  1.00  0.00
ATOM   3201  O   GLY   199     -10.595 -12.931   2.691  1.00  0.00
ATOM   3202  N   VAL   200      -8.876 -12.668   1.245  1.00  0.00
ATOM   3203  H   VAL   200      -8.653 -12.441   0.287  1.00  0.00
ATOM   3204  CA  VAL   200      -7.774 -13.032   2.151  1.00  0.00
ATOM   3205  HA  VAL   200      -8.083 -13.813   2.846  1.00  0.00
ATOM   3206  CB  VAL   200      -6.518 -13.530   1.366  1.00  0.00
ATOM   3207  HB  VAL   200      -6.167 -12.701   0.751  1.00  0.00
ATOM   3208  CG1 VAL   200      -5.373 -14.013   2.281  1.00  0.00
ATOM   3209 HG11 VAL   200      -5.723 -14.842   2.896  1.00  0.00
ATOM   3210 HG12 VAL   200      -4.534 -14.345   1.670  1.00  0.00
ATOM   3211 HG13 VAL   200      -5.052 -13.194   2.924  1.00  0.00
ATOM   3212  CG2 VAL   200      -6.862 -14.680   0.396  1.00  0.00
ATOM   3213 HG21 VAL   200      -7.600 -14.336  -0.327  1.00  0.00
ATOM   3214 HG22 VAL   200      -5.960 -14.995  -0.128  1.00  0.00
ATOM   3215 HG23 VAL   200      -7.268 -15.520   0.959  1.00  0.00
ATOM   3216  C   VAL   200      -7.374 -11.799   3.022  1.00  0.00
ATOM   3217  O   VAL   200      -6.968 -12.019   4.162  1.00  0.00
ATOM   3218  N   THR   201      -7.578 -10.546   2.553  1.00  0.00
ATOM   3219  H   THR   201      -7.924 -10.467   1.608  1.00  0.00
ATOM   3220  CA  THR   201      -7.374  -9.301   3.332  1.00  0.00
ATOM   3221  HA  THR   201      -6.387  -9.374   3.791  1.00  0.00
ATOM   3222  CB  THR   201      -7.418  -8.015   2.446  1.00  0.00
ATOM   3223  HB  THR   201      -8.412  -7.977   2.000  1.00  0.00
ATOM   3224  CG2 THR   201      -7.141  -6.691   3.196  1.00  0.00
ATOM   3225 HG21 THR   201      -6.147  -6.727   3.643  1.00  0.00
ATOM   3226 HG22 THR   201      -7.194  -5.858   2.495  1.00  0.00
ATOM   3227 HG23 THR   201      -7.886  -6.555   3.980  1.00  0.00
ATOM   3228  OG1 THR   201      -6.410  -8.095   1.463  1.00  0.00
ATOM   3229  HG1 THR   201      -6.433  -7.306   0.915  1.00  0.00
ATOM   3230  C   THR   201      -8.525  -9.157   4.367  1.00  0.00
ATOM   3231  O   THR   201      -8.235  -8.783   5.500  1.00  0.00
ATOM   3232  N   LEU   202      -9.776  -9.516   4.003  1.00  0.00
ATOM   3233  H   LEU   202      -9.880  -9.747   3.026  1.00  0.00
ATOM   3234  CA  LEU   202     -10.976  -9.545   4.859  1.00  0.00
ATOM   3235  HA  LEU   202     -11.109  -8.587   5.364  1.00  0.00
ATOM   3236  CB  LEU   202     -12.223  -9.817   3.973  1.00  0.00
ATOM   3237  HB2 LEU   202     -12.171  -9.015   3.237  1.00  0.00
ATOM   3238  HB3 LEU   202     -12.098 -10.778   3.471  1.00  0.00
ATOM   3239  CG  LEU   202     -13.602  -9.780   4.682  1.00  0.00
ATOM   3240  HG  LEU   202     -13.624 -10.587   5.414  1.00  0.00
ATOM   3241  CD1 LEU   202     -13.868  -8.440   5.389  1.00  0.00
ATOM   3242 HD11 LEU   202     -13.847  -7.633   4.657  1.00  0.00
ATOM   3243 HD12 LEU   202     -14.846  -8.470   5.868  1.00  0.00
ATOM   3244 HD13 LEU   202     -13.099  -8.267   6.142  1.00  0.00
ATOM   3245  CD2 LEU   202     -14.738 -10.097   3.691  1.00  0.00
ATOM   3246 HD21 LEU   202     -14.587 -11.092   3.271  1.00  0.00
ATOM   3247 HD22 LEU   202     -15.695 -10.065   4.212  1.00  0.00
ATOM   3248 HD23 LEU   202     -14.737  -9.360   2.888  1.00  0.00
ATOM   3249  C   LEU   202     -10.801 -10.622   5.962  1.00  0.00
ATOM   3250  O   LEU   202     -11.142 -10.338   7.109  1.00  0.00
ATOM   3251  N   TYR   203     -10.201 -11.787   5.634  1.00  0.00
ATOM   3252  H   TYR   203     -10.050 -11.936   4.646  1.00  0.00
ATOM   3253  CA  TYR   203      -9.843 -12.870   6.565  1.00  0.00
ATOM   3254  HA  TYR   203     -10.715 -13.166   7.148  1.00  0.00
ATOM   3255  CB  TYR   203      -9.337 -14.103   5.773  1.00  0.00
ATOM   3256  HB2 TYR   203     -10.231 -14.467   5.266  1.00  0.00
ATOM   3257  HB3 TYR   203      -8.607 -13.776   5.032  1.00  0.00
ATOM   3258  CG  TYR   203      -8.739 -15.223   6.613  1.00  0.00
ATOM   3259  CD1 TYR   203      -9.572 -16.040   7.413  1.00  0.00
ATOM   3260  HD1 TYR   203     -10.654 -15.918   7.371  1.00  0.00
ATOM   3261  CE1 TYR   203      -9.004 -17.014   8.264  1.00  0.00
ATOM   3262  HE1 TYR   203      -9.649 -17.640   8.881  1.00  0.00
ATOM   3263  CZ  TYR   203      -7.605 -17.188   8.302  1.00  0.00
ATOM   3264  OH  TYR   203      -7.068 -18.119   9.138  1.00  0.00
ATOM   3265  HH  TYR   203      -7.731 -18.591   9.648  1.00  0.00
ATOM   3266  CE2 TYR   203      -6.768 -16.388   7.490  1.00  0.00
ATOM   3267  HE2 TYR   203      -5.687 -16.532   7.507  1.00  0.00
ATOM   3268  CD2 TYR   203      -7.335 -15.400   6.656  1.00  0.00
ATOM   3269  HD2 TYR   203      -6.691 -14.770   6.042  1.00  0.00
ATOM   3270  C   TYR   203      -8.805 -12.366   7.605  1.00  0.00
ATOM   3271  O   TYR   203      -8.983 -12.660   8.787  1.00  0.00
ATOM   3272  N   GLU   204      -7.799 -11.569   7.182  1.00  0.00
ATOM   3273  H   GLU   204      -7.710 -11.444   6.184  1.00  0.00
ATOM   3274  CA  GLU   204      -6.797 -10.936   8.058  1.00  0.00
ATOM   3275  HA  GLU   204      -6.350 -11.695   8.701  1.00  0.00
ATOM   3276  CB  GLU   204      -5.675 -10.261   7.239  1.00  0.00
ATOM   3277  HB2 GLU   204      -6.160  -9.670   6.462  1.00  0.00
ATOM   3278  HB3 GLU   204      -5.140  -9.598   7.919  1.00  0.00
ATOM   3279  CG  GLU   204      -4.681 -11.243   6.592  1.00  0.00
ATOM   3280  HG2 GLU   204      -4.242 -11.886   7.354  1.00  0.00
ATOM   3281  HG3 GLU   204      -5.238 -11.851   5.879  1.00  0.00
ATOM   3282  CD  GLU   204      -3.570 -10.490   5.860  1.00  0.00
ATOM   3283  OE1 GLU   204      -3.838  -9.993   4.744  1.00  0.00
ATOM   3284  OE2 GLU   204      -2.469 -10.398   6.446  1.00  0.00
ATOM   3285  C   GLU   204      -7.455  -9.905   9.011  1.00  0.00
ATOM   3286  O   GLU   204      -7.031  -9.847  10.162  1.00  0.00
ATOM   3287  N   LEU   205      -8.491  -9.153   8.576  1.00  0.00
ATOM   3288  H   LEU   205      -8.802  -9.288   7.624  1.00  0.00
ATOM   3289  CA  LEU   205      -9.155  -8.114   9.388  1.00  0.00
ATOM   3290  HA  LEU   205      -8.396  -7.504   9.879  1.00  0.00
ATOM   3291  CB  LEU   205     -10.049  -7.188   8.517  1.00  0.00
ATOM   3292  HB2 LEU   205     -10.685  -7.939   8.048  1.00  0.00
ATOM   3293  HB3 LEU   205     -10.657  -6.542   9.151  1.00  0.00
ATOM   3294  CG  LEU   205      -9.359  -6.331   7.414  1.00  0.00
ATOM   3295  HG  LEU   205      -9.307  -6.918   6.498  1.00  0.00
ATOM   3296  CD1 LEU   205     -10.144  -5.032   7.148  1.00  0.00
ATOM   3297 HD11 LEU   205     -10.196  -4.444   8.064  1.00  0.00
ATOM   3298 HD12 LEU   205      -9.638  -4.454   6.374  1.00  0.00
ATOM   3299 HD13 LEU   205     -11.153  -5.278   6.817  1.00  0.00
ATOM   3300  CD2 LEU   205      -7.865  -6.030   7.652  1.00  0.00
ATOM   3301 HD21 LEU   205      -7.309  -6.967   7.708  1.00  0.00
ATOM   3302 HD22 LEU   205      -7.480  -5.428   6.829  1.00  0.00
ATOM   3303 HD23 LEU   205      -7.748  -5.482   8.587  1.00  0.00
ATOM   3304  C   LEU   205     -10.002  -8.778  10.509  1.00  0.00
ATOM   3305  O   LEU   205      -9.932  -8.305  11.644  1.00  0.00
ATOM   3306  N   LEU   206     -10.734  -9.870  10.202  1.00  0.00
ATOM   3307  H   LEU   206     -10.701 -10.177   9.240  1.00  0.00
ATOM   3308  CA  LEU   206     -11.617 -10.595  11.137  1.00  0.00
ATOM   3309  HA  LEU   206     -12.154  -9.888  11.769  1.00  0.00
ATOM   3310  CB  LEU   206     -12.657 -11.438  10.339  1.00  0.00
ATOM   3311  HB2 LEU   206     -12.054 -11.634   9.452  1.00  0.00
ATOM   3312  HB3 LEU   206     -12.893 -12.381  10.832  1.00  0.00
ATOM   3313  CG  LEU   206     -13.975 -10.728   9.923  1.00  0.00
ATOM   3314  HG  LEU   206     -14.593 -11.468   9.414  1.00  0.00
ATOM   3315  CD1 LEU   206     -14.761 -10.125  11.100  1.00  0.00
ATOM   3316 HD11 LEU   206     -14.143  -9.383  11.608  1.00  0.00
ATOM   3317 HD12 LEU   206     -15.667  -9.648  10.727  1.00  0.00
ATOM   3318 HD13 LEU   206     -15.029 -10.916  11.801  1.00  0.00
ATOM   3319  CD2 LEU   206     -13.811  -9.708   8.786  1.00  0.00
ATOM   3320 HD21 LEU   206     -13.426 -10.211   7.899  1.00  0.00
ATOM   3321 HD22 LEU   206     -14.778  -9.259   8.558  1.00  0.00
ATOM   3322 HD23 LEU   206     -13.113  -8.930   9.094  1.00  0.00
ATOM   3323  C   LEU   206     -10.804 -11.501  12.112  1.00  0.00
ATOM   3324  O   LEU   206     -11.333 -11.792  13.185  1.00  0.00
ATOM   3325  N   THR   207      -9.553 -11.896  11.788  1.00  0.00
ATOM   3326  H   THR   207      -9.242 -11.704  10.846  1.00  0.00
ATOM   3327  CA  THR   207      -8.619 -12.586  12.710  1.00  0.00
ATOM   3328  HA  THR   207      -9.168 -13.186  13.437  1.00  0.00
ATOM   3329  CB  THR   207      -7.606 -13.513  11.960  1.00  0.00
ATOM   3330  HB  THR   207      -6.882 -13.867  12.694  1.00  0.00
ATOM   3331  CG2 THR   207      -8.267 -14.718  11.271  1.00  0.00
ATOM   3332 HG21 THR   207      -8.990 -14.365  10.536  1.00  0.00
ATOM   3333 HG22 THR   207      -7.504 -15.314  10.771  1.00  0.00
ATOM   3334 HG23 THR   207      -8.775 -15.329  12.016  1.00  0.00
ATOM   3335  OG1 THR   207      -6.855 -12.823  10.978  1.00  0.00
ATOM   3336  HG1 THR   207      -6.252 -13.435  10.549  1.00  0.00
ATOM   3337  C   THR   207      -7.780 -11.555  13.533  1.00  0.00
ATOM   3338  O   THR   207      -7.045 -11.985  14.424  1.00  0.00
ATOM   3339  N   HIE   208      -7.867 -10.240  13.221  1.00  0.00
ATOM   3340  H   HIE   208      -8.376 -10.077  12.364  1.00  0.00
ATOM   3341  CA  HIE   208      -7.156  -9.100  13.843  1.00  0.00
ATOM   3342  HA  HIE   208      -7.468  -8.181  13.346  1.00  0.00
ATOM   3343  CB  HIE   208      -7.451  -8.967  15.363  1.00  0.00
ATOM   3344  HB2 HIE   208      -7.222  -9.900  15.878  1.00  0.00
ATOM   3345  HB3 HIE   208      -6.843  -8.164  15.780  1.00  0.00
ATOM   3346  CG  HIE   208      -8.886  -8.636  15.690  1.00  0.00
ATOM   3347  ND1 HIE   208      -9.896  -9.604  15.735  1.00  0.00
ATOM   3348  CE1 HIE   208     -10.999  -8.932  16.034  1.00  0.00
ATOM   3349  HE1 HIE   208     -11.914  -9.519  16.109  1.00  0.00
ATOM   3350  NE2 HIE   208     -10.783  -7.626  16.194  1.00  0.00
ATOM   3351  HE2 HIE   208     -11.456  -6.911  16.431  1.00  0.00
ATOM   3352  CD2 HIE   208      -9.436  -7.404  15.973  1.00  0.00
ATOM   3353  HD2 HIE   208      -9.031  -6.394  16.044  1.00  0.00
ATOM   3354  C   HIE   208      -5.646  -9.097  13.468  1.00  0.00
ATOM   3355  O   HIE   208      -4.854  -8.470  14.172  1.00  0.00
ATOM   3356  N   CYS   209      -5.262  -9.805  12.388  1.00  0.00
ATOM   3357  H   CYS   209      -5.980 -10.436  12.062  1.00  0.00
ATOM   3358  CA  CYS   209      -3.918  -9.910  11.797  1.00  0.00
ATOM   3359  HA  CYS   209      -3.986 -10.572  10.933  1.00  0.00
ATOM   3360  CB  CYS   209      -3.309  -8.565  11.341  1.00  0.00
ATOM   3361  HB2 CYS   209      -3.191  -7.869  12.173  1.00  0.00
ATOM   3362  HB3 CYS   209      -2.348  -8.701  10.843  1.00  0.00
ATOM   3363  SG  CYS   209      -4.387  -7.732  10.137  1.00  0.00
ATOM   3364  HG  CYS   209      -3.608  -6.669   9.965  1.00  0.00
ATOM   3365  C   CYS   209      -2.990 -10.753  12.713  1.00  0.00
ATOM   3366  O   CYS   209      -1.781 -10.506  12.742  1.00  0.00
ATOM   3367  N   ASP   210      -3.560 -11.749  13.427  1.00  0.00
ATOM   3368  H   ASP   210      -4.567 -11.791  13.355  1.00  0.00
ATOM   3369  CA  ASP   210      -2.887 -12.697  14.326  1.00  0.00
ATOM   3370  HA  ASP   210      -2.247 -12.158  15.026  1.00  0.00
ATOM   3371  CB  ASP   210      -3.942 -13.503  15.137  1.00  0.00
ATOM   3372  HB2 ASP   210      -4.510 -12.749  15.683  1.00  0.00
ATOM   3373  HB3 ASP   210      -4.582 -13.965  14.386  1.00  0.00
ATOM   3374  CG  ASP   210      -3.445 -14.579  16.118  1.00  0.00
ATOM   3375  OD1 ASP   210      -2.220 -14.819  16.204  1.00  0.00
ATOM   3376  OD2 ASP   210      -4.328 -15.162  16.783  1.00  0.00
ATOM   3377  C   ASP   210      -1.970 -13.587  13.443  1.00  0.00
ATOM   3378  O   ASP   210      -2.448 -14.205  12.490  1.00  0.00
ATOM   3379  N   SER   211      -0.672 -13.627  13.800  1.00  0.00
ATOM   3380  H   SER   211      -0.432 -13.047  14.591  1.00  0.00
ATOM   3381  CA  SER   211       0.412 -14.332  13.095  1.00  0.00
ATOM   3382  HA  SER   211       0.402 -14.072  12.036  1.00  0.00
ATOM   3383  CB  SER   211       1.782 -13.925  13.691  1.00  0.00
ATOM   3384  HB2 SER   211       2.557 -14.401  13.091  1.00  0.00
ATOM   3385  HB3 SER   211       1.869 -12.842  13.604  1.00  0.00
ATOM   3386  OG  SER   211       1.937 -14.303  15.049  1.00  0.00
ATOM   3387  HG  SER   211       2.802 -14.024  15.361  1.00  0.00
ATOM   3388  C   SER   211       0.212 -15.874  13.097  1.00  0.00
ATOM   3389  O   SER   211       0.628 -16.511  12.129  1.00  0.00
ATOM   3390  N   SER   212      -0.458 -16.442  14.124  1.00  0.00
ATOM   3391  H   SER   212      -0.690 -15.839  14.900  1.00  0.00
ATOM   3392  CA  SER   212      -0.800 -17.874  14.223  1.00  0.00
ATOM   3393  HA  SER   212       0.025 -18.482  13.849  1.00  0.00
ATOM   3394  CB  SER   212      -1.067 -18.257  15.702  1.00  0.00
ATOM   3395  HB2 SER   212      -1.120 -19.345  15.742  1.00  0.00
ATOM   3396  HB3 SER   212      -0.205 -17.915  16.276  1.00  0.00
ATOM   3397  OG  SER   212      -2.250 -17.706  16.254  1.00  0.00
ATOM   3398  HG  SER   212      -2.340 -17.989  17.167  1.00  0.00
ATOM   3399  C   SER   212      -2.022 -18.223  13.320  1.00  0.00
ATOM   3400  O   SER   212      -2.149 -19.389  12.949  1.00  0.00
ATOM   3401  N   GLN   213      -2.869 -17.235  12.969  1.00  0.00
ATOM   3402  H   GLN   213      -2.674 -16.327  13.365  1.00  0.00
ATOM   3403  CA  GLN   213      -4.045 -17.376  12.095  1.00  0.00
ATOM   3404  HA  GLN   213      -4.322 -18.426  11.997  1.00  0.00
ATOM   3405  CB  GLN   213      -5.240 -16.604  12.716  1.00  0.00
ATOM   3406  HB2 GLN   213      -4.930 -15.563  12.818  1.00  0.00
ATOM   3407  HB3 GLN   213      -6.065 -16.667  12.006  1.00  0.00
ATOM   3408  CG  GLN   213      -5.701 -17.141  14.091  1.00  0.00
ATOM   3409  HG2 GLN   213      -5.855 -18.217  14.022  1.00  0.00
ATOM   3410  HG3 GLN   213      -4.919 -16.932  14.821  1.00  0.00
ATOM   3411  CD  GLN   213      -7.005 -16.489  14.568  1.00  0.00
ATOM   3412  OE1 GLN   213      -8.072 -16.762  14.027  1.00  0.00
ATOM   3413  NE2 GLN   213      -6.935 -15.633  15.588  1.00  0.00
ATOM   3414 HE21 GLN   213      -7.775 -15.186  15.927  1.00  0.00
ATOM   3415 HE22 GLN   213      -6.042 -15.435  16.017  1.00  0.00
ATOM   3416  C   GLN   213      -3.739 -16.831  10.670  1.00  0.00
ATOM   3417  O   GLN   213      -4.671 -16.798   9.869  1.00  0.00
ATOM   3418  N   SER   214      -2.500 -16.395  10.346  1.00  0.00
ATOM   3419  H   SER   214      -1.792 -16.466  11.063  1.00  0.00
ATOM   3420  CA  SER   214      -2.143 -15.731   9.073  1.00  0.00
ATOM   3421  HA  SER   214      -2.874 -14.957   8.841  1.00  0.00
ATOM   3422  CB  SER   214      -0.745 -15.074   9.180  1.00  0.00
ATOM   3423  HB2 SER   214      -0.635 -14.428   8.309  1.00  0.00
ATOM   3424  HB3 SER   214      -0.753 -14.466  10.084  1.00  0.00
ATOM   3425  OG  SER   214       0.340 -15.983   9.232  1.00  0.00
ATOM   3426  HG  SER   214       1.164 -15.495   9.298  1.00  0.00
ATOM   3427  C   SER   214      -2.240 -16.731   7.879  1.00  0.00
ATOM   3428  O   SER   214      -2.009 -17.925   8.082  1.00  0.00
ATOM   3429  N   PRO   215      -2.541 -16.233   6.644  1.00  0.00
ATOM   3430  CD  PRO   215      -2.878 -14.838   6.327  1.00  0.00
ATOM   3431  HD2 PRO   215      -1.957 -14.254   6.335  1.00  0.00
ATOM   3432  HD3 PRO   215      -3.550 -14.464   7.100  1.00  0.00
ATOM   3433  CG  PRO   215      -3.536 -14.876   4.953  1.00  0.00
ATOM   3434  HG2 PRO   215      -3.322 -13.957   4.409  1.00  0.00
ATOM   3435  HG3 PRO   215      -4.614 -14.995   5.057  1.00  0.00
ATOM   3436  CB  PRO   215      -2.921 -16.084   4.265  1.00  0.00
ATOM   3437  HB2 PRO   215      -1.996 -15.890   3.722  1.00  0.00
ATOM   3438  HB3 PRO   215      -3.661 -16.503   3.582  1.00  0.00
ATOM   3439  CA  PRO   215      -2.654 -17.069   5.420  1.00  0.00
ATOM   3440  HA  PRO   215      -3.561 -17.662   5.539  1.00  0.00
ATOM   3441  C   PRO   215      -1.451 -18.015   5.131  1.00  0.00
ATOM   3442  O   PRO   215      -1.727 -19.187   4.875  1.00  0.00
ATOM   3443  N   PRO   216      -0.164 -17.567   5.239  1.00  0.00
ATOM   3444  CD  PRO   216       0.291 -16.193   5.468  1.00  0.00
ATOM   3445  HD2 PRO   216       0.284 -15.998   6.540  1.00  0.00
ATOM   3446  HD3 PRO   216      -0.397 -15.511   4.971  1.00  0.00
ATOM   3447  CG  PRO   216       1.692 -16.141   4.874  1.00  0.00
ATOM   3448  HG2 PRO   216       2.288 -15.358   5.342  1.00  0.00
ATOM   3449  HG3 PRO   216       1.655 -15.972   3.797  1.00  0.00
ATOM   3450  CB  PRO   216       2.242 -17.519   5.187  1.00  0.00
ATOM   3451  HB2 PRO   216       2.648 -17.571   6.198  1.00  0.00
ATOM   3452  HB3 PRO   216       3.009 -17.817   4.473  1.00  0.00
ATOM   3453  CA  PRO   216       1.017 -18.451   5.065  1.00  0.00
ATOM   3454  HA  PRO   216       0.959 -18.875   4.062  1.00  0.00
ATOM   3455  C   PRO   216       1.100 -19.594   6.102  1.00  0.00
ATOM   3456  O   PRO   216       1.423 -20.710   5.705  1.00  0.00
ATOM   3457  N   THR   217       0.772 -19.319   7.382  1.00  0.00
ATOM   3458  H   THR   217       0.476 -18.372   7.571  1.00  0.00
ATOM   3459  CA  THR   217       0.812 -20.277   8.504  1.00  0.00
ATOM   3460  HA  THR   217       1.798 -20.743   8.533  1.00  0.00
ATOM   3461  CB  THR   217       0.551 -19.575   9.876  1.00  0.00
ATOM   3462  HB  THR   217      -0.373 -19.011   9.754  1.00  0.00
ATOM   3463  CG2 THR   217       0.430 -20.502  11.106  1.00  0.00
ATOM   3464 HG21 THR   217       1.354 -21.066  11.230  1.00  0.00
ATOM   3465 HG22 THR   217       0.249 -19.901  11.998  1.00  0.00
ATOM   3466 HG23 THR   217      -0.401 -21.193  10.961  1.00  0.00
ATOM   3467  OG1 THR   217       1.632 -18.703  10.143  1.00  0.00
ATOM   3468  HG1 THR   217       1.488 -18.262  10.984  1.00  0.00
ATOM   3469  C   THR   217      -0.276 -21.366   8.303  1.00  0.00
ATOM   3470  O   THR   217       0.052 -22.544   8.439  1.00  0.00
ATOM   3471  N   LYS   218      -1.516 -20.974   7.953  1.00  0.00
ATOM   3472  H   LYS   218      -1.652 -19.987   7.788  1.00  0.00
ATOM   3473  CA  LYS   218      -2.683 -21.865   7.858  1.00  0.00
ATOM   3474  HA  LYS   218      -2.668 -22.602   8.662  1.00  0.00
ATOM   3475  CB  LYS   218      -3.975 -21.020   7.986  1.00  0.00
ATOM   3476  HB2 LYS   218      -3.942 -20.272   7.194  1.00  0.00
ATOM   3477  HB3 LYS   218      -4.812 -21.696   7.812  1.00  0.00
ATOM   3478  CG  LYS   218      -4.155 -20.316   9.354  1.00  0.00
ATOM   3479  HG2 LYS   218      -3.350 -19.586   9.424  1.00  0.00
ATOM   3480  HG3 LYS   218      -5.112 -19.797   9.300  1.00  0.00
ATOM   3481  CD  LYS   218      -4.134 -21.225  10.600  1.00  0.00
ATOM   3482  HD2 LYS   218      -3.191 -21.772  10.582  1.00  0.00
ATOM   3483  HD3 LYS   218      -4.159 -20.573  11.473  1.00  0.00
ATOM   3484  CE  LYS   218      -5.301 -22.220  10.672  1.00  0.00
ATOM   3485  HE2 LYS   218      -6.232 -21.661  10.773  1.00  0.00
ATOM   3486  HE3 LYS   218      -5.324 -22.799   9.748  1.00  0.00
ATOM   3487  NZ  LYS   218      -5.149 -23.130  11.819  1.00  0.00
ATOM   3488  HZ1 LYS   218      -5.128 -22.594  12.674  1.00  0.00
ATOM   3489  HZ2 LYS   218      -5.928 -23.773  11.843  1.00  0.00
ATOM   3490  HZ3 LYS   218      -4.287 -23.648  11.725  1.00  0.00
ATOM   3491  C   LYS   218      -2.682 -22.680   6.537  1.00  0.00
ATOM   3492  O   LYS   218      -3.275 -23.760   6.544  1.00  0.00
ATOM   3493  N   PHE   219      -2.000 -22.226   5.463  1.00  0.00
ATOM   3494  H   PHE   219      -1.625 -21.289   5.506  1.00  0.00
ATOM   3495  CA  PHE   219      -1.815 -22.996   4.217  1.00  0.00
ATOM   3496  HA  PHE   219      -2.684 -23.632   4.054  1.00  0.00
ATOM   3497  CB  PHE   219      -1.651 -22.057   2.993  1.00  0.00
ATOM   3498  HB2 PHE   219      -1.027 -21.226   3.324  1.00  0.00
ATOM   3499  HB3 PHE   219      -1.161 -22.570   2.165  1.00  0.00
ATOM   3500  CG  PHE   219      -2.935 -21.444   2.430  1.00  0.00
ATOM   3501  CD1 PHE   219      -4.042 -22.264   2.087  1.00  0.00
ATOM   3502  HD1 PHE   219      -3.993 -23.339   2.262  1.00  0.00
ATOM   3503  CE1 PHE   219      -5.189 -21.699   1.529  1.00  0.00
ATOM   3504  HE1 PHE   219      -6.039 -22.335   1.282  1.00  0.00
ATOM   3505  CZ  PHE   219      -5.250 -20.327   1.288  1.00  0.00
ATOM   3506  HZ  PHE   219      -6.147 -19.896   0.843  1.00  0.00
ATOM   3507  CE2 PHE   219      -4.171 -19.507   1.613  1.00  0.00
ATOM   3508  HE2 PHE   219      -4.232 -18.435   1.425  1.00  0.00
ATOM   3509  CD2 PHE   219      -3.019 -20.052   2.176  1.00  0.00
ATOM   3510  HD2 PHE   219      -2.177 -19.406   2.425  1.00  0.00
ATOM   3511  C   PHE   219      -0.582 -23.931   4.339  1.00  0.00
ATOM   3512  O   PHE   219      -0.653 -25.023   3.778  1.00  0.00
ATOM   3513  N   LEU   220       0.489 -23.570   5.084  1.00  0.00
ATOM   3514  H   LEU   220       0.493 -22.637   5.469  1.00  0.00
ATOM   3515  CA  LEU   220       1.677 -24.429   5.307  1.00  0.00
ATOM   3516  HA  LEU   220       1.910 -24.982   4.398  1.00  0.00
ATOM   3517  CB  LEU   220       2.907 -23.565   5.691  1.00  0.00
ATOM   3518  HB2 LEU   220       2.503 -22.854   6.411  1.00  0.00
ATOM   3519  HB3 LEU   220       3.664 -24.182   6.176  1.00  0.00
ATOM   3520  CG  LEU   220       3.549 -22.792   4.507  1.00  0.00
ATOM   3521  HG  LEU   220       2.760 -22.285   3.950  1.00  0.00
ATOM   3522  CD1 LEU   220       4.567 -21.754   5.014  1.00  0.00
ATOM   3523 HD11 LEU   220       5.356 -22.260   5.570  1.00  0.00
ATOM   3524 HD12 LEU   220       5.002 -21.227   4.165  1.00  0.00
ATOM   3525 HD13 LEU   220       4.064 -21.040   5.666  1.00  0.00
ATOM   3526  CD2 LEU   220       4.209 -23.719   3.466  1.00  0.00
ATOM   3527 HD21 LEU   220       3.459 -24.393   3.051  1.00  0.00
ATOM   3528 HD22 LEU   220       4.639 -23.119   2.664  1.00  0.00
ATOM   3529 HD23 LEU   220       4.996 -24.303   3.945  1.00  0.00
ATOM   3530  C   LEU   220       1.407 -25.507   6.398  1.00  0.00
ATOM   3531  O   LEU   220       2.226 -26.420   6.517  1.00  0.00
ATOM   3532  N   GLU   221       0.276 -25.443   7.131  1.00  0.00
ATOM   3533  H   GLU   221      -0.246 -24.580   7.068  1.00  0.00
ATOM   3534  CA  GLU   221      -0.248 -26.516   7.996  1.00  0.00
ATOM   3535  HA  GLU   221       0.563 -26.985   8.554  1.00  0.00
ATOM   3536  CB  GLU   221      -1.258 -25.911   9.004  1.00  0.00
ATOM   3537  HB2 GLU   221      -1.854 -25.178   8.461  1.00  0.00
ATOM   3538  HB3 GLU   221      -1.902 -26.724   9.339  1.00  0.00
ATOM   3539  CG  GLU   221      -0.601 -25.235  10.231  1.00  0.00
ATOM   3540  HG2 GLU   221      -0.165 -26.033  10.834  1.00  0.00
ATOM   3541  HG3 GLU   221       0.193 -24.597   9.845  1.00  0.00
ATOM   3542  CD  GLU   221      -1.553 -24.399  11.100  1.00  0.00
ATOM   3543  OE1 GLU   221      -2.785 -24.458  10.879  1.00  0.00
ATOM   3544  OE2 GLU   221      -1.026 -23.701  11.992  1.00  0.00
ATOM   3545  C   GLU   221      -0.971 -27.591   7.132  1.00  0.00
ATOM   3546  O   GLU   221      -0.957 -28.754   7.534  1.00  0.00
ATOM   3547  N   LEU   222      -1.558 -27.216   5.974  1.00  0.00
ATOM   3548  H   LEU   222      -1.476 -26.240   5.727  1.00  0.00
ATOM   3549  CA  LEU   222      -2.283 -28.112   5.053  1.00  0.00
ATOM   3550  HA  LEU   222      -2.790 -28.899   5.611  1.00  0.00
ATOM   3551  CB  LEU   222      -3.348 -27.295   4.271  1.00  0.00
ATOM   3552  HB2 LEU   222      -2.767 -26.461   3.877  1.00  0.00
ATOM   3553  HB3 LEU   222      -3.736 -27.888   3.443  1.00  0.00
ATOM   3554  CG  LEU   222      -4.529 -26.749   5.113  1.00  0.00
ATOM   3555  HG  LEU   222      -4.129 -26.245   5.993  1.00  0.00
ATOM   3556  CD1 LEU   222      -5.376 -25.756   4.294  1.00  0.00
ATOM   3557 HD11 LEU   222      -5.777 -26.260   3.414  1.00  0.00
ATOM   3558 HD12 LEU   222      -6.198 -25.388   4.907  1.00  0.00
ATOM   3559 HD13 LEU   222      -4.752 -24.919   3.981  1.00  0.00
ATOM   3560  CD2 LEU   222      -5.418 -27.863   5.697  1.00  0.00
ATOM   3561 HD21 LEU   222      -4.819 -28.505   6.343  1.00  0.00
ATOM   3562 HD22 LEU   222      -6.226 -27.417   6.277  1.00  0.00
ATOM   3563 HD23 LEU   222      -5.837 -28.457   4.885  1.00  0.00
ATOM   3564  C   LEU   222      -1.288 -28.739   4.037  1.00  0.00
ATOM   3565  O   LEU   222      -1.477 -29.902   3.682  1.00  0.00
ATOM   3566  N   ILE   223      -0.259 -27.988   3.592  1.00  0.00
ATOM   3567  H   ILE   223      -0.166 -27.078   4.020  1.00  0.00
ATOM   3568  CA  ILE   223       0.727 -28.385   2.570  1.00  0.00
ATOM   3569  HA  ILE   223       0.348 -29.095   1.835  1.00  0.00
ATOM   3570  CB  ILE   223       1.294 -27.118   1.829  1.00  0.00
ATOM   3571  HB  ILE   223       1.511 -26.384   2.606  1.00  0.00
ATOM   3572  CG2 ILE   223       2.564 -27.349   0.966  1.00  0.00
ATOM   3573 HG21 ILE   223       2.348 -28.082   0.189  1.00  0.00
ATOM   3574 HG22 ILE   223       2.865 -26.408   0.503  1.00  0.00
ATOM   3575 HG23 ILE   223       3.372 -27.718   1.598  1.00  0.00
ATOM   3576  CG1 ILE   223       0.187 -26.434   0.986  1.00  0.00
ATOM   3577 HG12 ILE   223       0.073 -27.021   0.075  1.00  0.00
ATOM   3578 HG13 ILE   223      -0.733 -26.486   1.568  1.00  0.00
ATOM   3579  CD1 ILE   223       0.478 -24.970   0.618  1.00  0.00
ATOM   3580 HD11 ILE   223       1.398 -24.917   0.036  1.00  0.00
ATOM   3581 HD12 ILE   223      -0.348 -24.571   0.029  1.00  0.00
ATOM   3582 HD13 ILE   223       0.591 -24.382   1.529  1.00  0.00
ATOM   3583  C   ILE   223       1.915 -29.123   3.250  1.00  0.00
ATOM   3584  O   ILE   223       2.418 -30.076   2.654  1.00  0.00
ATOM   3585  N   GLY   224       2.351 -28.679   4.446  1.00  0.00
ATOM   3586  H   GLY   224       1.749 -28.039   4.944  1.00  0.00
ATOM   3587  CA  GLY   224       3.629 -29.057   5.065  1.00  0.00
ATOM   3588  HA2 GLY   224       3.511 -29.078   6.148  1.00  0.00
ATOM   3589  HA3 GLY   224       3.920 -30.046   4.712  1.00  0.00
ATOM   3590  C   GLY   224       4.738 -28.046   4.700  1.00  0.00
ATOM   3591  O   GLY   224       4.497 -27.036   4.034  1.00  0.00
ATOM   3592  N   ILE   225       5.969 -28.325   5.165  1.00  0.00
ATOM   3593  H   ILE   225       6.052 -29.165   5.718  1.00  0.00
ATOM   3594  CA  ILE   225       7.159 -27.457   5.022  1.00  0.00
ATOM   3595  HA  ILE   225       7.061 -26.700   4.244  1.00  0.00
ATOM   3596  CB  ILE   225       7.548 -26.768   6.376  1.00  0.00
ATOM   3597  HB  ILE   225       8.488 -26.234   6.241  1.00  0.00
ATOM   3598  CG2 ILE   225       6.450 -25.775   6.823  1.00  0.00
ATOM   3599 HG21 ILE   225       5.510 -26.309   6.958  1.00  0.00
ATOM   3600 HG22 ILE   225       6.742 -25.310   7.764  1.00  0.00
ATOM   3601 HG23 ILE   225       6.324 -25.005   6.061  1.00  0.00
ATOM   3602  CG1 ILE   225       7.919 -27.767   7.509  1.00  0.00
ATOM   3603 HG12 ILE   225       6.996 -28.265   7.808  1.00  0.00
ATOM   3604 HG13 ILE   225       8.602 -28.498   7.076  1.00  0.00
ATOM   3605  CD1 ILE   225       8.574 -27.121   8.742  1.00  0.00
ATOM   3606 HD11 ILE   225       7.891 -26.390   9.176  1.00  0.00
ATOM   3607 HD12 ILE   225       8.798 -27.890   9.480  1.00  0.00
ATOM   3608 HD13 ILE   225       9.497 -26.623   8.444  1.00  0.00
ATOM   3609  C   ILE   225       8.362 -28.246   4.418  1.00  0.00
ATOM   3610  O   ILE   225       9.472 -27.712   4.422  1.00  0.00
ATOM   3611  N   ALA   226       8.151 -29.476   3.906  1.00  0.00
ATOM   3612  H   ALA   226       7.219 -29.848   4.021  1.00  0.00
ATOM   3613  CA  ALA   226       9.186 -30.352   3.338  1.00  0.00
ATOM   3614  HA  ALA   226      10.020 -29.757   2.966  1.00  0.00
ATOM   3615  CB  ALA   226       9.713 -31.322   4.416  1.00  0.00
ATOM   3616  HB1 ALA   226       8.890 -31.931   4.792  1.00  0.00
ATOM   3617  HB2 ALA   226      10.474 -31.969   3.983  1.00  0.00
ATOM   3618  HB3 ALA   226      10.146 -30.751   5.238  1.00  0.00
ATOM   3619  C   ALA   226       8.578 -31.002   2.076  1.00  0.00
ATOM   3620  O   ALA   226       8.414 -32.222   2.034  1.00  0.00
ATOM   3621  N   GLN   227       8.269 -30.164   1.066  1.00  0.00
ATOM   3622  H   GLN   227       8.437 -29.184   1.241  1.00  0.00
ATOM   3623  CA  GLN   227       7.639 -30.548  -0.211  1.00  0.00
ATOM   3624  HA  GLN   227       7.519 -31.630  -0.264  1.00  0.00
ATOM   3625  CB  GLN   227       6.236 -29.886  -0.317  1.00  0.00
ATOM   3626  HB2 GLN   227       6.410 -28.811  -0.363  1.00  0.00
ATOM   3627  HB3 GLN   227       5.810 -30.226  -1.261  1.00  0.00
ATOM   3628  CG  GLN   227       5.249 -30.201   0.837  1.00  0.00
ATOM   3629  HG2 GLN   227       5.652 -29.753   1.745  1.00  0.00
ATOM   3630  HG3 GLN   227       4.302 -29.723   0.586  1.00  0.00
ATOM   3631  CD  GLN   227       4.991 -31.693   1.099  1.00  0.00
ATOM   3632  OE1 GLN   227       5.032 -32.140   2.242  1.00  0.00
ATOM   3633  NE2 GLN   227       4.716 -32.477   0.054  1.00  0.00
ATOM   3634 HE21 GLN   227       4.542 -33.462   0.197  1.00  0.00
ATOM   3635 HE22 GLN   227       4.683 -32.082  -0.875  1.00  0.00
ATOM   3636  C   GLN   227       8.555 -30.177  -1.411  1.00  0.00
ATOM   3637  O   GLN   227       8.102 -30.320  -2.548  1.00  0.00
ATOM   3638  N   GLY   228       9.797 -29.700  -1.181  1.00  0.00
ATOM   3639  H   GLY   228      10.078 -29.619  -0.215  1.00  0.00
ATOM   3640  CA  GLY   228      10.754 -29.297  -2.220  1.00  0.00
ATOM   3641  HA2 GLY   228      11.740 -29.171  -1.773  1.00  0.00
ATOM   3642  HA3 GLY   228      10.800 -30.070  -2.988  1.00  0.00
ATOM   3643  C   GLY   228      10.325 -27.969  -2.870  1.00  0.00
ATOM   3644  O   GLY   228      10.086 -26.980  -2.173  1.00  0.00
ATOM   3645  N   GLN   229      10.244 -27.968  -4.212  1.00  0.00
ATOM   3646  H   GLN   229      10.499 -28.837  -4.661  1.00  0.00
ATOM   3647  CA  GLN   229       9.818 -26.841  -5.062  1.00  0.00
ATOM   3648  HA  GLN   229      10.102 -25.888  -4.616  1.00  0.00
ATOM   3649  CB  GLN   229      10.524 -26.975  -6.440  1.00  0.00
ATOM   3650  HB2 GLN   229      10.247 -27.947  -6.846  1.00  0.00
ATOM   3651  HB3 GLN   229      10.126 -26.187  -7.080  1.00  0.00
ATOM   3652  CG  GLN   229      12.065 -26.862  -6.382  1.00  0.00
ATOM   3653  HG2 GLN   229      12.332 -25.860  -6.046  1.00  0.00
ATOM   3654  HG3 GLN   229      12.452 -27.597  -5.677  1.00  0.00
ATOM   3655  CD  GLN   229      12.711 -27.109  -7.751  1.00  0.00
ATOM   3656  OE1 GLN   229      12.740 -28.240  -8.231  1.00  0.00
ATOM   3657  NE2 GLN   229      13.236 -26.060  -8.386  1.00  0.00
ATOM   3658 HE21 GLN   229      13.669 -26.185  -9.289  1.00  0.00
ATOM   3659 HE22 GLN   229      13.196 -25.145  -7.961  1.00  0.00
ATOM   3660  C   GLN   229       8.272 -26.861  -5.280  1.00  0.00
ATOM   3661  O   GLN   229       7.793 -26.010  -6.032  1.00  0.00
ATOM   3662  N   MET   230       7.516 -27.810  -4.687  1.00  0.00
ATOM   3663  H   MET   230       7.981 -28.390  -4.004  1.00  0.00
ATOM   3664  CA  MET   230       6.097 -28.085  -4.989  1.00  0.00
ATOM   3665  HA  MET   230       5.841 -27.716  -5.982  1.00  0.00
ATOM   3666  CB  MET   230       5.853 -29.620  -4.952  1.00  0.00
ATOM   3667  HB2 MET   230       6.032 -29.940  -3.926  1.00  0.00
ATOM   3668  HB3 MET   230       4.803 -29.775  -5.203  1.00  0.00
ATOM   3669  CG  MET   230       6.734 -30.444  -5.905  1.00  0.00
ATOM   3670  HG2 MET   230       6.612 -30.039  -6.910  1.00  0.00
ATOM   3671  HG3 MET   230       7.770 -30.327  -5.590  1.00  0.00
ATOM   3672  SD  MET   230       6.311 -32.208  -5.918  1.00  0.00
ATOM   3673  CE  MET   230       7.474 -32.795  -7.177  1.00  0.00
ATOM   3674  HE1 MET   230       8.494 -32.586  -6.855  1.00  0.00
ATOM   3675  HE2 MET   230       7.350 -33.870  -7.314  1.00  0.00
ATOM   3676  HE3 MET   230       7.279 -32.285  -8.120  1.00  0.00
ATOM   3677  C   MET   230       5.150 -27.367  -3.982  1.00  0.00
ATOM   3678  O   MET   230       4.007 -27.806  -3.864  1.00  0.00
ATOM   3679  N   THR   231       5.570 -26.288  -3.285  1.00  0.00
ATOM   3680  H   THR   231       6.511 -25.961  -3.456  1.00  0.00
ATOM   3681  CA  THR   231       4.743 -25.561  -2.289  1.00  0.00
ATOM   3682  HA  THR   231       4.333 -26.287  -1.586  1.00  0.00
ATOM   3683  CB  THR   231       5.548 -24.489  -1.488  1.00  0.00
ATOM   3684  HB  THR   231       5.878 -23.745  -2.213  1.00  0.00
ATOM   3685  CG2 THR   231       4.769 -23.790  -0.352  1.00  0.00
ATOM   3686 HG21 THR   231       4.439 -24.534   0.374  1.00  0.00
ATOM   3687 HG22 THR   231       5.418 -23.065   0.141  1.00  0.00
ATOM   3688 HG23 THR   231       3.902 -23.277  -0.767  1.00  0.00
ATOM   3689  OG1 THR   231       6.675 -25.099  -0.885  1.00  0.00
ATOM   3690  HG1 THR   231       7.170 -24.439  -0.392  1.00  0.00
ATOM   3691  C   THR   231       3.569 -24.826  -3.000  1.00  0.00
ATOM   3692  O   THR   231       2.449 -24.908  -2.498  1.00  0.00
ATOM   3693  N   VAL   232       3.815 -24.186  -4.164  1.00  0.00
ATOM   3694  H   VAL   232       4.777 -24.183  -4.473  1.00  0.00
ATOM   3695  CA  VAL   232       2.815 -23.466  -4.980  1.00  0.00
ATOM   3696  HA  VAL   232       2.080 -22.921  -4.388  1.00  0.00
ATOM   3697  CB  VAL   232       3.505 -22.462  -5.967  1.00  0.00
ATOM   3698  HB  VAL   232       4.361 -22.996  -6.382  1.00  0.00
ATOM   3699  CG1 VAL   232       2.631 -21.910  -7.123  1.00  0.00
ATOM   3700 HG11 VAL   232       1.775 -21.377  -6.710  1.00  0.00
ATOM   3701 HG12 VAL   232       3.224 -21.229  -7.734  1.00  0.00
ATOM   3702 HG13 VAL   232       2.280 -22.737  -7.741  1.00  0.00
ATOM   3703  CG2 VAL   232       4.112 -21.282  -5.179  1.00  0.00
ATOM   3704 HG21 VAL   232       4.852 -21.658  -4.473  1.00  0.00
ATOM   3705 HG22 VAL   232       4.590 -20.589  -5.872  1.00  0.00
ATOM   3706 HG23 VAL   232       3.323 -20.765  -4.635  1.00  0.00
ATOM   3707  C   VAL   232       1.935 -24.471  -5.784  1.00  0.00
ATOM   3708  O   VAL   232       0.764 -24.159  -6.004  1.00  0.00
ATOM   3709  N   LEU   233       2.455 -25.663  -6.148  1.00  0.00
ATOM   3710  H   LEU   233       3.438 -25.793  -5.956  1.00  0.00
ATOM   3711  CA  LEU   233       1.724 -26.753  -6.827  1.00  0.00
ATOM   3712  HA  LEU   233       1.183 -26.367  -7.691  1.00  0.00
ATOM   3713  CB  LEU   233       2.740 -27.822  -7.315  1.00  0.00
ATOM   3714  HB2 LEU   233       3.338 -27.253  -8.025  1.00  0.00
ATOM   3715  HB3 LEU   233       3.369 -28.136  -6.481  1.00  0.00
ATOM   3716  CG  LEU   233       2.151 -29.074  -8.020  1.00  0.00
ATOM   3717  HG  LEU   233       1.527 -29.598  -7.296  1.00  0.00
ATOM   3718  CD1 LEU   233       1.314 -28.727  -9.265  1.00  0.00
ATOM   3719 HD11 LEU   233       1.938 -28.204  -9.989  1.00  0.00
ATOM   3720 HD12 LEU   233       0.930 -29.644  -9.713  1.00  0.00
ATOM   3721 HD13 LEU   233       0.479 -28.088  -8.975  1.00  0.00
ATOM   3722  CD2 LEU   233       3.265 -30.079  -8.370  1.00  0.00
ATOM   3723 HD21 LEU   233       3.770 -30.395  -7.457  1.00  0.00
ATOM   3724 HD22 LEU   233       2.828 -30.948  -8.863  1.00  0.00
ATOM   3725 HD23 LEU   233       3.985 -29.606  -9.038  1.00  0.00
ATOM   3726  C   LEU   233       0.689 -27.363  -5.847  1.00  0.00
ATOM   3727  O   LEU   233      -0.455 -27.559  -6.249  1.00  0.00
ATOM   3728  N   ARG   234       1.083 -27.605  -4.582  1.00  0.00
ATOM   3729  H   ARG   234       2.045 -27.383  -4.369  1.00  0.00
ATOM   3730  CA  ARG   234       0.254 -28.206  -3.524  1.00  0.00
ATOM   3731  HA  ARG   234      -0.337 -29.035  -3.914  1.00  0.00
ATOM   3732  CB  ARG   234       1.201 -28.747  -2.428  1.00  0.00
ATOM   3733  HB2 ARG   234       2.133 -29.019  -2.922  1.00  0.00
ATOM   3734  HB3 ARG   234       1.383 -27.925  -1.735  1.00  0.00
ATOM   3735  CG  ARG   234       0.656 -29.967  -1.648  1.00  0.00
ATOM   3736  HG2 ARG   234       0.082 -29.578  -0.808  1.00  0.00
ATOM   3737  HG3 ARG   234      -0.008 -30.506  -2.324  1.00  0.00
ATOM   3738  CD  ARG   234       1.745 -30.925  -1.126  1.00  0.00
ATOM   3739  HD2 ARG   234       2.390 -30.387  -0.432  1.00  0.00
ATOM   3740  HD3 ARG   234       1.269 -31.758  -0.609  1.00  0.00
ATOM   3741  NE  ARG   234       2.573 -31.461  -2.224  1.00  0.00
ATOM   3742  HE  ARG   234       3.450 -30.979  -2.359  1.00  0.00
ATOM   3743  CZ  ARG   234       2.281 -32.498  -3.024  1.00  0.00
ATOM   3744  NH1 ARG   234       1.177 -33.232  -2.862  1.00  0.00
ATOM   3745 HH11 ARG   234       0.532 -33.011  -2.117  1.00  0.00
ATOM   3746 HH12 ARG   234       0.993 -34.005  -3.486  1.00  0.00
ATOM   3747  NH2 ARG   234       3.114 -32.803  -4.020  1.00  0.00
ATOM   3748 HH21 ARG   234       3.951 -32.255  -4.159  1.00  0.00
ATOM   3749 HH22 ARG   234       2.905 -33.581  -4.629  1.00  0.00
ATOM   3750  C   ARG   234      -0.752 -27.166  -2.955  1.00  0.00
ATOM   3751  O   ARG   234      -1.818 -27.584  -2.501  1.00  0.00
ATOM   3752  N   LEU   235      -0.452 -25.851  -3.055  1.00  0.00
ATOM   3753  H   LEU   235       0.488 -25.648  -3.364  1.00  0.00
ATOM   3754  CA  LEU   235      -1.346 -24.720  -2.749  1.00  0.00
ATOM   3755  HA  LEU   235      -1.840 -24.872  -1.789  1.00  0.00
ATOM   3756  CB  LEU   235      -0.507 -23.419  -2.674  1.00  0.00
ATOM   3757  HB2 LEU   235       0.212 -23.660  -1.890  1.00  0.00
ATOM   3758  HB3 LEU   235       0.019 -23.284  -3.619  1.00  0.00
ATOM   3759  CG  LEU   235      -1.253 -22.111  -2.306  1.00  0.00
ATOM   3760  HG  LEU   235      -1.977 -21.912  -3.095  1.00  0.00
ATOM   3761  CD1 LEU   235      -1.978 -22.184  -0.951  1.00  0.00
ATOM   3762 HD11 LEU   235      -1.253 -22.382  -0.161  1.00  0.00
ATOM   3763 HD12 LEU   235      -2.479 -21.236  -0.755  1.00  0.00
ATOM   3764 HD13 LEU   235      -2.715 -22.986  -0.975  1.00  0.00
ATOM   3765  CD2 LEU   235      -0.272 -20.926  -2.342  1.00  0.00
ATOM   3766 HD21 LEU   235       0.149 -20.832  -3.344  1.00  0.00
ATOM   3767 HD22 LEU   235      -0.800 -20.009  -2.084  1.00  0.00
ATOM   3768 HD23 LEU   235       0.532 -21.096  -1.626  1.00  0.00
ATOM   3769  C   LEU   235      -2.425 -24.597  -3.855  1.00  0.00
ATOM   3770  O   LEU   235      -3.566 -24.301  -3.513  1.00  0.00
ATOM   3771  N   THR   236      -2.094 -24.872  -5.134  1.00  0.00
ATOM   3772  H   THR   236      -1.129 -25.106  -5.320  1.00  0.00
ATOM   3773  CA  THR   236      -3.043 -24.868  -6.264  1.00  0.00
ATOM   3774  HA  THR   236      -3.612 -23.940  -6.208  1.00  0.00
ATOM   3775  CB  THR   236      -2.322 -24.927  -7.647  1.00  0.00
ATOM   3776  HB  THR   236      -1.729 -25.842  -7.648  1.00  0.00
ATOM   3777  CG2 THR   236      -3.253 -24.918  -8.878  1.00  0.00
ATOM   3778 HG21 THR   236      -3.846 -24.004  -8.879  1.00  0.00
ATOM   3779 HG22 THR   236      -2.654 -24.962  -9.788  1.00  0.00
ATOM   3780 HG23 THR   236      -3.917 -25.781  -8.839  1.00  0.00
ATOM   3781  OG1 THR   236      -1.504 -23.781  -7.783  1.00  0.00
ATOM   3782  HG1 THR   236      -1.056 -23.807  -8.632  1.00  0.00
ATOM   3783  C   THR   236      -3.955 -26.122  -6.146  1.00  0.00
ATOM   3784  O   THR   236      -5.161 -25.964  -6.311  1.00  0.00
ATOM   3785  N   GLU   237      -3.407 -27.305  -5.794  1.00  0.00
ATOM   3786  H   GLU   237      -2.405 -27.301  -5.673  1.00  0.00
ATOM   3787  CA  GLU   237      -4.119 -28.591  -5.679  1.00  0.00
ATOM   3788  HA  GLU   237      -4.685 -28.782  -6.590  1.00  0.00
ATOM   3789  CB  GLU   237      -3.115 -29.749  -5.470  1.00  0.00
ATOM   3790  HB2 GLU   237      -2.392 -29.425  -4.722  1.00  0.00
ATOM   3791  HB3 GLU   237      -3.675 -30.603  -5.088  1.00  0.00
ATOM   3792  CG  GLU   237      -2.369 -30.158  -6.765  1.00  0.00
ATOM   3793  HG2 GLU   237      -3.110 -30.625  -7.414  1.00  0.00
ATOM   3794  HG3 GLU   237      -2.019 -29.232  -7.221  1.00  0.00
ATOM   3795  CD  GLU   237      -1.182 -31.116  -6.574  1.00  0.00
ATOM   3796  OE1 GLU   237      -0.643 -31.546  -7.617  1.00  0.00
ATOM   3797  OE2 GLU   237      -0.820 -31.409  -5.412  1.00  0.00
ATOM   3798  C   GLU   237      -5.201 -28.566  -4.567  1.00  0.00
ATOM   3799  O   GLU   237      -6.293 -29.064  -4.837  1.00  0.00
ATOM   3800  N   LEU   238      -4.938 -27.967  -3.382  1.00  0.00
ATOM   3801  H   LEU   238      -3.984 -27.691  -3.199  1.00  0.00
ATOM   3802  CA  LEU   238      -5.925 -27.858  -2.283  1.00  0.00
ATOM   3803  HA  LEU   238      -6.484 -28.791  -2.212  1.00  0.00
ATOM   3804  CB  LEU   238      -5.243 -27.580  -0.910  1.00  0.00
ATOM   3805  HB2 LEU   238      -6.067 -27.730  -0.211  1.00  0.00
ATOM   3806  HB3 LEU   238      -4.499 -28.363  -0.765  1.00  0.00
ATOM   3807  CG  LEU   238      -4.593 -26.192  -0.654  1.00  0.00
ATOM   3808  HG  LEU   238      -4.174 -25.847  -1.599  1.00  0.00
ATOM   3809  CD1 LEU   238      -5.586 -25.140  -0.117  1.00  0.00
ATOM   3810 HD11 LEU   238      -6.004 -25.484   0.829  1.00  0.00
ATOM   3811 HD12 LEU   238      -5.064 -24.195   0.040  1.00  0.00
ATOM   3812 HD13 LEU   238      -6.389 -24.996  -0.838  1.00  0.00
ATOM   3813  CD2 LEU   238      -3.406 -26.304   0.323  1.00  0.00
ATOM   3814 HD21 LEU   238      -2.651 -26.969  -0.096  1.00  0.00
ATOM   3815 HD22 LEU   238      -2.972 -25.318   0.483  1.00  0.00
ATOM   3816 HD23 LEU   238      -3.756 -26.705   1.275  1.00  0.00
ATOM   3817  C   LEU   238      -7.046 -26.843  -2.637  1.00  0.00
ATOM   3818  O   LEU   238      -8.193 -27.094  -2.270  1.00  0.00
ATOM   3819  N   LEU   239      -6.735 -25.762  -3.385  1.00  0.00
ATOM   3820  H   LEU   239      -5.767 -25.651  -3.650  1.00  0.00
ATOM   3821  CA  LEU   239      -7.699 -24.725  -3.801  1.00  0.00
ATOM   3822  HA  LEU   239      -8.354 -24.470  -2.969  1.00  0.00
ATOM   3823  CB  LEU   239      -6.949 -23.446  -4.249  1.00  0.00
ATOM   3824  HB2 LEU   239      -6.188 -23.857  -4.912  1.00  0.00
ATOM   3825  HB3 LEU   239      -7.609 -22.790  -4.817  1.00  0.00
ATOM   3826  CG  LEU   239      -6.266 -22.639  -3.118  1.00  0.00
ATOM   3827  HG  LEU   239      -5.617 -23.303  -2.548  1.00  0.00
ATOM   3828  CD1 LEU   239      -5.431 -21.492  -3.710  1.00  0.00
ATOM   3829 HD11 LEU   239      -6.079 -20.827  -4.280  1.00  0.00
ATOM   3830 HD12 LEU   239      -4.956 -20.933  -2.902  1.00  0.00
ATOM   3831 HD13 LEU   239      -4.663 -21.902  -4.366  1.00  0.00
ATOM   3832  CD2 LEU   239      -7.245 -22.125  -2.046  1.00  0.00
ATOM   3833 HD21 LEU   239      -7.751 -22.969  -1.581  1.00  0.00
ATOM   3834 HD22 LEU   239      -6.695 -21.569  -1.287  1.00  0.00
ATOM   3835 HD23 LEU   239      -7.982 -21.471  -2.512  1.00  0.00
ATOM   3836  C   LEU   239      -8.603 -25.239  -4.959  1.00  0.00
ATOM   3837  O   LEU   239      -9.759 -24.816  -5.020  1.00  0.00
ATOM   3838  N   GLU   240      -8.111 -26.167  -5.807  1.00  0.00
ATOM   3839  H   GLU   240      -7.131 -26.383  -5.698  1.00  0.00
ATOM   3840  CA  GLU   240      -8.865 -26.852  -6.875  1.00  0.00
ATOM   3841  HA  GLU   240      -9.530 -26.150  -7.379  1.00  0.00
ATOM   3842  CB  GLU   240      -7.870 -27.429  -7.917  1.00  0.00
ATOM   3843  HB2 GLU   240      -7.144 -28.019  -7.357  1.00  0.00
ATOM   3844  HB3 GLU   240      -8.449 -28.086  -8.566  1.00  0.00
ATOM   3845  CG  GLU   240      -7.124 -26.373  -8.781  1.00  0.00
ATOM   3846  HG2 GLU   240      -6.754 -25.633  -8.072  1.00  0.00
ATOM   3847  HG3 GLU   240      -6.282 -26.898  -9.230  1.00  0.00
ATOM   3848  CD  GLU   240      -7.933 -25.669  -9.880  1.00  0.00
ATOM   3849  OE1 GLU   240      -9.128 -25.993 -10.054  1.00  0.00
ATOM   3850  OE2 GLU   240      -7.318 -24.805 -10.544  1.00  0.00
ATOM   3851  C   GLU   240      -9.744 -27.993  -6.279  1.00  0.00
ATOM   3852  O   GLU   240     -10.748 -28.324  -6.909  1.00  0.00
ATOM   3853  N   ARG   241      -9.425 -28.527  -5.076  1.00  0.00
ATOM   3854  H   ARG   241      -8.527 -28.268  -4.692  1.00  0.00
ATOM   3855  CA  ARG   241     -10.277 -29.457  -4.301  1.00  0.00
ATOM   3856  HA  ARG   241     -10.783 -30.147  -4.976  1.00  0.00
ATOM   3857  CB  ARG   241      -9.410 -30.279  -3.308  1.00  0.00
ATOM   3858  HB2 ARG   241      -8.723 -29.580  -2.831  1.00  0.00
ATOM   3859  HB3 ARG   241     -10.087 -30.690  -2.558  1.00  0.00
ATOM   3860  CG  ARG   241      -8.608 -31.425  -3.958  1.00  0.00
ATOM   3861  HG2 ARG   241      -9.276 -31.935  -4.652  1.00  0.00
ATOM   3862  HG3 ARG   241      -7.787 -30.971  -4.513  1.00  0.00
ATOM   3863  CD  ARG   241      -8.044 -32.442  -2.948  1.00  0.00
ATOM   3864  HD2 ARG   241      -8.880 -32.959  -2.476  1.00  0.00
ATOM   3865  HD3 ARG   241      -7.432 -33.163  -3.491  1.00  0.00
ATOM   3866  NE  ARG   241      -7.219 -31.820  -1.897  1.00  0.00
ATOM   3867  HE  ARG   241      -7.744 -31.539  -1.081  1.00  0.00
ATOM   3868  CZ  ARG   241      -5.900 -31.596  -1.917  1.00  0.00
ATOM   3869  NH1 ARG   241      -5.138 -31.886  -2.976  1.00  0.00
ATOM   3870 HH11 ARG   241      -5.558 -32.291  -3.800  1.00  0.00
ATOM   3871 HH12 ARG   241      -4.146 -31.700  -2.947  1.00  0.00
ATOM   3872  NH2 ARG   241      -5.336 -31.068  -0.834  1.00  0.00
ATOM   3873 HH21 ARG   241      -5.904 -30.849  -0.028  1.00  0.00
ATOM   3874 HH22 ARG   241      -4.342 -30.888  -0.822  1.00  0.00
ATOM   3875  C   ARG   241     -11.361 -28.677  -3.495  1.00  0.00
ATOM   3876  O   ARG   241     -12.210 -29.336  -2.894  1.00  0.00
ATOM   3877  N   GLY   242     -11.343 -27.327  -3.477  1.00  0.00
ATOM   3878  H   GLY   242     -10.594 -26.872  -3.979  1.00  0.00
ATOM   3879  CA  GLY   242     -12.327 -26.487  -2.783  1.00  0.00
ATOM   3880  HA2 GLY   242     -12.375 -25.533  -3.309  1.00  0.00
ATOM   3881  HA3 GLY   242     -13.293 -26.988  -2.849  1.00  0.00
ATOM   3882  C   GLY   242     -11.998 -26.226  -1.297  1.00  0.00
ATOM   3883  O   GLY   242     -12.859 -25.692  -0.598  1.00  0.00
ATOM   3884  N   GLU   243     -10.781 -26.563  -0.811  1.00  0.00
ATOM   3885  H   GLU   243     -10.156 -27.030  -1.452  1.00  0.00
ATOM   3886  CA  GLU   243     -10.301 -26.286   0.558  1.00  0.00
ATOM   3887  HA  GLU   243     -11.085 -26.534   1.274  1.00  0.00
ATOM   3888  CB  GLU   243      -9.043 -27.122   0.892  1.00  0.00
ATOM   3889  HB2 GLU   243      -8.264 -26.820   0.191  1.00  0.00
ATOM   3890  HB3 GLU   243      -8.743 -26.855   1.905  1.00  0.00
ATOM   3891  CG  GLU   243      -9.249 -28.650   0.802  1.00  0.00
ATOM   3892  HG2 GLU   243     -10.137 -28.902   1.382  1.00  0.00
ATOM   3893  HG3 GLU   243      -9.422 -28.886  -0.247  1.00  0.00
ATOM   3894  CD  GLU   243      -8.055 -29.464   1.318  1.00  0.00
ATOM   3895  OE1 GLU   243      -7.483 -29.077   2.362  1.00  0.00
ATOM   3896  OE2 GLU   243      -7.732 -30.477   0.661  1.00  0.00
ATOM   3897  C   GLU   243      -9.936 -24.785   0.629  1.00  0.00
ATOM   3898  O   GLU   243      -9.358 -24.236  -0.313  1.00  0.00
ATOM   3899  N   ARG   244     -10.272 -24.163   1.768  1.00  0.00
ATOM   3900  H   ARG   244     -10.697 -24.736   2.482  1.00  0.00
ATOM   3901  CA  ARG   244     -10.132 -22.723   2.023  1.00  0.00
ATOM   3902  HA  ARG   244      -9.406 -22.288   1.336  1.00  0.00
ATOM   3903  CB  ARG   244     -11.502 -22.017   1.810  1.00  0.00
ATOM   3904  HB2 ARG   244     -12.214 -22.530   2.457  1.00  0.00
ATOM   3905  HB3 ARG   244     -11.374 -20.990   2.152  1.00  0.00
ATOM   3906  CG  ARG   244     -12.036 -22.013   0.362  1.00  0.00
ATOM   3907  HG2 ARG   244     -12.120 -23.055   0.053  1.00  0.00
ATOM   3908  HG3 ARG   244     -13.028 -21.562   0.393  1.00  0.00
ATOM   3909  CD  ARG   244     -11.158 -21.252  -0.642  1.00  0.00
ATOM   3910  HD2 ARG   244     -11.085 -20.206  -0.344  1.00  0.00
ATOM   3911  HD3 ARG   244     -10.161 -21.693  -0.664  1.00  0.00
ATOM   3912  NE  ARG   244     -11.733 -21.318  -1.992  1.00  0.00
ATOM   3913  HE  ARG   244     -12.362 -20.558  -2.206  1.00  0.00
ATOM   3914  CZ  ARG   244     -11.516 -22.251  -2.926  1.00  0.00
ATOM   3915  NH1 ARG   244     -10.702 -23.287  -2.731  1.00  0.00
ATOM   3916 HH11 ARG   244     -10.221 -23.388  -1.849  1.00  0.00
ATOM   3917 HH12 ARG   244     -10.570 -23.967  -3.467  1.00  0.00
ATOM   3918  NH2 ARG   244     -12.136 -22.133  -4.097  1.00  0.00
ATOM   3919 HH21 ARG   244     -12.754 -21.351  -4.262  1.00  0.00
ATOM   3920 HH22 ARG   244     -11.987 -22.827  -4.817  1.00  0.00
ATOM   3921  C   ARG   244      -9.582 -22.533   3.453  1.00  0.00
ATOM   3922  O   ARG   244      -9.562 -23.457   4.273  1.00  0.00
ATOM   3923  N   LEU   245      -9.206 -21.274   3.747  1.00  0.00
ATOM   3924  H   LEU   245      -9.164 -20.650   2.954  1.00  0.00
ATOM   3925  CA  LEU   245      -8.880 -20.737   5.077  1.00  0.00
ATOM   3926  HA  LEU   245      -8.096 -21.331   5.548  1.00  0.00
ATOM   3927  CB  LEU   245      -8.372 -19.278   4.923  1.00  0.00
ATOM   3928  HB2 LEU   245      -9.141 -18.830   4.294  1.00  0.00
ATOM   3929  HB3 LEU   245      -8.352 -18.770   5.887  1.00  0.00
ATOM   3930  CG  LEU   245      -6.992 -19.131   4.234  1.00  0.00
ATOM   3931  HG  LEU   245      -6.948 -19.828   3.398  1.00  0.00
ATOM   3932  CD1 LEU   245      -6.765 -17.697   3.718  1.00  0.00
ATOM   3933 HD11 LEU   245      -6.809 -16.999   4.554  1.00  0.00
ATOM   3934 HD12 LEU   245      -5.787 -17.632   3.242  1.00  0.00
ATOM   3935 HD13 LEU   245      -7.540 -17.445   2.994  1.00  0.00
ATOM   3936  CD2 LEU   245      -5.831 -19.582   5.141  1.00  0.00
ATOM   3937 HD21 LEU   245      -5.964 -20.630   5.408  1.00  0.00
ATOM   3938 HD22 LEU   245      -4.886 -19.459   4.611  1.00  0.00
ATOM   3939 HD23 LEU   245      -5.821 -18.976   6.047  1.00  0.00
ATOM   3940  C   LEU   245     -10.195 -20.760   5.919  1.00  0.00
ATOM   3941  O   LEU   245     -11.269 -20.473   5.376  1.00  0.00
ATOM   3942  N   PRO   246     -10.098 -21.112   7.229  1.00  0.00
ATOM   3943  CD  PRO   246      -8.846 -21.341   7.963  1.00  0.00
ATOM   3944  HD2 PRO   246      -8.157 -20.527   7.734  1.00  0.00
ATOM   3945  HD3 PRO   246      -8.415 -22.284   7.629  1.00  0.00
ATOM   3946  CG  PRO   246      -9.245 -21.373   9.433  1.00  0.00
ATOM   3947  HG2 PRO   246      -9.223 -20.372   9.866  1.00  0.00
ATOM   3948  HG3 PRO   246      -8.587 -22.029  10.002  1.00  0.00
ATOM   3949  CB  PRO   246     -10.660 -21.927   9.389  1.00  0.00
ATOM   3950  HB2 PRO   246     -11.209 -21.576  10.263  1.00  0.00
ATOM   3951  HB3 PRO   246     -10.700 -23.015   9.347  1.00  0.00
ATOM   3952  CA  PRO   246     -11.276 -21.327   8.107  1.00  0.00
ATOM   3953  HA  PRO   246     -11.951 -22.020   7.606  1.00  0.00
ATOM   3954  C   PRO   246     -12.028 -20.006   8.415  1.00  0.00
ATOM   3955  O   PRO   246     -11.560 -18.921   8.067  1.00  0.00
ATOM   3956  N   ARG   247     -13.194 -20.124   9.078  1.00  0.00
ATOM   3957  H   ARG   247     -13.547 -21.057   9.236  1.00  0.00
ATOM   3958  CA  ARG   247     -13.979 -18.987   9.582  1.00  0.00
ATOM   3959  HA  ARG   247     -14.038 -18.204   8.826  1.00  0.00
ATOM   3960  CB  ARG   247     -15.418 -19.457   9.922  1.00  0.00
ATOM   3961  HB2 ARG   247     -15.814 -19.965   9.042  1.00  0.00
ATOM   3962  HB3 ARG   247     -15.346 -20.165  10.747  1.00  0.00
ATOM   3963  CG  ARG   247     -16.365 -18.298  10.318  1.00  0.00
ATOM   3964  HG2 ARG   247     -15.927 -17.820  11.195  1.00  0.00
ATOM   3965  HG3 ARG   247     -16.367 -17.595   9.485  1.00  0.00
ATOM   3966  CD  ARG   247     -17.810 -18.725  10.632  1.00  0.00
ATOM   3967  HD2 ARG   247     -18.407 -17.838  10.844  1.00  0.00
ATOM   3968  HD3 ARG   247     -18.226 -19.245   9.770  1.00  0.00
ATOM   3969  NE  ARG   247     -17.869 -19.623  11.798  1.00  0.00
ATOM   3970  HE  ARG   247     -18.021 -20.596  11.573  1.00  0.00
ATOM   3971  CZ  ARG   247     -17.738 -19.277  13.089  1.00  0.00
ATOM   3972  NH1 ARG   247     -17.740 -20.231  14.019  1.00  0.00
ATOM   3973 HH11 ARG   247     -17.840 -21.198  13.746  1.00  0.00
ATOM   3974 HH12 ARG   247     -17.642 -19.982  14.994  1.00  0.00
ATOM   3975  NH2 ARG   247     -17.600 -18.010  13.489  1.00  0.00
ATOM   3976 HH21 ARG   247     -17.591 -17.266  12.806  1.00  0.00
ATOM   3977 HH22 ARG   247     -17.504 -17.802  14.472  1.00  0.00
ATOM   3978  C   ARG   247     -13.237 -18.488  10.858  1.00  0.00
ATOM   3979  O   ARG   247     -13.083 -19.275  11.796  1.00  0.00
ATOM   3980  N   PRO   248     -12.831 -17.188  10.896  1.00  0.00
ATOM   3981  CD  PRO   248     -12.857 -16.234   9.780  1.00  0.00
ATOM   3982  HD2 PRO   248     -13.870 -15.846   9.676  1.00  0.00
ATOM   3983  HD3 PRO   248     -12.573 -16.757   8.867  1.00  0.00
ATOM   3984  CG  PRO   248     -11.856 -15.157  10.166  1.00  0.00
ATOM   3985  HG2 PRO   248     -12.109 -14.206   9.696  1.00  0.00
ATOM   3986  HG3 PRO   248     -10.846 -15.446   9.878  1.00  0.00
ATOM   3987  CB  PRO   248     -11.990 -15.082  11.676  1.00  0.00
ATOM   3988  HB2 PRO   248     -12.842 -14.442  11.909  1.00  0.00
ATOM   3989  HB3 PRO   248     -11.105 -14.711  12.192  1.00  0.00
ATOM   3990  CA  PRO   248     -12.289 -16.532  12.116  1.00  0.00
ATOM   3991  HA  PRO   248     -11.396 -17.071  12.436  1.00  0.00
ATOM   3992  C   PRO   248     -13.331 -16.539  13.260  1.00  0.00
ATOM   3993  O   PRO   248     -14.530 -16.422  12.996  1.00  0.00
ATOM   3994  N   ASP   249     -12.861 -16.683  14.515  1.00  0.00
ATOM   3995  H   ASP   249     -11.865 -16.816  14.621  1.00  0.00
ATOM   3996  CA  ASP   249     -13.706 -16.749  15.719  1.00  0.00
ATOM   3997  HA  ASP   249     -14.497 -17.481  15.558  1.00  0.00
ATOM   3998  CB  ASP   249     -12.894 -17.165  16.976  1.00  0.00
ATOM   3999  HB2 ASP   249     -12.402 -18.104  16.725  1.00  0.00
ATOM   4000  HB3 ASP   249     -12.141 -16.397  17.155  1.00  0.00
ATOM   4001  CG  ASP   249     -13.744 -17.354  18.244  1.00  0.00
ATOM   4002  OD1 ASP   249     -14.814 -17.992  18.130  1.00  0.00
ATOM   4003  OD2 ASP   249     -13.318 -16.842  19.303  1.00  0.00
ATOM   4004  C   ASP   249     -14.408 -15.374  15.897  1.00  0.00
ATOM   4005  O   ASP   249     -13.734 -14.346  15.980  1.00  0.00
ATOM   4006  N   LYS   250     -15.753 -15.414  15.942  1.00  0.00
ATOM   4007  H   LYS   250     -16.120 -16.305  15.639  1.00  0.00
ATOM   4008  CA  LYS   250     -16.696 -14.291  16.115  1.00  0.00
ATOM   4009  HA  LYS   250     -17.690 -14.706  16.289  1.00  0.00
ATOM   4010  CB  LYS   250     -16.337 -13.343  17.301  1.00  0.00
ATOM   4011  HB2 LYS   250     -15.403 -12.849  17.036  1.00  0.00
ATOM   4012  HB3 LYS   250     -17.135 -12.602  17.364  1.00  0.00
ATOM   4013  CG  LYS   250     -16.179 -14.046  18.672  1.00  0.00
ATOM   4014  HG2 LYS   250     -15.519 -14.898  18.510  1.00  0.00
ATOM   4015  HG3 LYS   250     -15.693 -13.332  19.335  1.00  0.00
ATOM   4016  CD  LYS   250     -17.497 -14.531  19.316  1.00  0.00
ATOM   4017  HD2 LYS   250     -18.117 -14.928  18.511  1.00  0.00
ATOM   4018  HD3 LYS   250     -17.237 -15.337  20.003  1.00  0.00
ATOM   4019  CE  LYS   250     -18.277 -13.441  20.074  1.00  0.00
ATOM   4020  HE2 LYS   250     -18.419 -12.592  19.404  1.00  0.00
ATOM   4021  HE3 LYS   250     -19.248 -13.847  20.355  1.00  0.00
ATOM   4022  NZ  LYS   250     -17.561 -12.996  21.285  1.00  0.00
ATOM   4023  HZ1 LYS   250     -16.660 -12.618  21.025  1.00  0.00
ATOM   4024  HZ2 LYS   250     -18.102 -12.283  21.754  1.00  0.00
ATOM   4025  HZ3 LYS   250     -17.430 -13.782  21.907  1.00  0.00
ATOM   4026  C   LYS   250     -17.017 -13.586  14.764  1.00  0.00
ATOM   4027  O   LYS   250     -17.701 -12.561  14.794  1.00  0.00
ATOM   4028  N   CYS   251     -16.576 -14.136  13.607  1.00  0.00
ATOM   4029  H   CYS   251     -15.956 -14.927  13.705  1.00  0.00
ATOM   4030  CA  CYS   251     -16.946 -13.700  12.246  1.00  0.00
ATOM   4031  HA  CYS   251     -16.928 -12.611  12.198  1.00  0.00
ATOM   4032  CB  CYS   251     -15.961 -14.260  11.184  1.00  0.00
ATOM   4033  HB2 CYS   251     -14.953 -13.888  11.365  1.00  0.00
ATOM   4034  HB3 CYS   251     -15.955 -15.350  11.207  1.00  0.00
ATOM   4035  SG  CYS   251     -16.372 -13.793   9.471  1.00  0.00
ATOM   4036  HG  CYS   251     -15.352 -14.432   8.904  1.00  0.00
ATOM   4037  C   CYS   251     -18.366 -14.292  12.001  1.00  0.00
ATOM   4038  O   CYS   251     -18.526 -15.509  12.148  1.00  0.00
ATOM   4039  N   PRO   252     -19.350 -13.456  11.572  1.00  0.00
ATOM   4040  CD  PRO   252     -19.273 -11.992  11.511  1.00  0.00
ATOM   4041  HD2 PRO   252     -18.695 -11.713  10.629  1.00  0.00
ATOM   4042  HD3 PRO   252     -18.764 -11.634  12.406  1.00  0.00
ATOM   4043  CG  PRO   252     -20.718 -11.520  11.437  1.00  0.00
ATOM   4044  HG2 PRO   252     -20.789 -10.577  10.894  1.00  0.00
ATOM   4045  HG3 PRO   252     -21.134 -11.395  12.436  1.00  0.00
ATOM   4046  CB  PRO   252     -21.420 -12.640  10.694  1.00  0.00
ATOM   4047  HB2 PRO   252     -21.296 -12.500   9.620  1.00  0.00
ATOM   4048  HB3 PRO   252     -22.481 -12.713  10.931  1.00  0.00
ATOM   4049  CA  PRO   252     -20.693 -13.923  11.141  1.00  0.00
ATOM   4050  HA  PRO   252     -21.175 -14.395  11.996  1.00  0.00
ATOM   4051  C   PRO   252     -20.627 -14.931   9.966  1.00  0.00
ATOM   4052  O   PRO   252     -19.728 -14.850   9.124  1.00  0.00
ATOM   4053  N   CYS   253     -21.596 -15.864   9.946  1.00  0.00
ATOM   4054  H   CYS   253     -22.262 -15.806  10.703  1.00  0.00
ATOM   4055  CA  CYS   253     -21.726 -16.975   8.982  1.00  0.00
ATOM   4056  HA  CYS   253     -20.798 -17.547   8.982  1.00  0.00
ATOM   4057  CB  CYS   253     -22.895 -17.929   9.325  1.00  0.00
ATOM   4058  HB2 CYS   253     -23.854 -17.410   9.309  1.00  0.00
ATOM   4059  HB3 CYS   253     -22.932 -18.779   8.643  1.00  0.00
ATOM   4060  SG  CYS   253     -22.727 -18.628  10.995  1.00  0.00
ATOM   4061  HG  CYS   253     -23.839 -19.356  10.952  1.00  0.00
ATOM   4062  C   CYS   253     -21.895 -16.440   7.537  1.00  0.00
ATOM   4063  O   CYS   253     -21.257 -16.980   6.636  1.00  0.00
ATOM   4064  N   GLU   254     -22.693 -15.371   7.346  1.00  0.00
ATOM   4065  H   GLU   254     -23.137 -14.994   8.171  1.00  0.00
ATOM   4066  CA  GLU   254     -23.009 -14.762   6.044  1.00  0.00
ATOM   4067  HA  GLU   254     -23.120 -15.523   5.271  1.00  0.00
ATOM   4068  CB  GLU   254     -24.349 -14.004   6.186  1.00  0.00
ATOM   4069  HB2 GLU   254     -25.059 -14.699   6.633  1.00  0.00
ATOM   4070  HB3 GLU   254     -24.172 -13.174   6.870  1.00  0.00
ATOM   4071  CG  GLU   254     -24.926 -13.461   4.857  1.00  0.00
ATOM   4072  HG2 GLU   254     -24.318 -12.607   4.554  1.00  0.00
ATOM   4073  HG3 GLU   254     -24.825 -14.258   4.120  1.00  0.00
ATOM   4074  CD  GLU   254     -26.397 -13.034   4.949  1.00  0.00
ATOM   4075  OE1 GLU   254     -26.779 -12.478   6.004  1.00  0.00
ATOM   4076  OE2 GLU   254     -27.112 -13.264   3.949  1.00  0.00
ATOM   4077  C   GLU   254     -21.861 -13.824   5.565  1.00  0.00
ATOM   4078  O   GLU   254     -21.721 -13.661   4.354  1.00  0.00
ATOM   4079  N   VAL   255     -21.019 -13.289   6.478  1.00  0.00
ATOM   4080  H   VAL   255     -21.275 -13.410   7.448  1.00  0.00
ATOM   4081  CA  VAL   255     -19.782 -12.538   6.168  1.00  0.00
ATOM   4082  HA  VAL   255     -19.898 -11.870   5.315  1.00  0.00
ATOM   4083  CB  VAL   255     -19.286 -11.701   7.398  1.00  0.00
ATOM   4084  HB  VAL   255     -19.303 -12.380   8.251  1.00  0.00
ATOM   4085  CG1 VAL   255     -17.876 -11.066   7.270  1.00  0.00
ATOM   4086 HG11 VAL   255     -17.859 -10.387   6.418  1.00  0.00
ATOM   4087 HG12 VAL   255     -17.643 -10.513   8.180  1.00  0.00
ATOM   4088 HG13 VAL   255     -17.135 -11.852   7.124  1.00  0.00
ATOM   4089  CG2 VAL   255     -20.300 -10.589   7.743  1.00  0.00
ATOM   4090 HG21 VAL   255     -21.263 -11.038   7.986  1.00  0.00
ATOM   4091 HG22 VAL   255     -19.938 -10.019   8.599  1.00  0.00
ATOM   4092 HG23 VAL   255     -20.416  -9.925   6.887  1.00  0.00
ATOM   4093  C   VAL   255     -18.663 -13.541   5.748  1.00  0.00
ATOM   4094  O   VAL   255     -17.825 -13.160   4.930  1.00  0.00
ATOM   4095  N   TYR   256     -18.696 -14.805   6.227  1.00  0.00
ATOM   4096  H   TYR   256     -19.364 -14.992   6.962  1.00  0.00
ATOM   4097  CA  TYR   256     -17.806 -15.896   5.797  1.00  0.00
ATOM   4098  HA  TYR   256     -16.789 -15.523   5.671  1.00  0.00
ATOM   4099  CB  TYR   256     -17.792 -17.020   6.869  1.00  0.00
ATOM   4100  HB2 TYR   256     -17.510 -16.521   7.797  1.00  0.00
ATOM   4101  HB3 TYR   256     -18.800 -17.425   6.967  1.00  0.00
ATOM   4102  CG  TYR   256     -16.814 -18.155   6.586  1.00  0.00
ATOM   4103  CD1 TYR   256     -15.433 -17.872   6.499  1.00  0.00
ATOM   4104  HD1 TYR   256     -15.079 -16.866   6.724  1.00  0.00
ATOM   4105  CE1 TYR   256     -14.514 -18.877   6.127  1.00  0.00
ATOM   4106  HE1 TYR   256     -13.455 -18.638   6.019  1.00  0.00
ATOM   4107  CZ  TYR   256     -14.968 -20.194   5.894  1.00  0.00
ATOM   4108  OH  TYR   256     -14.078 -21.166   5.542  1.00  0.00
ATOM   4109  HH  TYR   256     -13.176 -20.845   5.482  1.00  0.00
ATOM   4110  CE2 TYR   256     -16.345 -20.497   6.027  1.00  0.00
ATOM   4111  HE2 TYR   256     -16.691 -21.519   5.875  1.00  0.00
ATOM   4112  CD2 TYR   256     -17.269 -19.478   6.356  1.00  0.00
ATOM   4113  HD2 TYR   256     -18.332 -19.710   6.433  1.00  0.00
ATOM   4114  C   TYR   256     -18.261 -16.453   4.418  1.00  0.00
ATOM   4115  O   TYR   256     -17.391 -16.877   3.660  1.00  0.00
ATOM   4116  N   HIE   257     -19.568 -16.406   4.078  1.00  0.00
ATOM   4117  H   HIE   257     -20.208 -16.073   4.784  1.00  0.00
ATOM   4118  CA  HIE   257     -20.123 -16.842   2.781  1.00  0.00
ATOM   4119  HA  HIE   257     -19.618 -17.748   2.446  1.00  0.00
ATOM   4120  CB  HIE   257     -21.633 -17.141   2.919  1.00  0.00
ATOM   4121  HB2 HIE   257     -22.139 -16.248   3.284  1.00  0.00
ATOM   4122  HB3 HIE   257     -22.039 -17.415   1.945  1.00  0.00
ATOM   4123  CG  HIE   257     -21.995 -18.262   3.870  1.00  0.00
ATOM   4124  ND1 HIE   257     -23.219 -18.303   4.546  1.00  0.00
ATOM   4125  CE1 HIE   257     -23.171 -19.405   5.281  1.00  0.00
ATOM   4126  HE1 HIE   257     -24.048 -19.609   5.895  1.00  0.00
ATOM   4127  NE2 HIE   257     -22.031 -20.081   5.133  1.00  0.00
ATOM   4128  HE2 HIE   257     -21.755 -20.943   5.581  1.00  0.00
ATOM   4129  CD2 HIE   257     -21.259 -19.376   4.227  1.00  0.00
ATOM   4130  HD2 HIE   257     -20.276 -19.750   3.941  1.00  0.00
ATOM   4131  C   HIE   257     -19.890 -15.758   1.691  1.00  0.00
ATOM   4132  O   HIE   257     -19.754 -16.136   0.529  1.00  0.00
ATOM   4133  N   LEU   258     -19.754 -14.466   2.067  1.00  0.00
ATOM   4134  H   LEU   258     -20.013 -14.270   3.024  1.00  0.00
ATOM   4135  CA  LEU   258     -19.300 -13.343   1.219  1.00  0.00
ATOM   4136  HA  LEU   258     -19.870 -13.302   0.291  1.00  0.00
ATOM   4137  CB  LEU   258     -19.529 -12.018   2.003  1.00  0.00
ATOM   4138  HB2 LEU   258     -20.584 -12.066   2.272  1.00  0.00
ATOM   4139  HB3 LEU   258     -18.921 -12.071   2.905  1.00  0.00
ATOM   4140  CG  LEU   258     -19.243 -10.679   1.262  1.00  0.00
ATOM   4141  HG  LEU   258     -19.476 -10.801   0.204  1.00  0.00
ATOM   4142  CD1 LEU   258     -20.103  -9.543   1.849  1.00  0.00
ATOM   4143 HD11 LEU   258     -19.869  -9.419   2.906  1.00  0.00
ATOM   4144 HD12 LEU   258     -19.890  -8.614   1.318  1.00  0.00
ATOM   4145 HD13 LEU   258     -21.158  -9.790   1.736  1.00  0.00
ATOM   4146  CD2 LEU   258     -17.759 -10.252   1.308  1.00  0.00
ATOM   4147 HD21 LEU   258     -17.144 -11.021   0.839  1.00  0.00
ATOM   4148 HD22 LEU   258     -17.634  -9.312   0.772  1.00  0.00
ATOM   4149 HD23 LEU   258     -17.449 -10.123   2.345  1.00  0.00
ATOM   4150  C   LEU   258     -17.802 -13.553   0.874  1.00  0.00
ATOM   4151  O   LEU   258     -17.421 -13.330  -0.274  1.00  0.00
ATOM   4152  N   MET   259     -16.996 -14.010   1.853  1.00  0.00
ATOM   4153  H   MET   259     -17.455 -14.198   2.733  1.00  0.00
ATOM   4154  CA  MET   259     -15.543 -14.206   1.771  1.00  0.00
ATOM   4155  HA  MET   259     -15.058 -13.376   1.257  1.00  0.00
ATOM   4156  CB  MET   259     -15.007 -14.272   3.219  1.00  0.00
ATOM   4157  HB2 MET   259     -15.600 -13.568   3.804  1.00  0.00
ATOM   4158  HB3 MET   259     -15.191 -15.285   3.575  1.00  0.00
ATOM   4159  CG  MET   259     -13.518 -13.938   3.377  1.00  0.00
ATOM   4160  HG2 MET   259     -12.940 -14.808   3.063  1.00  0.00
ATOM   4161  HG3 MET   259     -13.288 -13.095   2.725  1.00  0.00
ATOM   4162  SD  MET   259     -13.072 -13.510   5.083  1.00  0.00
ATOM   4163  CE  MET   259     -13.065 -15.144   5.852  1.00  0.00
ATOM   4164  HE1 MET   259     -12.331 -15.777   5.354  1.00  0.00
ATOM   4165  HE2 MET   259     -12.808 -15.049   6.907  1.00  0.00
ATOM   4166  HE3 MET   259     -14.054 -15.594   5.759  1.00  0.00
ATOM   4167  C   MET   259     -15.203 -15.493   0.966  1.00  0.00
ATOM   4168  O   MET   259     -14.192 -15.479   0.266  1.00  0.00
ATOM   4169  N   LYS   260     -16.058 -16.540   1.003  1.00  0.00
ATOM   4170  H   LYS   260     -16.814 -16.478   1.671  1.00  0.00
ATOM   4171  CA  LYS   260     -15.950 -17.761   0.183  1.00  0.00
ATOM   4172  HA  LYS   260     -14.902 -18.042   0.081  1.00  0.00
ATOM   4173  CB  LYS   260     -16.715 -18.938   0.841  1.00  0.00
ATOM   4174  HB2 LYS   260     -17.668 -18.548   1.197  1.00  0.00
ATOM   4175  HB3 LYS   260     -16.894 -19.684   0.066  1.00  0.00
ATOM   4176  CG  LYS   260     -15.954 -19.591   2.017  1.00  0.00
ATOM   4177  HG2 LYS   260     -14.912 -19.689   1.712  1.00  0.00
ATOM   4178  HG3 LYS   260     -16.021 -18.907   2.863  1.00  0.00
ATOM   4179  CD  LYS   260     -16.502 -20.973   2.428  1.00  0.00
ATOM   4180  HD2 LYS   260     -16.117 -21.194   3.424  1.00  0.00
ATOM   4181  HD3 LYS   260     -17.588 -20.895   2.469  1.00  0.00
ATOM   4182  CE  LYS   260     -16.105 -22.103   1.462  1.00  0.00
ATOM   4183  HE2 LYS   260     -16.516 -21.874   0.480  1.00  0.00
ATOM   4184  HE3 LYS   260     -15.017 -22.136   1.401  1.00  0.00
ATOM   4185  NZ  LYS   260     -16.609 -23.412   1.912  1.00  0.00
ATOM   4186  HZ1 LYS   260     -17.617 -23.383   1.968  1.00  0.00
ATOM   4187  HZ2 LYS   260     -16.330 -24.125   1.253  1.00  0.00
ATOM   4188  HZ3 LYS   260     -16.228 -23.625   2.822  1.00  0.00
ATOM   4189  C   LYS   260     -16.505 -17.518  -1.248  1.00  0.00
ATOM   4190  O   LYS   260     -16.051 -18.216  -2.154  1.00  0.00
ATOM   4191  N   ASN   261     -17.405 -16.533  -1.463  1.00  0.00
ATOM   4192  H   ASN   261     -17.820 -16.108  -0.646  1.00  0.00
ATOM   4193  CA  ASN   261     -17.868 -16.092  -2.793  1.00  0.00
ATOM   4194  HA  ASN   261     -17.972 -16.948  -3.460  1.00  0.00
ATOM   4195  CB  ASN   261     -19.251 -15.396  -2.657  1.00  0.00
ATOM   4196  HB2 ASN   261     -19.912 -16.082  -2.126  1.00  0.00
ATOM   4197  HB3 ASN   261     -19.103 -14.497  -2.058  1.00  0.00
ATOM   4198  CG  ASN   261     -19.921 -14.997  -3.984  1.00  0.00
ATOM   4199  OD1 ASN   261     -20.323 -13.850  -4.155  1.00  0.00
ATOM   4200  ND2 ASN   261     -20.043 -15.934  -4.929  1.00  0.00
ATOM   4201 HD21 ASN   261     -20.479 -15.703  -5.811  1.00  0.00
ATOM   4202 HD22 ASN   261     -19.700 -16.868  -4.758  1.00  0.00
ATOM   4203  C   ASN   261     -16.799 -15.156  -3.436  1.00  0.00
ATOM   4204  O   ASN   261     -16.719 -15.122  -4.662  1.00  0.00
ATOM   4205  N   CYS   262     -15.936 -14.497  -2.635  1.00  0.00
ATOM   4206  H   CYS   262     -16.183 -14.440  -1.657  1.00  0.00
ATOM   4207  CA  CYS   262     -14.699 -13.834  -3.082  1.00  0.00
ATOM   4208  HA  CYS   262     -14.898 -13.305  -4.014  1.00  0.00
ATOM   4209  CB  CYS   262     -14.169 -12.818  -2.041  1.00  0.00
ATOM   4210  HB2 CYS   262     -14.104 -13.254  -1.044  1.00  0.00
ATOM   4211  HB3 CYS   262     -13.196 -12.416  -2.324  1.00  0.00
ATOM   4212  SG  CYS   262     -15.279 -11.390  -1.894  1.00  0.00
ATOM   4213  HG  CYS   262     -14.566 -10.753  -0.970  1.00  0.00
ATOM   4214  C   CYS   262     -13.596 -14.898  -3.366  1.00  0.00
ATOM   4215  O   CYS   262     -12.607 -14.522  -3.985  1.00  0.00
ATOM   4216  N   TRP   263     -13.760 -16.178  -2.963  1.00  0.00
ATOM   4217  H   TRP   263     -14.587 -16.370  -2.416  1.00  0.00
ATOM   4218  CA  TRP   263     -12.812 -17.275  -3.203  1.00  0.00
ATOM   4219  HA  TRP   263     -11.961 -16.905  -3.775  1.00  0.00
ATOM   4220  CB  TRP   263     -12.293 -17.859  -1.865  1.00  0.00
ATOM   4221  HB2 TRP   263     -13.211 -18.182  -1.374  1.00  0.00
ATOM   4222  HB3 TRP   263     -11.663 -18.726  -2.062  1.00  0.00
ATOM   4223  CG  TRP   263     -11.555 -17.010  -0.879  1.00  0.00
ATOM   4224  CD1 TRP   263     -10.695 -16.003  -1.159  1.00  0.00
ATOM   4225  HD1 TRP   263     -10.573 -15.716  -2.203  1.00  0.00
ATOM   4226  NE1 TRP   263     -10.137 -15.542   0.015  1.00  0.00
ATOM   4227  HE1 TRP   263      -9.448 -14.803   0.035  1.00  0.00
ATOM   4228  CE2 TRP   263     -10.613 -16.222   1.118  1.00  0.00
ATOM   4229  CZ2 TRP   263     -10.344 -16.154   2.502  1.00  0.00
ATOM   4230  HZ2 TRP   263      -9.610 -15.414   2.821  1.00  0.00
ATOM   4231  CH2 TRP   263     -11.020 -17.026   3.382  1.00  0.00
ATOM   4232  HH2 TRP   263     -10.831 -16.995   4.455  1.00  0.00
ATOM   4233  CZ3 TRP   263     -11.957 -17.955   2.877  1.00  0.00
ATOM   4234  HZ3 TRP   263     -12.506 -18.633   3.531  1.00  0.00
ATOM   4235  CE3 TRP   263     -12.205 -18.026   1.488  1.00  0.00
ATOM   4236  HE3 TRP   263     -12.915 -18.791   1.175  1.00  0.00
ATOM   4237  CD2 TRP   263     -11.541 -17.164   0.572  1.00  0.00
ATOM   4238  C   TRP   263     -13.494 -18.373  -4.066  1.00  0.00
ATOM   4239  O   TRP   263     -13.289 -19.552  -3.782  1.00  0.00
ATOM   4240  N   GLU   264     -14.229 -18.028  -5.144  1.00  0.00
ATOM   4241  H   GLU   264     -14.468 -17.057  -5.284  1.00  0.00
ATOM   4242  CA  GLU   264     -14.698 -19.018  -6.143  1.00  0.00
ATOM   4243  HA  GLU   264     -15.077 -19.903  -5.633  1.00  0.00
ATOM   4244  CB  GLU   264     -15.834 -18.424  -7.015  1.00  0.00
ATOM   4245  HB2 GLU   264     -15.434 -17.520  -7.474  1.00  0.00
ATOM   4246  HB3 GLU   264     -16.049 -19.159  -7.790  1.00  0.00
ATOM   4247  CG  GLU   264     -17.135 -18.083  -6.252  1.00  0.00
ATOM   4248  HG2 GLU   264     -16.820 -17.494  -5.390  1.00  0.00
ATOM   4249  HG3 GLU   264     -17.725 -17.458  -6.922  1.00  0.00
ATOM   4250  CD  GLU   264     -17.986 -19.268  -5.778  1.00  0.00
ATOM   4251  OE1 GLU   264     -17.688 -20.420  -6.167  1.00  0.00
ATOM   4252  OE2 GLU   264     -18.946 -18.987  -5.025  1.00  0.00
ATOM   4253  C   GLU   264     -13.475 -19.363  -7.031  1.00  0.00
ATOM   4254  O   GLU   264     -12.763 -18.457  -7.475  1.00  0.00
ATOM   4255  N   THR   265     -13.272 -20.671  -7.296  1.00  0.00
ATOM   4256  H   THR   265     -13.937 -21.308  -6.882  1.00  0.00
ATOM   4257  CA  THR   265     -12.186 -21.233  -8.134  1.00  0.00
ATOM   4258  HA  THR   265     -11.234 -20.883  -7.737  1.00  0.00
ATOM   4259  CB  THR   265     -12.189 -22.797  -8.120  1.00  0.00
ATOM   4260  HB  THR   265     -13.183 -23.098  -8.448  1.00  0.00
ATOM   4261  CG2 THR   265     -11.125 -23.492  -8.997  1.00  0.00
ATOM   4262 HG21 THR   265     -10.129 -23.192  -8.669  1.00  0.00
ATOM   4263 HG22 THR   265     -11.226 -24.573  -8.905  1.00  0.00
ATOM   4264 HG23 THR   265     -11.266 -23.202 -10.039  1.00  0.00
ATOM   4265  OG1 THR   265     -11.938 -23.258  -6.804  1.00  0.00
ATOM   4266  HG1 THR   265     -11.939 -24.217  -6.796  1.00  0.00
ATOM   4267  C   THR   265     -12.375 -20.774  -9.609  1.00  0.00
ATOM   4268  O   THR   265     -11.376 -20.471 -10.261  1.00  0.00
ATOM   4269  N   GLU   266     -13.637 -20.639 -10.068  1.00  0.00
ATOM   4270  H   GLU   266     -14.363 -20.981  -9.454  1.00  0.00
ATOM   4271  CA  GLU   266     -14.032 -20.037 -11.344  1.00  0.00
ATOM   4272  HA  GLU   266     -13.328 -20.290 -12.137  1.00  0.00
ATOM   4273  CB  GLU   266     -15.425 -20.614 -11.715  1.00  0.00
ATOM   4274  HB2 GLU   266     -15.319 -21.698 -11.676  1.00  0.00
ATOM   4275  HB3 GLU   266     -16.103 -20.288 -10.926  1.00  0.00
ATOM   4276  CG  GLU   266     -15.999 -20.202 -13.091  1.00  0.00
ATOM   4277  HG2 GLU   266     -17.064 -20.432 -13.052  1.00  0.00
ATOM   4278  HG3 GLU   266     -15.864 -19.126 -13.200  1.00  0.00
ATOM   4279  CD  GLU   266     -15.364 -20.921 -14.289  1.00  0.00
ATOM   4280  OE1 GLU   266     -14.124 -20.837 -14.425  1.00  0.00
ATOM   4281  OE2 GLU   266     -16.133 -21.527 -15.067  1.00  0.00
ATOM   4282  C   GLU   266     -14.097 -18.508 -11.080  1.00  0.00
ATOM   4283  O   GLU   266     -14.853 -18.056 -10.214  1.00  0.00
ATOM   4284  N   ALA   267     -13.290 -17.744 -11.840  1.00  0.00
ATOM   4285  H   ALA   267     -12.779 -18.234 -12.562  1.00  0.00
ATOM   4286  CA  ALA   267     -13.056 -16.298 -11.677  1.00  0.00
ATOM   4287  HA  ALA   267     -12.839 -16.088 -10.629  1.00  0.00
ATOM   4288  CB  ALA   267     -11.833 -15.894 -12.524  1.00  0.00
ATOM   4289  HB1 ALA   267     -12.039 -16.090 -13.577  1.00  0.00
ATOM   4290  HB2 ALA   267     -11.630 -14.832 -12.386  1.00  0.00
ATOM   4291  HB3 ALA   267     -10.965 -16.473 -12.210  1.00  0.00
ATOM   4292  C   ALA   267     -14.293 -15.450 -12.076  1.00  0.00
ATOM   4293  O   ALA   267     -14.448 -14.360 -11.521  1.00  0.00
ATOM   4294  N   SER   268     -15.164 -15.952 -12.975  1.00  0.00
ATOM   4295  H   SER   268     -14.904 -16.834 -13.391  1.00  0.00
ATOM   4296  CA  SER   268     -16.399 -15.294 -13.444  1.00  0.00
ATOM   4297  HA  SER   268     -16.214 -14.236 -13.629  1.00  0.00
ATOM   4298  CB  SER   268     -16.872 -15.952 -14.765  1.00  0.00
ATOM   4299  HB2 SER   268     -17.730 -15.383 -15.122  1.00  0.00
ATOM   4300  HB3 SER   268     -16.056 -15.867 -15.482  1.00  0.00
ATOM   4301  OG  SER   268     -17.235 -17.314 -14.623  1.00  0.00
ATOM   4302  HG  SER   268     -17.518 -17.660 -15.473  1.00  0.00
ATOM   4303  C   SER   268     -17.520 -15.331 -12.365  1.00  0.00
ATOM   4304  O   SER   268     -18.403 -14.474 -12.426  1.00  0.00
ATOM   4305  N   PHE   269     -17.469 -16.273 -11.397  1.00  0.00
ATOM   4306  H   PHE   269     -16.697 -16.923 -11.441  1.00  0.00
ATOM   4307  CA  PHE   269     -18.450 -16.427 -10.305  1.00  0.00
ATOM   4308  HA  PHE   269     -19.450 -16.175 -10.660  1.00  0.00
ATOM   4309  CB  PHE   269     -18.457 -17.899  -9.807  1.00  0.00
ATOM   4310  HB2 PHE   269     -17.432 -18.136  -9.522  1.00  0.00
ATOM   4311  HB3 PHE   269     -19.100 -17.955  -8.928  1.00  0.00
ATOM   4312  CG  PHE   269     -18.915 -19.006 -10.754  1.00  0.00
ATOM   4313  CD1 PHE   269     -19.429 -18.746 -12.053  1.00  0.00
ATOM   4314  HD1 PHE   269     -19.503 -17.719 -12.412  1.00  0.00
ATOM   4315  CE1 PHE   269     -19.840 -19.800 -12.868  1.00  0.00
ATOM   4316  HE1 PHE   269     -20.231 -19.590 -13.863  1.00  0.00
ATOM   4317  CZ  PHE   269     -19.752 -21.115 -12.415  1.00  0.00
ATOM   4318  HZ  PHE   269     -20.074 -21.931 -13.062  1.00  0.00
ATOM   4319  CE2 PHE   269     -19.255 -21.391 -11.141  1.00  0.00
ATOM   4320  HE2 PHE   269     -19.191 -22.422 -10.796  1.00  0.00
ATOM   4321  CD2 PHE   269     -18.842 -20.350 -10.309  1.00  0.00
ATOM   4322  HD2 PHE   269     -18.460 -20.568  -9.312  1.00  0.00
ATOM   4323  C   PHE   269     -18.112 -15.490  -9.108  1.00  0.00
ATOM   4324  O   PHE   269     -18.952 -15.384  -8.213  1.00  0.00
ATOM   4325  N   ARG   270     -16.933 -14.829  -9.086  1.00  0.00
ATOM   4326  H   ARG   270     -16.308 -14.990  -9.863  1.00  0.00
ATOM   4327  CA  ARG   270     -16.502 -13.906  -8.023  1.00  0.00
ATOM   4328  HA  ARG   270     -16.814 -14.279  -7.047  1.00  0.00
ATOM   4329  CB  ARG   270     -14.953 -13.791  -8.037  1.00  0.00
ATOM   4330  HB2 ARG   270     -14.649 -13.519  -9.048  1.00  0.00
ATOM   4331  HB3 ARG   270     -14.673 -12.996  -7.347  1.00  0.00
ATOM   4332  CG  ARG   270     -14.248 -15.105  -7.624  1.00  0.00
ATOM   4333  HG2 ARG   270     -14.833 -15.521  -6.804  1.00  0.00
ATOM   4334  HG3 ARG   270     -14.307 -15.769  -8.487  1.00  0.00
ATOM   4335  CD  ARG   270     -12.782 -14.965  -7.186  1.00  0.00
ATOM   4336  HD2 ARG   270     -12.732 -14.195  -6.417  1.00  0.00
ATOM   4337  HD3 ARG   270     -12.463 -15.918  -6.767  1.00  0.00
ATOM   4338  NE  ARG   270     -11.867 -14.601  -8.274  1.00  0.00
ATOM   4339  HE  ARG   270     -11.944 -13.629  -8.538  1.00  0.00
ATOM   4340  CZ  ARG   270     -11.002 -15.378  -8.942  1.00  0.00
ATOM   4341  NH1 ARG   270     -10.914 -16.701  -8.782  1.00  0.00
ATOM   4342 HH11 ARG   270     -11.522 -17.169  -8.126  1.00  0.00
ATOM   4343 HH12 ARG   270     -10.238 -17.227  -9.318  1.00  0.00
ATOM   4344  NH2 ARG   270     -10.166 -14.789  -9.791  1.00  0.00
ATOM   4345 HH21 ARG   270     -10.198 -13.786  -9.914  1.00  0.00
ATOM   4346 HH22 ARG   270      -9.502 -15.346 -10.310  1.00  0.00
ATOM   4347  C   ARG   270     -17.157 -12.517  -8.305  1.00  0.00
ATOM   4348  O   ARG   270     -17.209 -12.099  -9.465  1.00  0.00
ATOM   4349  N   PRO   271     -17.632 -11.808  -7.244  1.00  0.00
ATOM   4350  CD  PRO   271     -17.604 -12.239  -5.839  1.00  0.00
ATOM   4351  HD2 PRO   271     -16.577 -12.512  -5.593  1.00  0.00
ATOM   4352  HD3 PRO   271     -18.245 -13.116  -5.745  1.00  0.00
ATOM   4353  CG  PRO   271     -18.110 -11.057  -5.016  1.00  0.00
ATOM   4354  HG2 PRO   271     -17.280 -10.447  -4.660  1.00  0.00
ATOM   4355  HG3 PRO   271     -18.699 -11.399  -4.164  1.00  0.00
ATOM   4356  CB  PRO   271     -18.978 -10.292  -6.005  1.00  0.00
ATOM   4357  HB2 PRO   271     -18.937  -9.244  -5.711  1.00  0.00
ATOM   4358  HB3 PRO   271     -20.018 -10.612  -6.068  1.00  0.00
ATOM   4359  CA  PRO   271     -18.285 -10.481  -7.372  1.00  0.00
ATOM   4360  HA  PRO   271     -18.971 -10.501  -8.218  1.00  0.00
ATOM   4361  C   PRO   271     -17.219  -9.379  -7.598  1.00  0.00
ATOM   4362  O   PRO   271     -16.185  -9.392  -6.934  1.00  0.00
ATOM   4363  N   THR   272     -17.489  -8.417  -8.501  1.00  0.00
ATOM   4364  H   THR   272     -18.327  -8.519  -9.054  1.00  0.00
ATOM   4365  CA  THR   272     -16.621  -7.242  -8.749  1.00  0.00
ATOM   4366  HA  THR   272     -15.578  -7.530  -8.874  1.00  0.00
ATOM   4367  CB  THR   272     -17.066  -6.413 -10.002  1.00  0.00
ATOM   4368  HB  THR   272     -16.292  -5.668 -10.189  1.00  0.00
ATOM   4369  CG2 THR   272     -17.275  -7.263 -11.267  1.00  0.00
ATOM   4370 HG21 THR   272     -18.049  -8.008 -11.082  1.00  0.00
ATOM   4371 HG22 THR   272     -17.581  -6.620 -12.092  1.00  0.00
ATOM   4372 HG23 THR   272     -16.343  -7.766 -11.527  1.00  0.00
ATOM   4373  OG1 THR   272     -18.241  -5.644  -9.808  1.00  0.00
ATOM   4374  HG1 THR   272     -18.448  -5.167 -10.614  1.00  0.00
ATOM   4375  C   THR   272     -16.629  -6.306  -7.503  1.00  0.00
ATOM   4376  O   THR   272     -17.521  -6.396  -6.654  1.00  0.00
ATOM   4377  N   PHE   273     -15.640  -5.397  -7.421  1.00  0.00
ATOM   4378  H   PHE   273     -14.888  -5.474  -8.091  1.00  0.00
ATOM   4379  CA  PHE   273     -15.522  -4.389  -6.350  1.00  0.00
ATOM   4380  HA  PHE   273     -15.620  -4.873  -5.378  1.00  0.00
ATOM   4381  CB  PHE   273     -14.152  -3.682  -6.413  1.00  0.00
ATOM   4382  HB2 PHE   273     -13.904  -3.445  -7.447  1.00  0.00
ATOM   4383  HB3 PHE   273     -14.169  -2.764  -5.825  1.00  0.00
ATOM   4384  CG  PHE   273     -13.008  -4.521  -5.873  1.00  0.00
ATOM   4385  CD1 PHE   273     -12.948  -4.809  -4.489  1.00  0.00
ATOM   4386  HD1 PHE   273     -13.742  -4.460  -3.829  1.00  0.00
ATOM   4387  CE1 PHE   273     -11.880  -5.534  -3.969  1.00  0.00
ATOM   4388  HE1 PHE   273     -11.829  -5.735  -2.900  1.00  0.00
ATOM   4389  CZ  PHE   273     -10.877  -6.002  -4.815  1.00  0.00
ATOM   4390  HZ  PHE   273     -10.039  -6.562  -4.400  1.00  0.00
ATOM   4391  CE2 PHE   273     -10.942  -5.758  -6.187  1.00  0.00
ATOM   4392  HE2 PHE   273     -10.163  -6.152  -6.841  1.00  0.00
ATOM   4393  CD2 PHE   273     -11.994  -5.017  -6.723  1.00  0.00
ATOM   4394  HD2 PHE   273     -12.032  -4.821  -7.795  1.00  0.00
ATOM   4395  C   PHE   273     -16.701  -3.379  -6.358  1.00  0.00
ATOM   4396  O   PHE   273     -17.057  -2.916  -5.278  1.00  0.00
ATOM   4397  N   GLU   274     -17.349  -3.126  -7.515  1.00  0.00
ATOM   4398  H   GLU   274     -16.931  -3.502  -8.354  1.00  0.00
ATOM   4399  CA  GLU   274     -18.572  -2.314  -7.646  1.00  0.00
ATOM   4400  HA  GLU   274     -18.495  -1.417  -7.031  1.00  0.00
ATOM   4401  CB  GLU   274     -18.763  -1.887  -9.120  1.00  0.00
ATOM   4402  HB2 GLU   274     -18.625  -2.771  -9.743  1.00  0.00
ATOM   4403  HB3 GLU   274     -19.784  -1.521  -9.231  1.00  0.00
ATOM   4404  CG  GLU   274     -17.770  -0.786  -9.562  1.00  0.00
ATOM   4405  HG2 GLU   274     -17.990   0.072  -8.926  1.00  0.00
ATOM   4406  HG3 GLU   274     -16.762  -1.144  -9.351  1.00  0.00
ATOM   4407  CD  GLU   274     -17.867  -0.370 -11.035  1.00  0.00
ATOM   4408  OE1 GLU   274     -18.686  -0.956 -11.778  1.00  0.00
ATOM   4409  OE2 GLU   274     -17.081   0.531 -11.407  1.00  0.00
ATOM   4410  C   GLU   274     -19.830  -3.082  -7.149  1.00  0.00
ATOM   4411  O   GLU   274     -20.795  -2.410  -6.783  1.00  0.00
ATOM   4412  N   ASN   275     -19.817  -4.432  -7.099  1.00  0.00
ATOM   4413  H   ASN   275     -19.012  -4.899  -7.491  1.00  0.00
ATOM   4414  CA  ASN   275     -20.894  -5.263  -6.516  1.00  0.00
ATOM   4415  HA  ASN   275     -21.856  -4.799  -6.730  1.00  0.00
ATOM   4416  CB  ASN   275     -20.898  -6.711  -7.097  1.00  0.00
ATOM   4417  HB2 ASN   275     -19.984  -7.191  -6.748  1.00  0.00
ATOM   4418  HB3 ASN   275     -21.761  -7.211  -6.658  1.00  0.00
ATOM   4419  CG  ASN   275     -20.974  -6.853  -8.625  1.00  0.00
ATOM   4420  OD1 ASN   275     -20.343  -7.739  -9.197  1.00  0.00
ATOM   4421  ND2 ASN   275     -21.740  -6.001  -9.309  1.00  0.00
ATOM   4422 HD21 ASN   275     -21.802  -6.078 -10.314  1.00  0.00
ATOM   4423 HD22 ASN   275     -22.253  -5.284  -8.819  1.00  0.00
ATOM   4424  C   ASN   275     -20.703  -5.360  -4.977  1.00  0.00
ATOM   4425  O   ASN   275     -21.712  -5.465  -4.281  1.00  0.00
ATOM   4426  N   LEU   276     -19.455  -5.309  -4.462  1.00  0.00
ATOM   4427  H   LEU   276     -18.707  -5.138  -5.119  1.00  0.00
ATOM   4428  CA  LEU   276     -19.106  -5.524  -3.047  1.00  0.00
ATOM   4429  HA  LEU   276     -19.702  -6.333  -2.626  1.00  0.00
ATOM   4430  CB  LEU   276     -17.606  -5.909  -2.945  1.00  0.00
ATOM   4431  HB2 LEU   276     -17.124  -5.261  -3.676  1.00  0.00
ATOM   4432  HB3 LEU   276     -17.225  -5.680  -1.949  1.00  0.00
ATOM   4433  CG  LEU   276     -17.299  -7.390  -3.286  1.00  0.00
ATOM   4434  HG  LEU   276     -17.883  -7.672  -4.162  1.00  0.00
ATOM   4435  CD1 LEU   276     -15.802  -7.598  -3.578  1.00  0.00
ATOM   4436 HD11 LEU   276     -15.218  -7.317  -2.701  1.00  0.00
ATOM   4437 HD12 LEU   276     -15.620  -8.646  -3.813  1.00  0.00
ATOM   4438 HD13 LEU   276     -15.507  -6.979  -4.426  1.00  0.00
ATOM   4439  CD2 LEU   276     -17.770  -8.351  -2.176  1.00  0.00
ATOM   4440 HD21 LEU   276     -18.847  -8.250  -2.040  1.00  0.00
ATOM   4441 HD22 LEU   276     -17.534  -9.377  -2.459  1.00  0.00
ATOM   4442 HD23 LEU   276     -17.261  -8.106  -1.243  1.00  0.00
ATOM   4443  C   LEU   276     -19.394  -4.265  -2.186  1.00  0.00
ATOM   4444  O   LEU   276     -19.724  -4.449  -1.015  1.00  0.00
ATOM   4445  N   ILE   277     -19.312  -3.035  -2.741  1.00  0.00
ATOM   4446  H   ILE   277     -18.959  -3.018  -3.687  1.00  0.00
ATOM   4447  CA  ILE   277     -19.547  -1.742  -2.056  1.00  0.00
ATOM   4448  HA  ILE   277     -18.978  -1.667  -1.130  1.00  0.00
ATOM   4449  CB  ILE   277     -19.241  -0.497  -2.960  1.00  0.00
ATOM   4450  HB  ILE   277     -19.721  -0.687  -3.920  1.00  0.00
ATOM   4451  CG2 ILE   277     -19.726   0.867  -2.401  1.00  0.00
ATOM   4452 HG21 ILE   277     -19.246   1.058  -1.441  1.00  0.00
ATOM   4453 HG22 ILE   277     -19.466   1.660  -3.102  1.00  0.00
ATOM   4454 HG23 ILE   277     -20.808   0.842  -2.268  1.00  0.00
ATOM   4455  CG1 ILE   277     -17.733  -0.416  -3.291  1.00  0.00
ATOM   4456 HG12 ILE   277     -17.237   0.034  -2.431  1.00  0.00
ATOM   4457 HG13 ILE   277     -17.375  -1.437  -3.423  1.00  0.00
ATOM   4458  CD1 ILE   277     -17.414   0.404  -4.551  1.00  0.00
ATOM   4459 HD11 ILE   277     -17.770   1.426  -4.420  1.00  0.00
ATOM   4460 HD12 ILE   277     -16.337   0.414  -4.717  1.00  0.00
ATOM   4461 HD13 ILE   277     -17.909  -0.045  -5.413  1.00  0.00
ATOM   4462  C   ILE   277     -20.981  -1.661  -1.436  1.00  0.00
ATOM   4463  O   ILE   277     -21.047  -1.454  -0.223  1.00  0.00
ATOM   4464  N   PRO   278     -22.090  -1.835  -2.215  1.00  0.00
ATOM   4465  CD  PRO   278     -22.142  -1.990  -3.675  1.00  0.00
ATOM   4466  HD2 PRO   278     -21.384  -2.714  -3.973  1.00  0.00
ATOM   4467  HD3 PRO   278     -21.923  -1.025  -4.133  1.00  0.00
ATOM   4468  CG  PRO   278     -23.558  -2.468  -3.979  1.00  0.00
ATOM   4469  HG2 PRO   278     -23.634  -3.552  -3.893  1.00  0.00
ATOM   4470  HG3 PRO   278     -23.872  -2.161  -4.976  1.00  0.00
ATOM   4471  CB  PRO   278     -24.382  -1.767  -2.911  1.00  0.00
ATOM   4472  HB2 PRO   278     -25.302  -2.308  -2.689  1.00  0.00
ATOM   4473  HB3 PRO   278     -24.623  -0.746  -3.208  1.00  0.00
ATOM   4474  CA  PRO   278     -23.469  -1.752  -1.668  1.00  0.00
ATOM   4475  HA  PRO   278     -23.549  -0.799  -1.145  1.00  0.00
ATOM   4476  C   PRO   278     -23.842  -2.907  -0.698  1.00  0.00
ATOM   4477  O   PRO   278     -24.724  -2.696   0.136  1.00  0.00
ATOM   4478  N   ILE   279     -23.163  -4.070  -0.780  1.00  0.00
ATOM   4479  H   ILE   279     -22.477  -4.145  -1.516  1.00  0.00
ATOM   4480  CA  ILE   279     -23.358  -5.226   0.115  1.00  0.00
ATOM   4481  HA  ILE   279     -24.411  -5.372   0.356  1.00  0.00
ATOM   4482  CB  ILE   279     -22.768  -6.557  -0.476  1.00  0.00
ATOM   4483  HB  ILE   279     -21.726  -6.366  -0.732  1.00  0.00
ATOM   4484  CG2 ILE   279     -22.850  -7.758   0.502  1.00  0.00
ATOM   4485 HG21 ILE   279     -23.892  -7.949   0.757  1.00  0.00
ATOM   4486 HG22 ILE   279     -22.424  -8.643   0.028  1.00  0.00
ATOM   4487 HG23 ILE   279     -22.290  -7.528   1.408  1.00  0.00
ATOM   4488  CG1 ILE   279     -23.447  -6.921  -1.826  1.00  0.00
ATOM   4489 HG12 ILE   279     -24.468  -7.221  -1.592  1.00  0.00
ATOM   4490 HG13 ILE   279     -23.465  -6.011  -2.425  1.00  0.00
ATOM   4491  CD1 ILE   279     -22.751  -8.043  -2.619  1.00  0.00
ATOM   4492 HD11 ILE   279     -22.734  -8.954  -2.021  1.00  0.00
ATOM   4493 HD12 ILE   279     -23.297  -8.226  -3.545  1.00  0.00
ATOM   4494 HD13 ILE   279     -21.730  -7.743  -2.853  1.00  0.00
ATOM   4495  C   ILE   279     -22.651  -4.919   1.467  1.00  0.00
ATOM   4496  O   ILE   279     -23.287  -5.102   2.502  1.00  0.00
ATOM   4497  N   LEU   280     -21.396  -4.421   1.449  1.00  0.00
ATOM   4498  H   LEU   280     -20.978  -4.302   0.537  1.00  0.00
ATOM   4499  CA  LEU   280     -20.577  -4.119   2.640  1.00  0.00
ATOM   4500  HA  LEU   280     -20.690  -4.908   3.384  1.00  0.00
ATOM   4501  CB  LEU   280     -19.085  -4.028   2.237  1.00  0.00
ATOM   4502  HB2 LEU   280     -19.100  -3.389   1.353  1.00  0.00
ATOM   4503  HB3 LEU   280     -18.503  -3.546   3.023  1.00  0.00
ATOM   4504  CG  LEU   280     -18.441  -5.392   1.879  1.00  0.00
ATOM   4505  HG  LEU   280     -19.131  -5.953   1.249  1.00  0.00
ATOM   4506  CD1 LEU   280     -17.117  -5.190   1.131  1.00  0.00
ATOM   4507 HD11 LEU   280     -16.425  -4.629   1.760  1.00  0.00
ATOM   4508 HD12 LEU   280     -16.683  -6.160   0.889  1.00  0.00
ATOM   4509 HD13 LEU   280     -17.300  -4.636   0.210  1.00  0.00
ATOM   4510  CD2 LEU   280     -18.233  -6.304   3.106  1.00  0.00
ATOM   4511 HD21 LEU   280     -19.196  -6.507   3.575  1.00  0.00
ATOM   4512 HD22 LEU   280     -17.779  -7.243   2.789  1.00  0.00
ATOM   4513 HD23 LEU   280     -17.578  -5.808   3.822  1.00  0.00
ATOM   4514  C   LEU   280     -21.044  -2.816   3.352  1.00  0.00
ATOM   4515  O   LEU   280     -20.683  -2.648   4.515  1.00  0.00
ATOM   4516  N   LYS   281     -21.863  -1.959   2.704  1.00  0.00
ATOM   4517  H   LYS   281     -22.002  -2.147   1.722  1.00  0.00
ATOM   4518  CA  LYS   281     -22.551  -0.796   3.299  1.00  0.00
ATOM   4519  HA  LYS   281     -21.871  -0.249   3.953  1.00  0.00
ATOM   4520  CB  LYS   281     -23.031   0.157   2.172  1.00  0.00
ATOM   4521  HB2 LYS   281     -23.345  -0.458   1.329  1.00  0.00
ATOM   4522  HB3 LYS   281     -23.887   0.716   2.552  1.00  0.00
ATOM   4523  CG  LYS   281     -21.942   1.141   1.711  1.00  0.00
ATOM   4524  HG2 LYS   281     -21.698   1.775   2.563  1.00  0.00
ATOM   4525  HG3 LYS   281     -21.069   0.549   1.438  1.00  0.00
ATOM   4526  CD  LYS   281     -22.359   2.020   0.520  1.00  0.00
ATOM   4527  HD2 LYS   281     -22.510   1.373  -0.344  1.00  0.00
ATOM   4528  HD3 LYS   281     -23.297   2.514   0.772  1.00  0.00
ATOM   4529  CE  LYS   281     -21.295   3.081   0.185  1.00  0.00
ATOM   4530  HE2 LYS   281     -21.191   3.744   1.044  1.00  0.00
ATOM   4531  HE3 LYS   281     -20.348   2.572   0.003  1.00  0.00
ATOM   4532  NZ  LYS   281     -21.665   3.869  -1.003  1.00  0.00
ATOM   4533  HZ1 LYS   281     -22.542   4.340  -0.834  1.00  0.00
ATOM   4534  HZ2 LYS   281     -20.945   4.552  -1.190  1.00  0.00
ATOM   4535  HZ3 LYS   281     -21.761   3.253  -1.798  1.00  0.00
ATOM   4536  C   LYS   281     -23.776  -1.272   4.127  1.00  0.00
ATOM   4537  O   LYS   281     -24.007  -0.715   5.201  1.00  0.00
ATOM   4538  N   THR   282     -24.509  -2.300   3.651  1.00  0.00
ATOM   4539  H   THR   282     -24.172  -2.727   2.800  1.00  0.00
ATOM   4540  CA  THR   282     -25.715  -2.869   4.290  1.00  0.00
ATOM   4541  HA  THR   282     -26.342  -2.047   4.635  1.00  0.00
ATOM   4542  CB  THR   282     -26.537  -3.734   3.280  1.00  0.00
ATOM   4543  HB  THR   282     -25.889  -4.555   2.973  1.00  0.00
ATOM   4544  CG2 THR   282     -27.861  -4.304   3.835  1.00  0.00
ATOM   4545 HG21 THR   282     -28.509  -3.483   4.142  1.00  0.00
ATOM   4546 HG22 THR   282     -28.359  -4.889   3.061  1.00  0.00
ATOM   4547 HG23 THR   282     -27.652  -4.941   4.694  1.00  0.00
ATOM   4548  OG1 THR   282     -26.899  -2.939   2.163  1.00  0.00
ATOM   4549  HG1 THR   282     -27.404  -3.469   1.543  1.00  0.00
ATOM   4550  C   THR   282     -25.282  -3.815   5.448  1.00  0.00
ATOM   4551  O   THR   282     -25.942  -3.810   6.488  1.00  0.00
ATOM   4552  N   VAL   283     -24.169  -4.559   5.283  1.00  0.00
ATOM   4553  H   VAL   283     -23.740  -4.494   4.371  1.00  0.00
ATOM   4554  CA  VAL   283     -23.570  -5.471   6.272  1.00  0.00
ATOM   4555  HA  VAL   283     -24.287  -6.052   6.852  1.00  0.00
ATOM   4556  CB  VAL   283     -22.577  -6.459   5.569  1.00  0.00
ATOM   4557  HB  VAL   283     -22.049  -5.862   4.824  1.00  0.00
ATOM   4558  CG1 VAL   283     -21.552  -7.185   6.465  1.00  0.00
ATOM   4559 HG11 VAL   283     -22.078  -7.783   7.210  1.00  0.00
ATOM   4560 HG12 VAL   283     -20.929  -7.836   5.852  1.00  0.00
ATOM   4561 HG13 VAL   283     -20.924  -6.450   6.968  1.00  0.00
ATOM   4562  CG2 VAL   283     -23.342  -7.505   4.729  1.00  0.00
ATOM   4563 HG21 VAL   283     -23.931  -6.997   3.965  1.00  0.00
ATOM   4564 HG22 VAL   283     -22.630  -8.179   4.250  1.00  0.00
ATOM   4565 HG23 VAL   283     -24.005  -8.078   5.376  1.00  0.00
ATOM   4566  C   VAL   283     -22.840  -4.648   7.379  1.00  0.00
ATOM   4567  O   VAL   283     -22.878  -5.090   8.527  1.00  0.00
ATOM   4568  N   HIE   284     -22.289  -3.449   7.080  1.00  0.00
ATOM   4569  H   HIE   284     -22.207  -3.227   6.098  1.00  0.00
ATOM   4570  CA  HIE   284     -21.752  -2.484   8.065  1.00  0.00
ATOM   4571  HA  HIE   284     -21.047  -2.986   8.728  1.00  0.00
ATOM   4572  CB  HIE   284     -21.013  -1.326   7.341  1.00  0.00
ATOM   4573  HB2 HIE   284     -20.084  -1.684   6.897  1.00  0.00
ATOM   4574  HB3 HIE   284     -21.673  -0.959   6.554  1.00  0.00
ATOM   4575  CG  HIE   284     -20.651  -0.129   8.195  1.00  0.00
ATOM   4576  ND1 HIE   284     -19.638  -0.148   9.136  1.00  0.00
ATOM   4577  CE1 HIE   284     -19.616   1.050   9.722  1.00  0.00
ATOM   4578  HE1 HIE   284     -18.856   1.187  10.491  1.00  0.00
ATOM   4579  NE2 HIE   284     -20.540   1.879   9.255  1.00  0.00
ATOM   4580  HE2 HIE   284     -20.764   2.832   9.506  1.00  0.00
ATOM   4581  CD2 HIE   284     -21.200   1.132   8.276  1.00  0.00
ATOM   4582  HD2 HIE   284     -22.020   1.577   7.712  1.00  0.00
ATOM   4583  C   HIE   284     -22.913  -1.952   8.951  1.00  0.00
ATOM   4584  O   HIE   284     -22.767  -1.968  10.172  1.00  0.00
ATOM   4585  N   GLU   285     -24.040  -1.536   8.331  1.00  0.00
ATOM   4586  H   GLU   285     -23.993  -1.554   7.322  1.00  0.00
ATOM   4587  CA  GLU   285     -25.259  -0.996   8.966  1.00  0.00
ATOM   4588  HA  GLU   285     -25.009  -0.144   9.598  1.00  0.00
ATOM   4589  CB  GLU   285     -26.255  -0.523   7.866  1.00  0.00
ATOM   4590  HB2 GLU   285     -26.030  -1.096   6.967  1.00  0.00
ATOM   4591  HB3 GLU   285     -27.256  -0.776   8.215  1.00  0.00
ATOM   4592  CG  GLU   285     -26.188   0.989   7.545  1.00  0.00
ATOM   4593  HG2 GLU   285     -25.139   1.203   7.338  1.00  0.00
ATOM   4594  HG3 GLU   285     -26.776   1.150   6.641  1.00  0.00
ATOM   4595  CD  GLU   285     -26.693   1.925   8.658  1.00  0.00
ATOM   4596  OE1 GLU   285     -27.357   1.436   9.600  1.00  0.00
ATOM   4597  OE2 GLU   285     -26.411   3.136   8.536  1.00  0.00
ATOM   4598  C   GLU   285     -25.931  -2.008   9.931  1.00  0.00
ATOM   4599  O   GLU   285     -26.519  -1.568  10.918  1.00  0.00
ATOM   4600  N   LYS   286     -25.811  -3.326   9.666  1.00  0.00
ATOM   4601  H   LYS   286     -25.287  -3.562   8.834  1.00  0.00
ATOM   4602  CA  LYS   286     -26.406  -4.421  10.449  1.00  0.00
ATOM   4603  HA  LYS   286     -27.459  -4.221  10.649  1.00  0.00
ATOM   4604  CB  LYS   286     -26.298  -5.739   9.637  1.00  0.00
ATOM   4605  HB2 LYS   286     -26.771  -5.559   8.672  1.00  0.00
ATOM   4606  HB3 LYS   286     -25.235  -5.935   9.489  1.00  0.00
ATOM   4607  CG  LYS   286     -26.956  -6.961  10.314  1.00  0.00
ATOM   4608  HG2 LYS   286     -26.441  -7.130  11.259  1.00  0.00
ATOM   4609  HG3 LYS   286     -27.998  -6.706  10.510  1.00  0.00
ATOM   4610  CD  LYS   286     -26.893  -8.240   9.459  1.00  0.00
ATOM   4611  HD2 LYS   286     -27.514  -8.072   8.579  1.00  0.00
ATOM   4612  HD3 LYS   286     -25.856  -8.372   9.150  1.00  0.00
ATOM   4613  CE  LYS   286     -27.375  -9.505  10.193  1.00  0.00
ATOM   4614  HE2 LYS   286     -27.266 -10.351   9.513  1.00  0.00
ATOM   4615  HE3 LYS   286     -26.735  -9.653  11.062  1.00  0.00
ATOM   4616  NZ  LYS   286     -28.779  -9.402  10.628  1.00  0.00
ATOM   4617  HZ1 LYS   286     -29.373  -9.264   9.823  1.00  0.00
ATOM   4618  HZ2 LYS   286     -29.048 -10.252  11.102  1.00  0.00
ATOM   4619  HZ3 LYS   286     -28.880  -8.619  11.258  1.00  0.00
ATOM   4620  C   LYS   286     -25.698  -4.556  11.825  1.00  0.00
ATOM   4621  O   LYS   286     -26.401  -4.725  12.822  1.00  0.00
ATOM   4622  N   TYR   287     -24.351  -4.493  11.863  1.00  0.00
ATOM   4623  H   TYR   287     -23.872  -4.296  10.996  1.00  0.00
ATOM   4624  CA  TYR   287     -23.540  -4.777  13.063  1.00  0.00
ATOM   4625  HA  TYR   287     -24.134  -5.302  13.811  1.00  0.00
ATOM   4626  CB  TYR   287     -22.339  -5.679  12.660  1.00  0.00
ATOM   4627  HB2 TYR   287     -21.735  -5.158  11.918  1.00  0.00
ATOM   4628  HB3 TYR   287     -21.759  -5.814  13.572  1.00  0.00
ATOM   4629  CG  TYR   287     -22.752  -7.044  12.114  1.00  0.00
ATOM   4630  CD1 TYR   287     -23.427  -7.972  12.945  1.00  0.00
ATOM   4631  HD1 TYR   287     -23.590  -7.736  13.997  1.00  0.00
ATOM   4632  CE1 TYR   287     -23.890  -9.199  12.417  1.00  0.00
ATOM   4633  HE1 TYR   287     -24.393  -9.916  13.067  1.00  0.00
ATOM   4634  CZ  TYR   287     -23.685  -9.506  11.052  1.00  0.00
ATOM   4635  OH  TYR   287     -24.182 -10.665  10.527  1.00  0.00
ATOM   4636  HH  TYR   287     -24.653 -11.197  11.173  1.00  0.00
ATOM   4637  CE2 TYR   287     -22.982  -8.602  10.227  1.00  0.00
ATOM   4638  HE2 TYR   287     -22.803  -8.844   9.179  1.00  0.00
ATOM   4639  CD2 TYR   287     -22.510  -7.381  10.760  1.00  0.00
ATOM   4640  HD2 TYR   287     -21.953  -6.689  10.128  1.00  0.00
ATOM   4641  C   TYR   287     -23.072  -3.470  13.762  1.00  0.00
ATOM   4642  O   TYR   287     -22.467  -3.586  14.830  1.00  0.00
ATOM   4643  N   GLN   288     -23.341  -2.269  13.201  1.00  0.00
ATOM   4644  H   GLN   288     -23.746  -2.296  12.276  1.00  0.00
ATOM   4645  CA  GLN   288     -23.027  -0.951  13.790  1.00  0.00
ATOM   4646  HA  GLN   288     -22.099  -1.007  14.359  1.00  0.00
ATOM   4647  CB  GLN   288     -22.857   0.107  12.663  1.00  0.00
ATOM   4648  HB2 GLN   288     -22.095  -0.297  11.997  1.00  0.00
ATOM   4649  HB3 GLN   288     -23.814   0.136  12.144  1.00  0.00
ATOM   4650  CG  GLN   288     -22.457   1.544  13.094  1.00  0.00
ATOM   4651  HG2 GLN   288     -22.398   2.158  12.195  1.00  0.00
ATOM   4652  HG3 GLN   288     -23.240   1.931  13.748  1.00  0.00
ATOM   4653  CD  GLN   288     -21.114   1.627  13.834  1.00  0.00
ATOM   4654  OE1 GLN   288     -21.071   1.903  15.030  1.00  0.00
ATOM   4655  NE2 GLN   288     -20.006   1.392  13.130  1.00  0.00
ATOM   4656 HE21 GLN   288     -19.104   1.437  13.583  1.00  0.00
ATOM   4657 HE22 GLN   288     -20.074   1.169  12.148  1.00  0.00
ATOM   4658  C   GLN   288     -24.114  -0.554  14.784  1.00  0.00
ATOM   4659  O   GLN   288     -25.111  -1.229  15.048  1.00  0.00
ATOM   4660  OXT GLN   288     -24.036   0.504  15.404  1.00  0.00
TER   
ATOM   4661  C1  LIG   289       4.431   0.350   3.571  1.00  0.00
ATOM   4662  C2  LIG   289       3.453  -0.436   2.930  1.00  0.00
ATOM   4663  C3  LIG   289       3.680  -1.780   2.668  1.00  0.00
ATOM   4664  C4  LIG   289       3.539   3.556   5.344  1.00  0.00
ATOM   4665  C5  LIG   289       4.143   1.790   3.741  1.00  0.00
ATOM   4666  C6  LIG   289       3.297   4.625   4.456  1.00  0.00
ATOM   4667  C7  LIG   289       2.848   5.837   4.977  1.00  0.00
ATOM   4668  C8  LIG   289       5.634  -0.251   3.983  1.00  0.00
ATOM   4669  C9  LIG   289       4.872  -2.361   3.070  1.00  0.00
ATOM   4670  C10 LIG   289       5.843  -1.602   3.722  1.00  0.00
ATOM   4671  CL1 LIG   289       1.934   0.267   2.503  1.00  0.00
ATOM   4672  O1  LIG   289       4.100   2.500   2.732  1.00  0.00
ATOM   4673  N1  LIG   289       3.890   2.255   4.976  1.00  0.00
ATOM   4674  N2  LIG   289       2.686   5.989   6.291  1.00  0.00
ATOM   4675  C11 LIG   289       2.911   5.013   7.173  1.00  0.00
ATOM   4676  C12 LIG   289       3.322   3.763   6.707  1.00  0.00
ATOM   4677  N3  LIG   289       2.752   5.302   8.539  1.00  0.00
ATOM   4678  C13 LIG   289       3.217   4.617   9.613  1.00  0.00
ATOM   4679  O2  LIG   289       3.929   3.616   9.533  1.00  0.00
ATOM   4680  C14 LIG   289       2.747   5.117  10.999  1.00  0.00
ATOM   4681  C15 LIG   289       2.531   4.042  12.072  1.00  0.00
ATOM   4682  C16 LIG   289       3.631   5.037  12.256  1.00  0.00
ATOM   4683  CL2 LIG   289       6.853   0.628   4.855  1.00  0.00
ATOM   4684  H1  LIG   289       2.929  -2.367   2.168  1.00  0.00
ATOM   4685  H2  LIG   289       3.403   4.562   3.387  1.00  0.00
ATOM   4686  H3  LIG   289       2.633   6.686   4.342  1.00  0.00
ATOM   4687  H4  LIG   289       5.050  -3.408   2.871  1.00  0.00
ATOM   4688  H5  LIG   289       6.751  -2.066   4.068  1.00  0.00
ATOM   4689  H6  LIG   289       3.971   1.585   5.723  1.00  0.00
ATOM   4690  H7  LIG   289       3.473   2.936   7.380  1.00  0.00
ATOM   4691  H8  LIG   289       2.124   6.071   8.724  1.00  0.00
ATOM   4692  H9  LIG   289       2.066   5.963  10.944  1.00  0.00
ATOM   4693  H10 LIG   289       2.803   3.003  11.880  1.00  0.00
ATOM   4694  H11 LIG   289       1.669   4.120  12.734  1.00  0.00
ATOM   4695  H12 LIG   289       3.473   5.803  13.014  1.00  0.00
ATOM   4696  C17 LIG   289       5.069   4.503  12.279  1.00  0.00
ATOM   4697  H13 LIG   289       5.762   5.274  11.944  1.00  0.00
ATOM   4698  H14 LIG   289       5.214   3.617  11.663  1.00  0.00
ATOM   4699  H15 LIG   289       5.353   4.224  13.293  1.00  0.00
TER   
