# Supplementary material for: Automated Force Field Developer and Optimizer Platform: Torsion Reparameterization
Source: J Chem Inf Model. 2026 Mar 9;66(6):3206–19. doi: 10.1021/acs.jcim.6c00528 (PMC13014461; doi:10.1021/acs.jcim.6c00528)
Supplement: Supplementary file 2 [file ci6c00528_si_002.zip › input_files/free_energy_input_files/MCL1_ligand_transformations/mcl1_33_0.pdb]

ATOM   2424  O1  LIG   151      34.764  19.027  34.761  0.00  0.00           O
ATOM   2425  C1  LIG   151      34.132  17.967  34.826  0.00  0.00           C
ATOM   2426  O2  LIG   151      34.671  17.116  35.444  0.00  0.00           O
ATOM   2427  C2  LIG   151      32.853  17.707  34.150  0.00  0.00           C
ATOM   2428  C3  LIG   151      30.941  16.624  33.700  0.00  0.00           C
ATOM   2429  C4  LIG   151      29.929  15.631  33.601  0.00  0.00           C
ATOM   2430  C5  LIG   151      28.715  16.025  33.021  0.00  0.00           C
ATOM   2431  C6  LIG   151      28.579  17.274  32.399  0.00  0.00           C
ATOM   2432  C7  LIG   151      29.671  18.147  32.419  0.00  0.00           C
ATOM   2433  C8  LIG   151      30.872  17.810  33.006  0.00  0.00           C
ATOM   2434  C9  LIG   151      32.045  18.578  33.391  0.00  0.00           C
ATOM   2435  C10 LIG   151      32.379  20.034  33.214  0.00  0.00           C
ATOM   2436  C11 LIG   151      31.991  20.760  34.495  0.00  0.00           C
ATOM   2437  C12 LIG   151      30.743  20.270  35.217  0.00  0.00           C
ATOM   2438  O3  LIG   151      29.656  20.697  34.419  0.00  0.00           O
ATOM   2439  C13 LIG   151      28.304  20.619  34.775  0.00  0.00           C
ATOM   2440  C16 LIG   151      27.930  19.776  35.796  0.00  0.00           C
ATOM   2441  C15 LIG   151      26.616  19.694  36.277  0.00  0.00           C
ATOM   2442  C14 LIG   151      25.680  20.520  35.619  0.00  0.00           C
ATOM   2443  C17 LIG   151      26.059  21.341  34.549  0.00  0.00           C
ATOM   2444  C18 LIG   151      27.388  21.381  34.083  0.00  0.00           C
ATOM   2445 CL1  LIG   151      24.060  20.570  36.209  0.00  0.00          CL
ATOM   2446  H1  LIG   151      29.923  14.789  34.285  0.00  0.00           H
ATOM   2447  H2  LIG   151      27.896  15.311  33.045  0.00  0.00           H
ATOM   2448  H3  LIG   151      27.595  17.564  32.040  0.00  0.00           H
ATOM   2449  H4  LIG   151      29.622  19.139  31.980  0.00  0.00           H
ATOM   2450  H5  LIG   151      31.862  20.440  32.336  0.00  0.00           H
ATOM   2451  H6  LIG   151      33.444  20.140  32.971  0.00  0.00           H
ATOM   2452  H7  LIG   151      31.684  21.768  34.187  0.00  0.00           H
ATOM   2453  H8  LIG   151      32.867  20.867  35.146  0.00  0.00           H
ATOM   2454  H9  LIG   151      30.694  20.642  36.248  0.00  0.00           H
ATOM   2455  H10 LIG   151      30.715  19.174  35.270  0.00  0.00           H
ATOM   2456  H11 LIG   151      28.665  19.084  36.196  0.00  0.00           H
ATOM   2457  H19 LIG   151      27.691  22.066  33.297  0.00  0.00           H
ATOM   2458  H22 LIG   151      25.257  21.914  34.093  0.00  0.00           H
ATOM   2459  H12 LIG   151      26.274  19.025  37.060  0.00  0.00           H
ATOM   2460  N1  LIG   151      32.144  16.487  34.348  0.00  0.00           N
ATOM   2461  H   LIG   151      32.425  15.655  34.846  0.00  0.00           H
