# Supplementary material for: Automated Force Field Developer and Optimizer Platform: Torsion Reparameterization
Source: J Chem Inf Model. 2026 Mar 9;66(6):3206–19. doi: 10.1021/acs.jcim.6c00528 (PMC13014461; doi:10.1021/acs.jcim.6c00528)
Supplement: Supplementary file 2 [file ci6c00528_si_002.zip › input_files/free_energy_input_files/MCL1_ligand_transformations/mcl1_65_0.pdb]

ATOM   2423  O1  LIG   151      30.541  16.339  33.312  0.00  0.00           O  
ATOM   2424  C1  LIG   151      29.686  15.480  33.035  0.00  0.00           C  
ATOM   2425  O2  LIG   151      30.072  14.337  33.000  0.00  0.00           O  
ATOM   2426  C2  LIG   151      28.285  15.770  32.728  0.00  0.00           C  
ATOM   2427  C3  LIG   151      26.169  15.241  32.215  0.00  0.00           C  
ATOM   2428  C4  LIG   151      24.972  14.583  32.294  0.00  0.00           C  
ATOM   2429  C5  LIG   151      23.835  15.456  32.183  0.00  0.00           C  
ATOM   2430  C6  LIG   151      23.937  16.848  32.194  0.00  0.00           C  
ATOM   2431  C7  LIG   151      25.185  17.472  32.316  0.00  0.00           C  
ATOM   2432  C8  LIG   151      26.282  16.595  32.243  0.00  0.00           C  
ATOM   2433  C9  LIG   151      27.606  17.016  32.549  0.00  0.00           C  
ATOM   2434  C10 LIG   151      28.255  18.409  32.571  0.00  0.00           C  
ATOM   2435  C11 LIG   151      28.525  19.051  33.870  0.00  0.00           C  
ATOM   2436  C12 LIG   151      27.249  19.193  34.851  0.00  0.00           C  
ATOM   2437  O3  LIG   151      26.241  20.075  34.174  0.00  0.00           O  
ATOM   2438  C13 LIG   151      24.967  20.314  34.668  0.00  0.00           C  
ATOM   2439  C16 LIG   151      24.566  19.829  35.940  0.00  0.00           C  
ATOM   2440  C15 LIG   151      23.282  20.152  36.459  0.00  0.00           C  
ATOM   2441  CC1 LIG   151      22.915  19.737  37.881  0.00  0.00           C  
ATOM   2442  C14 LIG   151      22.444  21.038  35.718  0.00  0.00           C  
ATOM   2443 CL1  LIG   151      20.858  21.510  36.164  0.00  0.00          CL  
ATOM   2444  C17 LIG   151      22.898  21.557  34.526  0.00  0.00           C  
ATOM   2445  CH1 LIG   151      21.971  22.520  33.810  0.00  0.00           C  
ATOM   2446  C18 LIG   151      24.106  21.234  33.951  0.00  0.00           C  
ATOM   2448  H2  LIG   151      22.839  15.027  32.247  0.00  0.00           H  
ATOM   2449  H3  LIG   151      23.018  17.425  32.245  0.00  0.00           H  
ATOM   2450  H4  LIG   151      25.329  18.537  32.470  0.00  0.00           H  
ATOM   2451  H5  LIG   151      27.576  19.051  31.996  0.00  0.00           H  
ATOM   2452  H6  LIG   151      29.175  18.344  31.977  0.00  0.00           H  
ATOM   2453  H7  LIG   151      28.966  20.052  33.789  0.00  0.00           H  
ATOM   2454  H8  LIG   151      29.272  18.420  34.367  0.00  0.00           H  
ATOM   2455  H9  LIG   151      27.616  19.572  35.813  0.00  0.00           H  
ATOM   2456  H10 LIG   151      26.844  18.189  35.027  0.00  0.00           H  
ATOM   2457  H11 LIG   151      25.248  19.299  36.598  0.00  0.00           H  
ATOM   2458  HC1 LIG   151      21.829  19.762  38.036  0.00  0.00           H  
ATOM   2459  HC2 LIG   151      23.253  18.706  38.039  0.00  0.00           H  
ATOM   2460  HC3 LIG   151      23.472  20.368  38.585  0.00  0.00           H  
ATOM   2461  HH1 LIG   151      22.423  22.909  32.904  0.00  0.00           H  
ATOM   2462  HH2 LIG   151      21.044  22.018  33.537  0.00  0.00           H  
ATOM   2463  HH3 LIG   151      21.729  23.364  34.455  0.00  0.00           H  
ATOM   2464  H19 LIG   151      24.473  21.617  33.003  0.00  0.00           H  
ATOM   2465  S01 LIG   151      27.634  14.289  32.109  0.00  0.00           S  
ATOM   2466 Cl2  LIG   151      24.801  12.872  32.347  0.00  0.00          Cl  
