# Supplementary material for: Automated Force Field Developer and Optimizer Platform: Torsion Reparameterization
Source: J Chem Inf Model. 2026 Mar 9;66(6):3206–19. doi: 10.1021/acs.jcim.6c00528 (PMC13014461; doi:10.1021/acs.jcim.6c00528)
Supplement: Supplementary file 2 [file ci6c00528_si_002.zip › input_files/free_energy_input_files/MCL1_ligand_transformations/mcl1_35.pdb]

CRYST1   55.598   53.551   54.354  90.00  90.00  90.00 P 1            
ATOM      1  N   GLY     1      31.036  43.911  31.774  0.00  0.00           N  
ATOM      2  H1  GLY     1      31.567  44.256  30.987  0.00  0.00           H  
ATOM      3  H2  GLY     1      30.874  42.919  31.682  0.00  0.00           H  
ATOM      4  H3  GLY     1      30.109  44.311  31.755  0.00  0.00           H  
ATOM      5  CA  GLY     1      31.756  44.181  32.984  0.00  0.00           C  
ATOM      6  HA2 GLY     1      31.288  43.806  33.895  0.00  0.00           H  
ATOM      7  HA3 GLY     1      31.970  45.245  33.083  0.00  0.00           H  
ATOM      8  C   GLY     1      33.074  43.403  32.887  0.00  0.00           C  
ATOM      9  O   GLY     1      34.002  43.878  32.325  0.00  0.00           O  
ATOM     10  N   ASP     2      33.194  42.190  33.442  0.00  0.00           N  
ATOM     11  H   ASP     2      32.463  41.794  34.016  0.00  0.00           H  
ATOM     12  CA  ASP     2      34.441  41.462  33.434  0.00  0.00           C  
ATOM     13  HA  ASP     2      35.271  42.088  33.761  0.00  0.00           H  
ATOM     14  CB  ASP     2      34.371  40.300  34.474  0.00  0.00           C  
ATOM     15  HB2 ASP     2      33.935  40.655  35.407  0.00  0.00           H  
ATOM     16  HB3 ASP     2      33.778  39.502  34.026  0.00  0.00           H  
ATOM     17  CG  ASP     2      35.739  39.731  34.785  0.00  0.00           C  
ATOM     18  OD1 ASP     2      35.806  39.201  35.914  0.00  0.00           O  
ATOM     19  OD2 ASP     2      36.657  39.704  33.970  0.00  0.00           O  
ATOM     20  C   ASP     2      34.702  40.945  32.034  0.00  0.00           C  
ATOM     21  O   ASP     2      33.800  40.253  31.487  0.00  0.00           O  
ATOM     22  N   GLU     3      35.861  41.109  31.426  0.00  0.00           N  
ATOM     23  H   GLU     3      36.546  41.740  31.819  0.00  0.00           H  
ATOM     24  CA  GLU     3      36.176  40.658  30.054  0.00  0.00           C  
ATOM     25  HA  GLU     3      35.423  40.857  29.291  0.00  0.00           H  
ATOM     26  CB  GLU     3      37.449  41.493  29.647  0.00  0.00           C  
ATOM     27  HB2 GLU     3      37.274  42.560  29.508  0.00  0.00           H  
ATOM     28  HB3 GLU     3      38.252  41.270  30.350  0.00  0.00           H  
ATOM     29  CG  GLU     3      37.907  40.974  28.278  0.00  0.00           C  
ATOM     30  HG2 GLU     3      38.120  39.905  28.272  0.00  0.00           H  
ATOM     31  HG3 GLU     3      38.852  41.499  28.134  0.00  0.00           H  
ATOM     32  CD  GLU     3      36.973  41.308  27.107  0.00  0.00           C  
ATOM     33  OE1 GLU     3      35.975  42.044  27.248  0.00  0.00           O  
ATOM     34  OE2 GLU     3      37.227  40.806  25.977  0.00  0.00           O  
ATOM     35  C   GLU     3      36.326  39.121  29.943  0.00  0.00           C  
ATOM     36  O   GLU     3      35.982  38.519  28.957  0.00  0.00           O  
ATOM     37  N   LEU     4      36.847  38.406  30.970  0.00  0.00           N  
ATOM     38  H   LEU     4      36.997  38.827  31.876  0.00  0.00           H  
ATOM     39  CA  LEU     4      36.919  36.959  31.043  0.00  0.00           C  
ATOM     40  HA  LEU     4      37.467  36.576  30.182  0.00  0.00           H  
ATOM     41  CB  LEU     4      37.761  36.615  32.290  0.00  0.00           C  
ATOM     42  HB2 LEU     4      38.618  37.288  32.289  0.00  0.00           H  
ATOM     43  HB3 LEU     4      37.195  36.802  33.203  0.00  0.00           H  
ATOM     44  CG  LEU     4      38.260  35.133  32.373  0.00  0.00           C  
ATOM     45  HG  LEU     4      37.354  34.530  32.427  0.00  0.00           H  
ATOM     46  CD1 LEU     4      38.944  34.592  31.100  0.00  0.00           C  
ATOM     47 HD11 LEU     4      39.373  33.602  31.257  0.00  0.00           H  
ATOM     48 HD12 LEU     4      38.266  34.532  30.249  0.00  0.00           H  
ATOM     49 HD13 LEU     4      39.724  35.339  30.951  0.00  0.00           H  
ATOM     50  CD2 LEU     4      39.136  34.929  33.521  0.00  0.00           C  
ATOM     51 HD21 LEU     4      39.017  33.919  33.912  0.00  0.00           H  
ATOM     52 HD22 LEU     4      40.181  35.135  33.291  0.00  0.00           H  
ATOM     53 HD23 LEU     4      38.841  35.578  34.345  0.00  0.00           H  
ATOM     54  C   LEU     4      35.452  36.414  31.045  0.00  0.00           C  
ATOM     55  O   LEU     4      35.186  35.455  30.308  0.00  0.00           O  
ATOM     56  N   TYR     5      34.571  37.101  31.725  0.00  0.00           N  
ATOM     57  H   TYR     5      34.775  37.825  32.399  0.00  0.00           H  
ATOM     58  CA  TYR     5      33.147  36.792  31.644  0.00  0.00           C  
ATOM     59  HA  TYR     5      33.165  35.709  31.764  0.00  0.00           H  
ATOM     60  CB  TYR     5      32.355  37.402  32.842  0.00  0.00           C  
ATOM     61  HB2 TYR     5      32.881  37.110  33.751  0.00  0.00           H  
ATOM     62  HB3 TYR     5      32.378  38.490  32.778  0.00  0.00           H  
ATOM     63  CG  TYR     5      30.910  36.932  32.971  0.00  0.00           C  
ATOM     64  CD1 TYR     5      30.563  36.080  33.983  0.00  0.00           C  
ATOM     65  HD1 TYR     5      31.281  35.631  34.653  0.00  0.00           H  
ATOM     66  CE1 TYR     5      29.160  35.798  34.248  0.00  0.00           C  
ATOM     67  HE1 TYR     5      28.901  35.199  35.109  0.00  0.00           H  
ATOM     68  CZ  TYR     5      28.169  36.364  33.453  0.00  0.00           C  
ATOM     69  OH  TYR     5      26.872  36.131  33.594  0.00  0.00           O  
ATOM     70  HH  TYR     5      26.615  35.529  34.296  0.00  0.00           H  
ATOM     71  CE2 TYR     5      28.536  37.163  32.372  0.00  0.00           C  
ATOM     72  HE2 TYR     5      27.838  37.543  31.640  0.00  0.00           H  
ATOM     73  CD2 TYR     5      29.844  37.482  32.176  0.00  0.00           C  
ATOM     74  HD2 TYR     5      30.210  38.083  31.356  0.00  0.00           H  
ATOM     75  C   TYR     5      32.480  37.032  30.294  0.00  0.00           C  
ATOM     76  O   TYR     5      31.815  36.088  29.707  0.00  0.00           O  
ATOM     77  N   ARG     6      32.697  38.148  29.669  0.00  0.00           N  
ATOM     78  H   ARG     6      33.181  38.864  30.192  0.00  0.00           H  
ATOM     79  CA  ARG     6      32.284  38.481  28.289  0.00  0.00           C  
ATOM     80  HA  ARG     6      31.222  38.248  28.213  0.00  0.00           H  
ATOM     81  CB  ARG     6      32.697  39.944  27.887  0.00  0.00           C  
ATOM     82  HB2 ARG     6      32.496  40.568  28.758  0.00  0.00           H  
ATOM     83  HB3 ARG     6      33.754  39.995  27.625  0.00  0.00           H  
ATOM     84  CG  ARG     6      31.895  40.501  26.727  0.00  0.00           C  
ATOM     85  HG2 ARG     6      31.716  39.732  25.976  0.00  0.00           H  
ATOM     86  HG3 ARG     6      30.906  40.841  27.037  0.00  0.00           H  
ATOM     87  CD  ARG     6      32.629  41.611  25.988  0.00  0.00           C  
ATOM     88  HD2 ARG     6      32.865  42.421  26.677  0.00  0.00           H  
ATOM     89  HD3 ARG     6      31.974  41.927  25.175  0.00  0.00           H  
ATOM     90  NE  ARG     6      34.012  41.089  25.444  0.00  0.00           N  
ATOM     91  HE  ARG     6      34.884  41.419  25.833  0.00  0.00           H  
ATOM     92  CZ  ARG     6      34.202  40.323  24.336  0.00  0.00           C  
ATOM     93  NH1 ARG     6      33.331  40.162  23.415  0.00  0.00           N  
ATOM     94 HH11 ARG     6      33.417  39.508  22.650  0.00  0.00           H  
ATOM     95 HH12 ARG     6      32.380  40.304  23.724  0.00  0.00           H  
ATOM     96  NH2 ARG     6      35.382  39.887  24.076  0.00  0.00           N  
ATOM     97 HH21 ARG     6      35.554  39.319  23.259  0.00  0.00           H  
ATOM     98 HH22 ARG     6      36.139  40.149  24.692  0.00  0.00           H  
ATOM     99  C   ARG     6      32.884  37.502  27.298  0.00  0.00           C  
ATOM    100  O   ARG     6      32.053  36.816  26.640  0.00  0.00           O  
ATOM    101  N   GLN     7      34.176  37.265  27.265  0.00  0.00           N  
ATOM    102  H   GLN     7      34.812  37.927  27.686  0.00  0.00           H  
ATOM    103  CA  GLN     7      34.856  36.385  26.260  0.00  0.00           C  
ATOM    104  HA  GLN     7      34.643  36.837  25.292  0.00  0.00           H  
ATOM    105  CB  GLN     7      36.375  36.460  26.481  0.00  0.00           C  
ATOM    106  HB2 GLN     7      36.633  36.359  27.535  0.00  0.00           H  
ATOM    107  HB3 GLN     7      36.859  35.613  25.995  0.00  0.00           H  
ATOM    108  CG  GLN     7      37.060  37.720  25.947  0.00  0.00           C  
ATOM    109  HG2 GLN     7      37.053  37.711  24.858  0.00  0.00           H  
ATOM    110  HG3 GLN     7      36.550  38.611  26.314  0.00  0.00           H  
ATOM    111  CD  GLN     7      38.511  37.900  26.383  0.00  0.00           C  
ATOM    112  OE1 GLN     7      39.012  37.338  27.358  0.00  0.00           O  
ATOM    113  NE2 GLN     7      39.409  38.588  25.799  0.00  0.00           N  
ATOM    114 HE21 GLN     7      40.225  38.781  26.362  0.00  0.00           H  
ATOM    115 HE22 GLN     7      39.046  39.342  25.235  0.00  0.00           H  
ATOM    116  C   GLN     7      34.497  34.917  26.330  0.00  0.00           C  
ATOM    117  O   GLN     7      34.668  34.175  25.363  0.00  0.00           O  
ATOM    118  N   SER     8      34.039  34.474  27.486  0.00  0.00           N  
ATOM    119  H   SER     8      33.977  35.071  28.299  0.00  0.00           H  
ATOM    120  CA  SER     8      33.460  33.122  27.784  0.00  0.00           C  
ATOM    121  HA  SER     8      34.097  32.394  27.280  0.00  0.00           H  
ATOM    122  CB  SER     8      33.527  32.944  29.282  0.00  0.00           C  
ATOM    123  HB2 SER     8      33.077  31.998  29.583  0.00  0.00           H  
ATOM    124  HB3 SER     8      33.175  33.791  29.871  0.00  0.00           H  
ATOM    125  OG  SER     8      34.908  32.859  29.621  0.00  0.00           O  
ATOM    126  HG  SER     8      35.288  33.697  29.899  0.00  0.00           H  
ATOM    127  C   SER     8      31.957  32.960  27.370  0.00  0.00           C  
ATOM    128  O   SER     8      31.533  32.092  26.563  0.00  0.00           O  
ATOM    129  N   LEU     9      31.102  33.866  27.807  0.00  0.00           N  
ATOM    130  H   LEU     9      31.457  34.496  28.512  0.00  0.00           H  
ATOM    131  CA  LEU     9      29.714  34.032  27.420  0.00  0.00           C  
ATOM    132  HA  LEU     9      29.171  33.182  27.835  0.00  0.00           H  
ATOM    133  CB  LEU     9      29.231  35.403  27.987  0.00  0.00           C  
ATOM    134  HB2 LEU     9      29.210  35.290  29.071  0.00  0.00           H  
ATOM    135  HB3 LEU     9      29.998  36.177  27.963  0.00  0.00           H  
ATOM    136  CG  LEU     9      27.849  36.029  27.576  0.00  0.00           C  
ATOM    137  HG  LEU     9      27.757  36.129  26.494  0.00  0.00           H  
ATOM    138  CD1 LEU     9      26.720  35.090  28.054  0.00  0.00           C  
ATOM    139 HD11 LEU     9      26.556  35.215  29.125  0.00  0.00           H  
ATOM    140 HD12 LEU     9      25.808  35.372  27.527  0.00  0.00           H  
ATOM    141 HD13 LEU     9      27.012  34.047  27.931  0.00  0.00           H  
ATOM    142  CD2 LEU     9      27.747  37.371  28.357  0.00  0.00           C  
ATOM    143 HD21 LEU     9      28.030  37.285  29.406  0.00  0.00           H  
ATOM    144 HD22 LEU     9      28.405  38.133  27.938  0.00  0.00           H  
ATOM    145 HD23 LEU     9      26.736  37.770  28.277  0.00  0.00           H  
ATOM    146  C   LEU     9      29.570  34.094  25.864  0.00  0.00           C  
ATOM    147  O   LEU     9      28.632  33.540  25.254  0.00  0.00           O  
ATOM    148  N   GLU    10      30.544  34.789  25.211  0.00  0.00           N  
ATOM    149  H   GLU    10      31.240  35.238  25.789  0.00  0.00           H  
ATOM    150  CA  GLU    10      30.539  35.046  23.745  0.00  0.00           C  
ATOM    151  HA  GLU    10      29.580  35.522  23.537  0.00  0.00           H  
ATOM    152  CB  GLU    10      31.695  35.982  23.332  0.00  0.00           C  
ATOM    153  HB2 GLU    10      31.476  37.000  23.654  0.00  0.00           H  
ATOM    154  HB3 GLU    10      32.629  35.781  23.856  0.00  0.00           H  
ATOM    155  CG  GLU    10      32.000  36.031  21.866  0.00  0.00           C  
ATOM    156  HG2 GLU    10      32.079  35.041  21.416  0.00  0.00           H  
ATOM    157  HG3 GLU    10      31.162  36.539  21.389  0.00  0.00           H  
ATOM    158  CD  GLU    10      33.236  36.800  21.598  0.00  0.00           C  
ATOM    159  OE1 GLU    10      34.274  36.108  21.516  0.00  0.00           O  
ATOM    160  OE2 GLU    10      33.201  38.037  21.437  0.00  0.00           O  
ATOM    161  C   GLU    10      30.395  33.737  23.036  0.00  0.00           C  
ATOM    162  O   GLU    10      29.648  33.718  22.107  0.00  0.00           O  
ATOM    163  N   ILE    11      31.139  32.732  23.436  0.00  0.00           N  
ATOM    164  H   ILE    11      31.745  32.857  24.234  0.00  0.00           H  
ATOM    165  CA  ILE    11      31.200  31.458  22.700  0.00  0.00           C  
ATOM    166  HA  ILE    11      31.121  31.567  21.618  0.00  0.00           H  
ATOM    167  CB  ILE    11      32.543  30.653  23.149  0.00  0.00           C  
ATOM    168  HB  ILE    11      32.803  30.946  24.167  0.00  0.00           H  
ATOM    169  CG2 ILE    11      32.498  29.181  23.093  0.00  0.00           C  
ATOM    170 HG21 ILE    11      33.481  28.760  23.303  0.00  0.00           H  
ATOM    171 HG22 ILE    11      31.811  28.772  23.833  0.00  0.00           H  
ATOM    172 HG23 ILE    11      32.263  28.845  22.083  0.00  0.00           H  
ATOM    173  CG1 ILE    11      33.737  31.104  22.229  0.00  0.00           C  
ATOM    174 HG12 ILE    11      34.575  30.550  22.652  0.00  0.00           H  
ATOM    175 HG13 ILE    11      33.471  30.785  21.221  0.00  0.00           H  
ATOM    176  CD1 ILE    11      34.093  32.522  22.291  0.00  0.00           C  
ATOM    177 HD11 ILE    11      35.018  32.633  21.725  0.00  0.00           H  
ATOM    178 HD12 ILE    11      33.281  33.061  21.803  0.00  0.00           H  
ATOM    179 HD13 ILE    11      34.123  32.948  23.294  0.00  0.00           H  
ATOM    180  C   ILE    11      29.943  30.693  22.999  0.00  0.00           C  
ATOM    181  O   ILE    11      29.271  30.146  22.129  0.00  0.00           O  
ATOM    182  N   ILE    12      29.525  30.776  24.255  0.00  0.00           N  
ATOM    183  H   ILE    12      29.980  31.394  24.910  0.00  0.00           H  
ATOM    184  CA  ILE    12      28.393  29.948  24.825  0.00  0.00           C  
ATOM    185  HA  ILE    12      28.630  28.922  24.545  0.00  0.00           H  
ATOM    186  CB  ILE    12      28.362  30.146  26.441  0.00  0.00           C  
ATOM    187  HB  ILE    12      28.224  31.213  26.613  0.00  0.00           H  
ATOM    188  CG2 ILE    12      27.093  29.427  27.013  0.00  0.00           C  
ATOM    189 HG21 ILE    12      26.268  29.580  26.317  0.00  0.00           H  
ATOM    190 HG22 ILE    12      27.210  28.357  27.186  0.00  0.00           H  
ATOM    191 HG23 ILE    12      26.890  29.790  28.021  0.00  0.00           H  
ATOM    192  CG1 ILE    12      29.572  29.598  27.205  0.00  0.00           C  
ATOM    193 HG12 ILE    12      29.531  28.526  27.013  0.00  0.00           H  
ATOM    194 HG13 ILE    12      30.495  30.022  26.808  0.00  0.00           H  
ATOM    195  CD1 ILE    12      29.645  29.904  28.738  0.00  0.00           C  
ATOM    196 HD11 ILE    12      30.502  29.333  29.094  0.00  0.00           H  
ATOM    197 HD12 ILE    12      29.777  30.977  28.871  0.00  0.00           H  
ATOM    198 HD13 ILE    12      28.773  29.499  29.252  0.00  0.00           H  
ATOM    199  C   ILE    12      27.128  30.446  24.108  0.00  0.00           C  
ATOM    200  O   ILE    12      26.408  29.654  23.561  0.00  0.00           O  
ATOM    201  N   SER    13      26.867  31.666  24.226  0.00  0.00           N  
ATOM    202  H   SER    13      27.435  32.186  24.879  0.00  0.00           H  
ATOM    203  CA  SER    13      25.673  32.218  23.577  0.00  0.00           C  
ATOM    204  HA  SER    13      24.738  31.842  23.991  0.00  0.00           H  
ATOM    205  CB  SER    13      25.650  33.794  23.858  0.00  0.00           C  
ATOM    206  HB2 SER    13      26.626  34.110  23.490  0.00  0.00           H  
ATOM    207  HB3 SER    13      25.589  33.976  24.931  0.00  0.00           H  
ATOM    208  OG  SER    13      24.579  34.441  23.280  0.00  0.00           O  
ATOM    209  HG  SER    13      23.845  33.878  23.539  0.00  0.00           H  
ATOM    210  C   SER    13      25.638  32.005  22.075  0.00  0.00           C  
ATOM    211  O   SER    13      24.622  31.654  21.492  0.00  0.00           O  
ATOM    212  N   ARG    14      26.720  32.249  21.359  0.00  0.00           N  
ATOM    213  H   ARG    14      27.466  32.716  21.855  0.00  0.00           H  
ATOM    214  CA  ARG    14      26.803  32.138  19.883  0.00  0.00           C  
ATOM    215  HA  ARG    14      25.933  32.636  19.456  0.00  0.00           H  
ATOM    216  CB  ARG    14      28.073  32.622  19.272  0.00  0.00           C  
ATOM    217  HB2 ARG    14      28.864  32.177  19.875  0.00  0.00           H  
ATOM    218  HB3 ARG    14      28.158  32.242  18.254  0.00  0.00           H  
ATOM    219  CG  ARG    14      28.180  34.184  19.188  0.00  0.00           C  
ATOM    220  HG2 ARG    14      27.515  34.537  18.400  0.00  0.00           H  
ATOM    221  HG3 ARG    14      27.825  34.619  20.122  0.00  0.00           H  
ATOM    222  CD  ARG    14      29.603  34.612  18.756  0.00  0.00           C  
ATOM    223  HD2 ARG    14      30.220  34.164  19.535  0.00  0.00           H  
ATOM    224  HD3 ARG    14      29.957  34.253  17.789  0.00  0.00           H  
ATOM    225  NE  ARG    14      29.698  36.020  18.864  0.00  0.00           N  
ATOM    226  HE  ARG    14      29.565  36.366  19.803  0.00  0.00           H  
ATOM    227  CZ  ARG    14      29.361  36.828  17.883  0.00  0.00           C  
ATOM    228  NH1 ARG    14      29.355  36.487  16.648  0.00  0.00           N  
ATOM    229 HH11 ARG    14      29.182  37.190  15.944  0.00  0.00           H  
ATOM    230 HH12 ARG    14      29.621  35.576  16.304  0.00  0.00           H  
ATOM    231  NH2 ARG    14      29.165  38.107  18.121  0.00  0.00           N  
ATOM    232 HH21 ARG    14      29.044  38.811  17.408  0.00  0.00           H  
ATOM    233 HH22 ARG    14      29.116  38.388  19.090  0.00  0.00           H  
ATOM    234  C   ARG    14      26.648  30.694  19.494  0.00  0.00           C  
ATOM    235  O   ARG    14      26.070  30.446  18.408  0.00  0.00           O  
ATOM    236  N   TYR    15      27.149  29.690  20.213  0.00  0.00           N  
ATOM    237  H   TYR    15      27.741  29.928  20.996  0.00  0.00           H  
ATOM    238  CA  TYR    15      26.736  28.302  20.058  0.00  0.00           C  
ATOM    239  HA  TYR    15      26.995  28.056  19.029  0.00  0.00           H  
ATOM    240  CB  TYR    15      27.633  27.313  20.850  0.00  0.00           C  
ATOM    241  HB2 TYR    15      28.681  27.499  20.612  0.00  0.00           H  
ATOM    242  HB3 TYR    15      27.496  27.463  21.920  0.00  0.00           H  
ATOM    243  CG  TYR    15      27.454  25.792  20.623  0.00  0.00           C  
ATOM    244  CD1 TYR    15      27.636  25.252  19.349  0.00  0.00           C  
ATOM    245  HD1 TYR    15      27.807  25.877  18.485  0.00  0.00           H  
ATOM    246  CE1 TYR    15      27.592  23.861  19.160  0.00  0.00           C  
ATOM    247  HE1 TYR    15      27.701  23.418  18.181  0.00  0.00           H  
ATOM    248  CZ  TYR    15      27.402  22.997  20.262  0.00  0.00           C  
ATOM    249  OH  TYR    15      27.329  21.667  20.077  0.00  0.00           O  
ATOM    250  HH  TYR    15      27.721  21.444  19.230  0.00  0.00           H  
ATOM    251  CE2 TYR    15      27.245  23.505  21.539  0.00  0.00           C  
ATOM    252  HE2 TYR    15      27.086  22.787  22.330  0.00  0.00           H  
ATOM    253  CD2 TYR    15      27.285  24.933  21.713  0.00  0.00           C  
ATOM    254  HD2 TYR    15      27.208  25.326  22.717  0.00  0.00           H  
ATOM    255  C   TYR    15      25.303  28.051  20.332  0.00  0.00           C  
ATOM    256  O   TYR    15      24.608  27.542  19.454  0.00  0.00           O  
ATOM    257  N   LEU    16      24.706  28.545  21.471  0.00  0.00           N  
ATOM    258  H   LEU    16      25.256  29.010  22.180  0.00  0.00           H  
ATOM    259  CA  LEU    16      23.333  28.306  21.778  0.00  0.00           C  
ATOM    260  HA  LEU    16      23.186  27.226  21.770  0.00  0.00           H  
ATOM    261  CB  LEU    16      22.972  28.740  23.219  0.00  0.00           C  
ATOM    262  HB2 LEU    16      23.527  29.661  23.395  0.00  0.00           H  
ATOM    263  HB3 LEU    16      21.902  28.936  23.164  0.00  0.00           H  
ATOM    264  CG  LEU    16      23.180  27.700  24.352  0.00  0.00           C  
ATOM    265  HG  LEU    16      22.446  26.903  24.233  0.00  0.00           H  
ATOM    266  CD1 LEU    16      24.577  26.994  24.380  0.00  0.00           C  
ATOM    267 HD11 LEU    16      25.243  27.785  24.723  0.00  0.00           H  
ATOM    268 HD12 LEU    16      24.588  26.179  25.103  0.00  0.00           H  
ATOM    269 HD13 LEU    16      24.868  26.658  23.385  0.00  0.00           H  
ATOM    270  CD2 LEU    16      22.987  28.376  25.704  0.00  0.00           C  
ATOM    271 HD21 LEU    16      23.051  27.532  26.391  0.00  0.00           H  
ATOM    272 HD22 LEU    16      23.772  29.061  26.023  0.00  0.00           H  
ATOM    273 HD23 LEU    16      22.032  28.891  25.813  0.00  0.00           H  
ATOM    274  C   LEU    16      22.405  28.818  20.742  0.00  0.00           C  
ATOM    275  O   LEU    16      21.443  28.103  20.372  0.00  0.00           O  
ATOM    276  N   ARG    17      22.654  29.975  20.135  0.00  0.00           N  
ATOM    277  H   ARG    17      23.466  30.526  20.375  0.00  0.00           H  
ATOM    278  CA  ARG    17      21.641  30.557  19.259  0.00  0.00           C  
ATOM    279  HA  ARG    17      20.685  30.306  19.718  0.00  0.00           H  
ATOM    280  CB  ARG    17      21.868  32.078  19.109  0.00  0.00           C  
ATOM    281  HB2 ARG    17      22.845  32.247  18.657  0.00  0.00           H  
ATOM    282  HB3 ARG    17      21.091  32.513  18.480  0.00  0.00           H  
ATOM    283  CG  ARG    17      21.759  32.938  20.379  0.00  0.00           C  
ATOM    284  HG2 ARG    17      20.733  33.267  20.548  0.00  0.00           H  
ATOM    285  HG3 ARG    17      22.041  32.383  21.274  0.00  0.00           H  
ATOM    286  CD  ARG    17      22.689  34.157  20.381  0.00  0.00           C  
ATOM    287  HD2 ARG    17      22.685  34.670  21.343  0.00  0.00           H  
ATOM    288  HD3 ARG    17      23.730  33.839  20.327  0.00  0.00           H  
ATOM    289  NE  ARG    17      22.315  35.206  19.419  0.00  0.00           N  
ATOM    290  HE  ARG    17      22.305  34.995  18.431  0.00  0.00           H  
ATOM    291  CZ  ARG    17      22.008  36.446  19.664  0.00  0.00           C  
ATOM    292  NH1 ARG    17      21.709  36.919  20.869  0.00  0.00           N  
ATOM    293 HH11 ARG    17      21.571  37.904  21.047  0.00  0.00           H  
ATOM    294 HH12 ARG    17      21.438  36.269  21.592  0.00  0.00           H  
ATOM    295  NH2 ARG    17      21.820  37.282  18.677  0.00  0.00           N  
ATOM    296 HH21 ARG    17      21.366  38.166  18.857  0.00  0.00           H  
ATOM    297 HH22 ARG    17      21.941  36.990  17.717  0.00  0.00           H  
ATOM    298  C   ARG    17      21.650  29.968  17.827  0.00  0.00           C  
ATOM    299  O   ARG    17      20.631  29.746  17.260  0.00  0.00           O  
ATOM    300  N   GLU    18      22.853  29.577  17.334  0.00  0.00           N  
ATOM    301  H   GLU    18      23.657  29.606  17.945  0.00  0.00           H  
ATOM    302  CA  GLU    18      23.019  28.739  16.142  0.00  0.00           C  
ATOM    303  HA  GLU    18      22.447  29.238  15.359  0.00  0.00           H  
ATOM    304  CB  GLU    18      24.533  28.723  15.793  0.00  0.00           C  
ATOM    305  HB2 GLU    18      24.870  29.757  15.863  0.00  0.00           H  
ATOM    306  HB3 GLU    18      25.001  28.099  16.555  0.00  0.00           H  
ATOM    307  CG  GLU    18      24.925  28.331  14.411  0.00  0.00           C  
ATOM    308  HG2 GLU    18      24.633  27.313  14.151  0.00  0.00           H  
ATOM    309  HG3 GLU    18      24.412  29.012  13.732  0.00  0.00           H  
ATOM    310  CD  GLU    18      26.479  28.569  14.240  0.00  0.00           C  
ATOM    311  OE1 GLU    18      26.862  29.743  13.845  0.00  0.00           O  
ATOM    312  OE2 GLU    18      27.240  27.564  14.251  0.00  0.00           O  
ATOM    313  C   GLU    18      22.411  27.362  16.270  0.00  0.00           C  
ATOM    314  O   GLU    18      21.890  26.783  15.290  0.00  0.00           O  
ATOM    315  N   GLN    19      22.527  26.790  17.473  0.00  0.00           N  
ATOM    316  H   GLN    19      22.945  27.277  18.253  0.00  0.00           H  
ATOM    317  CA  GLN    19      21.957  25.425  17.719  0.00  0.00           C  
ATOM    318  HA  GLN    19      22.192  24.802  16.856  0.00  0.00           H  
ATOM    319  CB  GLN    19      22.698  24.764  18.858  0.00  0.00           C  
ATOM    320  HB2 GLN    19      22.630  25.546  19.615  0.00  0.00           H  
ATOM    321  HB3 GLN    19      22.183  23.849  19.148  0.00  0.00           H  
ATOM    322  CG  GLN    19      24.226  24.524  18.638  0.00  0.00           C  
ATOM    323  HG2 GLN    19      24.829  24.707  19.528  0.00  0.00           H  
ATOM    324  HG3 GLN    19      24.579  25.172  17.835  0.00  0.00           H  
ATOM    325  CD  GLN    19      24.477  23.080  18.189  0.00  0.00           C  
ATOM    326  OE1 GLN    19      23.996  22.076  18.775  0.00  0.00           O  
ATOM    327  NE2 GLN    19      25.181  22.903  17.096  0.00  0.00           N  
ATOM    328 HE21 GLN    19      25.684  22.027  17.085  0.00  0.00           H  
ATOM    329 HE22 GLN    19      25.503  23.616  16.457  0.00  0.00           H  
ATOM    330  C   GLN    19      20.478  25.544  18.020  0.00  0.00           C  
ATOM    331  O   GLN    19      19.824  24.545  17.867  0.00  0.00           O  
ATOM    332  N   ALA    20      19.875  26.707  18.337  0.00  0.00           N  
ATOM    333  H   ALA    20      20.495  27.469  18.573  0.00  0.00           H  
ATOM    334  CA  ALA    20      18.438  26.910  18.216  0.00  0.00           C  
ATOM    335  HA  ALA    20      17.965  26.011  18.611  0.00  0.00           H  
ATOM    336  CB  ALA    20      18.016  28.090  19.084  0.00  0.00           C  
ATOM    337  HB1 ALA    20      16.933  28.191  19.167  0.00  0.00           H  
ATOM    338  HB2 ALA    20      18.451  27.965  20.075  0.00  0.00           H  
ATOM    339  HB3 ALA    20      18.514  28.963  18.662  0.00  0.00           H  
ATOM    340  C   ALA    20      17.974  27.148  16.801  0.00  0.00           C  
ATOM    341  O   ALA    20      16.958  26.565  16.355  0.00  0.00           O  
ATOM    342  N   THR    21      18.618  27.987  15.941  0.00  0.00           N  
ATOM    343  H   THR    21      19.412  28.448  16.361  0.00  0.00           H  
ATOM    344  CA  THR    21      18.181  28.517  14.629  0.00  0.00           C  
ATOM    345  HA  THR    21      17.603  27.737  14.133  0.00  0.00           H  
ATOM    346  CB  THR    21      17.351  29.840  14.788  0.00  0.00           C  
ATOM    347  HB  THR    21      17.884  30.596  15.364  0.00  0.00           H  
ATOM    348  CG2 THR    21      16.909  30.509  13.523  0.00  0.00           C  
ATOM    349 HG21 THR    21      16.185  29.942  12.936  0.00  0.00           H  
ATOM    350 HG22 THR    21      16.406  31.453  13.729  0.00  0.00           H  
ATOM    351 HG23 THR    21      17.699  30.897  12.880  0.00  0.00           H  
ATOM    352  OG1 THR    21      16.171  29.510  15.505  0.00  0.00           O  
ATOM    353  HG1 THR    21      16.377  29.517  16.443  0.00  0.00           H  
ATOM    354  C   THR    21      19.342  28.789  13.742  0.00  0.00           C  
ATOM    355  O   THR    21      20.252  29.485  14.088  0.00  0.00           O  
ATOM    356  N   GLY    22      19.362  28.230  12.525  0.00  0.00           N  
ATOM    357  H   GLY    22      18.640  27.551  12.331  0.00  0.00           H  
ATOM    358  CA  GLY    22      20.328  28.629  11.408  0.00  0.00           C  
ATOM    359  HA2 GLY    22      20.029  29.629  11.094  0.00  0.00           H  
ATOM    360  HA3 GLY    22      20.198  27.783  10.734  0.00  0.00           H  
ATOM    361  C   GLY    22      21.827  28.692  11.816  0.00  0.00           C  
ATOM    362  O   GLY    22      22.513  27.661  11.960  0.00  0.00           O  
ATOM    363  N   ALA    23      22.460  29.864  12.038  0.00  0.00           N  
ATOM    364  H   ALA    23      23.435  29.769  12.286  0.00  0.00           H  
ATOM    365  CA  ALA    23      21.914  31.208  11.835  0.00  0.00           C  
ATOM    366  HA  ALA    23      20.967  31.195  12.374  0.00  0.00           H  
ATOM    367  CB  ALA    23      22.826  32.166  12.515  0.00  0.00           C  
ATOM    368  HB1 ALA    23      22.300  33.105  12.691  0.00  0.00           H  
ATOM    369  HB2 ALA    23      22.958  31.734  13.507  0.00  0.00           H  
ATOM    370  HB3 ALA    23      23.806  32.227  12.043  0.00  0.00           H  
ATOM    371  C   ALA    23      21.673  31.574  10.311  0.00  0.00           C  
ATOM    372  O   ALA    23      22.325  31.112   9.345  0.00  0.00           O  
ATOM    373  N   LYS    24      20.661  32.424  10.063  0.00  0.00           N  
ATOM    374  H   LYS    24      20.094  32.828  10.794  0.00  0.00           H  
ATOM    375  CA  LYS    24      20.365  32.897   8.702  0.00  0.00           C  
ATOM    376  HA  LYS    24      20.506  32.109   7.962  0.00  0.00           H  
ATOM    377  CB  LYS    24      18.843  33.335   8.735  0.00  0.00           C  
ATOM    378  HB2 LYS    24      18.235  32.481   9.035  0.00  0.00           H  
ATOM    379  HB3 LYS    24      18.785  34.184   9.416  0.00  0.00           H  
ATOM    380  CG  LYS    24      18.331  33.750   7.294  0.00  0.00           C  
ATOM    381  HG2 LYS    24      18.590  34.761   6.981  0.00  0.00           H  
ATOM    382  HG3 LYS    24      18.751  33.005   6.619  0.00  0.00           H  
ATOM    383  CD  LYS    24      16.864  33.624   7.207  0.00  0.00           C  
ATOM    384  HD2 LYS    24      16.629  32.563   7.295  0.00  0.00           H  
ATOM    385  HD3 LYS    24      16.423  34.265   7.969  0.00  0.00           H  
ATOM    386  CE  LYS    24      16.535  34.009   5.819  0.00  0.00           C  
ATOM    387  HE2 LYS    24      16.887  35.023   5.631  0.00  0.00           H  
ATOM    388  HE3 LYS    24      17.032  33.289   5.169  0.00  0.00           H  
ATOM    389  NZ  LYS    24      15.092  34.192   5.535  0.00  0.00           N  
ATOM    390  HZ1 LYS    24      14.709  35.001   6.002  0.00  0.00           H  
ATOM    391  HZ2 LYS    24      15.018  34.296   4.533  0.00  0.00           H  
ATOM    392  HZ3 LYS    24      14.613  33.330   5.753  0.00  0.00           H  
ATOM    393  C   LYS    24      21.326  34.054   8.257  0.00  0.00           C  
ATOM    394  O   LYS    24      21.330  34.456   7.108  0.00  0.00           O  
ATOM    395  N   ASP    25      22.236  34.518   9.056  0.00  0.00           N  
ATOM    396  H   ASP    25      22.362  34.312  10.037  0.00  0.00           H  
ATOM    397  CA  ASP    25      23.363  35.331   8.573  0.00  0.00           C  
ATOM    398  HA  ASP    25      23.597  35.022   7.554  0.00  0.00           H  
ATOM    399  CB  ASP    25      23.046  36.823   8.679  0.00  0.00           C  
ATOM    400  HB2 ASP    25      23.868  37.293   8.139  0.00  0.00           H  
ATOM    401  HB3 ASP    25      22.082  36.988   8.197  0.00  0.00           H  
ATOM    402  CG  ASP    25      22.945  37.353  10.123  0.00  0.00           C  
ATOM    403  OD1 ASP    25      22.834  38.600  10.268  0.00  0.00           O  
ATOM    404  OD2 ASP    25      22.945  36.679  11.171  0.00  0.00           O  
ATOM    405  C   ASP    25      24.643  35.049   9.366  0.00  0.00           C  
ATOM    406  O   ASP    25      24.634  34.198  10.275  0.00  0.00           O  
ATOM    407  N   THR    26      25.772  35.766   9.011  0.00  0.00           N  
ATOM    408  H   THR    26      25.673  36.296   8.157  0.00  0.00           H  
ATOM    409  CA  THR    26      26.923  36.099   9.887  0.00  0.00           C  
ATOM    410  HA  THR    26      26.605  35.731  10.862  0.00  0.00           H  
ATOM    411  CB  THR    26      28.127  35.238   9.464  0.00  0.00           C  
ATOM    412  HB  THR    26      28.465  35.595   8.491  0.00  0.00           H  
ATOM    413  CG2 THR    26      29.157  35.213  10.544  0.00  0.00           C  
ATOM    414 HG21 THR    26      29.222  36.160  11.079  0.00  0.00           H  
ATOM    415 HG22 THR    26      28.875  34.563  11.372  0.00  0.00           H  
ATOM    416 HG23 THR    26      30.154  34.961  10.182  0.00  0.00           H  
ATOM    417  OG1 THR    26      27.738  33.911   9.280  0.00  0.00           O  
ATOM    418  HG1 THR    26      27.038  33.868   8.625  0.00  0.00           H  
ATOM    419  C   THR    26      27.234  37.545   9.831  0.00  0.00           C  
ATOM    420  O   THR    26      27.791  38.003   8.845  0.00  0.00           O  
ATOM    421  N   LYS    27      26.988  38.248  10.901  0.00  0.00           N  
ATOM    422  H   LYS    27      26.433  37.818  11.627  0.00  0.00           H  
ATOM    423  CA  LYS    27      27.424  39.666  11.119  0.00  0.00           C  
ATOM    424  HA  LYS    27      27.231  40.311  10.262  0.00  0.00           H  
ATOM    425  CB  LYS    27      26.517  40.276  12.259  0.00  0.00           C  
ATOM    426  HB2 LYS    27      26.875  39.854  13.198  0.00  0.00           H  
ATOM    427  HB3 LYS    27      26.742  41.322  12.465  0.00  0.00           H  
ATOM    428  CG  LYS    27      25.051  40.199  12.035  0.00  0.00           C  
ATOM    429  HG2 LYS    27      24.828  40.848  11.188  0.00  0.00           H  
ATOM    430  HG3 LYS    27      24.704  39.198  11.780  0.00  0.00           H  
ATOM    431  CD  LYS    27      24.262  40.625  13.304  0.00  0.00           C  
ATOM    432  HD2 LYS    27      24.478  39.904  14.092  0.00  0.00           H  
ATOM    433  HD3 LYS    27      24.533  41.646  13.575  0.00  0.00           H  
ATOM    434  CE  LYS    27      22.749  40.759  13.066  0.00  0.00           C  
ATOM    435  HE2 LYS    27      22.321  41.159  13.985  0.00  0.00           H  
ATOM    436  HE3 LYS    27      22.612  41.523  12.301  0.00  0.00           H  
ATOM    437  NZ  LYS    27      22.094  39.490  12.694  0.00  0.00           N  
ATOM    438  HZ1 LYS    27      22.227  39.304  11.710  0.00  0.00           H  
ATOM    439  HZ2 LYS    27      22.462  38.694  13.194  0.00  0.00           H  
ATOM    440  HZ3 LYS    27      21.084  39.461  12.723  0.00  0.00           H  
ATOM    441  C   LYS    27      28.944  39.816  11.533  0.00  0.00           C  
ATOM    442  O   LYS    27      29.541  38.779  11.867  0.00  0.00           O  
ATOM    443  N   PRO    28      29.579  41.023  11.566  0.00  0.00           N  
ATOM    444  CD  PRO    28      29.188  42.177  10.686  0.00  0.00           C  
ATOM    445  HD2 PRO    28      28.714  42.981  11.250  0.00  0.00           H  
ATOM    446  HD3 PRO    28      28.512  41.968   9.857  0.00  0.00           H  
ATOM    447  CG  PRO    28      30.548  42.741  10.174  0.00  0.00           C  
ATOM    448  HG2 PRO    28      30.488  43.817  10.012  0.00  0.00           H  
ATOM    449  HG3 PRO    28      30.991  42.138   9.382  0.00  0.00           H  
ATOM    450  CB  PRO    28      31.403  42.584  11.393  0.00  0.00           C  
ATOM    451  HB2 PRO    28      31.261  43.325  12.180  0.00  0.00           H  
ATOM    452  HB3 PRO    28      32.468  42.537  11.166  0.00  0.00           H  
ATOM    453  CA  PRO    28      30.985  41.194  11.919  0.00  0.00           C  
ATOM    454  HA  PRO    28      31.639  40.528  11.355  0.00  0.00           H  
ATOM    455  C   PRO    28      31.416  41.104  13.401  0.00  0.00           C  
ATOM    456  O   PRO    28      30.541  41.055  14.309  0.00  0.00           O  
ATOM    457  N   MET    29      32.698  41.163  13.676  0.00  0.00           N  
ATOM    458  H   MET    29      33.294  41.370  12.887  0.00  0.00           H  
ATOM    459  CA  MET    29      33.233  41.100  15.056  0.00  0.00           C  
ATOM    460  HA  MET    29      32.485  41.396  15.790  0.00  0.00           H  
ATOM    461  CB  MET    29      33.615  39.678  15.389  0.00  0.00           C  
ATOM    462  HB2 MET    29      33.975  39.640  16.417  0.00  0.00           H  
ATOM    463  HB3 MET    29      34.401  39.348  14.710  0.00  0.00           H  
ATOM    464  CG  MET    29      32.484  38.637  15.312  0.00  0.00           C  
ATOM    465  HG2 MET    29      32.130  38.631  14.281  0.00  0.00           H  
ATOM    466  HG3 MET    29      31.649  39.008  15.907  0.00  0.00           H  
ATOM    467  SD  MET    29      32.944  36.942  15.860  0.00  0.00           S  
ATOM    468  CE  MET    29      33.728  36.241  14.364  0.00  0.00           C  
ATOM    469  HE1 MET    29      33.287  36.698  13.479  0.00  0.00           H  
ATOM    470  HE2 MET    29      34.810  36.371  14.323  0.00  0.00           H  
ATOM    471  HE3 MET    29      33.544  35.168  14.412  0.00  0.00           H  
ATOM    472  C   MET    29      34.487  42.075  15.198  0.00  0.00           C  
ATOM    473  O   MET    29      35.063  42.435  14.181  0.00  0.00           O  
ATOM    474  N   GLY    30      34.861  42.550  16.384  0.00  0.00           N  
ATOM    475  H   GLY    30      35.601  43.218  16.222  0.00  0.00           H  
ATOM    476  CA  GLY    30      34.504  42.172  17.734  0.00  0.00           C  
ATOM    477  HA2 GLY    30      34.341  41.108  17.902  0.00  0.00           H  
ATOM    478  HA3 GLY    30      33.652  42.732  18.121  0.00  0.00           H  
ATOM    479  C   GLY    30      35.667  42.467  18.661  0.00  0.00           C  
ATOM    480  O   GLY    30      36.885  42.418  18.257  0.00  0.00           O  
ATOM    481  N   ARG    31      35.349  42.683  19.965  0.00  0.00           N  
ATOM    482  H   ARG    31      34.373  42.580  20.201  0.00  0.00           H  
ATOM    483  CA  ARG    31      36.317  42.897  21.047  0.00  0.00           C  
ATOM    484  HA  ARG    31      36.900  43.808  20.909  0.00  0.00           H  
ATOM    485  CB  ARG    31      35.596  43.239  22.385  0.00  0.00           C  
ATOM    486  HB2 ARG    31      34.908  44.057  22.168  0.00  0.00           H  
ATOM    487  HB3 ARG    31      35.030  42.389  22.767  0.00  0.00           H  
ATOM    488  CG  ARG    31      36.556  43.811  23.445  0.00  0.00           C  
ATOM    489  HG2 ARG    31      37.036  44.655  22.949  0.00  0.00           H  
ATOM    490  HG3 ARG    31      37.217  43.012  23.780  0.00  0.00           H  
ATOM    491  CD  ARG    31      35.816  44.319  24.658  0.00  0.00           C  
ATOM    492  HD2 ARG    31      35.233  45.186  24.348  0.00  0.00           H  
ATOM    493  HD3 ARG    31      35.255  43.452  25.007  0.00  0.00           H  
ATOM    494  NE  ARG    31      36.701  44.750  25.784  0.00  0.00           N  
ATOM    495  HE  ARG    31      37.027  44.040  26.425  0.00  0.00           H  
ATOM    496  CZ  ARG    31      37.028  45.958  26.246  0.00  0.00           C  
ATOM    497  NH1 ARG    31      36.601  46.972  25.579  0.00  0.00           N  
ATOM    498 HH11 ARG    31      36.857  47.926  25.791  0.00  0.00           H  
ATOM    499 HH12 ARG    31      36.103  46.822  24.713  0.00  0.00           H  
ATOM    500  NH2 ARG    31      37.641  46.148  27.378  0.00  0.00           N  
ATOM    501 HH21 ARG    31      37.823  47.106  27.640  0.00  0.00           H  
ATOM    502 HH22 ARG    31      37.950  45.430  28.017  0.00  0.00           H  
ATOM    503  C   ARG    31      37.314  41.754  21.256  0.00  0.00           C  
ATOM    504  O   ARG    31      38.336  41.930  21.892  0.00  0.00           O  
ATOM    505  N   SER    32      36.912  40.547  20.824  0.00  0.00           N  
ATOM    506  H   SER    32      36.039  40.513  20.317  0.00  0.00           H  
ATOM    507  CA  SER    32      37.777  39.377  20.961  0.00  0.00           C  
ATOM    508  HA  SER    32      38.390  39.432  21.861  0.00  0.00           H  
ATOM    509  CB  SER    32      37.005  38.061  21.131  0.00  0.00           C  
ATOM    510  HB2 SER    32      37.779  37.303  21.249  0.00  0.00           H  
ATOM    511  HB3 SER    32      36.352  37.830  20.289  0.00  0.00           H  
ATOM    512  OG  SER    32      36.128  37.951  22.242  0.00  0.00           O  
ATOM    513  HG  SER    32      35.351  37.494  21.912  0.00  0.00           H  
ATOM    514  C   SER    32      38.763  39.179  19.795  0.00  0.00           C  
ATOM    515  O   SER    32      38.439  39.362  18.597  0.00  0.00           O  
ATOM    516  N   GLY    33      39.954  38.700  20.157  0.00  0.00           N  
ATOM    517  H   GLY    33      39.986  38.237  21.054  0.00  0.00           H  
ATOM    518  CA  GLY    33      41.057  38.460  19.267  0.00  0.00           C  
ATOM    519  HA2 GLY    33      41.243  39.164  18.456  0.00  0.00           H  
ATOM    520  HA3 GLY    33      41.950  38.493  19.892  0.00  0.00           H  
ATOM    521  C   GLY    33      41.132  37.006  18.674  0.00  0.00           C  
ATOM    522  O   GLY    33      40.038  36.453  18.460  0.00  0.00           O  
ATOM    523  N   ALA    34      42.367  36.486  18.416  0.00  0.00           N  
ATOM    524  H   ALA    34      43.161  37.026  18.730  0.00  0.00           H  
ATOM    525  CA  ALA    34      42.623  35.433  17.454  0.00  0.00           C  
ATOM    526  HA  ALA    34      42.292  35.808  16.485  0.00  0.00           H  
ATOM    527  CB  ALA    34      44.115  35.272  17.211  0.00  0.00           C  
ATOM    528  HB1 ALA    34      44.641  36.213  17.050  0.00  0.00           H  
ATOM    529  HB2 ALA    34      44.595  34.745  18.036  0.00  0.00           H  
ATOM    530  HB3 ALA    34      44.239  34.643  16.329  0.00  0.00           H  
ATOM    531  C   ALA    34      41.929  34.111  17.823  0.00  0.00           C  
ATOM    532  O   ALA    34      41.616  33.355  16.934  0.00  0.00           O  
ATOM    533  N   THR    35      41.608  33.732  19.063  0.00  0.00           N  
ATOM    534  H   THR    35      41.917  34.257  19.868  0.00  0.00           H  
ATOM    535  CA  THR    35      41.081  32.436  19.573  0.00  0.00           C  
ATOM    536  HA  THR    35      41.409  31.642  18.903  0.00  0.00           H  
ATOM    537  CB  THR    35      41.671  32.078  20.977  0.00  0.00           C  
ATOM    538  HB  THR    35      41.551  32.946  21.625  0.00  0.00           H  
ATOM    539  CG2 THR    35      41.078  30.762  21.568  0.00  0.00           C  
ATOM    540 HG21 THR    35      40.988  30.074  20.727  0.00  0.00           H  
ATOM    541 HG22 THR    35      41.737  30.258  22.274  0.00  0.00           H  
ATOM    542 HG23 THR    35      40.132  31.103  21.990  0.00  0.00           H  
ATOM    543  OG1 THR    35      43.061  31.839  20.720  0.00  0.00           O  
ATOM    544  HG1 THR    35      43.469  31.614  21.559  0.00  0.00           H  
ATOM    545  C   THR    35      39.504  32.398  19.522  0.00  0.00           C  
ATOM    546  O   THR    35      39.087  31.258  19.497  0.00  0.00           O  
ATOM    547  N   SER    36      38.714  33.443  19.408  0.00  0.00           N  
ATOM    548  H   SER    36      39.170  34.341  19.487  0.00  0.00           H  
ATOM    549  CA  SER    36      37.279  33.394  19.407  0.00  0.00           C  
ATOM    550  HA  SER    36      36.998  32.932  20.353  0.00  0.00           H  
ATOM    551  CB  SER    36      36.734  34.811  19.532  0.00  0.00           C  
ATOM    552  HB2 SER    36      37.015  35.333  20.447  0.00  0.00           H  
ATOM    553  HB3 SER    36      37.155  35.410  18.725  0.00  0.00           H  
ATOM    554  OG  SER    36      35.347  34.849  19.367  0.00  0.00           O  
ATOM    555  HG  SER    36      35.011  35.303  20.144  0.00  0.00           H  
ATOM    556  C   SER    36      36.627  32.568  18.282  0.00  0.00           C  
ATOM    557  O   SER    36      35.805  31.658  18.581  0.00  0.00           O  
ATOM    558  N   ARG    37      37.036  32.866  17.031  0.00  0.00           N  
ATOM    559  H   ARG    37      37.593  33.694  16.878  0.00  0.00           H  
ATOM    560  CA  ARG    37      36.609  32.112  15.826  0.00  0.00           C  
ATOM    561  HA  ARG    37      35.521  32.128  15.766  0.00  0.00           H  
ATOM    562  CB  ARG    37      37.071  32.858  14.501  0.00  0.00           C  
ATOM    563  HB2 ARG    37      37.002  33.945  14.526  0.00  0.00           H  
ATOM    564  HB3 ARG    37      38.134  32.620  14.490  0.00  0.00           H  
ATOM    565  CG  ARG    37      36.434  32.373  13.190  0.00  0.00           C  
ATOM    566  HG2 ARG    37      36.987  31.445  13.043  0.00  0.00           H  
ATOM    567  HG3 ARG    37      35.389  32.065  13.228  0.00  0.00           H  
ATOM    568  CD  ARG    37      36.741  33.223  11.900  0.00  0.00           C  
ATOM    569  HD2 ARG    37      36.068  34.081  11.876  0.00  0.00           H  
ATOM    570  HD3 ARG    37      37.790  33.519  11.911  0.00  0.00           H  
ATOM    571  NE  ARG    37      36.619  32.376  10.674  0.00  0.00           N  
ATOM    572  HE  ARG    37      36.979  31.433  10.722  0.00  0.00           H  
ATOM    573  CZ  ARG    37      36.124  32.711   9.510  0.00  0.00           C  
ATOM    574  NH1 ARG    37      35.834  33.910   9.139  0.00  0.00           N  
ATOM    575 HH11 ARG    37      35.457  34.102   8.223  0.00  0.00           H  
ATOM    576 HH12 ARG    37      36.035  34.634   9.815  0.00  0.00           H  
ATOM    577  NH2 ARG    37      36.170  31.862   8.531  0.00  0.00           N  
ATOM    578 HH21 ARG    37      36.002  32.049   7.552  0.00  0.00           H  
ATOM    579 HH22 ARG    37      36.522  30.925   8.667  0.00  0.00           H  
ATOM    580  C   ARG    37      36.895  30.606  16.025  0.00  0.00           C  
ATOM    581  O   ARG    37      36.075  29.687  15.786  0.00  0.00           O  
ATOM    582  N   LYS    38      38.158  30.278  16.542  0.00  0.00           N  
ATOM    583  H   LYS    38      38.750  31.026  16.877  0.00  0.00           H  
ATOM    584  CA  LYS    38      38.627  28.898  16.656  0.00  0.00           C  
ATOM    585  HA  LYS    38      38.328  28.248  15.834  0.00  0.00           H  
ATOM    586  CB  LYS    38      40.198  28.916  16.959  0.00  0.00           C  
ATOM    587  HB2 LYS    38      40.382  29.400  17.918  0.00  0.00           H  
ATOM    588  HB3 LYS    38      40.531  27.881  16.881  0.00  0.00           H  
ATOM    589  CG  LYS    38      40.959  29.766  15.908  0.00  0.00           C  
ATOM    590  HG2 LYS    38      40.589  30.791  15.928  0.00  0.00           H  
ATOM    591  HG3 LYS    38      40.733  29.333  14.934  0.00  0.00           H  
ATOM    592  CD  LYS    38      42.445  29.736  16.288  0.00  0.00           C  
ATOM    593  HD2 LYS    38      42.556  29.963  17.348  0.00  0.00           H  
ATOM    594  HD3 LYS    38      42.853  28.740  16.117  0.00  0.00           H  
ATOM    595  CE  LYS    38      43.152  30.778  15.304  0.00  0.00           C  
ATOM    596  HE2 LYS    38      42.948  30.402  14.302  0.00  0.00           H  
ATOM    597  HE3 LYS    38      42.806  31.783  15.544  0.00  0.00           H  
ATOM    598  NZ  LYS    38      44.585  30.946  15.409  0.00  0.00           N  
ATOM    599  HZ1 LYS    38      44.753  31.332  16.327  0.00  0.00           H  
ATOM    600  HZ2 LYS    38      45.015  30.036  15.323  0.00  0.00           H  
ATOM    601  HZ3 LYS    38      44.878  31.627  14.724  0.00  0.00           H  
ATOM    602  C   LYS    38      37.949  28.230  17.835  0.00  0.00           C  
ATOM    603  O   LYS    38      37.600  27.011  17.676  0.00  0.00           O  
ATOM    604  N   ALA    39      37.693  28.894  18.987  0.00  0.00           N  
ATOM    605  H   ALA    39      38.036  29.843  19.000  0.00  0.00           H  
ATOM    606  CA  ALA    39      37.007  28.329  20.080  0.00  0.00           C  
ATOM    607  HA  ALA    39      37.521  27.434  20.431  0.00  0.00           H  
ATOM    608  CB  ALA    39      36.994  29.423  21.216  0.00  0.00           C  
ATOM    609  HB1 ALA    39      38.037  29.624  21.460  0.00  0.00           H  
ATOM    610  HB2 ALA    39      36.455  30.269  20.791  0.00  0.00           H  
ATOM    611  HB3 ALA    39      36.516  29.093  22.139  0.00  0.00           H  
ATOM    612  C   ALA    39      35.593  27.951  19.699  0.00  0.00           C  
ATOM    613  O   ALA    39      35.187  26.820  19.974  0.00  0.00           O  
ATOM    614  N   LEU    40      34.878  28.878  19.016  0.00  0.00           N  
ATOM    615  H   LEU    40      35.374  29.741  18.845  0.00  0.00           H  
ATOM    616  CA  LEU    40      33.561  28.550  18.524  0.00  0.00           C  
ATOM    617  HA  LEU    40      32.954  28.091  19.303  0.00  0.00           H  
ATOM    618  CB  LEU    40      32.813  29.840  18.094  0.00  0.00           C  
ATOM    619  HB2 LEU    40      32.662  30.524  18.928  0.00  0.00           H  
ATOM    620  HB3 LEU    40      33.282  30.308  17.228  0.00  0.00           H  
ATOM    621  CG  LEU    40      31.395  29.510  17.532  0.00  0.00           C  
ATOM    622  HG  LEU    40      31.456  28.722  16.782  0.00  0.00           H  
ATOM    623  CD1 LEU    40      30.512  28.928  18.650  0.00  0.00           C  
ATOM    624 HD11 LEU    40      30.894  28.042  19.157  0.00  0.00           H  
ATOM    625 HD12 LEU    40      30.195  29.797  19.226  0.00  0.00           H  
ATOM    626 HD13 LEU    40      29.602  28.454  18.283  0.00  0.00           H  
ATOM    627  CD2 LEU    40      30.808  30.789  16.969  0.00  0.00           C  
ATOM    628 HD21 LEU    40      29.776  30.722  16.626  0.00  0.00           H  
ATOM    629 HD22 LEU    40      30.756  31.493  17.799  0.00  0.00           H  
ATOM    630 HD23 LEU    40      31.457  31.310  16.264  0.00  0.00           H  
ATOM    631  C   LEU    40      33.609  27.377  17.538  0.00  0.00           C  
ATOM    632  O   LEU    40      32.914  26.366  17.751  0.00  0.00           O  
ATOM    633  N   GLU    41      34.411  27.417  16.483  0.00  0.00           N  
ATOM    634  H   GLU    41      35.067  28.178  16.377  0.00  0.00           H  
ATOM    635  CA  GLU    41      34.639  26.302  15.560  0.00  0.00           C  
ATOM    636  HA  GLU    41      33.747  26.240  14.936  0.00  0.00           H  
ATOM    637  CB  GLU    41      35.822  26.722  14.683  0.00  0.00           C  
ATOM    638  HB2 GLU    41      35.452  27.505  14.021  0.00  0.00           H  
ATOM    639  HB3 GLU    41      36.642  27.136  15.270  0.00  0.00           H  
ATOM    640  CG  GLU    41      36.323  25.575  13.834  0.00  0.00           C  
ATOM    641  HG2 GLU    41      35.537  24.862  13.586  0.00  0.00           H  
ATOM    642  HG3 GLU    41      36.632  26.032  12.894  0.00  0.00           H  
ATOM    643  CD  GLU    41      37.378  24.679  14.448  0.00  0.00           C  
ATOM    644  OE1 GLU    41      37.451  23.538  13.959  0.00  0.00           O  
ATOM    645  OE2 GLU    41      38.186  25.182  15.313  0.00  0.00           O  
ATOM    646  C   GLU    41      34.785  24.957  16.346  0.00  0.00           C  
ATOM    647  O   GLU    41      34.126  23.953  16.052  0.00  0.00           O  
ATOM    648  N   THR    42      35.615  24.936  17.361  0.00  0.00           N  
ATOM    649  H   THR    42      36.064  25.827  17.516  0.00  0.00           H  
ATOM    650  CA  THR    42      35.989  23.777  18.272  0.00  0.00           C  
ATOM    651  HA  THR    42      36.402  22.917  17.745  0.00  0.00           H  
ATOM    652  CB  THR    42      37.064  24.257  19.355  0.00  0.00           C  
ATOM    653  HB  THR    42      36.753  25.163  19.876  0.00  0.00           H  
ATOM    654  CG2 THR    42      37.515  23.395  20.541  0.00  0.00           C  
ATOM    655 HG21 THR    42      36.543  23.245  21.012  0.00  0.00           H  
ATOM    656 HG22 THR    42      37.907  22.401  20.325  0.00  0.00           H  
ATOM    657 HG23 THR    42      38.271  23.893  21.148  0.00  0.00           H  
ATOM    658  OG1 THR    42      38.279  24.504  18.693  0.00  0.00           O  
ATOM    659  HG1 THR    42      38.093  25.229  18.091  0.00  0.00           H  
ATOM    660  C   THR    42      34.794  23.375  19.105  0.00  0.00           C  
ATOM    661  O   THR    42      34.602  22.226  19.330  0.00  0.00           O  
ATOM    662  N   LEU    43      34.005  24.315  19.585  0.00  0.00           N  
ATOM    663  H   LEU    43      34.087  25.268  19.261  0.00  0.00           H  
ATOM    664  CA  LEU    43      32.771  24.007  20.243  0.00  0.00           C  
ATOM    665  HA  LEU    43      32.922  23.220  20.982  0.00  0.00           H  
ATOM    666  CB  LEU    43      32.299  25.249  21.053  0.00  0.00           C  
ATOM    667  HB2 LEU    43      33.137  25.426  21.728  0.00  0.00           H  
ATOM    668  HB3 LEU    43      32.116  26.113  20.415  0.00  0.00           H  
ATOM    669  CG  LEU    43      31.013  25.114  21.880  0.00  0.00           C  
ATOM    670  HG  LEU    43      30.234  24.913  21.145  0.00  0.00           H  
ATOM    671  CD1 LEU    43      31.072  24.132  23.036  0.00  0.00           C  
ATOM    672 HD11 LEU    43      31.947  24.395  23.631  0.00  0.00           H  
ATOM    673 HD12 LEU    43      30.257  24.245  23.751  0.00  0.00           H  
ATOM    674 HD13 LEU    43      31.141  23.085  22.740  0.00  0.00           H  
ATOM    675  CD2 LEU    43      30.701  26.477  22.572  0.00  0.00           C  
ATOM    676 HD21 LEU    43      31.232  26.545  23.521  0.00  0.00           H  
ATOM    677 HD22 LEU    43      30.876  27.286  21.862  0.00  0.00           H  
ATOM    678 HD23 LEU    43      29.622  26.523  22.719  0.00  0.00           H  
ATOM    679  C   LEU    43      31.657  23.335  19.286  0.00  0.00           C  
ATOM    680  O   LEU    43      30.817  22.549  19.712  0.00  0.00           O  
ATOM    681  N   ARG    44      31.780  23.515  17.986  0.00  0.00           N  
ATOM    682  H   ARG    44      32.470  24.222  17.777  0.00  0.00           H  
ATOM    683  CA  ARG    44      30.983  22.811  16.981  0.00  0.00           C  
ATOM    684  HA  ARG    44      29.967  22.712  17.362  0.00  0.00           H  
ATOM    685  CB  ARG    44      30.966  23.444  15.585  0.00  0.00           C  
ATOM    686  HB2 ARG    44      32.024  23.557  15.348  0.00  0.00           H  
ATOM    687  HB3 ARG    44      30.435  22.798  14.887  0.00  0.00           H  
ATOM    688  CG  ARG    44      30.381  24.881  15.585  0.00  0.00           C  
ATOM    689  HG2 ARG    44      29.370  24.798  15.982  0.00  0.00           H  
ATOM    690  HG3 ARG    44      31.002  25.513  16.220  0.00  0.00           H  
ATOM    691  CD  ARG    44      30.497  25.321  14.126  0.00  0.00           C  
ATOM    692  HD2 ARG    44      31.538  25.425  13.818  0.00  0.00           H  
ATOM    693  HD3 ARG    44      29.871  24.601  13.599  0.00  0.00           H  
ATOM    694  NE  ARG    44      29.853  26.583  13.938  0.00  0.00           N  
ATOM    695  HE  ARG    44      28.859  26.675  14.091  0.00  0.00           H  
ATOM    696  CZ  ARG    44      30.316  27.652  13.297  0.00  0.00           C  
ATOM    697  NH1 ARG    44      31.546  27.677  12.830  0.00  0.00           N  
ATOM    698 HH11 ARG    44      31.954  28.467  12.352  0.00  0.00           H  
ATOM    699 HH12 ARG    44      31.870  26.758  12.563  0.00  0.00           H  
ATOM    700  NH2 ARG    44      29.626  28.747  13.294  0.00  0.00           N  
ATOM    701 HH21 ARG    44      29.916  29.606  12.850  0.00  0.00           H  
ATOM    702 HH22 ARG    44      28.656  28.638  13.555  0.00  0.00           H  
ATOM    703  C   ARG    44      31.465  21.375  16.838  0.00  0.00           C  
ATOM    704  O   ARG    44      30.711  20.438  17.148  0.00  0.00           O  
ATOM    705  N   ARG    45      32.825  21.262  16.573  0.00  0.00           N  
ATOM    706  H   ARG    45      33.315  22.143  16.511  0.00  0.00           H  
ATOM    707  CA  ARG    45      33.463  19.981  16.241  0.00  0.00           C  
ATOM    708  HA  ARG    45      32.934  19.465  15.440  0.00  0.00           H  
ATOM    709  CB  ARG    45      34.836  20.413  15.748  0.00  0.00           C  
ATOM    710  HB2 ARG    45      34.780  21.102  14.905  0.00  0.00           H  
ATOM    711  HB3 ARG    45      35.287  21.056  16.503  0.00  0.00           H  
ATOM    712  CG  ARG    45      35.807  19.272  15.448  0.00  0.00           C  
ATOM    713  HG2 ARG    45      36.154  18.998  16.444  0.00  0.00           H  
ATOM    714  HG3 ARG    45      35.307  18.420  14.987  0.00  0.00           H  
ATOM    715  CD  ARG    45      36.970  19.710  14.597  0.00  0.00           C  
ATOM    716  HD2 ARG    45      36.698  19.743  13.542  0.00  0.00           H  
ATOM    717  HD3 ARG    45      37.790  18.994  14.654  0.00  0.00           H  
ATOM    718  NE  ARG    45      37.601  20.981  15.003  0.00  0.00           N  
ATOM    719  HE  ARG    45      37.329  21.799  14.478  0.00  0.00           H  
ATOM    720  CZ  ARG    45      38.524  21.219  15.924  0.00  0.00           C  
ATOM    721  NH1 ARG    45      39.029  20.283  16.722  0.00  0.00           N  
ATOM    722 HH11 ARG    45      39.799  20.498  17.339  0.00  0.00           H  
ATOM    723 HH12 ARG    45      38.651  19.356  16.592  0.00  0.00           H  
ATOM    724  NH2 ARG    45      39.063  22.369  16.063  0.00  0.00           N  
ATOM    725 HH21 ARG    45      39.748  22.446  16.801  0.00  0.00           H  
ATOM    726 HH22 ARG    45      38.683  23.184  15.604  0.00  0.00           H  
ATOM    727  C   ARG    45      33.485  18.983  17.416  0.00  0.00           C  
ATOM    728  O   ARG    45      33.162  17.856  17.249  0.00  0.00           O  
ATOM    729  N   VAL    46      33.849  19.519  18.602  0.00  0.00           N  
ATOM    730  H   VAL    46      33.825  20.520  18.735  0.00  0.00           H  
ATOM    731  CA  VAL    46      33.803  18.691  19.840  0.00  0.00           C  
ATOM    732  HA  VAL    46      34.132  17.679  19.602  0.00  0.00           H  
ATOM    733  CB  VAL    46      34.568  19.400  21.022  0.00  0.00           C  
ATOM    734  HB  VAL    46      34.174  20.408  21.146  0.00  0.00           H  
ATOM    735  CG1 VAL    46      34.434  18.611  22.339  0.00  0.00           C  
ATOM    736 HG11 VAL    46      34.932  17.651  22.206  0.00  0.00           H  
ATOM    737 HG12 VAL    46      35.025  19.163  23.070  0.00  0.00           H  
ATOM    738 HG13 VAL    46      33.461  18.600  22.830  0.00  0.00           H  
ATOM    739  CG2 VAL    46      36.080  19.490  20.649  0.00  0.00           C  
ATOM    740 HG21 VAL    46      36.439  20.518  20.691  0.00  0.00           H  
ATOM    741 HG22 VAL    46      36.723  18.813  21.212  0.00  0.00           H  
ATOM    742 HG23 VAL    46      36.155  19.297  19.579  0.00  0.00           H  
ATOM    743  C   VAL    46      32.300  18.623  20.337  0.00  0.00           C  
ATOM    744  O   VAL    46      31.906  17.631  20.936  0.00  0.00           O  
ATOM    745  N   GLY    47      31.486  19.661  20.256  0.00  0.00           N  
ATOM    746  H   GLY    47      31.734  20.486  19.728  0.00  0.00           H  
ATOM    747  CA  GLY    47      30.331  19.795  21.153  0.00  0.00           C  
ATOM    748  HA2 GLY    47      30.503  19.424  22.164  0.00  0.00           H  
ATOM    749  HA3 GLY    47      30.097  20.837  21.371  0.00  0.00           H  
ATOM    750  C   GLY    47      29.060  19.228  20.518  0.00  0.00           C  
ATOM    751  O   GLY    47      28.271  18.710  21.242  0.00  0.00           O  
ATOM    752  N   ASP    48      28.943  19.015  19.142  0.00  0.00           N  
ATOM    753  H   ASP    48      29.647  19.378  18.515  0.00  0.00           H  
ATOM    754  CA  ASP    48      27.866  18.171  18.700  0.00  0.00           C  
ATOM    755  HA  ASP    48      26.939  18.488  19.177  0.00  0.00           H  
ATOM    756  CB  ASP    48      27.627  18.421  17.215  0.00  0.00           C  
ATOM    757  HB2 ASP    48      28.550  18.383  16.636  0.00  0.00           H  
ATOM    758  HB3 ASP    48      27.051  17.606  16.777  0.00  0.00           H  
ATOM    759  CG  ASP    48      26.996  19.787  16.892  0.00  0.00           C  
ATOM    760  OD1 ASP    48      26.117  19.844  15.974  0.00  0.00           O  
ATOM    761  OD2 ASP    48      27.406  20.794  17.518  0.00  0.00           O  
ATOM    762  C   ASP    48      28.126  16.668  18.876  0.00  0.00           C  
ATOM    763  O   ASP    48      27.135  15.993  18.882  0.00  0.00           O  
ATOM    764  N   GLY    49      29.414  16.242  18.995  0.00  0.00           N  
ATOM    765  H   GLY    49      30.177  16.902  18.951  0.00  0.00           H  
ATOM    766  CA  GLY    49      29.713  14.801  19.336  0.00  0.00           C  
ATOM    767  HA2 GLY    49      29.241  14.079  18.669  0.00  0.00           H  
ATOM    768  HA3 GLY    49      30.758  14.582  19.116  0.00  0.00           H  
ATOM    769  C   GLY    49      29.377  14.422  20.795  0.00  0.00           C  
ATOM    770  O   GLY    49      28.595  13.500  21.118  0.00  0.00           O  
ATOM    771  N   VAL    50      29.759  15.352  21.708  0.00  0.00           N  
ATOM    772  H   VAL    50      30.439  16.066  21.489  0.00  0.00           H  
ATOM    773  CA  VAL    50      29.300  15.312  23.116  0.00  0.00           C  
ATOM    774  HA  VAL    50      29.560  14.336  23.526  0.00  0.00           H  
ATOM    775  CB  VAL    50      29.953  16.471  23.854  0.00  0.00           C  
ATOM    776  HB  VAL    50      29.940  17.284  23.129  0.00  0.00           H  
ATOM    777  CG1 VAL    50      29.340  16.965  25.204  0.00  0.00           C  
ATOM    778 HG11 VAL    50      29.876  17.818  25.623  0.00  0.00           H  
ATOM    779 HG12 VAL    50      28.312  17.321  25.137  0.00  0.00           H  
ATOM    780 HG13 VAL    50      29.461  16.288  26.049  0.00  0.00           H  
ATOM    781  CG2 VAL    50      31.440  16.276  24.109  0.00  0.00           C  
ATOM    782 HG21 VAL    50      31.785  17.259  24.431  0.00  0.00           H  
ATOM    783 HG22 VAL    50      31.716  15.522  24.845  0.00  0.00           H  
ATOM    784 HG23 VAL    50      31.942  16.027  23.174  0.00  0.00           H  
ATOM    785  C   VAL    50      27.807  15.296  23.210  0.00  0.00           C  
ATOM    786  O   VAL    50      27.165  14.356  23.662  0.00  0.00           O  
ATOM    787  N   GLN    51      27.155  16.292  22.612  0.00  0.00           N  
ATOM    788  H   GLN    51      27.682  17.007  22.130  0.00  0.00           H  
ATOM    789  CA  GLN    51      25.623  16.375  22.688  0.00  0.00           C  
ATOM    790  HA  GLN    51      25.307  16.471  23.726  0.00  0.00           H  
ATOM    791  CB  GLN    51      25.272  17.688  21.951  0.00  0.00           C  
ATOM    792  HB2 GLN    51      25.886  18.502  22.337  0.00  0.00           H  
ATOM    793  HB3 GLN    51      25.561  17.704  20.900  0.00  0.00           H  
ATOM    794  CG  GLN    51      23.864  18.203  22.124  0.00  0.00           C  
ATOM    795  HG2 GLN    51      23.261  17.591  21.453  0.00  0.00           H  
ATOM    796  HG3 GLN    51      23.607  17.976  23.158  0.00  0.00           H  
ATOM    797  CD  GLN    51      23.659  19.616  21.702  0.00  0.00           C  
ATOM    798  OE1 GLN    51      22.547  20.116  21.741  0.00  0.00           O  
ATOM    799  NE2 GLN    51      24.601  20.291  21.103  0.00  0.00           N  
ATOM    800 HE21 GLN    51      24.474  21.192  20.664  0.00  0.00           H  
ATOM    801 HE22 GLN    51      25.511  19.856  21.151  0.00  0.00           H  
ATOM    802  C   GLN    51      24.815  15.203  22.085  0.00  0.00           C  
ATOM    803  O   GLN    51      23.726  14.952  22.640  0.00  0.00           O  
ATOM    804  N   ARG    52      25.242  14.561  20.988  0.00  0.00           N  
ATOM    805  H   ARG    52      25.982  14.995  20.456  0.00  0.00           H  
ATOM    806  CA  ARG    52      24.817  13.209  20.497  0.00  0.00           C  
ATOM    807  HA  ARG    52      23.740  13.118  20.355  0.00  0.00           H  
ATOM    808  CB  ARG    52      25.365  12.816  19.102  0.00  0.00           C  
ATOM    809  HB2 ARG    52      25.254  13.597  18.350  0.00  0.00           H  
ATOM    810  HB3 ARG    52      26.442  12.747  19.257  0.00  0.00           H  
ATOM    811  CG  ARG    52      24.997  11.409  18.609  0.00  0.00           C  
ATOM    812  HG2 ARG    52      25.698  11.088  17.838  0.00  0.00           H  
ATOM    813  HG3 ARG    52      25.057  10.661  19.400  0.00  0.00           H  
ATOM    814  CD  ARG    52      23.698  11.465  17.928  0.00  0.00           C  
ATOM    815  HD2 ARG    52      23.751  10.774  17.087  0.00  0.00           H  
ATOM    816  HD3 ARG    52      23.557  12.391  17.370  0.00  0.00           H  
ATOM    817  NE  ARG    52      22.512  11.282  18.795  0.00  0.00           N  
ATOM    818  HE  ARG    52      22.101  12.069  19.277  0.00  0.00           H  
ATOM    819  CZ  ARG    52      21.888  10.118  19.043  0.00  0.00           C  
ATOM    820  NH1 ARG    52      22.138   8.994  18.465  0.00  0.00           N  
ATOM    821 HH11 ARG    52      21.673   8.136  18.725  0.00  0.00           H  
ATOM    822 HH12 ARG    52      22.952   8.914  17.873  0.00  0.00           H  
ATOM    823  NH2 ARG    52      20.840  10.218  19.759  0.00  0.00           N  
ATOM    824 HH21 ARG    52      20.348   9.389  20.059  0.00  0.00           H  
ATOM    825 HH22 ARG    52      20.607  11.122  20.144  0.00  0.00           H  
ATOM    826  C   ARG    52      24.973  12.139  21.531  0.00  0.00           C  
ATOM    827  O   ARG    52      23.990  11.426  21.794  0.00  0.00           O  
ATOM    828  N   ASN    53      26.150  11.894  22.068  0.00  0.00           N  
ATOM    829  H   ASN    53      26.914  12.523  21.869  0.00  0.00           H  
ATOM    830  CA  ASN    53      26.368  10.765  23.020  0.00  0.00           C  
ATOM    831  HA  ASN    53      25.928   9.844  22.639  0.00  0.00           H  
ATOM    832  CB  ASN    53      27.949  10.609  23.002  0.00  0.00           C  
ATOM    833  HB2 ASN    53      28.471  11.501  23.346  0.00  0.00           H  
ATOM    834  HB3 ASN    53      28.268   9.928  23.791  0.00  0.00           H  
ATOM    835  CG  ASN    53      28.501  10.066  21.660  0.00  0.00           C  
ATOM    836  OD1 ASN    53      27.822   9.942  20.702  0.00  0.00           O  
ATOM    837  ND2 ASN    53      29.738   9.634  21.636  0.00  0.00           N  
ATOM    838 HD21 ASN    53      30.002   9.245  20.742  0.00  0.00           H  
ATOM    839 HD22 ASN    53      30.351   9.684  22.437  0.00  0.00           H  
ATOM    840  C   ASN    53      25.808  10.827  24.482  0.00  0.00           C  
ATOM    841  O   ASN    53      25.303   9.814  24.935  0.00  0.00           O  
ATOM    842  N   HID    54      25.890  12.044  25.028  0.00  0.00           N  
ATOM    843  H   HID    54      26.177  12.797  24.419  0.00  0.00           H  
ATOM    844  CA  HID    54      25.472  12.394  26.382  0.00  0.00           C  
ATOM    845  HA  HID    54      25.467  11.476  26.970  0.00  0.00           H  
ATOM    846  CB  HID    54      26.391  13.428  27.084  0.00  0.00           C  
ATOM    847  HB2 HID    54      26.531  14.320  26.474  0.00  0.00           H  
ATOM    848  HB3 HID    54      26.030  13.624  28.094  0.00  0.00           H  
ATOM    849  CG  HID    54      27.790  12.759  27.257  0.00  0.00           C  
ATOM    850  ND1 HID    54      28.147  11.888  28.220  0.00  0.00           N  
ATOM    851  HD1 HID    54      27.476  11.518  28.878  0.00  0.00           H  
ATOM    852  CE1 HID    54      29.444  11.503  28.002  0.00  0.00           C  
ATOM    853  HE1 HID    54      29.975  10.864  28.692  0.00  0.00           H  
ATOM    854  NE2 HID    54      29.946  12.252  26.972  0.00  0.00           N  
ATOM    855  CD2 HID    54      28.900  13.012  26.456  0.00  0.00           C  
ATOM    856  HD2 HID    54      28.932  13.680  25.607  0.00  0.00           H  
ATOM    857  C   HID    54      23.935  12.716  26.405  0.00  0.00           C  
ATOM    858  O   HID    54      23.282  13.062  27.351  0.00  0.00           O  
ATOM    859  N   GLU    55      23.239  12.463  25.278  0.00  0.00           N  
ATOM    860  H   GLU    55      23.773  12.005  24.554  0.00  0.00           H  
ATOM    861  CA  GLU    55      21.960  13.057  24.860  0.00  0.00           C  
ATOM    862  HA  GLU    55      21.989  14.146  24.902  0.00  0.00           H  
ATOM    863  CB  GLU    55      21.693  12.709  23.414  0.00  0.00           C  
ATOM    864  HB2 GLU    55      22.572  12.953  22.817  0.00  0.00           H  
ATOM    865  HB3 GLU    55      21.502  11.654  23.218  0.00  0.00           H  
ATOM    866  CG  GLU    55      20.476  13.468  22.813  0.00  0.00           C  
ATOM    867  HG2 GLU    55      20.707  14.512  23.023  0.00  0.00           H  
ATOM    868  HG3 GLU    55      19.537  13.156  23.271  0.00  0.00           H  
ATOM    869  CD  GLU    55      20.348  13.126  21.281  0.00  0.00           C  
ATOM    870  OE1 GLU    55      21.301  13.322  20.447  0.00  0.00           O  
ATOM    871  OE2 GLU    55      19.336  12.497  20.830  0.00  0.00           O  
ATOM    872  C   GLU    55      20.792  12.563  25.804  0.00  0.00           C  
ATOM    873  O   GLU    55      19.797  13.238  26.102  0.00  0.00           O  
ATOM    874  N   THR    56      20.966  11.300  26.220  0.00  0.00           N  
ATOM    875  H   THR    56      21.817  10.891  25.862  0.00  0.00           H  
ATOM    876  CA  THR    56      20.006  10.549  27.091  0.00  0.00           C  
ATOM    877  HA  THR    56      18.990  10.733  26.743  0.00  0.00           H  
ATOM    878  CB  THR    56      20.374   9.035  27.010  0.00  0.00           C  
ATOM    879  HB  THR    56      19.706   8.429  27.622  0.00  0.00           H  
ATOM    880  CG2 THR    56      20.243   8.601  25.528  0.00  0.00           C  
ATOM    881 HG21 THR    56      19.351   9.029  25.070  0.00  0.00           H  
ATOM    882 HG22 THR    56      21.194   8.844  25.054  0.00  0.00           H  
ATOM    883 HG23 THR    56      20.071   7.532  25.409  0.00  0.00           H  
ATOM    884  OG1 THR    56      21.715   8.820  27.307  0.00  0.00           O  
ATOM    885  HG1 THR    56      21.779   8.523  28.218  0.00  0.00           H  
ATOM    886  C   THR    56      20.133  10.890  28.580  0.00  0.00           C  
ATOM    887  O   THR    56      19.074  10.993  29.203  0.00  0.00           O  
ATOM    888  N   ALA    57      21.358  11.258  28.968  0.00  0.00           N  
ATOM    889  H   ALA    57      22.109  11.010  28.340  0.00  0.00           H  
ATOM    890  CA  ALA    57      21.656  11.913  30.225  0.00  0.00           C  
ATOM    891  HA  ALA    57      21.060  11.432  31.000  0.00  0.00           H  
ATOM    892  CB  ALA    57      23.152  11.814  30.575  0.00  0.00           C  
ATOM    893  HB1 ALA    57      23.318  11.907  31.648  0.00  0.00           H  
ATOM    894  HB2 ALA    57      23.638  10.902  30.229  0.00  0.00           H  
ATOM    895  HB3 ALA    57      23.658  12.653  30.098  0.00  0.00           H  
ATOM    896  C   ALA    57      21.210  13.392  30.243  0.00  0.00           C  
ATOM    897  O   ALA    57      20.614  13.843  31.228  0.00  0.00           O  
ATOM    898  N   PHE    58      21.396  14.164  29.147  0.00  0.00           N  
ATOM    899  H   PHE    58      21.942  13.767  28.396  0.00  0.00           H  
ATOM    900  CA  PHE    58      20.844  15.551  28.996  0.00  0.00           C  
ATOM    901  HA  PHE    58      21.255  16.261  29.714  0.00  0.00           H  
ATOM    902  CB  PHE    58      21.353  16.152  27.654  0.00  0.00           C  
ATOM    903  HB2 PHE    58      21.044  15.502  26.835  0.00  0.00           H  
ATOM    904  HB3 PHE    58      20.692  17.003  27.487  0.00  0.00           H  
ATOM    905  CG  PHE    58      22.853  16.545  27.536  0.00  0.00           C  
ATOM    906  CD1 PHE    58      23.780  16.288  28.554  0.00  0.00           C  
ATOM    907  HD1 PHE    58      23.543  15.956  29.554  0.00  0.00           H  
ATOM    908  CE1 PHE    58      25.145  16.607  28.430  0.00  0.00           C  
ATOM    909  HE1 PHE    58      25.770  16.467  29.299  0.00  0.00           H  
ATOM    910  CZ  PHE    58      25.575  17.304  27.311  0.00  0.00           C  
ATOM    911  HZ  PHE    58      26.532  17.782  27.160  0.00  0.00           H  
ATOM    912  CE2 PHE    58      24.694  17.588  26.246  0.00  0.00           C  
ATOM    913  HE2 PHE    58      25.035  18.072  25.343  0.00  0.00           H  
ATOM    914  CD2 PHE    58      23.379  17.067  26.352  0.00  0.00           C  
ATOM    915  HD2 PHE    58      22.683  17.343  25.574  0.00  0.00           H  
ATOM    916  C   PHE    58      19.268  15.640  29.025  0.00  0.00           C  
ATOM    917  O   PHE    58      18.792  16.414  29.814  0.00  0.00           O  
ATOM    918  N   GLN    59      18.462  14.707  28.328  0.00  0.00           N  
ATOM    919  H   GLN    59      19.019  14.089  27.755  0.00  0.00           H  
ATOM    920  CA  GLN    59      17.056  14.368  28.444  0.00  0.00           C  
ATOM    921  HA  GLN    59      16.433  15.207  28.132  0.00  0.00           H  
ATOM    922  CB  GLN    59      16.660  13.285  27.475  0.00  0.00           C  
ATOM    923  HB2 GLN    59      16.919  13.762  26.530  0.00  0.00           H  
ATOM    924  HB3 GLN    59      17.292  12.403  27.574  0.00  0.00           H  
ATOM    925  CG  GLN    59      15.170  12.947  27.616  0.00  0.00           C  
ATOM    926  HG2 GLN    59      14.901  12.695  28.642  0.00  0.00           H  
ATOM    927  HG3 GLN    59      14.958  11.994  27.132  0.00  0.00           H  
ATOM    928  CD  GLN    59      14.150  13.975  27.130  0.00  0.00           C  
ATOM    929  OE1 GLN    59      14.274  15.149  27.270  0.00  0.00           O  
ATOM    930  NE2 GLN    59      13.244  13.522  26.365  0.00  0.00           N  
ATOM    931 HE21 GLN    59      12.545  14.121  25.950  0.00  0.00           H  
ATOM    932 HE22 GLN    59      13.289  12.536  26.154  0.00  0.00           H  
ATOM    933  C   GLN    59      16.671  13.899  29.817  0.00  0.00           C  
ATOM    934  O   GLN    59      15.688  14.469  30.332  0.00  0.00           O  
ATOM    935  N   GLY    60      17.407  13.054  30.458  0.00  0.00           N  
ATOM    936  H   GLY    60      18.008  12.447  29.919  0.00  0.00           H  
ATOM    937  CA  GLY    60      17.132  12.763  31.870  0.00  0.00           C  
ATOM    938  HA2 GLY    60      16.106  12.405  31.952  0.00  0.00           H  
ATOM    939  HA3 GLY    60      17.744  11.981  32.320  0.00  0.00           H  
ATOM    940  C   GLY    60      17.185  13.936  32.847  0.00  0.00           C  
ATOM    941  O   GLY    60      16.343  14.085  33.666  0.00  0.00           O  
ATOM    942  N   MET    61      18.292  14.690  32.726  0.00  0.00           N  
ATOM    943  H   MET    61      19.040  14.575  32.057  0.00  0.00           H  
ATOM    944  CA  MET    61      18.548  15.920  33.531  0.00  0.00           C  
ATOM    945  HA  MET    61      18.520  15.573  34.564  0.00  0.00           H  
ATOM    946  CB  MET    61      19.978  16.480  33.173  0.00  0.00           C  
ATOM    947  HB2 MET    61      20.734  15.697  33.216  0.00  0.00           H  
ATOM    948  HB3 MET    61      20.062  16.649  32.099  0.00  0.00           H  
ATOM    949  CG  MET    61      20.360  17.771  33.988  0.00  0.00           C  
ATOM    950  HG2 MET    61      19.496  18.415  33.824  0.00  0.00           H  
ATOM    951  HG3 MET    61      21.283  18.103  33.513  0.00  0.00           H  
ATOM    952  SD  MET    61      20.643  17.437  35.770  0.00  0.00           S  
ATOM    953  CE  MET    61      22.382  17.223  35.446  0.00  0.00           C  
ATOM    954  HE1 MET    61      22.837  18.010  34.844  0.00  0.00           H  
ATOM    955  HE2 MET    61      23.031  17.249  36.321  0.00  0.00           H  
ATOM    956  HE3 MET    61      22.614  16.279  34.954  0.00  0.00           H  
ATOM    957  C   MET    61      17.437  16.977  33.349  0.00  0.00           C  
ATOM    958  O   MET    61      16.856  17.420  34.300  0.00  0.00           O  
ATOM    959  N   LEU    62      17.201  17.263  32.066  0.00  0.00           N  
ATOM    960  H   LEU    62      17.765  16.830  31.348  0.00  0.00           H  
ATOM    961  CA  LEU    62      16.164  18.223  31.646  0.00  0.00           C  
ATOM    962  HA  LEU    62      16.376  19.158  32.163  0.00  0.00           H  
ATOM    963  CB  LEU    62      16.255  18.333  30.114  0.00  0.00           C  
ATOM    964  HB2 LEU    62      17.184  18.744  29.719  0.00  0.00           H  
ATOM    965  HB3 LEU    62      16.115  17.340  29.686  0.00  0.00           H  
ATOM    966  CG  LEU    62      15.210  19.332  29.562  0.00  0.00           C  
ATOM    967  HG  LEU    62      14.220  18.959  29.824  0.00  0.00           H  
ATOM    968  CD1 LEU    62      15.278  20.850  29.862  0.00  0.00           C  
ATOM    969 HD11 LEU    62      15.236  21.026  30.936  0.00  0.00           H  
ATOM    970 HD12 LEU    62      16.238  21.329  29.669  0.00  0.00           H  
ATOM    971 HD13 LEU    62      14.607  21.476  29.273  0.00  0.00           H  
ATOM    972  CD2 LEU    62      15.234  19.425  28.002  0.00  0.00           C  
ATOM    973 HD21 LEU    62      16.176  19.886  27.703  0.00  0.00           H  
ATOM    974 HD22 LEU    62      15.159  18.486  27.452  0.00  0.00           H  
ATOM    975 HD23 LEU    62      14.393  20.059  27.723  0.00  0.00           H  
ATOM    976  C   LEU    62      14.758  17.824  32.109  0.00  0.00           C  
ATOM    977  O   LEU    62      14.123  18.646  32.745  0.00  0.00           O  
ATOM    978  N   ARG    63      14.245  16.631  31.873  0.00  0.00           N  
ATOM    979  H   ARG    63      14.759  16.013  31.262  0.00  0.00           H  
ATOM    980  CA  ARG    63      12.884  16.245  32.249  0.00  0.00           C  
ATOM    981  HA  ARG    63      12.143  16.934  31.844  0.00  0.00           H  
ATOM    982  CB  ARG    63      12.574  14.878  31.652  0.00  0.00           C  
ATOM    983  HB2 ARG    63      11.745  14.367  32.143  0.00  0.00           H  
ATOM    984  HB3 ARG    63      13.421  14.213  31.817  0.00  0.00           H  
ATOM    985  CG  ARG    63      12.248  14.946  30.145  0.00  0.00           C  
ATOM    986  HG2 ARG    63      11.423  15.655  30.060  0.00  0.00           H  
ATOM    987  HG3 ARG    63      13.127  15.330  29.627  0.00  0.00           H  
ATOM    988  CD  ARG    63      11.842  13.655  29.493  0.00  0.00           C  
ATOM    989  HD2 ARG    63      11.715  13.792  28.419  0.00  0.00           H  
ATOM    990  HD3 ARG    63      12.592  12.895  29.712  0.00  0.00           H  
ATOM    991  NE  ARG    63      10.517  13.164  30.007  0.00  0.00           N  
ATOM    992  HE  ARG    63      10.146  13.690  30.785  0.00  0.00           H  
ATOM    993  CZ  ARG    63       9.842  12.154  29.499  0.00  0.00           C  
ATOM    994  NH1 ARG    63      10.384  11.318  28.717  0.00  0.00           N  
ATOM    995 HH11 ARG    63       9.884  10.441  28.700  0.00  0.00           H  
ATOM    996 HH12 ARG    63      11.278  11.582  28.329  0.00  0.00           H  
ATOM    997  NH2 ARG    63       8.672  12.021  29.969  0.00  0.00           N  
ATOM    998 HH21 ARG    63       8.121  11.197  29.774  0.00  0.00           H  
ATOM    999 HH22 ARG    63       8.437  12.681  30.696  0.00  0.00           H  
ATOM   1000  C   ARG    63      12.622  16.203  33.739  0.00  0.00           C  
ATOM   1001  O   ARG    63      11.488  16.385  34.271  0.00  0.00           O  
ATOM   1002  N   LYS    64      13.616  15.932  34.557  0.00  0.00           N  
ATOM   1003  H   LYS    64      14.516  15.701  34.161  0.00  0.00           H  
ATOM   1004  CA  LYS    64      13.543  16.033  35.976  0.00  0.00           C  
ATOM   1005  HA  LYS    64      12.604  15.649  36.375  0.00  0.00           H  
ATOM   1006  CB  LYS    64      14.823  15.311  36.521  0.00  0.00           C  
ATOM   1007  HB2 LYS    64      14.714  14.266  36.231  0.00  0.00           H  
ATOM   1008  HB3 LYS    64      15.692  15.743  36.024  0.00  0.00           H  
ATOM   1009  CG  LYS    64      15.049  15.340  38.072  0.00  0.00           C  
ATOM   1010  HG2 LYS    64      14.146  15.387  38.681  0.00  0.00           H  
ATOM   1011  HG3 LYS    64      15.551  14.402  38.313  0.00  0.00           H  
ATOM   1012  CD  LYS    64      15.946  16.448  38.540  0.00  0.00           C  
ATOM   1013  HD2 LYS    64      16.907  16.434  38.026  0.00  0.00           H  
ATOM   1014  HD3 LYS    64      15.380  17.369  38.395  0.00  0.00           H  
ATOM   1015  CE  LYS    64      16.182  16.238  40.040  0.00  0.00           C  
ATOM   1016  HE2 LYS    64      15.204  16.305  40.517  0.00  0.00           H  
ATOM   1017  HE3 LYS    64      16.686  15.277  40.145  0.00  0.00           H  
ATOM   1018  NZ  LYS    64      17.166  17.302  40.426  0.00  0.00           N  
ATOM   1019  HZ1 LYS    64      18.000  17.430  39.870  0.00  0.00           H  
ATOM   1020  HZ2 LYS    64      16.696  18.196  40.411  0.00  0.00           H  
ATOM   1021  HZ3 LYS    64      17.415  17.328  41.404  0.00  0.00           H  
ATOM   1022  C   LYS    64      13.409  17.497  36.458  0.00  0.00           C  
ATOM   1023  O   LYS    64      12.702  17.842  37.415  0.00  0.00           O  
ATOM   1024  N   LEU    65      14.069  18.457  35.733  0.00  0.00           N  
ATOM   1025  H   LEU    65      14.762  18.139  35.071  0.00  0.00           H  
ATOM   1026  CA  LEU    65      14.030  19.897  36.193  0.00  0.00           C  
ATOM   1027  HA  LEU    65      13.961  20.016  37.274  0.00  0.00           H  
ATOM   1028  CB  LEU    65      15.325  20.521  35.862  0.00  0.00           C  
ATOM   1029  HB2 LEU    65      15.644  20.097  34.910  0.00  0.00           H  
ATOM   1030  HB3 LEU    65      15.215  21.596  35.716  0.00  0.00           H  
ATOM   1031  CG  LEU    65      16.398  20.169  36.963  0.00  0.00           C  
ATOM   1032  HG  LEU    65      16.237  19.227  37.486  0.00  0.00           H  
ATOM   1033  CD1 LEU    65      17.773  20.141  36.226  0.00  0.00           C  
ATOM   1034 HD11 LEU    65      18.543  19.840  36.936  0.00  0.00           H  
ATOM   1035 HD12 LEU    65      17.724  19.452  35.383  0.00  0.00           H  
ATOM   1036 HD13 LEU    65      18.111  21.077  35.779  0.00  0.00           H  
ATOM   1037  CD2 LEU    65      16.447  21.339  37.996  0.00  0.00           C  
ATOM   1038 HD21 LEU    65      15.507  21.701  38.412  0.00  0.00           H  
ATOM   1039 HD22 LEU    65      17.043  21.028  38.854  0.00  0.00           H  
ATOM   1040 HD23 LEU    65      16.910  22.150  37.433  0.00  0.00           H  
ATOM   1041  C   LEU    65      12.850  20.630  35.571  0.00  0.00           C  
ATOM   1042  O   LEU    65      12.402  21.634  36.098  0.00  0.00           O  
ATOM   1043  N   ASP    66      12.363  20.061  34.436  0.00  0.00           N  
ATOM   1044  H   ASP    66      13.030  19.438  34.004  0.00  0.00           H  
ATOM   1045  CA  ASP    66      11.187  20.588  33.711  0.00  0.00           C  
ATOM   1046  HA  ASP    66      11.243  19.970  32.815  0.00  0.00           H  
ATOM   1047  CB  ASP    66       9.890  20.236  34.327  0.00  0.00           C  
ATOM   1048  HB2 ASP    66       9.839  19.196  34.649  0.00  0.00           H  
ATOM   1049  HB3 ASP    66       9.652  20.806  35.225  0.00  0.00           H  
ATOM   1050  CG  ASP    66       8.725  20.482  33.371  0.00  0.00           C  
ATOM   1051  OD1 ASP    66       8.913  20.431  32.151  0.00  0.00           O  
ATOM   1052  OD2 ASP    66       7.569  20.581  33.883  0.00  0.00           O  
ATOM   1053  C   ASP    66      11.325  22.011  33.337  0.00  0.00           C  
ATOM   1054  O   ASP    66      10.545  22.818  33.795  0.00  0.00           O  
ATOM   1055  N   ILE    67      12.329  22.352  32.542  0.00  0.00           N  
ATOM   1056  H   ILE    67      12.962  21.640  32.209  0.00  0.00           H  
ATOM   1057  CA  ILE    67      12.630  23.714  32.145  0.00  0.00           C  
ATOM   1058  HA  ILE    67      12.495  24.396  32.984  0.00  0.00           H  
ATOM   1059  CB  ILE    67      14.044  23.814  31.612  0.00  0.00           C  
ATOM   1060  HB  ILE    67      14.055  23.272  30.666  0.00  0.00           H  
ATOM   1061  CG2 ILE    67      14.368  25.280  31.303  0.00  0.00           C  
ATOM   1062 HG21 ILE    67      15.184  25.274  30.581  0.00  0.00           H  
ATOM   1063 HG22 ILE    67      13.490  25.671  30.789  0.00  0.00           H  
ATOM   1064 HG23 ILE    67      14.590  25.850  32.205  0.00  0.00           H  
ATOM   1065  CG1 ILE    67      15.142  23.342  32.592  0.00  0.00           C  
ATOM   1066 HG12 ILE    67      15.149  23.970  33.483  0.00  0.00           H  
ATOM   1067 HG13 ILE    67      15.081  22.276  32.813  0.00  0.00           H  
ATOM   1068  CD1 ILE    67      16.663  23.452  32.194  0.00  0.00           C  
ATOM   1069 HD11 ILE    67      16.968  24.498  32.194  0.00  0.00           H  
ATOM   1070 HD12 ILE    67      17.310  22.822  32.805  0.00  0.00           H  
ATOM   1071 HD13 ILE    67      16.773  23.133  31.158  0.00  0.00           H  
ATOM   1072  C   ILE    67      11.579  24.171  31.073  0.00  0.00           C  
ATOM   1073  O   ILE    67      11.481  23.577  30.047  0.00  0.00           O  
ATOM   1074  N   LYS    68      10.867  25.264  31.316  0.00  0.00           N  
ATOM   1075  H   LYS    68      10.798  25.629  32.255  0.00  0.00           H  
ATOM   1076  CA  LYS    68       9.891  25.873  30.396  0.00  0.00           C  
ATOM   1077  HA  LYS    68      10.097  25.401  29.436  0.00  0.00           H  
ATOM   1078  CB  LYS    68       8.450  25.637  30.816  0.00  0.00           C  
ATOM   1079  HB2 LYS    68       8.368  25.789  31.893  0.00  0.00           H  
ATOM   1080  HB3 LYS    68       7.836  26.342  30.256  0.00  0.00           H  
ATOM   1081  CG  LYS    68       8.106  24.130  30.471  0.00  0.00           C  
ATOM   1082  HG2 LYS    68       7.919  24.101  29.397  0.00  0.00           H  
ATOM   1083  HG3 LYS    68       9.000  23.520  30.603  0.00  0.00           H  
ATOM   1084  CD  LYS    68       6.739  23.559  31.142  0.00  0.00           C  
ATOM   1085  HD2 LYS    68       6.000  24.197  30.657  0.00  0.00           H  
ATOM   1086  HD3 LYS    68       6.649  22.511  30.854  0.00  0.00           H  
ATOM   1087  CE  LYS    68       6.808  23.664  32.651  0.00  0.00           C  
ATOM   1088  HE2 LYS    68       7.824  23.489  33.005  0.00  0.00           H  
ATOM   1089  HE3 LYS    68       6.512  24.679  32.917  0.00  0.00           H  
ATOM   1090  NZ  LYS    68       5.968  22.673  33.239  0.00  0.00           N  
ATOM   1091  HZ1 LYS    68       6.478  21.886  33.612  0.00  0.00           H  
ATOM   1092  HZ2 LYS    68       5.449  23.145  33.965  0.00  0.00           H  
ATOM   1093  HZ3 LYS    68       5.283  22.353  32.569  0.00  0.00           H  
ATOM   1094  C   LYS    68      10.054  27.411  30.261  0.00  0.00           C  
ATOM   1095  O   LYS    68       9.652  27.941  29.205  0.00  0.00           O  
ATOM   1096  N   ASN    69      10.673  28.177  31.182  0.00  0.00           N  
ATOM   1097  H   ASN    69      11.107  27.761  31.994  0.00  0.00           H  
ATOM   1098  CA  ASN    69      10.853  29.620  31.094  0.00  0.00           C  
ATOM   1099  HA  ASN    69      10.853  29.830  30.024  0.00  0.00           H  
ATOM   1100  CB  ASN    69       9.467  30.247  31.579  0.00  0.00           C  
ATOM   1101  HB2 ASN    69       8.669  29.556  31.306  0.00  0.00           H  
ATOM   1102  HB3 ASN    69       9.320  31.217  31.103  0.00  0.00           H  
ATOM   1103  CG  ASN    69       9.302  30.360  33.126  0.00  0.00           C  
ATOM   1104  OD1 ASN    69       9.442  31.503  33.675  0.00  0.00           O  
ATOM   1105  ND2 ASN    69       9.168  29.237  33.823  0.00  0.00           N  
ATOM   1106 HD21 ASN    69       8.805  29.434  34.744  0.00  0.00           H  
ATOM   1107 HD22 ASN    69       9.151  28.369  33.307  0.00  0.00           H  
ATOM   1108  C   ASN    69      12.024  30.292  31.919  0.00  0.00           C  
ATOM   1109  O   ASN    69      12.745  29.620  32.700  0.00  0.00           O  
ATOM   1110  N   GLU    70      12.118  31.585  31.842  0.00  0.00           N  
ATOM   1111  H   GLU    70      11.356  32.035  31.354  0.00  0.00           H  
ATOM   1112  CA  GLU    70      13.083  32.461  32.486  0.00  0.00           C  
ATOM   1113  HA  GLU    70      14.031  32.328  31.964  0.00  0.00           H  
ATOM   1114  CB  GLU    70      12.744  33.915  32.241  0.00  0.00           C  
ATOM   1115  HB2 GLU    70      13.656  34.362  32.637  0.00  0.00           H  
ATOM   1116  HB3 GLU    70      11.877  34.226  32.823  0.00  0.00           H  
ATOM   1117  CG  GLU    70      12.616  34.373  30.803  0.00  0.00           C  
ATOM   1118  HG2 GLU    70      12.875  35.432  30.815  0.00  0.00           H  
ATOM   1119  HG3 GLU    70      13.414  33.940  30.200  0.00  0.00           H  
ATOM   1120  CD  GLU    70      11.259  34.083  30.182  0.00  0.00           C  
ATOM   1121  OE1 GLU    70      10.983  34.652  29.088  0.00  0.00           O  
ATOM   1122  OE2 GLU    70      10.377  33.392  30.655  0.00  0.00           O  
ATOM   1123  C   GLU    70      13.240  32.296  34.018  0.00  0.00           C  
ATOM   1124  O   GLU    70      14.378  32.416  34.510  0.00  0.00           O  
ATOM   1125  N   ASP    71      12.196  31.810  34.757  0.00  0.00           N  
ATOM   1126  H   ASP    71      11.264  31.761  34.369  0.00  0.00           H  
ATOM   1127  CA  ASP    71      12.273  31.450  36.236  0.00  0.00           C  
ATOM   1128  HA  ASP    71      12.787  32.312  36.660  0.00  0.00           H  
ATOM   1129  CB  ASP    71      10.836  31.339  36.796  0.00  0.00           C  
ATOM   1130  HB2 ASP    71      10.972  31.050  37.839  0.00  0.00           H  
ATOM   1131  HB3 ASP    71      10.298  30.562  36.254  0.00  0.00           H  
ATOM   1132  CG  ASP    71      10.092  32.653  36.654  0.00  0.00           C  
ATOM   1133  OD1 ASP    71       8.866  32.745  36.407  0.00  0.00           O  
ATOM   1134  OD2 ASP    71      10.751  33.687  36.865  0.00  0.00           O  
ATOM   1135  C   ASP    71      13.117  30.169  36.563  0.00  0.00           C  
ATOM   1136  O   ASP    71      13.925  30.115  37.490  0.00  0.00           O  
ATOM   1137  N   ASP    72      12.946  29.146  35.689  0.00  0.00           N  
ATOM   1138  H   ASP    72      12.428  29.457  34.879  0.00  0.00           H  
ATOM   1139  CA  ASP    72      13.581  27.844  35.752  0.00  0.00           C  
ATOM   1140  HA  ASP    72      13.436  27.468  36.765  0.00  0.00           H  
ATOM   1141  CB  ASP    72      13.008  26.902  34.664  0.00  0.00           C  
ATOM   1142  HB2 ASP    72      13.203  27.357  33.693  0.00  0.00           H  
ATOM   1143  HB3 ASP    72      13.634  26.009  34.665  0.00  0.00           H  
ATOM   1144  CG  ASP    72      11.545  26.366  34.882  0.00  0.00           C  
ATOM   1145  OD1 ASP    72      10.687  26.396  33.996  0.00  0.00           O  
ATOM   1146  OD2 ASP    72      11.350  25.839  36.014  0.00  0.00           O  
ATOM   1147  C   ASP    72      15.145  28.033  35.470  0.00  0.00           C  
ATOM   1148  O   ASP    72      15.975  27.398  36.135  0.00  0.00           O  
ATOM   1149  N   VAL    73      15.476  28.949  34.493  0.00  0.00           N  
ATOM   1150  H   VAL    73      14.806  29.121  33.757  0.00  0.00           H  
ATOM   1151  CA  VAL    73      16.873  29.353  34.138  0.00  0.00           C  
ATOM   1152  HA  VAL    73      17.445  28.508  33.756  0.00  0.00           H  
ATOM   1153  CB  VAL    73      16.942  30.294  32.923  0.00  0.00           C  
ATOM   1154  HB  VAL    73      16.240  31.116  33.063  0.00  0.00           H  
ATOM   1155  CG1 VAL    73      18.369  30.953  32.783  0.00  0.00           C  
ATOM   1156 HG11 VAL    73      18.386  31.886  33.346  0.00  0.00           H  
ATOM   1157 HG12 VAL    73      19.133  30.232  33.073  0.00  0.00           H  
ATOM   1158 HG13 VAL    73      18.533  31.361  31.785  0.00  0.00           H  
ATOM   1159  CG2 VAL    73      16.730  29.532  31.644  0.00  0.00           C  
ATOM   1160 HG21 VAL    73      16.550  30.169  30.778  0.00  0.00           H  
ATOM   1161 HG22 VAL    73      17.627  28.932  31.490  0.00  0.00           H  
ATOM   1162 HG23 VAL    73      15.769  29.018  31.676  0.00  0.00           H  
ATOM   1163  C   VAL    73      17.543  29.905  35.286  0.00  0.00           C  
ATOM   1164  O   VAL    73      18.661  29.544  35.576  0.00  0.00           O  
ATOM   1165  N   LYS    74      16.806  30.704  36.029  0.00  0.00           N  
ATOM   1166  H   LYS    74      15.818  30.776  35.829  0.00  0.00           H  
ATOM   1167  CA  LYS    74      17.367  31.392  37.272  0.00  0.00           C  
ATOM   1168  HA  LYS    74      18.348  31.834  37.095  0.00  0.00           H  
ATOM   1169  CB  LYS    74      16.400  32.594  37.632  0.00  0.00           C  
ATOM   1170  HB2 LYS    74      15.374  32.232  37.557  0.00  0.00           H  
ATOM   1171  HB3 LYS    74      16.590  32.993  38.629  0.00  0.00           H  
ATOM   1172  CG  LYS    74      16.581  33.769  36.737  0.00  0.00           C  
ATOM   1173  HG2 LYS    74      17.572  34.165  36.960  0.00  0.00           H  
ATOM   1174  HG3 LYS    74      16.472  33.419  35.711  0.00  0.00           H  
ATOM   1175  CD  LYS    74      15.541  34.894  36.984  0.00  0.00           C  
ATOM   1176  HD2 LYS    74      14.528  34.494  37.016  0.00  0.00           H  
ATOM   1177  HD3 LYS    74      15.732  35.384  37.938  0.00  0.00           H  
ATOM   1178  CE  LYS    74      15.550  35.865  35.771  0.00  0.00           C  
ATOM   1179  HE2 LYS    74      16.418  36.477  36.014  0.00  0.00           H  
ATOM   1180  HE3 LYS    74      15.647  35.381  34.799  0.00  0.00           H  
ATOM   1181  NZ  LYS    74      14.366  36.789  35.765  0.00  0.00           N  
ATOM   1182  HZ1 LYS    74      14.156  37.227  36.651  0.00  0.00           H  
ATOM   1183  HZ2 LYS    74      14.433  37.485  35.036  0.00  0.00           H  
ATOM   1184  HZ3 LYS    74      13.507  36.334  35.490  0.00  0.00           H  
ATOM   1185  C   LYS    74      17.544  30.438  38.472  0.00  0.00           C  
ATOM   1186  O   LYS    74      18.087  30.813  39.465  0.00  0.00           O  
ATOM   1187  N   SER    75      16.953  29.257  38.363  0.00  0.00           N  
ATOM   1188  H   SER    75      16.505  28.968  37.505  0.00  0.00           H  
ATOM   1189  CA  SER    75      16.933  28.251  39.405  0.00  0.00           C  
ATOM   1190  HA  SER    75      17.225  28.703  40.353  0.00  0.00           H  
ATOM   1191  CB  SER    75      15.525  27.666  39.518  0.00  0.00           C  
ATOM   1192  HB2 SER    75      15.529  27.075  40.434  0.00  0.00           H  
ATOM   1193  HB3 SER    75      15.281  26.979  38.708  0.00  0.00           H  
ATOM   1194  OG  SER    75      14.497  28.603  39.567  0.00  0.00           O  
ATOM   1195  HG  SER    75      14.434  28.940  38.671  0.00  0.00           H  
ATOM   1196  C   SER    75      17.957  27.144  39.107  0.00  0.00           C  
ATOM   1197  O   SER    75      17.995  26.192  39.857  0.00  0.00           O  
ATOM   1198  N   LEU    76      18.683  27.179  37.982  0.00  0.00           N  
ATOM   1199  H   LEU    76      18.680  27.983  37.372  0.00  0.00           H  
ATOM   1200  CA  LEU    76      19.542  26.080  37.661  0.00  0.00           C  
ATOM   1201  HA  LEU    76      18.965  25.173  37.485  0.00  0.00           H  
ATOM   1202  CB  LEU    76      20.290  26.245  36.314  0.00  0.00           C  
ATOM   1203  HB2 LEU    76      20.753  27.230  36.375  0.00  0.00           H  
ATOM   1204  HB3 LEU    76      20.982  25.407  36.238  0.00  0.00           H  
ATOM   1205  CG  LEU    76      19.297  26.240  35.089  0.00  0.00           C  
ATOM   1206  HG  LEU    76      18.396  26.800  35.340  0.00  0.00           H  
ATOM   1207  CD1 LEU    76      19.953  26.818  33.840  0.00  0.00           C  
ATOM   1208 HD11 LEU    76      20.214  27.846  34.089  0.00  0.00           H  
ATOM   1209 HD12 LEU    76      20.845  26.200  33.746  0.00  0.00           H  
ATOM   1210 HD13 LEU    76      19.296  26.889  32.973  0.00  0.00           H  
ATOM   1211  CD2 LEU    76      18.785  24.904  34.668  0.00  0.00           C  
ATOM   1212 HD21 LEU    76      17.928  25.044  34.010  0.00  0.00           H  
ATOM   1213 HD22 LEU    76      19.589  24.366  34.166  0.00  0.00           H  
ATOM   1214 HD23 LEU    76      18.505  24.243  35.488  0.00  0.00           H  
ATOM   1215  C   LEU    76      20.657  25.797  38.676  0.00  0.00           C  
ATOM   1216  O   LEU    76      21.004  24.640  38.967  0.00  0.00           O  
ATOM   1217  N   SER    77      21.250  26.861  39.213  0.00  0.00           N  
ATOM   1218  H   SER    77      21.000  27.782  38.882  0.00  0.00           H  
ATOM   1219  CA  SER    77      22.128  26.911  40.362  0.00  0.00           C  
ATOM   1220  HA  SER    77      23.077  26.474  40.052  0.00  0.00           H  
ATOM   1221  CB  SER    77      22.447  28.353  40.644  0.00  0.00           C  
ATOM   1222  HB2 SER    77      22.905  28.477  41.625  0.00  0.00           H  
ATOM   1223  HB3 SER    77      23.175  28.713  39.917  0.00  0.00           H  
ATOM   1224  OG  SER    77      21.387  29.215  40.722  0.00  0.00           O  
ATOM   1225  HG  SER    77      21.797  30.084  40.729  0.00  0.00           H  
ATOM   1226  C   SER    77      21.635  26.208  41.637  0.00  0.00           C  
ATOM   1227  O   SER    77      22.461  25.991  42.547  0.00  0.00           O  
ATOM   1228  N   ARG    78      20.390  25.783  41.846  0.00  0.00           N  
ATOM   1229  H   ARG    78      19.687  26.092  41.190  0.00  0.00           H  
ATOM   1230  CA  ARG    78      19.993  24.783  42.917  0.00  0.00           C  
ATOM   1231  HA  ARG    78      20.344  25.134  43.887  0.00  0.00           H  
ATOM   1232  CB  ARG    78      18.499  24.493  42.917  0.00  0.00           C  
ATOM   1233  HB2 ARG    78      18.058  24.521  41.921  0.00  0.00           H  
ATOM   1234  HB3 ARG    78      18.309  23.457  43.199  0.00  0.00           H  
ATOM   1235  CG  ARG    78      17.606  25.335  43.858  0.00  0.00           C  
ATOM   1236  HG2 ARG    78      16.552  25.060  43.882  0.00  0.00           H  
ATOM   1237  HG3 ARG    78      18.055  25.186  44.840  0.00  0.00           H  
ATOM   1238  CD  ARG    78      17.470  26.836  43.684  0.00  0.00           C  
ATOM   1239  HD2 ARG    78      17.321  27.010  42.619  0.00  0.00           H  
ATOM   1240  HD3 ARG    78      16.677  27.100  44.384  0.00  0.00           H  
ATOM   1241  NE  ARG    78      18.725  27.512  44.250  0.00  0.00           N  
ATOM   1242  HE  ARG    78      19.320  27.147  44.981  0.00  0.00           H  
ATOM   1243  CZ  ARG    78      19.185  28.702  43.884  0.00  0.00           C  
ATOM   1244  NH1 ARG    78      18.519  29.511  43.056  0.00  0.00           N  
ATOM   1245 HH11 ARG    78      18.957  30.396  42.846  0.00  0.00           H  
ATOM   1246 HH12 ARG    78      17.562  29.284  42.825  0.00  0.00           H  
ATOM   1247  NH2 ARG    78      20.383  29.138  44.204  0.00  0.00           N  
ATOM   1248 HH21 ARG    78      20.780  29.985  43.823  0.00  0.00           H  
ATOM   1249 HH22 ARG    78      20.929  28.447  44.697  0.00  0.00           H  
ATOM   1250  C   ARG    78      20.736  23.488  42.899  0.00  0.00           C  
ATOM   1251  O   ARG    78      21.091  23.025  43.944  0.00  0.00           O  
ATOM   1252  N   VAL    79      21.094  22.948  41.760  0.00  0.00           N  
ATOM   1253  H   VAL    79      20.712  23.558  41.051  0.00  0.00           H  
ATOM   1254  CA  VAL    79      21.968  21.809  41.493  0.00  0.00           C  
ATOM   1255  HA  VAL    79      22.326  21.526  42.483  0.00  0.00           H  
ATOM   1256  CB  VAL    79      21.211  20.601  40.938  0.00  0.00           C  
ATOM   1257  HB  VAL    79      21.884  19.853  40.521  0.00  0.00           H  
ATOM   1258  CG1 VAL    79      20.566  19.859  42.102  0.00  0.00           C  
ATOM   1259 HG11 VAL    79      19.850  20.528  42.579  0.00  0.00           H  
ATOM   1260 HG12 VAL    79      20.107  18.949  41.715  0.00  0.00           H  
ATOM   1261 HG13 VAL    79      21.361  19.565  42.787  0.00  0.00           H  
ATOM   1262  CG2 VAL    79      20.129  21.009  39.959  0.00  0.00           C  
ATOM   1263 HG21 VAL    79      20.596  21.570  39.149  0.00  0.00           H  
ATOM   1264 HG22 VAL    79      19.786  20.087  39.490  0.00  0.00           H  
ATOM   1265 HG23 VAL    79      19.317  21.586  40.400  0.00  0.00           H  
ATOM   1266  C   VAL    79      23.256  22.068  40.709  0.00  0.00           C  
ATOM   1267  O   VAL    79      24.257  21.421  40.951  0.00  0.00           O  
ATOM   1268  N   MET    80      23.193  23.013  39.738  0.00  0.00           N  
ATOM   1269  H   MET    80      22.291  23.383  39.475  0.00  0.00           H  
ATOM   1270  CA  MET    80      24.294  23.088  38.733  0.00  0.00           C  
ATOM   1271  HA  MET    80      24.239  22.172  38.145  0.00  0.00           H  
ATOM   1272  CB  MET    80      23.883  24.123  37.665  0.00  0.00           C  
ATOM   1273  HB2 MET    80      22.868  23.962  37.301  0.00  0.00           H  
ATOM   1274  HB3 MET    80      23.870  25.168  37.972  0.00  0.00           H  
ATOM   1275  CG  MET    80      24.754  23.993  36.372  0.00  0.00           C  
ATOM   1276  HG2 MET    80      25.542  24.739  36.475  0.00  0.00           H  
ATOM   1277  HG3 MET    80      24.930  22.920  36.300  0.00  0.00           H  
ATOM   1278  SD  MET    80      24.012  24.530  34.732  0.00  0.00           S  
ATOM   1279  CE  MET    80      23.809  26.328  34.970  0.00  0.00           C  
ATOM   1280  HE1 MET    80      23.378  26.658  35.915  0.00  0.00           H  
ATOM   1281  HE2 MET    80      24.749  26.805  34.691  0.00  0.00           H  
ATOM   1282  HE3 MET    80      23.049  26.708  34.288  0.00  0.00           H  
ATOM   1283  C   MET    80      25.806  23.313  39.193  0.00  0.00           C  
ATOM   1284  O   MET    80      26.770  22.724  38.737  0.00  0.00           O  
ATOM   1285  N   ILE    81      25.939  24.148  40.212  0.00  0.00           N  
ATOM   1286  H   ILE    81      25.149  24.510  40.726  0.00  0.00           H  
ATOM   1287  CA  ILE    81      27.245  24.576  40.581  0.00  0.00           C  
ATOM   1288  HA  ILE    81      27.746  24.796  39.638  0.00  0.00           H  
ATOM   1289  CB  ILE    81      27.273  25.855  41.570  0.00  0.00           C  
ATOM   1290  HB  ILE    81      27.093  25.409  42.548  0.00  0.00           H  
ATOM   1291  CG2 ILE    81      28.739  26.366  41.575  0.00  0.00           C  
ATOM   1292 HG21 ILE    81      29.445  25.603  41.902  0.00  0.00           H  
ATOM   1293 HG22 ILE    81      28.972  26.862  40.633  0.00  0.00           H  
ATOM   1294 HG23 ILE    81      28.785  27.068  42.407  0.00  0.00           H  
ATOM   1295  CG1 ILE    81      26.134  26.920  41.384  0.00  0.00           C  
ATOM   1296 HG12 ILE    81      26.214  27.424  40.421  0.00  0.00           H  
ATOM   1297 HG13 ILE    81      25.192  26.374  41.432  0.00  0.00           H  
ATOM   1298  CD1 ILE    81      26.102  27.979  42.463  0.00  0.00           C  
ATOM   1299 HD11 ILE    81      25.219  28.617  42.415  0.00  0.00           H  
ATOM   1300 HD12 ILE    81      26.170  27.462  43.420  0.00  0.00           H  
ATOM   1301 HD13 ILE    81      27.001  28.593  42.509  0.00  0.00           H  
ATOM   1302  C   ILE    81      27.948  23.383  41.354  0.00  0.00           C  
ATOM   1303  O   ILE    81      29.107  23.184  41.187  0.00  0.00           O  
ATOM   1304  N   HID    82      27.216  22.567  42.122  0.00  0.00           N  
ATOM   1305  H   HID    82      26.216  22.655  42.235  0.00  0.00           H  
ATOM   1306  CA  HID    82      27.821  21.518  42.934  0.00  0.00           C  
ATOM   1307  HA  HID    82      28.763  21.862  43.361  0.00  0.00           H  
ATOM   1308  CB  HID    82      26.940  21.246  44.123  0.00  0.00           C  
ATOM   1309  HB2 HID    82      27.466  20.973  45.037  0.00  0.00           H  
ATOM   1310  HB3 HID    82      26.468  22.203  44.342  0.00  0.00           H  
ATOM   1311  CG  HID    82      25.877  20.188  43.951  0.00  0.00           C  
ATOM   1312  ND1 HID    82      26.187  18.807  43.817  0.00  0.00           N  
ATOM   1313  HD1 HID    82      27.013  18.229  43.756  0.00  0.00           H  
ATOM   1314  CE1 HID    82      24.962  18.235  43.831  0.00  0.00           C  
ATOM   1315  HE1 HID    82      24.790  17.177  43.698  0.00  0.00           H  
ATOM   1316  NE2 HID    82      23.954  19.135  43.805  0.00  0.00           N  
ATOM   1317  CD2 HID    82      24.525  20.352  43.897  0.00  0.00           C  
ATOM   1318  HD2 HID    82      24.067  21.330  43.873  0.00  0.00           H  
ATOM   1319  C   HID    82      28.156  20.302  42.073  0.00  0.00           C  
ATOM   1320  O   HID    82      29.233  19.691  42.217  0.00  0.00           O  
ATOM   1321  N   VAL    83      27.292  19.961  41.109  0.00  0.00           N  
ATOM   1322  H   VAL    83      26.387  20.410  41.106  0.00  0.00           H  
ATOM   1323  CA  VAL    83      27.597  18.859  40.205  0.00  0.00           C  
ATOM   1324  HA  VAL    83      27.775  17.950  40.779  0.00  0.00           H  
ATOM   1325  CB  VAL    83      26.347  18.549  39.425  0.00  0.00           C  
ATOM   1326  HB  VAL    83      26.092  19.432  38.838  0.00  0.00           H  
ATOM   1327  CG1 VAL    83      26.365  17.273  38.562  0.00  0.00           C  
ATOM   1328 HG11 VAL    83      25.514  17.301  37.881  0.00  0.00           H  
ATOM   1329 HG12 VAL    83      27.186  17.393  37.855  0.00  0.00           H  
ATOM   1330 HG13 VAL    83      26.386  16.297  39.048  0.00  0.00           H  
ATOM   1331  CG2 VAL    83      25.169  18.133  40.377  0.00  0.00           C  
ATOM   1332 HG21 VAL    83      25.453  17.467  41.193  0.00  0.00           H  
ATOM   1333 HG22 VAL    83      24.798  19.053  40.827  0.00  0.00           H  
ATOM   1334 HG23 VAL    83      24.357  17.801  39.731  0.00  0.00           H  
ATOM   1335  C   VAL    83      28.862  19.105  39.248  0.00  0.00           C  
ATOM   1336  O   VAL    83      29.623  18.233  38.949  0.00  0.00           O  
ATOM   1337  N   PHE    84      28.933  20.337  38.719  0.00  0.00           N  
ATOM   1338  H   PHE    84      28.272  21.058  38.970  0.00  0.00           H  
ATOM   1339  CA  PHE    84      30.109  20.774  37.990  0.00  0.00           C  
ATOM   1340  HA  PHE    84      30.271  20.085  37.161  0.00  0.00           H  
ATOM   1341  CB  PHE    84      29.809  22.214  37.428  0.00  0.00           C  
ATOM   1342  HB2 PHE    84      28.933  22.119  36.785  0.00  0.00           H  
ATOM   1343  HB3 PHE    84      29.596  22.935  38.217  0.00  0.00           H  
ATOM   1344  CG  PHE    84      30.868  22.885  36.558  0.00  0.00           C  
ATOM   1345  CD1 PHE    84      31.442  24.109  36.924  0.00  0.00           C  
ATOM   1346  HD1 PHE    84      31.045  24.700  37.737  0.00  0.00           H  
ATOM   1347  CE1 PHE    84      32.592  24.550  36.187  0.00  0.00           C  
ATOM   1348  HE1 PHE    84      33.093  25.488  36.376  0.00  0.00           H  
ATOM   1349  CZ  PHE    84      32.913  23.854  35.012  0.00  0.00           C  
ATOM   1350  HZ  PHE    84      33.565  24.286  34.267  0.00  0.00           H  
ATOM   1351  CE2 PHE    84      32.164  22.774  34.494  0.00  0.00           C  
ATOM   1352  HE2 PHE    84      32.444  22.312  33.558  0.00  0.00           H  
ATOM   1353  CD2 PHE    84      31.200  22.248  35.305  0.00  0.00           C  
ATOM   1354  HD2 PHE    84      30.681  21.340  35.036  0.00  0.00           H  
ATOM   1355  C   PHE    84      31.456  20.792  38.754  0.00  0.00           C  
ATOM   1356  O   PHE    84      32.441  20.343  38.206  0.00  0.00           O  
ATOM   1357  N   SER    85      31.314  21.124  40.055  0.00  0.00           N  
ATOM   1358  H   SER    85      30.434  21.433  40.444  0.00  0.00           H  
ATOM   1359  CA  SER    85      32.410  21.147  40.976  0.00  0.00           C  
ATOM   1360  HA  SER    85      33.261  21.622  40.489  0.00  0.00           H  
ATOM   1361  CB  SER    85      32.047  21.977  42.201  0.00  0.00           C  
ATOM   1362  HB2 SER    85      32.951  22.173  42.777  0.00  0.00           H  
ATOM   1363  HB3 SER    85      31.305  21.422  42.777  0.00  0.00           H  
ATOM   1364  OG  SER    85      31.555  23.223  41.879  0.00  0.00           O  
ATOM   1365  HG  SER    85      30.661  23.165  41.536  0.00  0.00           H  
ATOM   1366  C   SER    85      32.928  19.773  41.436  0.00  0.00           C  
ATOM   1367  O   SER    85      33.870  19.676  42.205  0.00  0.00           O  
ATOM   1368  N   ASP    86      32.442  18.655  40.915  0.00  0.00           N  
ATOM   1369  H   ASP    86      31.727  18.821  40.221  0.00  0.00           H  
ATOM   1370  CA  ASP    86      33.077  17.364  40.913  0.00  0.00           C  
ATOM   1371  HA  ASP    86      33.367  17.132  41.938  0.00  0.00           H  
ATOM   1372  CB  ASP    86      32.135  16.327  40.453  0.00  0.00           C  
ATOM   1373  HB2 ASP    86      31.703  16.550  39.477  0.00  0.00           H  
ATOM   1374  HB3 ASP    86      32.656  15.371  40.397  0.00  0.00           H  
ATOM   1375  CG  ASP    86      30.968  16.080  41.396  0.00  0.00           C  
ATOM   1376  OD1 ASP    86      29.873  15.695  41.023  0.00  0.00           O  
ATOM   1377  OD2 ASP    86      31.299  15.970  42.577  0.00  0.00           O  
ATOM   1378  C   ASP    86      34.364  17.256  40.037  0.00  0.00           C  
ATOM   1379  O   ASP    86      34.500  17.836  38.960  0.00  0.00           O  
ATOM   1380  N   GLY    87      35.404  16.471  40.478  0.00  0.00           N  
ATOM   1381  H   GLY    87      35.326  16.094  41.412  0.00  0.00           H  
ATOM   1382  CA  GLY    87      36.676  16.296  39.747  0.00  0.00           C  
ATOM   1383  HA2 GLY    87      37.237  15.501  40.239  0.00  0.00           H  
ATOM   1384  HA3 GLY    87      36.388  15.979  38.745  0.00  0.00           H  
ATOM   1385  C   GLY    87      37.598  17.538  39.767  0.00  0.00           C  
ATOM   1386  O   GLY    87      37.259  18.690  40.027  0.00  0.00           O  
ATOM   1387  N   VAL    88      38.813  17.278  39.291  0.00  0.00           N  
ATOM   1388  H   VAL    88      39.051  16.320  39.077  0.00  0.00           H  
ATOM   1389  CA  VAL    88      39.814  18.195  38.852  0.00  0.00           C  
ATOM   1390  HA  VAL    88      39.920  19.032  39.543  0.00  0.00           H  
ATOM   1391  CB  VAL    88      41.200  17.465  38.860  0.00  0.00           C  
ATOM   1392  HB  VAL    88      41.172  16.490  38.373  0.00  0.00           H  
ATOM   1393  CG1 VAL    88      42.342  18.215  38.191  0.00  0.00           C  
ATOM   1394 HG11 VAL    88      42.067  18.426  37.158  0.00  0.00           H  
ATOM   1395 HG12 VAL    88      42.467  19.194  38.654  0.00  0.00           H  
ATOM   1396 HG13 VAL    88      43.278  17.680  38.351  0.00  0.00           H  
ATOM   1397  CG2 VAL    88      41.630  17.248  40.328  0.00  0.00           C  
ATOM   1398 HG21 VAL    88      42.701  17.047  40.346  0.00  0.00           H  
ATOM   1399 HG22 VAL    88      41.659  18.194  40.867  0.00  0.00           H  
ATOM   1400 HG23 VAL    88      41.049  16.539  40.918  0.00  0.00           H  
ATOM   1401  C   VAL    88      39.380  18.811  37.501  0.00  0.00           C  
ATOM   1402  O   VAL    88      38.893  18.145  36.664  0.00  0.00           O  
ATOM   1403  N   THR    89      39.432  20.140  37.418  0.00  0.00           N  
ATOM   1404  H   THR    89      39.823  20.619  38.217  0.00  0.00           H  
ATOM   1405  CA  THR    89      38.969  20.956  36.310  0.00  0.00           C  
ATOM   1406  HA  THR    89      37.889  20.812  36.361  0.00  0.00           H  
ATOM   1407  CB  THR    89      39.398  22.429  36.527  0.00  0.00           C  
ATOM   1408  HB  THR    89      40.485  22.369  36.577  0.00  0.00           H  
ATOM   1409  CG2 THR    89      38.912  23.411  35.445  0.00  0.00           C  
ATOM   1410 HG21 THR    89      39.024  24.467  35.692  0.00  0.00           H  
ATOM   1411 HG22 THR    89      39.483  23.145  34.555  0.00  0.00           H  
ATOM   1412 HG23 THR    89      37.844  23.218  35.346  0.00  0.00           H  
ATOM   1413  OG1 THR    89      38.950  23.001  37.765  0.00  0.00           O  
ATOM   1414  HG1 THR    89      39.467  22.519  38.415  0.00  0.00           H  
ATOM   1415  C   THR    89      39.520  20.521  34.999  0.00  0.00           C  
ATOM   1416  O   THR    89      40.760  20.370  34.942  0.00  0.00           O  
ATOM   1417  N   ASN    90      38.687  20.298  33.967  0.00  0.00           N  
ATOM   1418  H   ASN    90      37.703  20.327  34.192  0.00  0.00           H  
ATOM   1419  CA  ASN    90      39.204  19.822  32.646  0.00  0.00           C  
ATOM   1420  HA  ASN    90      40.174  20.293  32.482  0.00  0.00           H  
ATOM   1421  CB  ASN    90      39.493  18.302  32.839  0.00  0.00           C  
ATOM   1422  HB2 ASN    90      40.121  18.202  33.725  0.00  0.00           H  
ATOM   1423  HB3 ASN    90      40.112  17.850  32.064  0.00  0.00           H  
ATOM   1424  CG  ASN    90      38.159  17.543  32.989  0.00  0.00           C  
ATOM   1425  OD1 ASN    90      37.434  17.275  32.027  0.00  0.00           O  
ATOM   1426  ND2 ASN    90      37.812  17.279  34.201  0.00  0.00           N  
ATOM   1427 HD21 ASN    90      36.897  16.890  34.377  0.00  0.00           H  
ATOM   1428 HD22 ASN    90      38.342  17.606  34.996  0.00  0.00           H  
ATOM   1429  C   ASN    90      38.219  20.164  31.545  0.00  0.00           C  
ATOM   1430  O   ASN    90      36.995  20.392  31.771  0.00  0.00           O  
ATOM   1431  N   TRP    91      38.698  20.369  30.319  0.00  0.00           N  
ATOM   1432  H   TRP    91      39.702  20.333  30.215  0.00  0.00           H  
ATOM   1433  CA  TRP    91      37.920  20.915  29.204  0.00  0.00           C  
ATOM   1434  HA  TRP    91      37.301  21.764  29.495  0.00  0.00           H  
ATOM   1435  CB  TRP    91      38.726  21.450  28.083  0.00  0.00           C  
ATOM   1436  HB2 TRP    91      39.220  20.599  27.616  0.00  0.00           H  
ATOM   1437  HB3 TRP    91      38.032  21.752  27.299  0.00  0.00           H  
ATOM   1438  CG  TRP    91      39.681  22.631  28.468  0.00  0.00           C  
ATOM   1439  CD1 TRP    91      41.013  22.504  28.637  0.00  0.00           C  
ATOM   1440  HD1 TRP    91      41.570  21.589  28.502  0.00  0.00           H  
ATOM   1441  NE1 TRP    91      41.466  23.794  28.806  0.00  0.00           N  
ATOM   1442  HE1 TRP    91      42.449  24.025  28.844  0.00  0.00           H  
ATOM   1443  CE2 TRP    91      40.466  24.739  28.879  0.00  0.00           C  
ATOM   1444  CZ2 TRP    91      40.536  26.136  29.078  0.00  0.00           C  
ATOM   1445  HZ2 TRP    91      41.526  26.549  29.206  0.00  0.00           H  
ATOM   1446  CH2 TRP    91      39.312  26.843  28.986  0.00  0.00           C  
ATOM   1447  HH2 TRP    91      39.344  27.898  29.217  0.00  0.00           H  
ATOM   1448  CZ3 TRP    91      38.145  26.137  28.793  0.00  0.00           C  
ATOM   1449  HZ3 TRP    91      37.196  26.648  28.718  0.00  0.00           H  
ATOM   1450  CE3 TRP    91      38.109  24.747  28.547  0.00  0.00           C  
ATOM   1451  HE3 TRP    91      37.155  24.276  28.359  0.00  0.00           H  
ATOM   1452  CD2 TRP    91      39.311  23.977  28.595  0.00  0.00           C  
ATOM   1453  C   TRP    91      36.893  19.887  28.746  0.00  0.00           C  
ATOM   1454  O   TRP    91      35.880  20.218  28.085  0.00  0.00           O  
ATOM   1455  N   GLY    92      37.033  18.556  29.143  0.00  0.00           N  
ATOM   1456  H   GLY    92      37.800  18.293  29.744  0.00  0.00           H  
ATOM   1457  CA  GLY    92      35.995  17.533  28.859  0.00  0.00           C  
ATOM   1458  HA2 GLY    92      35.801  17.694  27.798  0.00  0.00           H  
ATOM   1459  HA3 GLY    92      36.273  16.495  29.044  0.00  0.00           H  
ATOM   1460  C   GLY    92      34.708  17.888  29.673  0.00  0.00           C  
ATOM   1461  O   GLY    92      33.677  17.978  29.040  0.00  0.00           O  
ATOM   1462  N   ARG    93      34.824  18.118  30.989  0.00  0.00           N  
ATOM   1463  H   ARG    93      35.731  17.967  31.406  0.00  0.00           H  
ATOM   1464  CA  ARG    93      33.769  18.683  31.846  0.00  0.00           C  
ATOM   1465  HA  ARG    93      32.875  18.069  31.739  0.00  0.00           H  
ATOM   1466  CB  ARG    93      34.230  18.529  33.319  0.00  0.00           C  
ATOM   1467  HB2 ARG    93      34.534  17.504  33.535  0.00  0.00           H  
ATOM   1468  HB3 ARG    93      35.187  19.018  33.501  0.00  0.00           H  
ATOM   1469  CG  ARG    93      33.180  19.069  34.306  0.00  0.00           C  
ATOM   1470  HG2 ARG    93      33.609  20.002  34.672  0.00  0.00           H  
ATOM   1471  HG3 ARG    93      32.216  19.321  33.863  0.00  0.00           H  
ATOM   1472  CD  ARG    93      32.726  18.397  35.634  0.00  0.00           C  
ATOM   1473  HD2 ARG    93      33.485  18.332  36.413  0.00  0.00           H  
ATOM   1474  HD3 ARG    93      31.859  18.943  36.008  0.00  0.00           H  
ATOM   1475  NE  ARG    93      32.284  17.046  35.383  0.00  0.00           N  
ATOM   1476  HE  ARG    93      31.583  16.936  34.665  0.00  0.00           H  
ATOM   1477  CZ  ARG    93      32.519  15.913  35.995  0.00  0.00           C  
ATOM   1478  NH1 ARG    93      33.220  15.824  37.106  0.00  0.00           N  
ATOM   1479 HH11 ARG    93      33.436  14.923  37.509  0.00  0.00           H  
ATOM   1480 HH12 ARG    93      33.529  16.731  37.425  0.00  0.00           H  
ATOM   1481  NH2 ARG    93      32.012  14.810  35.513  0.00  0.00           N  
ATOM   1482 HH21 ARG    93      32.104  13.973  36.069  0.00  0.00           H  
ATOM   1483 HH22 ARG    93      31.513  14.878  34.637  0.00  0.00           H  
ATOM   1484  C   ARG    93      33.373  20.089  31.440  0.00  0.00           C  
ATOM   1485  O   ARG    93      32.185  20.417  31.390  0.00  0.00           O  
ATOM   1486  N   ILE    94      34.313  20.975  31.004  0.00  0.00           N  
ATOM   1487  H   ILE    94      35.285  20.729  31.124  0.00  0.00           H  
ATOM   1488  CA  ILE    94      33.805  22.367  30.634  0.00  0.00           C  
ATOM   1489  HA  ILE    94      33.245  22.713  31.502  0.00  0.00           H  
ATOM   1490  CB  ILE    94      34.964  23.308  30.475  0.00  0.00           C  
ATOM   1491  HB  ILE    94      35.649  22.860  29.755  0.00  0.00           H  
ATOM   1492  CG2 ILE    94      34.579  24.615  29.744  0.00  0.00           C  
ATOM   1493 HG21 ILE    94      34.370  24.387  28.699  0.00  0.00           H  
ATOM   1494 HG22 ILE    94      33.642  24.916  30.212  0.00  0.00           H  
ATOM   1495 HG23 ILE    94      35.402  25.313  29.898  0.00  0.00           H  
ATOM   1496  CG1 ILE    94      35.643  23.538  31.866  0.00  0.00           C  
ATOM   1497 HG12 ILE    94      34.902  24.051  32.479  0.00  0.00           H  
ATOM   1498 HG13 ILE    94      35.837  22.599  32.385  0.00  0.00           H  
ATOM   1499  CD1 ILE    94      36.985  24.310  31.824  0.00  0.00           C  
ATOM   1500 HD11 ILE    94      37.344  24.247  32.851  0.00  0.00           H  
ATOM   1501 HD12 ILE    94      37.794  23.864  31.245  0.00  0.00           H  
ATOM   1502 HD13 ILE    94      36.876  25.394  31.779  0.00  0.00           H  
ATOM   1503  C   ILE    94      32.916  22.316  29.456  0.00  0.00           C  
ATOM   1504  O   ILE    94      31.819  22.854  29.386  0.00  0.00           O  
ATOM   1505  N   VAL    95      33.301  21.555  28.416  0.00  0.00           N  
ATOM   1506  H   VAL    95      34.212  21.120  28.445  0.00  0.00           H  
ATOM   1507  CA  VAL    95      32.621  21.524  27.125  0.00  0.00           C  
ATOM   1508  HA  VAL    95      32.542  22.548  26.760  0.00  0.00           H  
ATOM   1509  CB  VAL    95      33.423  20.763  26.013  0.00  0.00           C  
ATOM   1510  HB  VAL    95      34.398  21.248  26.055  0.00  0.00           H  
ATOM   1511  CG1 VAL    95      33.532  19.286  26.116  0.00  0.00           C  
ATOM   1512 HG11 VAL    95      34.096  18.797  25.321  0.00  0.00           H  
ATOM   1513 HG12 VAL    95      33.992  18.969  27.052  0.00  0.00           H  
ATOM   1514 HG13 VAL    95      32.523  18.890  25.997  0.00  0.00           H  
ATOM   1515  CG2 VAL    95      32.853  21.027  24.566  0.00  0.00           C  
ATOM   1516 HG21 VAL    95      31.981  20.418  24.327  0.00  0.00           H  
ATOM   1517 HG22 VAL    95      32.505  22.051  24.425  0.00  0.00           H  
ATOM   1518 HG23 VAL    95      33.583  20.713  23.820  0.00  0.00           H  
ATOM   1519  C   VAL    95      31.198  20.927  27.208  0.00  0.00           C  
ATOM   1520  O   VAL    95      30.199  21.328  26.544  0.00  0.00           O  
ATOM   1521  N   THR    96      31.043  19.993  28.095  0.00  0.00           N  
ATOM   1522  H   THR    96      31.870  19.581  28.502  0.00  0.00           H  
ATOM   1523  CA  THR    96      29.762  19.194  28.324  0.00  0.00           C  
ATOM   1524  HA  THR    96      29.251  19.028  27.376  0.00  0.00           H  
ATOM   1525  CB  THR    96      30.073  17.870  28.998  0.00  0.00           C  
ATOM   1526  HB  THR    96      30.497  18.112  29.973  0.00  0.00           H  
ATOM   1527  CG2 THR    96      28.803  17.028  29.249  0.00  0.00           C  
ATOM   1528 HG21 THR    96      29.030  16.111  29.792  0.00  0.00           H  
ATOM   1529 HG22 THR    96      28.042  17.608  29.772  0.00  0.00           H  
ATOM   1530 HG23 THR    96      28.360  16.642  28.331  0.00  0.00           H  
ATOM   1531  OG1 THR    96      30.981  17.092  28.231  0.00  0.00           O  
ATOM   1532  HG1 THR    96      31.852  17.331  28.556  0.00  0.00           H  
ATOM   1533  C   THR    96      28.670  19.981  29.051  0.00  0.00           C  
ATOM   1534  O   THR    96      27.549  19.917  28.664  0.00  0.00           O  
ATOM   1535  N   LEU    97      29.066  20.862  29.970  0.00  0.00           N  
ATOM   1536  H   LEU    97      29.993  20.799  30.364  0.00  0.00           H  
ATOM   1537  CA  LEU    97      28.185  21.881  30.528  0.00  0.00           C  
ATOM   1538  HA  LEU    97      27.349  21.513  31.123  0.00  0.00           H  
ATOM   1539  CB  LEU    97      29.042  22.712  31.529  0.00  0.00           C  
ATOM   1540  HB2 LEU    97      29.588  22.090  32.238  0.00  0.00           H  
ATOM   1541  HB3 LEU    97      29.767  23.234  30.904  0.00  0.00           H  
ATOM   1542  CG  LEU    97      28.289  23.747  32.335  0.00  0.00           C  
ATOM   1543  HG  LEU    97      27.513  24.181  31.704  0.00  0.00           H  
ATOM   1544  CD1 LEU    97      27.475  23.083  33.483  0.00  0.00           C  
ATOM   1545 HD11 LEU    97      26.634  22.549  33.043  0.00  0.00           H  
ATOM   1546 HD12 LEU    97      27.959  22.290  34.053  0.00  0.00           H  
ATOM   1547 HD13 LEU    97      27.009  23.901  34.032  0.00  0.00           H  
ATOM   1548  CD2 LEU    97      29.203  24.924  32.899  0.00  0.00           C  
ATOM   1549 HD21 LEU    97      28.698  25.639  33.549  0.00  0.00           H  
ATOM   1550 HD22 LEU    97      30.057  24.530  33.450  0.00  0.00           H  
ATOM   1551 HD23 LEU    97      29.452  25.497  32.006  0.00  0.00           H  
ATOM   1552  C   LEU    97      27.626  22.915  29.492  0.00  0.00           C  
ATOM   1553  O   LEU    97      26.420  23.211  29.472  0.00  0.00           O  
ATOM   1554  N   ILE    98      28.376  23.351  28.519  0.00  0.00           N  
ATOM   1555  H   ILE    98      29.334  23.058  28.647  0.00  0.00           H  
ATOM   1556  CA  ILE    98      27.945  24.259  27.416  0.00  0.00           C  
ATOM   1557  HA  ILE    98      27.349  25.144  27.638  0.00  0.00           H  
ATOM   1558  CB  ILE    98      29.253  24.719  26.719  0.00  0.00           C  
ATOM   1559  HB  ILE    98      29.836  23.906  26.285  0.00  0.00           H  
ATOM   1560  CG2 ILE    98      28.910  25.668  25.575  0.00  0.00           C  
ATOM   1561 HG21 ILE    98      28.227  25.107  24.937  0.00  0.00           H  
ATOM   1562 HG22 ILE    98      28.349  26.578  25.787  0.00  0.00           H  
ATOM   1563 HG23 ILE    98      29.853  25.857  25.062  0.00  0.00           H  
ATOM   1564  CG1 ILE    98      30.139  25.466  27.784  0.00  0.00           C  
ATOM   1565 HG12 ILE    98      29.622  26.297  28.265  0.00  0.00           H  
ATOM   1566 HG13 ILE    98      30.417  24.832  28.626  0.00  0.00           H  
ATOM   1567  CD1 ILE    98      31.399  25.954  27.128  0.00  0.00           C  
ATOM   1568 HD11 ILE    98      31.839  25.048  26.711  0.00  0.00           H  
ATOM   1569 HD12 ILE    98      31.250  26.725  26.372  0.00  0.00           H  
ATOM   1570 HD13 ILE    98      32.015  26.349  27.935  0.00  0.00           H  
ATOM   1571  C   ILE    98      27.002  23.415  26.461  0.00  0.00           C  
ATOM   1572  O   ILE    98      25.932  23.822  26.066  0.00  0.00           O  
ATOM   1573  N   SER    99      27.408  22.247  26.119  0.00  0.00           N  
ATOM   1574  H   SER    99      28.331  21.967  26.420  0.00  0.00           H  
ATOM   1575  CA  SER    99      26.761  21.303  25.204  0.00  0.00           C  
ATOM   1576  HA  SER    99      26.550  21.748  24.232  0.00  0.00           H  
ATOM   1577  CB  SER    99      27.609  20.135  24.975  0.00  0.00           C  
ATOM   1578  HB2 SER    99      27.903  19.713  25.936  0.00  0.00           H  
ATOM   1579  HB3 SER    99      27.021  19.388  24.442  0.00  0.00           H  
ATOM   1580  OG  SER    99      28.767  20.439  24.228  0.00  0.00           O  
ATOM   1581  HG  SER    99      29.442  20.693  24.862  0.00  0.00           H  
ATOM   1582  C   SER    99      25.447  20.844  25.806  0.00  0.00           C  
ATOM   1583  O   SER    99      24.554  20.444  25.069  0.00  0.00           O  
ATOM   1584  N   PHE   100      25.317  20.808  27.120  0.00  0.00           N  
ATOM   1585  H   PHE   100      26.060  20.888  27.799  0.00  0.00           H  
ATOM   1586  CA  PHE   100      24.011  20.648  27.715  0.00  0.00           C  
ATOM   1587  HA  PHE   100      23.522  19.755  27.325  0.00  0.00           H  
ATOM   1588  CB  PHE   100      24.195  20.371  29.176  0.00  0.00           C  
ATOM   1589  HB2 PHE   100      24.870  19.517  29.235  0.00  0.00           H  
ATOM   1590  HB3 PHE   100      24.727  21.223  29.598  0.00  0.00           H  
ATOM   1591  CG  PHE   100      22.932  20.267  30.011  0.00  0.00           C  
ATOM   1592  CD1 PHE   100      21.985  19.246  29.746  0.00  0.00           C  
ATOM   1593  HD1 PHE   100      22.133  18.627  28.874  0.00  0.00           H  
ATOM   1594  CE1 PHE   100      20.740  19.196  30.347  0.00  0.00           C  
ATOM   1595  HE1 PHE   100      19.957  18.499  30.088  0.00  0.00           H  
ATOM   1596  CZ  PHE   100      20.431  20.235  31.245  0.00  0.00           C  
ATOM   1597  HZ  PHE   100      19.441  20.247  31.677  0.00  0.00           H  
ATOM   1598  CE2 PHE   100      21.400  21.149  31.663  0.00  0.00           C  
ATOM   1599  HE2 PHE   100      21.133  21.848  32.442  0.00  0.00           H  
ATOM   1600  CD2 PHE   100      22.587  21.185  31.006  0.00  0.00           C  
ATOM   1601  HD2 PHE   100      23.247  21.983  31.313  0.00  0.00           H  
ATOM   1602  C   PHE   100      23.107  21.913  27.554  0.00  0.00           C  
ATOM   1603  O   PHE   100      21.982  21.853  27.001  0.00  0.00           O  
ATOM   1604  N   GLY   101      23.609  23.086  27.768  0.00  0.00           N  
ATOM   1605  H   GLY   101      24.511  23.013  28.217  0.00  0.00           H  
ATOM   1606  CA  GLY   101      22.979  24.333  27.383  0.00  0.00           C  
ATOM   1607  HA2 GLY   101      23.747  25.107  27.413  0.00  0.00           H  
ATOM   1608  HA3 GLY   101      22.214  24.507  28.140  0.00  0.00           H  
ATOM   1609  C   GLY   101      22.385  24.399  25.895  0.00  0.00           C  
ATOM   1610  O   GLY   101      21.360  24.967  25.677  0.00  0.00           O  
ATOM   1611  N   ALA   102      23.066  23.717  24.935  0.00  0.00           N  
ATOM   1612  H   ALA   102      24.026  23.514  25.173  0.00  0.00           H  
ATOM   1613  CA  ALA   102      22.618  23.612  23.566  0.00  0.00           C  
ATOM   1614  HA  ALA   102      22.297  24.555  23.125  0.00  0.00           H  
ATOM   1615  CB  ALA   102      23.866  23.177  22.750  0.00  0.00           C  
ATOM   1616  HB1 ALA   102      24.441  24.095  22.632  0.00  0.00           H  
ATOM   1617  HB2 ALA   102      24.447  22.368  23.195  0.00  0.00           H  
ATOM   1618  HB3 ALA   102      23.569  22.999  21.717  0.00  0.00           H  
ATOM   1619  C   ALA   102      21.500  22.575  23.381  0.00  0.00           C  
ATOM   1620  O   ALA   102      20.568  22.861  22.609  0.00  0.00           O  
ATOM   1621  N   PHE   103      21.460  21.559  24.157  0.00  0.00           N  
ATOM   1622  H   PHE   103      22.144  21.429  24.889  0.00  0.00           H  
ATOM   1623  CA  PHE   103      20.235  20.711  24.148  0.00  0.00           C  
ATOM   1624  HA  PHE   103      20.140  20.430  23.099  0.00  0.00           H  
ATOM   1625  CB  PHE   103      20.387  19.336  24.832  0.00  0.00           C  
ATOM   1626  HB2 PHE   103      21.395  18.969  24.639  0.00  0.00           H  
ATOM   1627  HB3 PHE   103      20.381  19.520  25.906  0.00  0.00           H  
ATOM   1628  CG  PHE   103      19.364  18.297  24.447  0.00  0.00           C  
ATOM   1629  CD1 PHE   103      19.423  17.602  23.266  0.00  0.00           C  
ATOM   1630  HD1 PHE   103      20.147  17.862  22.507  0.00  0.00           H  
ATOM   1631  CE1 PHE   103      18.500  16.559  23.007  0.00  0.00           C  
ATOM   1632  HE1 PHE   103      18.452  16.038  22.062  0.00  0.00           H  
ATOM   1633  CZ  PHE   103      17.568  16.211  24.048  0.00  0.00           C  
ATOM   1634  HZ  PHE   103      16.838  15.427  23.912  0.00  0.00           H  
ATOM   1635  CE2 PHE   103      17.613  16.942  25.260  0.00  0.00           C  
ATOM   1636  HE2 PHE   103      16.943  16.744  26.082  0.00  0.00           H  
ATOM   1637  CD2 PHE   103      18.449  17.996  25.407  0.00  0.00           C  
ATOM   1638  HD2 PHE   103      18.397  18.519  26.351  0.00  0.00           H  
ATOM   1639  C   PHE   103      19.003  21.418  24.743  0.00  0.00           C  
ATOM   1640  O   PHE   103      17.857  21.231  24.314  0.00  0.00           O  
ATOM   1641  N   VAL   104      19.299  22.189  25.772  0.00  0.00           N  
ATOM   1642  H   VAL   104      20.225  22.068  26.157  0.00  0.00           H  
ATOM   1643  CA  VAL   104      18.228  22.985  26.465  0.00  0.00           C  
ATOM   1644  HA  VAL   104      17.488  22.186  26.508  0.00  0.00           H  
ATOM   1645  CB  VAL   104      18.688  23.540  27.766  0.00  0.00           C  
ATOM   1646  HB  VAL   104      19.586  24.150  27.672  0.00  0.00           H  
ATOM   1647  CG1 VAL   104      17.665  24.463  28.367  0.00  0.00           C  
ATOM   1648 HG11 VAL   104      17.801  25.473  27.980  0.00  0.00           H  
ATOM   1649 HG12 VAL   104      16.715  24.064  28.010  0.00  0.00           H  
ATOM   1650 HG13 VAL   104      17.791  24.530  29.447  0.00  0.00           H  
ATOM   1651  CG2 VAL   104      19.040  22.371  28.687  0.00  0.00           C  
ATOM   1652 HG21 VAL   104      19.274  22.770  29.674  0.00  0.00           H  
ATOM   1653 HG22 VAL   104      18.153  21.754  28.834  0.00  0.00           H  
ATOM   1654 HG23 VAL   104      19.862  21.819  28.231  0.00  0.00           H  
ATOM   1655  C   VAL   104      17.764  24.039  25.449  0.00  0.00           C  
ATOM   1656  O   VAL   104      16.571  24.161  25.338  0.00  0.00           O  
ATOM   1657  N   ALA   105      18.624  24.673  24.652  0.00  0.00           N  
ATOM   1658  H   ALA   105      19.603  24.496  24.827  0.00  0.00           H  
ATOM   1659  CA  ALA   105      18.236  25.672  23.610  0.00  0.00           C  
ATOM   1660  HA  ALA   105      17.652  26.436  24.124  0.00  0.00           H  
ATOM   1661  CB  ALA   105      19.592  26.271  23.089  0.00  0.00           C  
ATOM   1662  HB1 ALA   105      20.163  26.457  23.998  0.00  0.00           H  
ATOM   1663  HB2 ALA   105      20.027  25.522  22.427  0.00  0.00           H  
ATOM   1664  HB3 ALA   105      19.276  27.186  22.589  0.00  0.00           H  
ATOM   1665  C   ALA   105      17.405  25.124  22.424  0.00  0.00           C  
ATOM   1666  O   ALA   105      16.406  25.703  22.057  0.00  0.00           O  
ATOM   1667  N   LYS   106      17.676  23.834  22.058  0.00  0.00           N  
ATOM   1668  H   LYS   106      18.588  23.448  22.259  0.00  0.00           H  
ATOM   1669  CA  LYS   106      16.835  23.033  21.196  0.00  0.00           C  
ATOM   1670  HA  LYS   106      16.580  23.600  20.301  0.00  0.00           H  
ATOM   1671  CB  LYS   106      17.525  21.774  20.703  0.00  0.00           C  
ATOM   1672  HB2 LYS   106      17.939  21.358  21.621  0.00  0.00           H  
ATOM   1673  HB3 LYS   106      16.845  21.132  20.142  0.00  0.00           H  
ATOM   1674  CG  LYS   106      18.607  22.090  19.711  0.00  0.00           C  
ATOM   1675  HG2 LYS   106      18.206  22.232  18.708  0.00  0.00           H  
ATOM   1676  HG3 LYS   106      19.205  22.936  20.050  0.00  0.00           H  
ATOM   1677  CD  LYS   106      19.542  20.876  19.640  0.00  0.00           C  
ATOM   1678  HD2 LYS   106      19.838  20.670  20.669  0.00  0.00           H  
ATOM   1679  HD3 LYS   106      19.117  19.978  19.191  0.00  0.00           H  
ATOM   1680  CE  LYS   106      20.834  21.214  18.862  0.00  0.00           C  
ATOM   1681  HE2 LYS   106      20.571  21.297  17.807  0.00  0.00           H  
ATOM   1682  HE3 LYS   106      21.302  22.160  19.134  0.00  0.00           H  
ATOM   1683  NZ  LYS   106      21.828  20.075  19.055  0.00  0.00           N  
ATOM   1684  HZ1 LYS   106      21.508  19.237  18.591  0.00  0.00           H  
ATOM   1685  HZ2 LYS   106      22.709  20.284  18.608  0.00  0.00           H  
ATOM   1686  HZ3 LYS   106      21.919  19.816  20.027  0.00  0.00           H  
ATOM   1687  C   LYS   106      15.436  22.632  21.740  0.00  0.00           C  
ATOM   1688  O   LYS   106      14.498  22.708  20.955  0.00  0.00           O  
ATOM   1689  N   HIE   107      15.295  22.291  22.979  0.00  0.00           N  
ATOM   1690  H   HIE   107      16.072  22.116  23.600  0.00  0.00           H  
ATOM   1691  CA  HIE   107      13.988  22.281  23.673  0.00  0.00           C  
ATOM   1692  HA  HIE   107      13.269  21.697  23.097  0.00  0.00           H  
ATOM   1693  CB  HIE   107      14.112  21.552  24.980  0.00  0.00           C  
ATOM   1694  HB2 HIE   107      14.581  20.588  24.785  0.00  0.00           H  
ATOM   1695  HB3 HIE   107      14.757  22.141  25.633  0.00  0.00           H  
ATOM   1696  CG  HIE   107      12.860  21.314  25.787  0.00  0.00           C  
ATOM   1697  ND1 HIE   107      11.991  20.273  25.607  0.00  0.00           N  
ATOM   1698  CE1 HIE   107      10.911  20.454  26.407  0.00  0.00           C  
ATOM   1699  HE1 HIE   107      10.007  19.864  26.413  0.00  0.00           H  
ATOM   1700  NE2 HIE   107      11.153  21.543  27.193  0.00  0.00           N  
ATOM   1701  HE2 HIE   107      10.599  21.763  28.009  0.00  0.00           H  
ATOM   1702  CD2 HIE   107      12.365  22.129  26.749  0.00  0.00           C  
ATOM   1703  HD2 HIE   107      12.800  23.061  27.081  0.00  0.00           H  
ATOM   1704  C   HIE   107      13.260  23.602  23.790  0.00  0.00           C  
ATOM   1705  O   HIE   107      12.069  23.712  23.603  0.00  0.00           O  
ATOM   1706  N   LEU   108      14.004  24.692  24.035  0.00  0.00           N  
ATOM   1707  H   LEU   108      14.987  24.622  24.255  0.00  0.00           H  
ATOM   1708  CA  LEU   108      13.361  26.032  24.210  0.00  0.00           C  
ATOM   1709  HA  LEU   108      12.495  25.877  24.853  0.00  0.00           H  
ATOM   1710  CB  LEU   108      14.386  26.957  24.939  0.00  0.00           C  
ATOM   1711  HB2 LEU   108      15.364  26.831  24.474  0.00  0.00           H  
ATOM   1712  HB3 LEU   108      14.166  28.020  24.838  0.00  0.00           H  
ATOM   1713  CG  LEU   108      14.521  26.620  26.440  0.00  0.00           C  
ATOM   1714  HG  LEU   108      14.627  25.535  26.466  0.00  0.00           H  
ATOM   1715  CD1 LEU   108      15.736  27.366  27.093  0.00  0.00           C  
ATOM   1716 HD11 LEU   108      16.645  27.071  26.569  0.00  0.00           H  
ATOM   1717 HD12 LEU   108      15.668  28.453  27.115  0.00  0.00           H  
ATOM   1718 HD13 LEU   108      15.918  26.892  28.058  0.00  0.00           H  
ATOM   1719  CD2 LEU   108      13.354  26.909  27.312  0.00  0.00           C  
ATOM   1720 HD21 LEU   108      13.530  26.681  28.364  0.00  0.00           H  
ATOM   1721 HD22 LEU   108      13.116  27.963  27.175  0.00  0.00           H  
ATOM   1722 HD23 LEU   108      12.483  26.354  26.964  0.00  0.00           H  
ATOM   1723  C   LEU   108      12.991  26.630  22.873  0.00  0.00           C  
ATOM   1724  O   LEU   108      12.048  27.345  22.801  0.00  0.00           O  
ATOM   1725  N   LYS   109      13.570  26.183  21.749  0.00  0.00           N  
ATOM   1726  H   LYS   109      14.533  25.909  21.883  0.00  0.00           H  
ATOM   1727  CA  LYS   109      13.106  26.406  20.374  0.00  0.00           C  
ATOM   1728  HA  LYS   109      12.711  27.403  20.177  0.00  0.00           H  
ATOM   1729  CB  LYS   109      14.314  26.257  19.415  0.00  0.00           C  
ATOM   1730  HB2 LYS   109      15.096  26.987  19.627  0.00  0.00           H  
ATOM   1731  HB3 LYS   109      14.826  25.309  19.579  0.00  0.00           H  
ATOM   1732  CG  LYS   109      13.842  26.359  17.931  0.00  0.00           C  
ATOM   1733  HG2 LYS   109      12.994  25.688  17.794  0.00  0.00           H  
ATOM   1734  HG3 LYS   109      14.652  25.955  17.323  0.00  0.00           H  
ATOM   1735  CD  LYS   109      13.536  27.747  17.542  0.00  0.00           C  
ATOM   1736  HD2 LYS   109      12.842  28.152  18.279  0.00  0.00           H  
ATOM   1737  HD3 LYS   109      14.499  28.250  17.627  0.00  0.00           H  
ATOM   1738  CE  LYS   109      13.020  27.866  16.149  0.00  0.00           C  
ATOM   1739  HE2 LYS   109      12.164  27.206  16.009  0.00  0.00           H  
ATOM   1740  HE3 LYS   109      12.652  28.891  16.204  0.00  0.00           H  
ATOM   1741  NZ  LYS   109      14.072  27.701  15.097  0.00  0.00           N  
ATOM   1742  HZ1 LYS   109      14.982  28.071  15.332  0.00  0.00           H  
ATOM   1743  HZ2 LYS   109      14.061  26.758  14.736  0.00  0.00           H  
ATOM   1744  HZ3 LYS   109      13.783  28.163  14.247  0.00  0.00           H  
ATOM   1745  C   LYS   109      11.888  25.535  20.045  0.00  0.00           C  
ATOM   1746  O   LYS   109      10.927  26.013  19.556  0.00  0.00           O  
ATOM   1747  N   THR   110      11.855  24.229  20.346  0.00  0.00           N  
ATOM   1748  H   THR   110      12.665  23.875  20.835  0.00  0.00           H  
ATOM   1749  CA  THR   110      10.794  23.282  20.083  0.00  0.00           C  
ATOM   1750  HA  THR   110      10.742  23.224  18.996  0.00  0.00           H  
ATOM   1751  CB  THR   110      11.210  21.847  20.523  0.00  0.00           C  
ATOM   1752  HB  THR   110      11.657  21.842  21.517  0.00  0.00           H  
ATOM   1753  CG2 THR   110      10.050  20.750  20.377  0.00  0.00           C  
ATOM   1754 HG21 THR   110       9.260  20.950  21.101  0.00  0.00           H  
ATOM   1755 HG22 THR   110       9.599  20.858  19.391  0.00  0.00           H  
ATOM   1756 HG23 THR   110      10.578  19.811  20.545  0.00  0.00           H  
ATOM   1757  OG1 THR   110      12.272  21.551  19.734  0.00  0.00           O  
ATOM   1758  HG1 THR   110      12.994  22.124  20.002  0.00  0.00           H  
ATOM   1759  C   THR   110       9.464  23.643  20.694  0.00  0.00           C  
ATOM   1760  O   THR   110       8.470  23.391  19.991  0.00  0.00           O  
ATOM   1761  N   ILE   111       9.476  24.315  21.911  0.00  0.00           N  
ATOM   1762  H   ILE   111      10.351  24.383  22.412  0.00  0.00           H  
ATOM   1763  CA  ILE   111       8.301  24.997  22.481  0.00  0.00           C  
ATOM   1764  HA  ILE   111       7.446  24.565  21.962  0.00  0.00           H  
ATOM   1765  CB  ILE   111       8.164  24.742  24.011  0.00  0.00           C  
ATOM   1766  HB  ILE   111       7.155  25.047  24.290  0.00  0.00           H  
ATOM   1767  CG2 ILE   111       8.117  23.228  24.112  0.00  0.00           C  
ATOM   1768 HG21 ILE   111       7.589  22.798  23.261  0.00  0.00           H  
ATOM   1769 HG22 ILE   111       9.153  22.896  24.171  0.00  0.00           H  
ATOM   1770 HG23 ILE   111       7.603  22.991  25.044  0.00  0.00           H  
ATOM   1771  CG1 ILE   111       9.269  25.569  24.786  0.00  0.00           C  
ATOM   1772 HG12 ILE   111      10.260  25.265  24.449  0.00  0.00           H  
ATOM   1773 HG13 ILE   111       9.151  26.603  24.461  0.00  0.00           H  
ATOM   1774  CD1 ILE   111       9.039  25.486  26.289  0.00  0.00           C  
ATOM   1775 HD11 ILE   111       7.981  25.674  26.474  0.00  0.00           H  
ATOM   1776 HD12 ILE   111       9.317  24.579  26.825  0.00  0.00           H  
ATOM   1777 HD13 ILE   111       9.560  26.304  26.787  0.00  0.00           H  
ATOM   1778  C   ILE   111       8.132  26.480  22.170  0.00  0.00           C  
ATOM   1779  O   ILE   111       7.369  27.219  22.821  0.00  0.00           O  
ATOM   1780  N   ASN   112       8.928  27.029  21.245  0.00  0.00           N  
ATOM   1781  H   ASN   112       9.540  26.447  20.692  0.00  0.00           H  
ATOM   1782  CA  ASN   112       9.105  28.413  20.795  0.00  0.00           C  
ATOM   1783  HA  ASN   112       9.918  28.374  20.070  0.00  0.00           H  
ATOM   1784  CB  ASN   112       7.815  28.806  19.982  0.00  0.00           C  
ATOM   1785  HB2 ASN   112       6.940  28.753  20.630  0.00  0.00           H  
ATOM   1786  HB3 ASN   112       7.876  29.836  19.630  0.00  0.00           H  
ATOM   1787  CG  ASN   112       7.578  27.876  18.791  0.00  0.00           C  
ATOM   1788  OD1 ASN   112       8.421  27.721  17.884  0.00  0.00           O  
ATOM   1789  ND2 ASN   112       6.408  27.234  18.699  0.00  0.00           N  
ATOM   1790 HD21 ASN   112       6.314  26.701  17.847  0.00  0.00           H  
ATOM   1791 HD22 ASN   112       5.772  27.327  19.479  0.00  0.00           H  
ATOM   1792  C   ASN   112       9.554  29.479  21.865  0.00  0.00           C  
ATOM   1793  O   ASN   112       9.474  30.730  21.589  0.00  0.00           O  
ATOM   1794  N   GLN   113      10.147  29.068  23.005  0.00  0.00           N  
ATOM   1795  H   GLN   113      10.460  28.114  23.121  0.00  0.00           H  
ATOM   1796  CA  GLN   113      10.596  29.923  24.144  0.00  0.00           C  
ATOM   1797  HA  GLN   113       9.965  30.811  24.107  0.00  0.00           H  
ATOM   1798  CB  GLN   113      10.299  29.308  25.569  0.00  0.00           C  
ATOM   1799  HB2 GLN   113      10.646  28.278  25.647  0.00  0.00           H  
ATOM   1800  HB3 GLN   113      10.703  29.869  26.412  0.00  0.00           H  
ATOM   1801  CG  GLN   113       8.758  29.368  25.808  0.00  0.00           C  
ATOM   1802  HG2 GLN   113       8.472  28.453  26.326  0.00  0.00           H  
ATOM   1803  HG3 GLN   113       8.186  29.473  24.887  0.00  0.00           H  
ATOM   1804  CD  GLN   113       8.482  30.555  26.675  0.00  0.00           C  
ATOM   1805  OE1 GLN   113       8.165  31.676  26.297  0.00  0.00           O  
ATOM   1806  NE2 GLN   113       8.512  30.325  27.949  0.00  0.00           N  
ATOM   1807 HE21 GLN   113       8.428  31.138  28.542  0.00  0.00           H  
ATOM   1808 HE22 GLN   113       8.727  29.392  28.272  0.00  0.00           H  
ATOM   1809  C   GLN   113      12.012  30.548  23.920  0.00  0.00           C  
ATOM   1810  O   GLN   113      12.954  30.313  24.702  0.00  0.00           O  
ATOM   1811  N   GLU   114      12.162  31.288  22.783  0.00  0.00           N  
ATOM   1812  H   GLU   114      11.343  31.428  22.209  0.00  0.00           H  
ATOM   1813  CA  GLU   114      13.403  31.700  22.309  0.00  0.00           C  
ATOM   1814  HA  GLU   114      14.085  30.853  22.232  0.00  0.00           H  
ATOM   1815  CB  GLU   114      13.199  32.061  20.799  0.00  0.00           C  
ATOM   1816  HB2 GLU   114      12.597  32.966  20.713  0.00  0.00           H  
ATOM   1817  HB3 GLU   114      14.193  32.200  20.376  0.00  0.00           H  
ATOM   1818  CG  GLU   114      12.449  30.958  20.012  0.00  0.00           C  
ATOM   1819  HG2 GLU   114      12.944  29.990  20.087  0.00  0.00           H  
ATOM   1820  HG3 GLU   114      11.411  30.844  20.324  0.00  0.00           H  
ATOM   1821  CD  GLU   114      12.410  31.371  18.537  0.00  0.00           C  
ATOM   1822  OE1 GLU   114      11.271  31.471  18.017  0.00  0.00           O  
ATOM   1823  OE2 GLU   114      13.489  31.500  17.870  0.00  0.00           O  
ATOM   1824  C   GLU   114      14.090  32.773  23.154  0.00  0.00           C  
ATOM   1825  O   GLU   114      15.314  32.890  23.259  0.00  0.00           O  
ATOM   1826  N   SER   115      13.256  33.661  23.736  0.00  0.00           N  
ATOM   1827  H   SER   115      12.282  33.514  23.516  0.00  0.00           H  
ATOM   1828  CA  SER   115      13.704  34.692  24.613  0.00  0.00           C  
ATOM   1829  HA  SER   115      14.385  35.257  23.976  0.00  0.00           H  
ATOM   1830  CB  SER   115      12.587  35.654  25.013  0.00  0.00           C  
ATOM   1831  HB2 SER   115      12.083  35.032  25.753  0.00  0.00           H  
ATOM   1832  HB3 SER   115      11.868  35.728  24.197  0.00  0.00           H  
ATOM   1833  OG  SER   115      12.996  36.912  25.456  0.00  0.00           O  
ATOM   1834  HG  SER   115      13.424  37.418  24.761  0.00  0.00           H  
ATOM   1835  C   SER   115      14.465  34.239  25.845  0.00  0.00           C  
ATOM   1836  O   SER   115      15.346  34.964  26.348  0.00  0.00           O  
ATOM   1837  N   CYS   116      14.278  32.987  26.275  0.00  0.00           N  
ATOM   1838  H   CYS   116      13.639  32.399  25.760  0.00  0.00           H  
ATOM   1839  CA  CYS   116      14.986  32.247  27.289  0.00  0.00           C  
ATOM   1840  HA  CYS   116      15.057  32.955  28.114  0.00  0.00           H  
ATOM   1841  CB  CYS   116      14.130  30.995  27.771  0.00  0.00           C  
ATOM   1842  HB2 CYS   116      14.407  30.559  28.731  0.00  0.00           H  
ATOM   1843  HB3 CYS   116      14.127  30.248  26.977  0.00  0.00           H  
ATOM   1844  SG  CYS   116      12.406  31.357  28.112  0.00  0.00           S  
ATOM   1845  HG  CYS   116      11.859  31.185  26.906  0.00  0.00           H  
ATOM   1846  C   CYS   116      16.358  31.794  26.736  0.00  0.00           C  
ATOM   1847  O   CYS   116      16.947  30.941  27.413  0.00  0.00           O  
ATOM   1848  N   ILE   117      16.849  32.207  25.572  0.00  0.00           N  
ATOM   1849  H   ILE   117      16.334  32.843  24.980  0.00  0.00           H  
ATOM   1850  CA  ILE   117      18.182  31.712  25.151  0.00  0.00           C  
ATOM   1851  HA  ILE   117      18.361  30.744  25.618  0.00  0.00           H  
ATOM   1852  CB  ILE   117      18.083  31.294  23.675  0.00  0.00           C  
ATOM   1853  HB  ILE   117      17.611  32.064  23.064  0.00  0.00           H  
ATOM   1854  CG2 ILE   117      19.390  31.165  22.904  0.00  0.00           C  
ATOM   1855 HG21 ILE   117      19.686  32.178  22.634  0.00  0.00           H  
ATOM   1856 HG22 ILE   117      20.173  30.789  23.563  0.00  0.00           H  
ATOM   1857 HG23 ILE   117      19.341  30.518  22.029  0.00  0.00           H  
ATOM   1858  CG1 ILE   117      17.164  30.096  23.399  0.00  0.00           C  
ATOM   1859 HG12 ILE   117      17.725  29.188  23.618  0.00  0.00           H  
ATOM   1860 HG13 ILE   117      16.290  30.264  24.028  0.00  0.00           H  
ATOM   1861  CD1 ILE   117      16.693  29.915  21.965  0.00  0.00           C  
ATOM   1862 HD11 ILE   117      16.361  30.896  21.627  0.00  0.00           H  
ATOM   1863 HD12 ILE   117      17.495  29.578  21.307  0.00  0.00           H  
ATOM   1864 HD13 ILE   117      15.939  29.128  21.968  0.00  0.00           H  
ATOM   1865  C   ILE   117      19.305  32.664  25.537  0.00  0.00           C  
ATOM   1866  O   ILE   117      20.420  32.226  25.779  0.00  0.00           O  
ATOM   1867  N   GLU   118      19.025  33.965  25.703  0.00  0.00           N  
ATOM   1868  H   GLU   118      18.159  34.308  25.310  0.00  0.00           H  
ATOM   1869  CA  GLU   118      19.971  34.954  26.144  0.00  0.00           C  
ATOM   1870  HA  GLU   118      20.960  34.855  25.695  0.00  0.00           H  
ATOM   1871  CB  GLU   118      19.414  36.375  25.781  0.00  0.00           C  
ATOM   1872  HB2 GLU   118      18.584  36.641  26.435  0.00  0.00           H  
ATOM   1873  HB3 GLU   118      20.203  37.073  26.062  0.00  0.00           H  
ATOM   1874  CG  GLU   118      19.005  36.772  24.311  0.00  0.00           C  
ATOM   1875  HG2 GLU   118      17.925  36.635  24.265  0.00  0.00           H  
ATOM   1876  HG3 GLU   118      19.234  37.815  24.093  0.00  0.00           H  
ATOM   1877  CD  GLU   118      19.654  35.934  23.249  0.00  0.00           C  
ATOM   1878  OE1 GLU   118      18.983  35.586  22.330  0.00  0.00           O  
ATOM   1879  OE2 GLU   118      20.890  35.591  23.264  0.00  0.00           O  
ATOM   1880  C   GLU   118      20.315  34.742  27.627  0.00  0.00           C  
ATOM   1881  O   GLU   118      21.540  34.620  27.818  0.00  0.00           O  
ATOM   1882  N   PRO   119      19.408  34.426  28.609  0.00  0.00           N  
ATOM   1883  CD  PRO   119      17.947  34.536  28.468  0.00  0.00           C  
ATOM   1884  HD2 PRO   119      17.650  33.718  27.812  0.00  0.00           H  
ATOM   1885  HD3 PRO   119      17.737  35.553  28.135  0.00  0.00           H  
ATOM   1886  CG  PRO   119      17.426  34.281  29.886  0.00  0.00           C  
ATOM   1887  HG2 PRO   119      17.246  33.207  29.832  0.00  0.00           H  
ATOM   1888  HG3 PRO   119      16.584  34.962  30.007  0.00  0.00           H  
ATOM   1889  CB  PRO   119      18.538  34.683  30.821  0.00  0.00           C  
ATOM   1890  HB2 PRO   119      18.605  34.008  31.674  0.00  0.00           H  
ATOM   1891  HB3 PRO   119      18.582  35.768  30.913  0.00  0.00           H  
ATOM   1892  CA  PRO   119      19.805  34.288  30.026  0.00  0.00           C  
ATOM   1893  HA  PRO   119      20.645  34.928  30.295  0.00  0.00           H  
ATOM   1894  C   PRO   119      20.324  32.886  30.359  0.00  0.00           C  
ATOM   1895  O   PRO   119      21.029  32.720  31.319  0.00  0.00           O  
ATOM   1896  N   LEU   120      20.074  31.939  29.496  0.00  0.00           N  
ATOM   1897  H   LEU   120      19.607  32.201  28.640  0.00  0.00           H  
ATOM   1898  CA  LEU   120      20.526  30.559  29.566  0.00  0.00           C  
ATOM   1899  HA  LEU   120      20.172  30.153  30.513  0.00  0.00           H  
ATOM   1900  CB  LEU   120      19.897  29.725  28.470  0.00  0.00           C  
ATOM   1901  HB2 LEU   120      18.809  29.695  28.532  0.00  0.00           H  
ATOM   1902  HB3 LEU   120      20.309  29.914  27.479  0.00  0.00           H  
ATOM   1903  CG  LEU   120      20.429  28.277  28.453  0.00  0.00           C  
ATOM   1904  HG  LEU   120      21.492  28.221  28.217  0.00  0.00           H  
ATOM   1905  CD1 LEU   120      20.146  27.510  29.777  0.00  0.00           C  
ATOM   1906 HD11 LEU   120      20.800  27.965  30.520  0.00  0.00           H  
ATOM   1907 HD12 LEU   120      19.089  27.721  29.943  0.00  0.00           H  
ATOM   1908 HD13 LEU   120      20.448  26.473  29.635  0.00  0.00           H  
ATOM   1909  CD2 LEU   120      19.721  27.541  27.359  0.00  0.00           C  
ATOM   1910 HD21 LEU   120      18.638  27.543  27.489  0.00  0.00           H  
ATOM   1911 HD22 LEU   120      19.949  28.035  26.415  0.00  0.00           H  
ATOM   1912 HD23 LEU   120      20.139  26.535  27.359  0.00  0.00           H  
ATOM   1913  C   LEU   120      22.055  30.529  29.491  0.00  0.00           C  
ATOM   1914  O   LEU   120      22.715  29.890  30.301  0.00  0.00           O  
ATOM   1915  N   ALA   121      22.634  31.177  28.486  0.00  0.00           N  
ATOM   1916  H   ALA   121      21.950  31.446  27.794  0.00  0.00           H  
ATOM   1917  CA  ALA   121      24.090  31.330  28.336  0.00  0.00           C  
ATOM   1918  HA  ALA   121      24.499  30.325  28.224  0.00  0.00           H  
ATOM   1919  CB  ALA   121      24.326  32.058  27.044  0.00  0.00           C  
ATOM   1920  HB1 ALA   121      25.398  32.087  26.853  0.00  0.00           H  
ATOM   1921  HB2 ALA   121      23.854  31.512  26.226  0.00  0.00           H  
ATOM   1922  HB3 ALA   121      23.892  33.056  27.103  0.00  0.00           H  
ATOM   1923  C   ALA   121      24.720  32.140  29.506  0.00  0.00           C  
ATOM   1924  O   ALA   121      25.711  31.705  30.067  0.00  0.00           O  
ATOM   1925  N   GLU   122      23.903  33.079  30.049  0.00  0.00           N  
ATOM   1926  H   GLU   122      23.010  33.299  29.632  0.00  0.00           H  
ATOM   1927  CA  GLU   122      24.295  33.855  31.241  0.00  0.00           C  
ATOM   1928  HA  GLU   122      25.301  34.211  31.016  0.00  0.00           H  
ATOM   1929  CB  GLU   122      23.431  35.107  31.516  0.00  0.00           C  
ATOM   1930  HB2 GLU   122      22.423  34.820  31.816  0.00  0.00           H  
ATOM   1931  HB3 GLU   122      23.785  35.681  32.373  0.00  0.00           H  
ATOM   1932  CG  GLU   122      23.418  36.078  30.327  0.00  0.00           C  
ATOM   1933  HG2 GLU   122      24.406  36.531  30.242  0.00  0.00           H  
ATOM   1934  HG3 GLU   122      23.230  35.497  29.424  0.00  0.00           H  
ATOM   1935  CD  GLU   122      22.350  37.101  30.343  0.00  0.00           C  
ATOM   1936  OE1 GLU   122      22.303  37.786  31.375  0.00  0.00           O  
ATOM   1937  OE2 GLU   122      21.687  37.187  29.299  0.00  0.00           O  
ATOM   1938  C   GLU   122      24.407  33.037  32.509  0.00  0.00           C  
ATOM   1939  O   GLU   122      25.488  33.179  33.135  0.00  0.00           O  
ATOM   1940  N   SER   123      23.357  32.228  32.829  0.00  0.00           N  
ATOM   1941  H   SER   123      22.594  32.287  32.170  0.00  0.00           H  
ATOM   1942  CA  SER   123      23.318  31.205  33.944  0.00  0.00           C  
ATOM   1943  HA  SER   123      23.438  31.749  34.881  0.00  0.00           H  
ATOM   1944  CB  SER   123      21.904  30.663  34.022  0.00  0.00           C  
ATOM   1945  HB2 SER   123      21.169  31.417  34.304  0.00  0.00           H  
ATOM   1946  HB3 SER   123      21.447  30.310  33.098  0.00  0.00           H  
ATOM   1947  OG  SER   123      21.910  29.546  34.950  0.00  0.00           O  
ATOM   1948  HG  SER   123      20.993  29.315  35.116  0.00  0.00           H  
ATOM   1949  C   SER   123      24.455  30.157  33.960  0.00  0.00           C  
ATOM   1950  O   SER   123      25.016  29.723  35.023  0.00  0.00           O  
ATOM   1951  N   ILE   124      24.844  29.639  32.729  0.00  0.00           N  
ATOM   1952  H   ILE   124      24.403  30.042  31.914  0.00  0.00           H  
ATOM   1953  CA  ILE   124      26.001  28.747  32.600  0.00  0.00           C  
ATOM   1954  HA  ILE   124      26.003  27.970  33.365  0.00  0.00           H  
ATOM   1955  CB  ILE   124      25.893  28.130  31.191  0.00  0.00           C  
ATOM   1956  HB  ILE   124      25.653  28.913  30.472  0.00  0.00           H  
ATOM   1957  CG2 ILE   124      27.174  27.348  30.734  0.00  0.00           C  
ATOM   1958 HG21 ILE   124      27.473  26.736  31.585  0.00  0.00           H  
ATOM   1959 HG22 ILE   124      26.977  26.720  29.865  0.00  0.00           H  
ATOM   1960 HG23 ILE   124      28.040  27.997  30.600  0.00  0.00           H  
ATOM   1961  CG1 ILE   124      24.621  27.225  31.139  0.00  0.00           C  
ATOM   1962 HG12 ILE   124      24.653  26.347  31.784  0.00  0.00           H  
ATOM   1963 HG13 ILE   124      23.773  27.761  31.565  0.00  0.00           H  
ATOM   1964  CD1 ILE   124      24.185  26.663  29.772  0.00  0.00           C  
ATOM   1965 HD11 ILE   124      24.979  26.237  29.160  0.00  0.00           H  
ATOM   1966 HD12 ILE   124      23.302  26.023  29.775  0.00  0.00           H  
ATOM   1967 HD13 ILE   124      23.897  27.521  29.165  0.00  0.00           H  
ATOM   1968  C   ILE   124      27.316  29.501  32.692  0.00  0.00           C  
ATOM   1969  O   ILE   124      28.266  28.923  33.289  0.00  0.00           O  
ATOM   1970  N   THR   125      27.427  30.789  32.309  0.00  0.00           N  
ATOM   1971  H   THR   125      26.636  31.130  31.781  0.00  0.00           H  
ATOM   1972  CA  THR   125      28.644  31.588  32.348  0.00  0.00           C  
ATOM   1973  HA  THR   125      29.343  30.959  31.797  0.00  0.00           H  
ATOM   1974  CB  THR   125      28.568  32.893  31.575  0.00  0.00           C  
ATOM   1975  HB  THR   125      27.862  33.568  32.058  0.00  0.00           H  
ATOM   1976  CG2 THR   125      29.956  33.641  31.438  0.00  0.00           C  
ATOM   1977 HG21 THR   125      29.878  34.427  30.688  0.00  0.00           H  
ATOM   1978 HG22 THR   125      30.240  33.919  32.453  0.00  0.00           H  
ATOM   1979 HG23 THR   125      30.637  32.884  31.050  0.00  0.00           H  
ATOM   1980  OG1 THR   125      28.140  32.474  30.245  0.00  0.00           O  
ATOM   1981  HG1 THR   125      27.216  32.223  30.314  0.00  0.00           H  
ATOM   1982  C   THR   125      29.021  31.849  33.812  0.00  0.00           C  
ATOM   1983  O   THR   125      30.174  31.613  34.106  0.00  0.00           O  
ATOM   1984  N   ASP   126      28.005  32.197  34.673  0.00  0.00           N  
ATOM   1985  H   ASP   126      27.093  32.404  34.293  0.00  0.00           H  
ATOM   1986  CA  ASP   126      28.139  32.236  36.136  0.00  0.00           C  
ATOM   1987  HA  ASP   126      28.803  33.023  36.493  0.00  0.00           H  
ATOM   1988  CB  ASP   126      26.738  32.458  36.766  0.00  0.00           C  
ATOM   1989  HB2 ASP   126      26.196  31.544  36.524  0.00  0.00           H  
ATOM   1990  HB3 ASP   126      26.916  32.605  37.831  0.00  0.00           H  
ATOM   1991  CG  ASP   126      25.850  33.645  36.261  0.00  0.00           C  
ATOM   1992  OD1 ASP   126      26.371  34.629  35.681  0.00  0.00           O  
ATOM   1993  OD2 ASP   126      24.663  33.691  36.684  0.00  0.00           O  
ATOM   1994  C   ASP   126      28.698  30.935  36.823  0.00  0.00           C  
ATOM   1995  O   ASP   126      29.386  31.041  37.803  0.00  0.00           O  
ATOM   1996  N   VAL   127      28.332  29.722  36.338  0.00  0.00           N  
ATOM   1997  H   VAL   127      27.874  29.733  35.438  0.00  0.00           H  
ATOM   1998  CA  VAL   127      28.744  28.461  36.861  0.00  0.00           C  
ATOM   1999  HA  VAL   127      28.834  28.549  37.944  0.00  0.00           H  
ATOM   2000  CB  VAL   127      27.777  27.356  36.576  0.00  0.00           C  
ATOM   2001  HB  VAL   127      27.556  27.354  35.509  0.00  0.00           H  
ATOM   2002  CG1 VAL   127      28.357  25.904  36.925  0.00  0.00           C  
ATOM   2003 HG11 VAL   127      29.051  25.694  36.111  0.00  0.00           H  
ATOM   2004 HG12 VAL   127      28.848  25.866  37.897  0.00  0.00           H  
ATOM   2005 HG13 VAL   127      27.579  25.144  36.849  0.00  0.00           H  
ATOM   2006  CG2 VAL   127      26.535  27.619  37.380  0.00  0.00           C  
ATOM   2007 HG21 VAL   127      25.744  26.939  37.063  0.00  0.00           H  
ATOM   2008 HG22 VAL   127      26.720  27.522  38.450  0.00  0.00           H  
ATOM   2009 HG23 VAL   127      26.024  28.539  37.097  0.00  0.00           H  
ATOM   2010  C   VAL   127      30.209  28.120  36.417  0.00  0.00           C  
ATOM   2011  O   VAL   127      30.963  27.484  37.219  0.00  0.00           O  
ATOM   2012  N   LEU   128      30.558  28.480  35.176  0.00  0.00           N  
ATOM   2013  H   LEU   128      29.834  28.820  34.560  0.00  0.00           H  
ATOM   2014  CA  LEU   128      31.892  28.174  34.648  0.00  0.00           C  
ATOM   2015  HA  LEU   128      32.162  27.167  34.966  0.00  0.00           H  
ATOM   2016  CB  LEU   128      31.611  28.248  33.121  0.00  0.00           C  
ATOM   2017  HB2 LEU   128      30.908  27.435  32.937  0.00  0.00           H  
ATOM   2018  HB3 LEU   128      31.209  29.212  32.811  0.00  0.00           H  
ATOM   2019  CG  LEU   128      32.913  28.070  32.263  0.00  0.00           C  
ATOM   2020  HG  LEU   128      33.596  28.899  32.446  0.00  0.00           H  
ATOM   2021  CD1 LEU   128      33.604  26.777  32.613  0.00  0.00           C  
ATOM   2022 HD11 LEU   128      34.458  26.582  31.965  0.00  0.00           H  
ATOM   2023 HD12 LEU   128      33.964  26.889  33.635  0.00  0.00           H  
ATOM   2024 HD13 LEU   128      32.876  26.018  32.323  0.00  0.00           H  
ATOM   2025  CD2 LEU   128      32.617  28.044  30.777  0.00  0.00           C  
ATOM   2026 HD21 LEU   128      31.771  27.386  30.577  0.00  0.00           H  
ATOM   2027 HD22 LEU   128      32.290  29.062  30.565  0.00  0.00           H  
ATOM   2028 HD23 LEU   128      33.421  27.824  30.076  0.00  0.00           H  
ATOM   2029  C   LEU   128      32.992  29.216  35.019  0.00  0.00           C  
ATOM   2030  O   LEU   128      34.085  28.901  35.382  0.00  0.00           O  
ATOM   2031  N   VAL   129      32.668  30.504  34.925  0.00  0.00           N  
ATOM   2032  H   VAL   129      31.757  30.776  34.583  0.00  0.00           H  
ATOM   2033  CA  VAL   129      33.680  31.576  35.067  0.00  0.00           C  
ATOM   2034  HA  VAL   129      34.627  31.243  34.643  0.00  0.00           H  
ATOM   2035  CB  VAL   129      33.372  32.833  34.264  0.00  0.00           C  
ATOM   2036  HB  VAL   129      32.396  33.230  34.544  0.00  0.00           H  
ATOM   2037  CG1 VAL   129      34.561  33.878  34.445  0.00  0.00           C  
ATOM   2038 HG11 VAL   129      34.811  34.134  35.474  0.00  0.00           H  
ATOM   2039 HG12 VAL   129      35.477  33.365  34.154  0.00  0.00           H  
ATOM   2040 HG13 VAL   129      34.360  34.803  33.904  0.00  0.00           H  
ATOM   2041  CG2 VAL   129      33.373  32.352  32.838  0.00  0.00           C  
ATOM   2042 HG21 VAL   129      34.271  31.759  32.663  0.00  0.00           H  
ATOM   2043 HG22 VAL   129      32.402  31.913  32.608  0.00  0.00           H  
ATOM   2044 HG23 VAL   129      33.441  33.277  32.265  0.00  0.00           H  
ATOM   2045  C   VAL   129      33.852  31.789  36.593  0.00  0.00           C  
ATOM   2046  O   VAL   129      34.979  31.780  37.103  0.00  0.00           O  
ATOM   2047  N   ARG   130      32.775  31.846  37.366  0.00  0.00           N  
ATOM   2048  H   ARG   130      31.875  31.998  36.933  0.00  0.00           H  
ATOM   2049  CA  ARG   130      32.954  32.210  38.837  0.00  0.00           C  
ATOM   2050  HA  ARG   130      33.585  33.093  38.939  0.00  0.00           H  
ATOM   2051  CB  ARG   130      31.637  32.523  39.469  0.00  0.00           C  
ATOM   2052  HB2 ARG   130      31.063  33.103  38.745  0.00  0.00           H  
ATOM   2053  HB3 ARG   130      30.990  31.656  39.604  0.00  0.00           H  
ATOM   2054  CG  ARG   130      31.643  33.249  40.866  0.00  0.00           C  
ATOM   2055  HG2 ARG   130      32.159  34.200  40.733  0.00  0.00           H  
ATOM   2056  HG3 ARG   130      32.187  32.625  41.575  0.00  0.00           H  
ATOM   2057  CD  ARG   130      30.238  33.567  41.314  0.00  0.00           C  
ATOM   2058  HD2 ARG   130      30.289  33.850  42.365  0.00  0.00           H  
ATOM   2059  HD3 ARG   130      29.771  32.582  41.308  0.00  0.00           H  
ATOM   2060  NE  ARG   130      29.435  34.511  40.560  0.00  0.00           N  
ATOM   2061  HE  ARG   130      29.790  35.088  39.811  0.00  0.00           H  
ATOM   2062  CZ  ARG   130      28.178  34.548  40.530  0.00  0.00           C  
ATOM   2063  NH1 ARG   130      27.457  33.900  41.396  0.00  0.00           N  
ATOM   2064 HH11 ARG   130      26.523  34.285  41.407  0.00  0.00           H  
ATOM   2065 HH12 ARG   130      27.748  33.107  41.950  0.00  0.00           H  
ATOM   2066  NH2 ARG   130      27.484  35.217  39.657  0.00  0.00           N  
ATOM   2067 HH21 ARG   130      26.499  35.416  39.760  0.00  0.00           H  
ATOM   2068 HH22 ARG   130      28.014  35.687  38.938  0.00  0.00           H  
ATOM   2069  C   ARG   130      33.642  31.108  39.594  0.00  0.00           C  
ATOM   2070  O   ARG   130      34.269  31.393  40.622  0.00  0.00           O  
ATOM   2071  N   THR   131      33.515  29.862  39.204  0.00  0.00           N  
ATOM   2072  H   THR   131      32.957  29.658  38.387  0.00  0.00           H  
ATOM   2073  CA  THR   131      34.243  28.698  39.823  0.00  0.00           C  
ATOM   2074  HA  THR   131      34.318  28.718  40.910  0.00  0.00           H  
ATOM   2075  CB  THR   131      33.552  27.419  39.561  0.00  0.00           C  
ATOM   2076  HB  THR   131      34.074  26.645  40.124  0.00  0.00           H  
ATOM   2077  CG2 THR   131      32.209  27.312  40.186  0.00  0.00           C  
ATOM   2078 HG21 THR   131      31.503  28.042  39.789  0.00  0.00           H  
ATOM   2079 HG22 THR   131      31.857  26.286  40.294  0.00  0.00           H  
ATOM   2080 HG23 THR   131      32.348  27.636  41.218  0.00  0.00           H  
ATOM   2081  OG1 THR   131      33.447  27.161  38.209  0.00  0.00           O  
ATOM   2082  HG1 THR   131      32.519  27.202  37.968  0.00  0.00           H  
ATOM   2083  C   THR   131      35.719  28.640  39.361  0.00  0.00           C  
ATOM   2084  O   THR   131      36.606  28.425  40.203  0.00  0.00           O  
ATOM   2085  N   LYS   132      36.091  28.703  38.088  0.00  0.00           N  
ATOM   2086  H   LYS   132      35.300  28.772  37.462  0.00  0.00           H  
ATOM   2087  CA  LYS   132      37.370  28.315  37.569  0.00  0.00           C  
ATOM   2088  HA  LYS   132      37.854  27.697  38.326  0.00  0.00           H  
ATOM   2089  CB  LYS   132      37.228  27.465  36.332  0.00  0.00           C  
ATOM   2090  HB2 LYS   132      36.931  28.025  35.446  0.00  0.00           H  
ATOM   2091  HB3 LYS   132      38.213  27.048  36.123  0.00  0.00           H  
ATOM   2092  CG  LYS   132      36.250  26.291  36.398  0.00  0.00           C  
ATOM   2093  HG2 LYS   132      36.444  25.631  35.553  0.00  0.00           H  
ATOM   2094  HG3 LYS   132      35.256  26.714  36.254  0.00  0.00           H  
ATOM   2095  CD  LYS   132      36.325  25.505  37.796  0.00  0.00           C  
ATOM   2096  HD2 LYS   132      37.367  25.207  37.912  0.00  0.00           H  
ATOM   2097  HD3 LYS   132      36.093  26.096  38.681  0.00  0.00           H  
ATOM   2098  CE  LYS   132      35.536  24.264  37.783  0.00  0.00           C  
ATOM   2099  HE2 LYS   132      34.497  24.523  37.986  0.00  0.00           H  
ATOM   2100  HE3 LYS   132      35.614  23.734  36.833  0.00  0.00           H  
ATOM   2101  NZ  LYS   132      36.126  23.367  38.821  0.00  0.00           N  
ATOM   2102  HZ1 LYS   132      37.126  23.509  38.826  0.00  0.00           H  
ATOM   2103  HZ2 LYS   132      35.818  23.734  39.710  0.00  0.00           H  
ATOM   2104  HZ3 LYS   132      35.945  22.378  38.722  0.00  0.00           H  
ATOM   2105  C   LYS   132      38.288  29.488  37.208  0.00  0.00           C  
ATOM   2106  O   LYS   132      39.377  29.224  36.664  0.00  0.00           O  
ATOM   2107  N   ARG   133      37.931  30.696  37.616  0.00  0.00           N  
ATOM   2108  H   ARG   133      37.046  30.764  38.098  0.00  0.00           H  
ATOM   2109  CA  ARG   133      38.495  31.949  37.078  0.00  0.00           C  
ATOM   2110  HA  ARG   133      38.132  32.035  36.054  0.00  0.00           H  
ATOM   2111  CB  ARG   133      38.062  33.215  37.694  0.00  0.00           C  
ATOM   2112  HB2 ARG   133      36.981  33.256  37.832  0.00  0.00           H  
ATOM   2113  HB3 ARG   133      38.502  33.401  38.673  0.00  0.00           H  
ATOM   2114  CG  ARG   133      38.287  34.491  36.833  0.00  0.00           C  
ATOM   2115  HG2 ARG   133      37.802  34.294  35.877  0.00  0.00           H  
ATOM   2116  HG3 ARG   133      39.358  34.630  36.687  0.00  0.00           H  
ATOM   2117  CD  ARG   133      37.661  35.670  37.505  0.00  0.00           C  
ATOM   2118  HD2 ARG   133      38.159  35.763  38.470  0.00  0.00           H  
ATOM   2119  HD3 ARG   133      36.618  35.489  37.761  0.00  0.00           H  
ATOM   2120  NE  ARG   133      37.671  36.835  36.628  0.00  0.00           N  
ATOM   2121  HE  ARG   133      36.768  37.239  36.426  0.00  0.00           H  
ATOM   2122  CZ  ARG   133      38.730  37.482  36.252  0.00  0.00           C  
ATOM   2123  NH1 ARG   133      39.938  37.199  36.537  0.00  0.00           N  
ATOM   2124 HH11 ARG   133      40.754  37.652  36.153  0.00  0.00           H  
ATOM   2125 HH12 ARG   133      40.135  36.554  37.290  0.00  0.00           H  
ATOM   2126  NH2 ARG   133      38.586  38.505  35.469  0.00  0.00           N  
ATOM   2127 HH21 ARG   133      39.408  38.917  35.049  0.00  0.00           H  
ATOM   2128 HH22 ARG   133      37.740  38.806  35.007  0.00  0.00           H  
ATOM   2129  C   ARG   133      40.042  31.930  37.054  0.00  0.00           C  
ATOM   2130  O   ARG   133      40.656  32.236  36.056  0.00  0.00           O  
ATOM   2131  N   ASP   134      40.626  31.603  38.200  0.00  0.00           N  
ATOM   2132  H   ASP   134      40.029  31.240  38.929  0.00  0.00           H  
ATOM   2133  CA  ASP   134      42.073  31.647  38.312  0.00  0.00           C  
ATOM   2134  HA  ASP   134      42.272  32.621  37.865  0.00  0.00           H  
ATOM   2135  CB  ASP   134      42.603  31.623  39.773  0.00  0.00           C  
ATOM   2136  HB2 ASP   134      42.437  30.644  40.224  0.00  0.00           H  
ATOM   2137  HB3 ASP   134      43.681  31.755  39.680  0.00  0.00           H  
ATOM   2138  CG  ASP   134      42.147  32.786  40.615  0.00  0.00           C  
ATOM   2139  OD1 ASP   134      41.807  32.526  41.774  0.00  0.00           O  
ATOM   2140  OD2 ASP   134      42.148  33.915  40.203  0.00  0.00           O  
ATOM   2141  C   ASP   134      42.718  30.519  37.441  0.00  0.00           C  
ATOM   2142  O   ASP   134      43.834  30.660  36.978  0.00  0.00           O  
ATOM   2143  N   TRP   135      42.141  29.356  37.219  0.00  0.00           N  
ATOM   2144  H   TRP   135      41.145  29.357  37.389  0.00  0.00           H  
ATOM   2145  CA  TRP   135      42.675  28.271  36.320  0.00  0.00           C  
ATOM   2146  HA  TRP   135      43.763  28.212  36.355  0.00  0.00           H  
ATOM   2147  CB  TRP   135      42.134  26.898  36.761  0.00  0.00           C  
ATOM   2148  HB2 TRP   135      42.380  26.783  37.817  0.00  0.00           H  
ATOM   2149  HB3 TRP   135      41.051  26.869  36.648  0.00  0.00           H  
ATOM   2150  CG  TRP   135      42.495  25.622  36.006  0.00  0.00           C  
ATOM   2151  CD1 TRP   135      43.296  24.620  36.534  0.00  0.00           C  
ATOM   2152  HD1 TRP   135      43.698  24.609  37.536  0.00  0.00           H  
ATOM   2153  NE1 TRP   135      43.235  23.547  35.634  0.00  0.00           N  
ATOM   2154  HE1 TRP   135      43.811  22.730  35.777  0.00  0.00           H  
ATOM   2155  CE2 TRP   135      42.481  23.740  34.504  0.00  0.00           C  
ATOM   2156  CZ2 TRP   135      42.256  22.974  33.298  0.00  0.00           C  
ATOM   2157  HZ2 TRP   135      42.824  22.071  33.128  0.00  0.00           H  
ATOM   2158  CH2 TRP   135      41.241  23.406  32.421  0.00  0.00           C  
ATOM   2159  HH2 TRP   135      41.038  22.776  31.567  0.00  0.00           H  
ATOM   2160  CZ3 TRP   135      40.567  24.643  32.730  0.00  0.00           C  
ATOM   2161  HZ3 TRP   135      39.767  24.893  32.048  0.00  0.00           H  
ATOM   2162  CE3 TRP   135      40.872  25.435  33.853  0.00  0.00           C  
ATOM   2163  HE3 TRP   135      40.344  26.346  34.095  0.00  0.00           H  
ATOM   2164  CD2 TRP   135      41.896  25.053  34.758  0.00  0.00           C  
ATOM   2165  C   TRP   135      42.330  28.605  34.859  0.00  0.00           C  
ATOM   2166  O   TRP   135      43.229  28.367  34.036  0.00  0.00           O  
ATOM   2167  N   LEU   136      41.248  29.267  34.494  0.00  0.00           N  
ATOM   2168  H   LEU   136      40.664  29.442  35.299  0.00  0.00           H  
ATOM   2169  CA  LEU   136      41.145  29.871  33.207  0.00  0.00           C  
ATOM   2170  HA  LEU   136      41.113  28.992  32.562  0.00  0.00           H  
ATOM   2171  CB  LEU   136      39.712  30.446  33.010  0.00  0.00           C  
ATOM   2172  HB2 LEU   136      39.566  31.197  33.787  0.00  0.00           H  
ATOM   2173  HB3 LEU   136      39.632  30.898  32.021  0.00  0.00           H  
ATOM   2174  CG  LEU   136      38.627  29.518  33.252  0.00  0.00           C  
ATOM   2175  HG  LEU   136      38.814  28.939  34.156  0.00  0.00           H  
ATOM   2176  CD1 LEU   136      37.312  30.260  33.423  0.00  0.00           C  
ATOM   2177 HD11 LEU   136      37.343  30.773  34.384  0.00  0.00           H  
ATOM   2178 HD12 LEU   136      37.209  30.924  32.564  0.00  0.00           H  
ATOM   2179 HD13 LEU   136      36.550  29.485  33.340  0.00  0.00           H  
ATOM   2180  CD2 LEU   136      38.443  28.502  32.130  0.00  0.00           C  
ATOM   2181 HD21 LEU   136      39.384  27.956  32.074  0.00  0.00           H  
ATOM   2182 HD22 LEU   136      37.655  27.788  32.369  0.00  0.00           H  
ATOM   2183 HD23 LEU   136      38.365  29.039  31.184  0.00  0.00           H  
ATOM   2184  C   LEU   136      42.233  30.913  32.910  0.00  0.00           C  
ATOM   2185  O   LEU   136      42.818  30.873  31.820  0.00  0.00           O  
ATOM   2186  N   VAL   137      42.604  31.793  33.828  0.00  0.00           N  
ATOM   2187  H   VAL   137      42.194  31.888  34.745  0.00  0.00           H  
ATOM   2188  CA  VAL   137      43.698  32.790  33.638  0.00  0.00           C  
ATOM   2189  HA  VAL   137      43.531  33.414  32.760  0.00  0.00           H  
ATOM   2190  CB  VAL   137      43.873  33.679  34.886  0.00  0.00           C  
ATOM   2191  HB  VAL   137      43.802  33.005  35.740  0.00  0.00           H  
ATOM   2192  CG1 VAL   137      45.079  34.638  34.916  0.00  0.00           C  
ATOM   2193 HG11 VAL   137      45.939  33.970  34.968  0.00  0.00           H  
ATOM   2194 HG12 VAL   137      45.086  35.319  34.065  0.00  0.00           H  
ATOM   2195 HG13 VAL   137      45.106  35.183  35.860  0.00  0.00           H  
ATOM   2196  CG2 VAL   137      42.649  34.649  34.994  0.00  0.00           C  
ATOM   2197 HG21 VAL   137      42.713  35.433  34.240  0.00  0.00           H  
ATOM   2198 HG22 VAL   137      41.724  34.136  34.733  0.00  0.00           H  
ATOM   2199 HG23 VAL   137      42.484  34.882  36.046  0.00  0.00           H  
ATOM   2200  C   VAL   137      45.024  32.028  33.357  0.00  0.00           C  
ATOM   2201  O   VAL   137      45.760  32.498  32.494  0.00  0.00           O  
ATOM   2202  N   LYS   138      45.306  30.900  34.029  0.00  0.00           N  
ATOM   2203  H   LYS   138      44.684  30.661  34.787  0.00  0.00           H  
ATOM   2204  CA  LYS   138      46.446  30.087  33.702  0.00  0.00           C  
ATOM   2205  HA  LYS   138      47.343  30.706  33.699  0.00  0.00           H  
ATOM   2206  CB  LYS   138      46.579  28.996  34.703  0.00  0.00           C  
ATOM   2207  HB2 LYS   138      45.718  28.344  34.845  0.00  0.00           H  
ATOM   2208  HB3 LYS   138      47.382  28.362  34.327  0.00  0.00           H  
ATOM   2209  CG  LYS   138      47.158  29.395  36.038  0.00  0.00           C  
ATOM   2210  HG2 LYS   138      48.074  29.893  35.723  0.00  0.00           H  
ATOM   2211  HG3 LYS   138      46.507  30.084  36.578  0.00  0.00           H  
ATOM   2212  CD  LYS   138      47.507  28.251  36.975  0.00  0.00           C  
ATOM   2213  HD2 LYS   138      46.552  27.904  37.371  0.00  0.00           H  
ATOM   2214  HD3 LYS   138      47.816  27.403  36.364  0.00  0.00           H  
ATOM   2215  CE  LYS   138      48.475  28.652  38.117  0.00  0.00           C  
ATOM   2216  HE2 LYS   138      48.214  29.540  38.691  0.00  0.00           H  
ATOM   2217  HE3 LYS   138      48.344  27.841  38.834  0.00  0.00           H  
ATOM   2218  NZ  LYS   138      49.880  28.838  37.662  0.00  0.00           N  
ATOM   2219  HZ1 LYS   138      50.508  29.353  38.262  0.00  0.00           H  
ATOM   2220  HZ2 LYS   138      50.295  27.920  37.590  0.00  0.00           H  
ATOM   2221  HZ3 LYS   138      49.855  29.306  36.767  0.00  0.00           H  
ATOM   2222  C   LYS   138      46.514  29.545  32.308  0.00  0.00           C  
ATOM   2223  O   LYS   138      47.521  29.557  31.606  0.00  0.00           O  
ATOM   2224  N   GLN   139      45.293  29.070  31.855  0.00  0.00           N  
ATOM   2225  H   GLN   139      44.600  28.887  32.567  0.00  0.00           H  
ATOM   2226  CA  GLN   139      44.922  28.602  30.508  0.00  0.00           C  
ATOM   2227  HA  GLN   139      45.772  28.001  30.184  0.00  0.00           H  
ATOM   2228  CB  GLN   139      43.597  27.807  30.579  0.00  0.00           C  
ATOM   2229  HB2 GLN   139      43.462  27.547  29.529  0.00  0.00           H  
ATOM   2230  HB3 GLN   139      42.774  28.454  30.883  0.00  0.00           H  
ATOM   2231  CG  GLN   139      43.546  26.543  31.402  0.00  0.00           C  
ATOM   2232  HG2 GLN   139      42.517  26.301  31.666  0.00  0.00           H  
ATOM   2233  HG3 GLN   139      44.104  26.753  32.315  0.00  0.00           H  
ATOM   2234  CD  GLN   139      44.081  25.270  30.770  0.00  0.00           C  
ATOM   2235  OE1 GLN   139      43.963  25.029  29.614  0.00  0.00           O  
ATOM   2236  NE2 GLN   139      44.859  24.445  31.422  0.00  0.00           N  
ATOM   2237 HE21 GLN   139      45.011  23.629  30.847  0.00  0.00           H  
ATOM   2238 HE22 GLN   139      45.013  24.509  32.419  0.00  0.00           H  
ATOM   2239  C   GLN   139      44.889  29.693  29.402  0.00  0.00           C  
ATOM   2240  O   GLN   139      44.692  29.528  28.232  0.00  0.00           O  
ATOM   2241  N   ARG   140      45.172  30.929  29.790  0.00  0.00           N  
ATOM   2242  H   ARG   140      45.148  31.043  30.793  0.00  0.00           H  
ATOM   2243  CA  ARG   140      45.180  32.174  29.013  0.00  0.00           C  
ATOM   2244  HA  ARG   140      45.416  33.026  29.649  0.00  0.00           H  
ATOM   2245  CB  ARG   140      46.304  32.125  27.909  0.00  0.00           C  
ATOM   2246  HB2 ARG   140      46.023  31.284  27.275  0.00  0.00           H  
ATOM   2247  HB3 ARG   140      46.275  33.107  27.438  0.00  0.00           H  
ATOM   2248  CG  ARG   140      47.707  31.887  28.446  0.00  0.00           C  
ATOM   2249  HG2 ARG   140      47.621  31.059  29.150  0.00  0.00           H  
ATOM   2250  HG3 ARG   140      48.345  31.619  27.603  0.00  0.00           H  
ATOM   2251  CD  ARG   140      48.298  33.184  29.154  0.00  0.00           C  
ATOM   2252  HD2 ARG   140      47.749  33.458  30.055  0.00  0.00           H  
ATOM   2253  HD3 ARG   140      48.166  34.104  28.584  0.00  0.00           H  
ATOM   2254  NE  ARG   140      49.676  32.901  29.474  0.00  0.00           N  
ATOM   2255  HE  ARG   140      49.888  31.967  29.795  0.00  0.00           H  
ATOM   2256  CZ  ARG   140      50.669  33.679  29.289  0.00  0.00           C  
ATOM   2257  NH1 ARG   140      50.697  34.688  28.508  0.00  0.00           N  
ATOM   2258 HH11 ARG   140      51.511  35.273  28.630  0.00  0.00           H  
ATOM   2259 HH12 ARG   140      49.845  35.031  28.087  0.00  0.00           H  
ATOM   2260  NH2 ARG   140      51.830  33.461  29.814  0.00  0.00           N  
ATOM   2261 HH21 ARG   140      52.589  34.043  29.491  0.00  0.00           H  
ATOM   2262 HH22 ARG   140      51.924  32.682  30.450  0.00  0.00           H  
ATOM   2263  C   ARG   140      43.711  32.526  28.441  0.00  0.00           C  
ATOM   2264  O   ARG   140      43.602  33.415  27.597  0.00  0.00           O  
ATOM   2265  N   GLY   141      42.762  31.836  28.976  0.00  0.00           N  
ATOM   2266  H   GLY   141      42.947  31.257  29.783  0.00  0.00           H  
ATOM   2267  CA  GLY   141      41.354  31.921  28.496  0.00  0.00           C  
ATOM   2268  HA2 GLY   141      41.252  32.923  28.080  0.00  0.00           H  
ATOM   2269  HA3 GLY   141      40.702  31.932  29.369  0.00  0.00           H  
ATOM   2270  C   GLY   141      41.061  30.704  27.595  0.00  0.00           C  
ATOM   2271  O   GLY   141      41.432  29.586  27.918  0.00  0.00           O  
ATOM   2272  N   TRP   142      40.322  30.863  26.449  0.00  0.00           N  
ATOM   2273  H   TRP   142      40.011  31.769  26.128  0.00  0.00           H  
ATOM   2274  CA  TRP   142      40.147  29.686  25.527  0.00  0.00           C  
ATOM   2275  HA  TRP   142      39.752  28.865  26.125  0.00  0.00           H  
ATOM   2276  CB  TRP   142      39.092  30.076  24.494  0.00  0.00           C  
ATOM   2277  HB2 TRP   142      39.308  30.896  23.808  0.00  0.00           H  
ATOM   2278  HB3 TRP   142      38.969  29.200  23.858  0.00  0.00           H  
ATOM   2279  CG  TRP   142      37.778  30.344  25.092  0.00  0.00           C  
ATOM   2280  CD1 TRP   142      37.192  31.526  25.031  0.00  0.00           C  
ATOM   2281  HD1 TRP   142      37.624  32.491  24.812  0.00  0.00           H  
ATOM   2282  NE1 TRP   142      35.823  31.445  25.423  0.00  0.00           N  
ATOM   2283  HE1 TRP   142      35.139  32.185  25.486  0.00  0.00           H  
ATOM   2284  CE2 TRP   142      35.560  30.133  25.771  0.00  0.00           C  
ATOM   2285  CZ2 TRP   142      34.379  29.645  26.366  0.00  0.00           C  
ATOM   2286  HZ2 TRP   142      33.477  30.236  26.418  0.00  0.00           H  
ATOM   2287  CH2 TRP   142      34.369  28.321  26.698  0.00  0.00           C  
ATOM   2288  HH2 TRP   142      33.552  27.827  27.203  0.00  0.00           H  
ATOM   2289  CZ3 TRP   142      35.457  27.461  26.390  0.00  0.00           C  
ATOM   2290  HZ3 TRP   142      35.371  26.398  26.562  0.00  0.00           H  
ATOM   2291  CE3 TRP   142      36.644  28.046  25.827  0.00  0.00           C  
ATOM   2292  HE3 TRP   142      37.469  27.356  25.727  0.00  0.00           H  
ATOM   2293  CD2 TRP   142      36.774  29.407  25.595  0.00  0.00           C  
ATOM   2294  C   TRP   142      41.402  29.112  24.761  0.00  0.00           C  
ATOM   2295  O   TRP   142      41.331  28.151  24.089  0.00  0.00           O  
ATOM   2296  N   ASP   143      42.502  29.773  24.825  0.00  0.00           N  
ATOM   2297  H   ASP   143      42.625  30.628  25.350  0.00  0.00           H  
ATOM   2298  CA  ASP   143      43.772  29.301  24.252  0.00  0.00           C  
ATOM   2299  HA  ASP   143      43.624  29.394  23.176  0.00  0.00           H  
ATOM   2300  CB  ASP   143      44.919  30.232  24.492  0.00  0.00           C  
ATOM   2301  HB2 ASP   143      45.121  30.221  25.563  0.00  0.00           H  
ATOM   2302  HB3 ASP   143      45.780  29.795  23.986  0.00  0.00           H  
ATOM   2303  CG  ASP   143      44.694  31.667  24.028  0.00  0.00           C  
ATOM   2304  OD1 ASP   143      43.714  32.032  23.313  0.00  0.00           O  
ATOM   2305  OD2 ASP   143      45.526  32.545  24.482  0.00  0.00           O  
ATOM   2306  C   ASP   143      44.115  27.880  24.649  0.00  0.00           C  
ATOM   2307  O   ASP   143      44.352  27.090  23.770  0.00  0.00           O  
ATOM   2308  N   GLY   144      43.920  27.580  25.918  0.00  0.00           N  
ATOM   2309  H   GLY   144      43.479  28.219  26.564  0.00  0.00           H  
ATOM   2310  CA  GLY   144      44.231  26.310  26.442  0.00  0.00           C  
ATOM   2311  HA2 GLY   144      45.179  25.954  26.039  0.00  0.00           H  
ATOM   2312  HA3 GLY   144      44.146  26.302  27.529  0.00  0.00           H  
ATOM   2313  C   GLY   144      43.238  25.255  26.026  0.00  0.00           C  
ATOM   2314  O   GLY   144      43.550  24.094  26.062  0.00  0.00           O  
ATOM   2315  N   PHE   145      42.033  25.711  25.643  0.00  0.00           N  
ATOM   2316  H   PHE   145      41.818  26.696  25.585  0.00  0.00           H  
ATOM   2317  CA  PHE   145      40.910  24.835  25.188  0.00  0.00           C  
ATOM   2318  HA  PHE   145      40.915  23.930  25.795  0.00  0.00           H  
ATOM   2319  CB  PHE   145      39.634  25.625  25.394  0.00  0.00           C  
ATOM   2320  HB2 PHE   145      39.434  25.696  26.463  0.00  0.00           H  
ATOM   2321  HB3 PHE   145      39.898  26.669  25.224  0.00  0.00           H  
ATOM   2322  CG  PHE   145      38.365  25.189  24.683  0.00  0.00           C  
ATOM   2323  CD1 PHE   145      37.584  24.154  25.152  0.00  0.00           C  
ATOM   2324  HD1 PHE   145      37.911  23.591  26.014  0.00  0.00           H  
ATOM   2325  CE1 PHE   145      36.297  23.975  24.592  0.00  0.00           C  
ATOM   2326  HE1 PHE   145      35.702  23.169  24.996  0.00  0.00           H  
ATOM   2327  CZ  PHE   145      35.914  24.642  23.415  0.00  0.00           C  
ATOM   2328  HZ  PHE   145      35.107  24.256  22.809  0.00  0.00           H  
ATOM   2329  CE2 PHE   145      36.788  25.619  22.893  0.00  0.00           C  
ATOM   2330  HE2 PHE   145      36.445  26.172  22.031  0.00  0.00           H  
ATOM   2331  CD2 PHE   145      37.972  25.961  23.565  0.00  0.00           C  
ATOM   2332  HD2 PHE   145      38.523  26.792  23.148  0.00  0.00           H  
ATOM   2333  C   PHE   145      41.132  24.355  23.746  0.00  0.00           C  
ATOM   2334  O   PHE   145      41.012  23.138  23.480  0.00  0.00           O  
ATOM   2335  N   VAL   146      41.345  25.321  22.898  0.00  0.00           N  
ATOM   2336  H   VAL   146      41.503  26.228  23.314  0.00  0.00           H  
ATOM   2337  CA  VAL   146      41.563  25.024  21.450  0.00  0.00           C  
ATOM   2338  HA  VAL   146      40.664  24.473  21.171  0.00  0.00           H  
ATOM   2339  CB  VAL   146      41.719  26.254  20.540  0.00  0.00           C  
ATOM   2340  HB  VAL   146      42.143  25.957  19.580  0.00  0.00           H  
ATOM   2341  CG1 VAL   146      40.438  27.060  20.307  0.00  0.00           C  
ATOM   2342 HG11 VAL   146      40.184  27.679  21.168  0.00  0.00           H  
ATOM   2343 HG12 VAL   146      40.501  27.718  19.440  0.00  0.00           H  
ATOM   2344 HG13 VAL   146      39.604  26.363  20.225  0.00  0.00           H  
ATOM   2345  CG2 VAL   146      42.814  27.206  20.917  0.00  0.00           C  
ATOM   2346 HG21 VAL   146      42.499  27.863  21.728  0.00  0.00           H  
ATOM   2347 HG22 VAL   146      43.727  26.642  21.108  0.00  0.00           H  
ATOM   2348 HG23 VAL   146      43.064  27.893  20.108  0.00  0.00           H  
ATOM   2349  C   VAL   146      42.754  24.023  21.343  0.00  0.00           C  
ATOM   2350  O   VAL   146      42.717  23.150  20.571  0.00  0.00           O  
ATOM   2351  N   GLU   147      43.840  24.211  22.067  0.00  0.00           N  
ATOM   2352  H   GLU   147      43.915  25.044  22.632  0.00  0.00           H  
ATOM   2353  CA  GLU   147      45.000  23.304  22.178  0.00  0.00           C  
ATOM   2354  HA  GLU   147      45.419  23.200  21.178  0.00  0.00           H  
ATOM   2355  CB  GLU   147      46.132  23.986  23.046  0.00  0.00           C  
ATOM   2356  HB2 GLU   147      46.311  24.962  22.595  0.00  0.00           H  
ATOM   2357  HB3 GLU   147      45.719  24.144  24.042  0.00  0.00           H  
ATOM   2358  CG  GLU   147      47.482  23.350  23.134  0.00  0.00           C  
ATOM   2359  HG2 GLU   147      47.999  23.633  24.051  0.00  0.00           H  
ATOM   2360  HG3 GLU   147      47.360  22.272  23.238  0.00  0.00           H  
ATOM   2361  CD  GLU   147      48.324  23.628  21.886  0.00  0.00           C  
ATOM   2362  OE1 GLU   147      49.525  23.882  21.962  0.00  0.00           O  
ATOM   2363  OE2 GLU   147      47.815  23.426  20.766  0.00  0.00           O  
ATOM   2364  C   GLU   147      44.754  21.828  22.665  0.00  0.00           C  
ATOM   2365  O   GLU   147      45.229  20.842  22.096  0.00  0.00           O  
ATOM   2366  N   PHE   148      43.965  21.693  23.721  0.00  0.00           N  
ATOM   2367  H   PHE   148      43.594  22.551  24.105  0.00  0.00           H  
ATOM   2368  CA  PHE   148      43.581  20.425  24.271  0.00  0.00           C  
ATOM   2369  HA  PHE   148      44.501  19.863  24.430  0.00  0.00           H  
ATOM   2370  CB  PHE   148      42.790  20.642  25.549  0.00  0.00           C  
ATOM   2371  HB2 PHE   148      43.519  21.117  26.206  0.00  0.00           H  
ATOM   2372  HB3 PHE   148      41.952  21.319  25.385  0.00  0.00           H  
ATOM   2373  CG  PHE   148      42.299  19.341  26.127  0.00  0.00           C  
ATOM   2374  CD1 PHE   148      43.272  18.534  26.813  0.00  0.00           C  
ATOM   2375  HD1 PHE   148      44.303  18.852  26.753  0.00  0.00           H  
ATOM   2376  CE1 PHE   148      43.012  17.344  27.428  0.00  0.00           C  
ATOM   2377  HE1 PHE   148      43.813  16.768  27.867  0.00  0.00           H  
ATOM   2378  CZ  PHE   148      41.694  16.873  27.406  0.00  0.00           C  
ATOM   2379  HZ  PHE   148      41.449  15.940  27.892  0.00  0.00           H  
ATOM   2380  CE2 PHE   148      40.689  17.812  26.918  0.00  0.00           C  
ATOM   2381  HE2 PHE   148      39.643  17.652  27.135  0.00  0.00           H  
ATOM   2382  CD2 PHE   148      40.979  19.023  26.175  0.00  0.00           C  
ATOM   2383  HD2 PHE   148      40.241  19.745  25.859  0.00  0.00           H  
ATOM   2384  C   PHE   148      42.735  19.672  23.212  0.00  0.00           C  
ATOM   2385  O   PHE   148      42.903  18.521  22.964  0.00  0.00           O  
ATOM   2386  N   PHE   149      41.758  20.353  22.499  0.00  0.00           N  
ATOM   2387  H   PHE   149      41.553  21.262  22.888  0.00  0.00           H  
ATOM   2388  CA  PHE   149      40.922  19.758  21.450  0.00  0.00           C  
ATOM   2389  HA  PHE   149      40.999  18.673  21.518  0.00  0.00           H  
ATOM   2390  CB  PHE   149      39.419  20.129  21.648  0.00  0.00           C  
ATOM   2391  HB2 PHE   149      39.354  21.217  21.647  0.00  0.00           H  
ATOM   2392  HB3 PHE   149      38.955  19.701  20.760  0.00  0.00           H  
ATOM   2393  CG  PHE   149      38.762  19.745  22.928  0.00  0.00           C  
ATOM   2394  CD1 PHE   149      38.795  18.406  23.309  0.00  0.00           C  
ATOM   2395  HD1 PHE   149      39.445  17.695  22.820  0.00  0.00           H  
ATOM   2396  CE1 PHE   149      38.044  17.942  24.419  0.00  0.00           C  
ATOM   2397  HE1 PHE   149      38.036  16.906  24.723  0.00  0.00           H  
ATOM   2398  CZ  PHE   149      37.250  18.843  25.147  0.00  0.00           C  
ATOM   2399  HZ  PHE   149      36.615  18.463  25.933  0.00  0.00           H  
ATOM   2400  CE2 PHE   149      37.343  20.250  24.796  0.00  0.00           C  
ATOM   2401  HE2 PHE   149      36.750  20.941  25.377  0.00  0.00           H  
ATOM   2402  CD2 PHE   149      38.061  20.688  23.657  0.00  0.00           C  
ATOM   2403  HD2 PHE   149      38.013  21.735  23.398  0.00  0.00           H  
ATOM   2404  C   PHE   149      41.368  20.222  19.982  0.00  0.00           C  
ATOM   2405  O   PHE   149      40.576  20.467  19.025  0.00  0.00           O  
ATOM   2406  N   HID   150      42.707  20.254  19.818  0.00  0.00           N  
ATOM   2407  H   HID   150      43.213  20.181  20.689  0.00  0.00           H  
ATOM   2408  CA  HID   150      43.397  20.666  18.517  0.00  0.00           C  
ATOM   2409  HA  HID   150      43.157  21.670  18.169  0.00  0.00           H  
ATOM   2410  CB  HID   150      44.960  20.639  18.670  0.00  0.00           C  
ATOM   2411  HB2 HID   150      45.448  21.413  18.077  0.00  0.00           H  
ATOM   2412  HB3 HID   150      45.122  20.946  19.703  0.00  0.00           H  
ATOM   2413  CG  HID   150      45.563  19.228  18.588  0.00  0.00           C  
ATOM   2414  ND1 HID   150      46.693  18.806  17.928  0.00  0.00           N  
ATOM   2415  HD1 HID   150      47.091  19.224  17.099  0.00  0.00           H  
ATOM   2416  CE1 HID   150      46.912  17.533  18.268  0.00  0.00           C  
ATOM   2417  HE1 HID   150      47.668  16.887  17.847  0.00  0.00           H  
ATOM   2418  NE2 HID   150      46.058  17.139  19.253  0.00  0.00           N  
ATOM   2419  CD2 HID   150      45.236  18.233  19.497  0.00  0.00           C  
ATOM   2420  HD2 HID   150      44.487  18.195  20.274  0.00  0.00           H  
ATOM   2421  C   HID   150      42.894  19.684  17.449  0.00  0.00           C  
ATOM   2422  O   HID   150      42.158  20.039  16.532  0.00  0.00           O  
ATOM   2423  OXT HID   150      43.215  18.499  17.491  0.00  0.00           O  
TER
ATOM   2424  O1  LIG   151      30.541  16.339  33.312  0.00  0.00           O  
ATOM   2425  C1  LIG   151      29.686  15.480  33.035  0.00  0.00           C  
ATOM   2426  O2  LIG   151      30.072  14.337  33.000  0.00  0.00           O  
ATOM   2427  C2  LIG   151      28.285  15.770  32.728  0.00  0.00           C  
ATOM   2428  C3  LIG   151      26.169  15.241  32.215  0.00  0.00           C  
ATOM   2429  C4  LIG   151      24.972  14.583  32.294  0.00  0.00           C  
ATOM   2430  C5  LIG   151      23.835  15.456  32.183  0.00  0.00           C  
ATOM   2431  C6  LIG   151      23.937  16.848  32.194  0.00  0.00           C  
ATOM   2432  C7  LIG   151      25.185  17.472  32.316  0.00  0.00           C  
ATOM   2433  C8  LIG   151      26.282  16.595  32.243  0.00  0.00           C  
ATOM   2434  C9  LIG   151      27.606  17.016  32.549  0.00  0.00           C  
ATOM   2435  C10 LIG   151      28.255  18.409  32.571  0.00  0.00           C  
ATOM   2436  C11 LIG   151      28.525  19.051  33.870  0.00  0.00           C  
ATOM   2437  C12 LIG   151      27.249  19.193  34.851  0.00  0.00           C  
ATOM   2438  O3  LIG   151      26.241  20.075  34.174  0.00  0.00           O  
ATOM   2439  C13 LIG   151      24.967  20.314  34.668  0.00  0.00           C  
ATOM   2440  C16 LIG   151      24.566  19.829  35.940  0.00  0.00           C  
ATOM   2441  C15 LIG   151      23.282  20.152  36.459  0.00  0.00           C  
ATOM   2442  C14 LIG   151      22.444  21.038  35.718  0.00  0.00           C  
ATOM   2443  C17 LIG   151      22.898  21.557  34.526  0.00  0.00           C  
ATOM   2444  C18 LIG   151      24.106  21.234  33.951  0.00  0.00           C  
ATOM   2445 CL1  LIG   151      20.858  21.510  36.164  0.00  0.00          CL  
ATOM   2446  H1  LIG   151      24.864  13.503  32.328  0.00  0.00           H  
ATOM   2447  H2  LIG   151      22.839  15.027  32.247  0.00  0.00           H  
ATOM   2448  H3  LIG   151      23.018  17.425  32.245  0.00  0.00           H  
ATOM   2449  H4  LIG   151      25.329  18.537  32.470  0.00  0.00           H  
ATOM   2450  H5  LIG   151      27.576  19.051  31.996  0.00  0.00           H  
ATOM   2451  H6  LIG   151      29.175  18.344  31.977  0.00  0.00           H  
ATOM   2452  H7  LIG   151      28.966  20.052  33.789  0.00  0.00           H  
ATOM   2453  H8  LIG   151      29.272  18.420  34.367  0.00  0.00           H  
ATOM   2454  H9  LIG   151      27.616  19.572  35.813  0.00  0.00           H  
ATOM   2455  H10 LIG   151      26.844  18.189  35.027  0.00  0.00           H  
ATOM   2456  H11 LIG   151      25.248  19.299  36.598  0.00  0.00           H  
ATOM   2457  H19 LIG   151      24.473  21.617  33.003  0.00  0.00           H  
ATOM   2458  H22 LIG   151      22.232  22.243  34.010  0.00  0.00           H  
ATOM   2459  N1  LIG   151      27.441  14.711  32.401  0.00  0.00           N  
ATOM   2460  H   LIG   151      27.618  13.720  32.310  0.00  0.00           H  
ATOM   2461  CC1 LIG   151      22.915  19.737  37.881  0.00  0.00           C  
ATOM   2462  HC1 LIG   151      21.829  19.762  38.036  0.00  0.00           H  
ATOM   2463  HC2 LIG   151      23.253  18.706  38.039  0.00  0.00           H  
ATOM   2464  HC3 LIG   151      23.472  20.368  38.585  0.00  0.00           H  
TER
