# Supplementary material for: Automated Force Field Developer and Optimizer Platform: Torsion Reparameterization
Source: J Chem Inf Model. 2026 Mar 9;66(6):3206–19. doi: 10.1021/acs.jcim.6c00528 (PMC13014461; doi:10.1021/acs.jcim.6c00528)
Supplement: Supplementary file 2 [file ci6c00528_si_002.zip › input_files/free_energy_input_files/MCL1_ligand_transformations/mcl1_33.pdb]

CRYST1   55.689   53.589   54.489  90.00  90.00  90.00 P 1            
ATOM      1  N   GLY     1      27.850  47.282  30.322  0.00  0.00           N  
ATOM      2  H1  GLY     1      27.325  46.714  30.972  0.00  0.00           H  
ATOM      3  H2  GLY     1      27.569  48.251  30.380  0.00  0.00           H  
ATOM      4  H3  GLY     1      27.701  47.095  29.341  0.00  0.00           H  
ATOM      5  CA  GLY     1      29.222  47.245  30.726  0.00  0.00           C  
ATOM      6  HA2 GLY     1      29.279  47.421  31.800  0.00  0.00           H  
ATOM      7  HA3 GLY     1      29.716  48.085  30.238  0.00  0.00           H  
ATOM      8  C   GLY     1      29.974  46.061  30.523  0.00  0.00           C  
ATOM      9  O   GLY     1      30.884  46.061  29.653  0.00  0.00           O  
ATOM     10  N   ASP     2      29.729  44.989  31.265  0.00  0.00           N  
ATOM     11  H   ASP     2      28.990  44.909  31.948  0.00  0.00           H  
ATOM     12  CA  ASP     2      30.699  43.891  31.417  0.00  0.00           C  
ATOM     13  HA  ASP     2      31.667  44.334  31.649  0.00  0.00           H  
ATOM     14  CB  ASP     2      30.213  42.927  32.508  0.00  0.00           C  
ATOM     15  HB2 ASP     2      29.862  43.486  33.376  0.00  0.00           H  
ATOM     16  HB3 ASP     2      29.343  42.407  32.107  0.00  0.00           H  
ATOM     17  CG  ASP     2      31.148  41.812  32.917  0.00  0.00           C  
ATOM     18  OD1 ASP     2      32.222  41.566  32.269  0.00  0.00           O  
ATOM     19  OD2 ASP     2      30.929  41.186  33.987  0.00  0.00           O  
ATOM     20  C   ASP     2      30.957  43.216  30.029  0.00  0.00           C  
ATOM     21  O   ASP     2      30.016  42.610  29.456  0.00  0.00           O  
ATOM     22  N   GLU     3      32.172  43.328  29.518  0.00  0.00           N  
ATOM     23  H   GLU     3      32.845  43.880  30.030  0.00  0.00           H  
ATOM     24  CA  GLU     3      32.475  42.876  28.114  0.00  0.00           C  
ATOM     25  HA  GLU     3      31.688  43.178  27.423  0.00  0.00           H  
ATOM     26  CB  GLU     3      33.770  43.591  27.645  0.00  0.00           C  
ATOM     27  HB2 GLU     3      33.511  44.644  27.530  0.00  0.00           H  
ATOM     28  HB3 GLU     3      34.581  43.582  28.372  0.00  0.00           H  
ATOM     29  CG  GLU     3      34.170  43.031  26.302  0.00  0.00           C  
ATOM     30  HG2 GLU     3      34.401  41.966  26.328  0.00  0.00           H  
ATOM     31  HG3 GLU     3      35.157  43.460  26.133  0.00  0.00           H  
ATOM     32  CD  GLU     3      33.241  43.456  25.166  0.00  0.00           C  
ATOM     33  OE1 GLU     3      32.506  44.434  25.311  0.00  0.00           O  
ATOM     34  OE2 GLU     3      33.426  43.042  23.977  0.00  0.00           O  
ATOM     35  C   GLU     3      32.560  41.342  28.130  0.00  0.00           C  
ATOM     36  O   GLU     3      32.002  40.699  27.269  0.00  0.00           O  
ATOM     37  N   LEU     4      33.241  40.700  29.098  0.00  0.00           N  
ATOM     38  H   LEU     4      33.642  41.224  29.862  0.00  0.00           H  
ATOM     39  CA  LEU     4      33.344  39.257  29.271  0.00  0.00           C  
ATOM     40  HA  LEU     4      33.672  38.868  28.307  0.00  0.00           H  
ATOM     41  CB  LEU     4      34.295  38.833  30.397  0.00  0.00           C  
ATOM     42  HB2 LEU     4      35.311  39.183  30.218  0.00  0.00           H  
ATOM     43  HB3 LEU     4      34.029  39.343  31.323  0.00  0.00           H  
ATOM     44  CG  LEU     4      34.492  37.337  30.637  0.00  0.00           C  
ATOM     45  HG  LEU     4      33.453  37.095  30.865  0.00  0.00           H  
ATOM     46  CD1 LEU     4      35.113  36.593  29.458  0.00  0.00           C  
ATOM     47 HD11 LEU     4      34.446  36.615  28.596  0.00  0.00           H  
ATOM     48 HD12 LEU     4      36.042  37.038  29.102  0.00  0.00           H  
ATOM     49 HD13 LEU     4      35.300  35.562  29.759  0.00  0.00           H  
ATOM     50  CD2 LEU     4      35.464  37.303  31.876  0.00  0.00           C  
ATOM     51 HD21 LEU     4      36.222  38.077  31.753  0.00  0.00           H  
ATOM     52 HD22 LEU     4      34.822  37.582  32.711  0.00  0.00           H  
ATOM     53 HD23 LEU     4      35.838  36.284  31.979  0.00  0.00           H  
ATOM     54  C   LEU     4      31.954  38.641  29.579  0.00  0.00           C  
ATOM     55  O   LEU     4      31.653  37.577  29.011  0.00  0.00           O  
ATOM     56  N   TYR     5      30.970  39.371  30.135  0.00  0.00           N  
ATOM     57  H   TYR     5      31.132  40.211  30.672  0.00  0.00           H  
ATOM     58  CA  TYR     5      29.514  38.981  30.079  0.00  0.00           C  
ATOM     59  HA  TYR     5      29.339  37.957  30.411  0.00  0.00           H  
ATOM     60  CB  TYR     5      28.667  39.920  30.941  0.00  0.00           C  
ATOM     61  HB2 TYR     5      29.058  39.993  31.955  0.00  0.00           H  
ATOM     62  HB3 TYR     5      28.698  40.931  30.535  0.00  0.00           H  
ATOM     63  CG  TYR     5      27.232  39.444  31.247  0.00  0.00           C  
ATOM     64  CD1 TYR     5      27.025  38.725  32.365  0.00  0.00           C  
ATOM     65  HD1 TYR     5      27.770  38.564  33.131  0.00  0.00           H  
ATOM     66  CE1 TYR     5      25.782  38.197  32.634  0.00  0.00           C  
ATOM     67  HE1 TYR     5      25.579  37.628  33.529  0.00  0.00           H  
ATOM     68  CZ  TYR     5      24.753  38.406  31.674  0.00  0.00           C  
ATOM     69  OH  TYR     5      23.529  37.875  31.899  0.00  0.00           O  
ATOM     70  HH  TYR     5      22.892  38.217  31.267  0.00  0.00           H  
ATOM     71  CE2 TYR     5      24.927  39.283  30.639  0.00  0.00           C  
ATOM     72  HE2 TYR     5      24.176  39.561  29.914  0.00  0.00           H  
ATOM     73  CD2 TYR     5      26.208  39.738  30.363  0.00  0.00           C  
ATOM     74  HD2 TYR     5      26.374  40.366  29.500  0.00  0.00           H  
ATOM     75  C   TYR     5      28.990  39.052  28.633  0.00  0.00           C  
ATOM     76  O   TYR     5      28.466  38.083  28.080  0.00  0.00           O  
ATOM     77  N   ARG     6      29.143  40.188  27.968  0.00  0.00           N  
ATOM     78  H   ARG     6      29.805  40.827  28.386  0.00  0.00           H  
ATOM     79  CA  ARG     6      28.520  40.492  26.656  0.00  0.00           C  
ATOM     80  HA  ARG     6      27.446  40.311  26.658  0.00  0.00           H  
ATOM     81  CB  ARG     6      28.677  42.053  26.396  0.00  0.00           C  
ATOM     82  HB2 ARG     6      28.283  42.605  27.249  0.00  0.00           H  
ATOM     83  HB3 ARG     6      29.690  42.456  26.381  0.00  0.00           H  
ATOM     84  CG  ARG     6      27.916  42.579  25.183  0.00  0.00           C  
ATOM     85  HG2 ARG     6      27.010  42.007  24.983  0.00  0.00           H  
ATOM     86  HG3 ARG     6      27.532  43.589  25.326  0.00  0.00           H  
ATOM     87  CD  ARG     6      28.723  42.569  23.926  0.00  0.00           C  
ATOM     88  HD2 ARG     6      28.009  42.735  23.120  0.00  0.00           H  
ATOM     89  HD3 ARG     6      29.123  41.584  23.685  0.00  0.00           H  
ATOM     90  NE  ARG     6      29.797  43.637  23.926  0.00  0.00           N  
ATOM     91  HE  ARG     6      30.534  43.668  24.616  0.00  0.00           H  
ATOM     92  CZ  ARG     6      30.058  44.560  23.014  0.00  0.00           C  
ATOM     93  NH1 ARG     6      29.283  44.902  22.045  0.00  0.00           N  
ATOM     94 HH11 ARG     6      29.647  45.554  21.365  0.00  0.00           H  
ATOM     95 HH12 ARG     6      28.337  44.552  22.086  0.00  0.00           H  
ATOM     96  NH2 ARG     6      31.157  45.278  23.022  0.00  0.00           N  
ATOM     97 HH21 ARG     6      31.291  45.947  22.276  0.00  0.00           H  
ATOM     98 HH22 ARG     6      31.805  45.065  23.766  0.00  0.00           H  
ATOM     99  C   ARG     6      29.054  39.647  25.477  0.00  0.00           C  
ATOM    100  O   ARG     6      28.297  39.154  24.647  0.00  0.00           O  
ATOM    101  N   GLN     7      30.322  39.276  25.591  0.00  0.00           N  
ATOM    102  H   GLN     7      30.820  39.738  26.339  0.00  0.00           H  
ATOM    103  CA  GLN     7      30.960  38.247  24.740  0.00  0.00           C  
ATOM    104  HA  GLN     7      30.641  38.364  23.704  0.00  0.00           H  
ATOM    105  CB  GLN     7      32.440  38.243  24.865  0.00  0.00           C  
ATOM    106  HB2 GLN     7      32.667  38.343  25.927  0.00  0.00           H  
ATOM    107  HB3 GLN     7      32.823  37.263  24.581  0.00  0.00           H  
ATOM    108  CG  GLN     7      32.979  39.392  24.060  0.00  0.00           C  
ATOM    109  HG2 GLN     7      32.617  39.360  23.032  0.00  0.00           H  
ATOM    110  HG3 GLN     7      32.505  40.332  24.342  0.00  0.00           H  
ATOM    111  CD  GLN     7      34.489  39.555  24.331  0.00  0.00           C  
ATOM    112  OE1 GLN     7      35.212  38.612  24.518  0.00  0.00           O  
ATOM    113  NE2 GLN     7      35.037  40.729  24.162  0.00  0.00           N  
ATOM    114 HE21 GLN     7      36.045  40.701  24.213  0.00  0.00           H  
ATOM    115 HE22 GLN     7      34.513  41.580  24.017  0.00  0.00           H  
ATOM    116  C   GLN     7      30.439  36.862  25.144  0.00  0.00           C  
ATOM    117  O   GLN     7      29.872  36.185  24.262  0.00  0.00           O  
ATOM    118  N   SER     8      30.615  36.423  26.396  0.00  0.00           N  
ATOM    119  H   SER     8      31.361  36.909  26.873  0.00  0.00           H  
ATOM    120  CA  SER     8      30.367  35.028  26.768  0.00  0.00           C  
ATOM    121  HA  SER     8      30.942  34.453  26.042  0.00  0.00           H  
ATOM    122  CB  SER     8      30.749  34.638  28.134  0.00  0.00           C  
ATOM    123  HB2 SER     8      30.458  33.598  28.281  0.00  0.00           H  
ATOM    124  HB3 SER     8      30.132  35.127  28.889  0.00  0.00           H  
ATOM    125  OG  SER     8      32.098  34.915  28.452  0.00  0.00           O  
ATOM    126  HG  SER     8      32.147  35.774  28.877  0.00  0.00           H  
ATOM    127  C   SER     8      28.875  34.701  26.509  0.00  0.00           C  
ATOM    128  O   SER     8      28.562  33.590  26.052  0.00  0.00           O  
ATOM    129  N   LEU     9      27.934  35.672  26.593  0.00  0.00           N  
ATOM    130  H   LEU     9      28.220  36.602  26.865  0.00  0.00           H  
ATOM    131  CA  LEU     9      26.548  35.615  26.222  0.00  0.00           C  
ATOM    132  HA  LEU     9      26.166  34.682  26.638  0.00  0.00           H  
ATOM    133  CB  LEU     9      25.795  36.836  26.760  0.00  0.00           C  
ATOM    134  HB2 LEU     9      26.132  37.060  27.772  0.00  0.00           H  
ATOM    135  HB3 LEU     9      26.110  37.764  26.282  0.00  0.00           H  
ATOM    136  CG  LEU     9      24.236  36.782  26.759  0.00  0.00           C  
ATOM    137  HG  LEU     9      23.967  36.595  25.720  0.00  0.00           H  
ATOM    138  CD1 LEU     9      23.710  35.603  27.632  0.00  0.00           C  
ATOM    139 HD11 LEU     9      23.982  35.718  28.681  0.00  0.00           H  
ATOM    140 HD12 LEU     9      22.625  35.555  27.540  0.00  0.00           H  
ATOM    141 HD13 LEU     9      24.107  34.658  27.260  0.00  0.00           H  
ATOM    142  CD2 LEU     9      23.547  38.100  27.251  0.00  0.00           C  
ATOM    143 HD21 LEU     9      23.425  38.173  28.332  0.00  0.00           H  
ATOM    144 HD22 LEU     9      23.925  39.070  26.928  0.00  0.00           H  
ATOM    145 HD23 LEU     9      22.588  38.010  26.742  0.00  0.00           H  
ATOM    146  C   LEU     9      26.328  35.405  24.738  0.00  0.00           C  
ATOM    147  O   LEU     9      25.491  34.558  24.374  0.00  0.00           O  
ATOM    148  N   GLU    10      26.927  36.189  23.863  0.00  0.00           N  
ATOM    149  H   GLU    10      27.280  37.010  24.333  0.00  0.00           H  
ATOM    150  CA  GLU    10      26.804  36.089  22.431  0.00  0.00           C  
ATOM    151  HA  GLU    10      25.753  36.257  22.193  0.00  0.00           H  
ATOM    152  CB  GLU    10      27.603  37.264  21.734  0.00  0.00           C  
ATOM    153  HB2 GLU    10      27.302  38.263  22.051  0.00  0.00           H  
ATOM    154  HB3 GLU    10      28.630  37.062  22.038  0.00  0.00           H  
ATOM    155  CG  GLU    10      27.575  37.112  20.134  0.00  0.00           C  
ATOM    156  HG2 GLU    10      28.301  37.796  19.692  0.00  0.00           H  
ATOM    157  HG3 GLU    10      27.695  36.044  19.950  0.00  0.00           H  
ATOM    158  CD  GLU    10      26.177  37.577  19.627  0.00  0.00           C  
ATOM    159  OE1 GLU    10      25.107  37.260  20.132  0.00  0.00           O  
ATOM    160  OE2 GLU    10      26.210  38.268  18.534  0.00  0.00           O  
ATOM    161  C   GLU    10      27.323  34.631  22.009  0.00  0.00           C  
ATOM    162  O   GLU    10      26.642  33.920  21.291  0.00  0.00           O  
ATOM    163  N   ILE    11      28.441  34.200  22.594  0.00  0.00           N  
ATOM    164  H   ILE    11      28.815  34.765  23.343  0.00  0.00           H  
ATOM    165  CA  ILE    11      29.213  33.069  22.210  0.00  0.00           C  
ATOM    166  HA  ILE    11      29.364  33.098  21.131  0.00  0.00           H  
ATOM    167  CB  ILE    11      30.669  33.162  22.755  0.00  0.00           C  
ATOM    168  HB  ILE    11      30.558  33.587  23.753  0.00  0.00           H  
ATOM    169  CG2 ILE    11      31.455  31.859  22.845  0.00  0.00           C  
ATOM    170 HG21 ILE    11      30.970  31.262  23.617  0.00  0.00           H  
ATOM    171 HG22 ILE    11      31.531  31.271  21.930  0.00  0.00           H  
ATOM    172 HG23 ILE    11      32.412  32.080  23.318  0.00  0.00           H  
ATOM    173  CG1 ILE    11      31.407  34.274  21.951  0.00  0.00           C  
ATOM    174 HG12 ILE    11      31.605  34.092  20.895  0.00  0.00           H  
ATOM    175 HG13 ILE    11      30.750  35.135  21.828  0.00  0.00           H  
ATOM    176  CD1 ILE    11      32.531  34.830  22.755  0.00  0.00           C  
ATOM    177 HD11 ILE    11      32.090  35.173  23.691  0.00  0.00           H  
ATOM    178 HD12 ILE    11      33.344  34.128  22.940  0.00  0.00           H  
ATOM    179 HD13 ILE    11      33.068  35.621  22.233  0.00  0.00           H  
ATOM    180  C   ILE    11      28.556  31.737  22.568  0.00  0.00           C  
ATOM    181  O   ILE    11      28.417  30.822  21.801  0.00  0.00           O  
ATOM    182  N   ILE    12      28.051  31.706  23.748  0.00  0.00           N  
ATOM    183  H   ILE    12      28.420  32.392  24.391  0.00  0.00           H  
ATOM    184  CA  ILE    12      27.346  30.511  24.399  0.00  0.00           C  
ATOM    185  HA  ILE    12      27.807  29.619  23.976  0.00  0.00           H  
ATOM    186  CB  ILE    12      27.424  30.619  26.006  0.00  0.00           C  
ATOM    187  HB  ILE    12      27.116  31.634  26.255  0.00  0.00           H  
ATOM    188  CG2 ILE    12      26.503  29.583  26.744  0.00  0.00           C  
ATOM    189 HG21 ILE    12      26.370  29.856  27.791  0.00  0.00           H  
ATOM    190 HG22 ILE    12      25.520  29.537  26.275  0.00  0.00           H  
ATOM    191 HG23 ILE    12      27.001  28.619  26.638  0.00  0.00           H  
ATOM    192  CG1 ILE    12      28.882  30.446  26.337  0.00  0.00           C  
ATOM    193 HG12 ILE    12      29.158  29.458  25.970  0.00  0.00           H  
ATOM    194 HG13 ILE    12      29.495  31.069  25.686  0.00  0.00           H  
ATOM    195  CD1 ILE    12      29.185  30.670  27.852  0.00  0.00           C  
ATOM    196 HD11 ILE    12      28.693  29.968  28.526  0.00  0.00           H  
ATOM    197 HD12 ILE    12      30.248  30.499  28.018  0.00  0.00           H  
ATOM    198 HD13 ILE    12      28.947  31.684  28.176  0.00  0.00           H  
ATOM    199  C   ILE    12      25.959  30.444  23.742  0.00  0.00           C  
ATOM    200  O   ILE    12      25.474  29.462  23.156  0.00  0.00           O  
ATOM    201  N   SER    13      25.136  31.513  23.751  0.00  0.00           N  
ATOM    202  H   SER    13      25.496  32.440  23.928  0.00  0.00           H  
ATOM    203  CA  SER    13      23.756  31.480  23.252  0.00  0.00           C  
ATOM    204  HA  SER    13      23.209  30.646  23.692  0.00  0.00           H  
ATOM    205  CB  SER    13      23.052  32.725  23.822  0.00  0.00           C  
ATOM    206  HB2 SER    13      23.387  32.726  24.860  0.00  0.00           H  
ATOM    207  HB3 SER    13      21.997  32.505  23.659  0.00  0.00           H  
ATOM    208  OG  SER    13      23.388  33.958  23.145  0.00  0.00           O  
ATOM    209  HG  SER    13      24.265  34.203  23.449  0.00  0.00           H  
ATOM    210  C   SER    13      23.662  31.387  21.743  0.00  0.00           C  
ATOM    211  O   SER    13      22.731  30.728  21.335  0.00  0.00           O  
ATOM    212  N   ARG    14      24.545  32.016  20.911  0.00  0.00           N  
ATOM    213  H   ARG    14      25.175  32.688  21.324  0.00  0.00           H  
ATOM    214  CA  ARG    14      24.647  31.681  19.405  0.00  0.00           C  
ATOM    215  HA  ARG    14      23.616  31.727  19.054  0.00  0.00           H  
ATOM    216  CB  ARG    14      25.614  32.654  18.700  0.00  0.00           C  
ATOM    217  HB2 ARG    14      26.518  32.796  19.293  0.00  0.00           H  
ATOM    218  HB3 ARG    14      25.954  32.222  17.759  0.00  0.00           H  
ATOM    219  CG  ARG    14      24.878  33.998  18.456  0.00  0.00           C  
ATOM    220  HG2 ARG    14      23.878  33.835  18.055  0.00  0.00           H  
ATOM    221  HG3 ARG    14      24.835  34.519  19.413  0.00  0.00           H  
ATOM    222  CD  ARG    14      25.631  34.818  17.448  0.00  0.00           C  
ATOM    223  HD2 ARG    14      26.564  35.175  17.886  0.00  0.00           H  
ATOM    224  HD3 ARG    14      25.727  34.260  16.517  0.00  0.00           H  
ATOM    225  NE  ARG    14      24.824  36.060  17.190  0.00  0.00           N  
ATOM    226  HE  ARG    14      24.887  36.900  17.747  0.00  0.00           H  
ATOM    227  CZ  ARG    14      24.272  36.347  16.084  0.00  0.00           C  
ATOM    228  NH1 ARG    14      24.161  35.560  15.035  0.00  0.00           N  
ATOM    229 HH11 ARG    14      23.939  36.024  14.165  0.00  0.00           H  
ATOM    230 HH12 ARG    14      24.578  34.643  15.108  0.00  0.00           H  
ATOM    231  NH2 ARG    14      23.779  37.523  15.745  0.00  0.00           N  
ATOM    232 HH21 ARG    14      23.329  37.677  14.854  0.00  0.00           H  
ATOM    233 HH22 ARG    14      23.936  38.335  16.325  0.00  0.00           H  
ATOM    234  C   ARG    14      24.992  30.208  19.223  0.00  0.00           C  
ATOM    235  O   ARG    14      24.589  29.679  18.206  0.00  0.00           O  
ATOM    236  N   TYR    15      25.608  29.505  20.188  0.00  0.00           N  
ATOM    237  H   TYR    15      25.953  29.940  21.032  0.00  0.00           H  
ATOM    238  CA  TYR    15      25.814  28.046  20.022  0.00  0.00           C  
ATOM    239  HA  TYR    15      26.110  27.862  18.989  0.00  0.00           H  
ATOM    240  CB  TYR    15      27.061  27.687  20.803  0.00  0.00           C  
ATOM    241  HB2 TYR    15      27.947  28.307  20.672  0.00  0.00           H  
ATOM    242  HB3 TYR    15      26.921  27.765  21.881  0.00  0.00           H  
ATOM    243  CG  TYR    15      27.516  26.300  20.601  0.00  0.00           C  
ATOM    244  CD1 TYR    15      28.009  25.933  19.332  0.00  0.00           C  
ATOM    245  HD1 TYR    15      27.880  26.648  18.532  0.00  0.00           H  
ATOM    246  CE1 TYR    15      28.382  24.551  19.172  0.00  0.00           C  
ATOM    247  HE1 TYR    15      28.640  24.113  18.219  0.00  0.00           H  
ATOM    248  CZ  TYR    15      28.351  23.649  20.260  0.00  0.00           C  
ATOM    249  OH  TYR    15      28.651  22.359  20.096  0.00  0.00           O  
ATOM    250  HH  TYR    15      27.898  21.775  20.205  0.00  0.00           H  
ATOM    251  CE2 TYR    15      27.992  24.089  21.535  0.00  0.00           C  
ATOM    252  HE2 TYR    15      27.857  23.415  22.368  0.00  0.00           H  
ATOM    253  CD2 TYR    15      27.655  25.421  21.704  0.00  0.00           C  
ATOM    254  HD2 TYR    15      27.350  25.714  22.697  0.00  0.00           H  
ATOM    255  C   TYR    15      24.624  27.232  20.377  0.00  0.00           C  
ATOM    256  O   TYR    15      24.126  26.328  19.642  0.00  0.00           O  
ATOM    257  N   LEU    16      23.937  27.512  21.538  0.00  0.00           N  
ATOM    258  H   LEU    16      24.268  28.332  22.028  0.00  0.00           H  
ATOM    259  CA  LEU    16      22.801  26.792  22.017  0.00  0.00           C  
ATOM    260  HA  LEU    16      22.936  25.713  22.097  0.00  0.00           H  
ATOM    261  CB  LEU    16      22.548  27.329  23.466  0.00  0.00           C  
ATOM    262  HB2 LEU    16      22.905  28.349  23.605  0.00  0.00           H  
ATOM    263  HB3 LEU    16      21.459  27.325  23.500  0.00  0.00           H  
ATOM    264  CG  LEU    16      23.030  26.431  24.650  0.00  0.00           C  
ATOM    265  HG  LEU    16      22.764  25.380  24.532  0.00  0.00           H  
ATOM    266  CD1 LEU    16      24.568  26.438  24.808  0.00  0.00           C  
ATOM    267 HD11 LEU    16      24.982  25.981  23.909  0.00  0.00           H  
ATOM    268 HD12 LEU    16      24.981  27.437  24.948  0.00  0.00           H  
ATOM    269 HD13 LEU    16      24.867  25.883  25.697  0.00  0.00           H  
ATOM    270  CD2 LEU    16      22.512  26.957  26.001  0.00  0.00           C  
ATOM    271 HD21 LEU    16      22.815  27.993  26.155  0.00  0.00           H  
ATOM    272 HD22 LEU    16      21.425  26.909  25.945  0.00  0.00           H  
ATOM    273 HD23 LEU    16      22.802  26.228  26.758  0.00  0.00           H  
ATOM    274  C   LEU    16      21.621  26.905  21.029  0.00  0.00           C  
ATOM    275  O   LEU    16      20.979  25.997  20.723  0.00  0.00           O  
ATOM    276  N   ARG    17      21.409  28.159  20.601  0.00  0.00           N  
ATOM    277  H   ARG    17      22.089  28.860  20.856  0.00  0.00           H  
ATOM    278  CA  ARG    17      20.405  28.575  19.575  0.00  0.00           C  
ATOM    279  HA  ARG    17      19.423  28.351  19.991  0.00  0.00           H  
ATOM    280  CB  ARG    17      20.464  30.121  19.389  0.00  0.00           C  
ATOM    281  HB2 ARG    17      21.463  30.468  19.125  0.00  0.00           H  
ATOM    282  HB3 ARG    17      19.959  30.419  18.470  0.00  0.00           H  
ATOM    283  CG  ARG    17      19.811  30.898  20.623  0.00  0.00           C  
ATOM    284  HG2 ARG    17      18.753  30.658  20.724  0.00  0.00           H  
ATOM    285  HG3 ARG    17      20.290  30.593  21.554  0.00  0.00           H  
ATOM    286  CD  ARG    17      19.994  32.397  20.496  0.00  0.00           C  
ATOM    287  HD2 ARG    17      21.059  32.531  20.309  0.00  0.00           H  
ATOM    288  HD3 ARG    17      19.353  32.722  19.676  0.00  0.00           H  
ATOM    289  NE  ARG    17      19.599  33.041  21.680  0.00  0.00           N  
ATOM    290  HE  ARG    17      18.817  32.609  22.149  0.00  0.00           H  
ATOM    291  CZ  ARG    17      19.974  34.238  22.099  0.00  0.00           C  
ATOM    292  NH1 ARG    17      20.830  34.975  21.428  0.00  0.00           N  
ATOM    293 HH11 ARG    17      21.162  35.878  21.737  0.00  0.00           H  
ATOM    294 HH12 ARG    17      21.086  34.571  20.538  0.00  0.00           H  
ATOM    295  NH2 ARG    17      19.643  34.712  23.247  0.00  0.00           N  
ATOM    296 HH21 ARG    17      19.852  35.651  23.554  0.00  0.00           H  
ATOM    297 HH22 ARG    17      18.976  34.169  23.776  0.00  0.00           H  
ATOM    298  C   ARG    17      20.588  27.807  18.293  0.00  0.00           C  
ATOM    299  O   ARG    17      19.608  27.229  17.837  0.00  0.00           O  
ATOM    300  N   GLU    18      21.826  27.629  17.846  0.00  0.00           N  
ATOM    301  H   GLU    18      22.566  28.009  18.420  0.00  0.00           H  
ATOM    302  CA  GLU    18      22.188  26.934  16.662  0.00  0.00           C  
ATOM    303  HA  GLU    18      21.621  27.255  15.788  0.00  0.00           H  
ATOM    304  CB  GLU    18      23.596  27.278  16.314  0.00  0.00           C  
ATOM    305  HB2 GLU    18      23.671  28.365  16.271  0.00  0.00           H  
ATOM    306  HB3 GLU    18      24.233  26.909  17.118  0.00  0.00           H  
ATOM    307  CG  GLU    18      24.173  26.752  14.991  0.00  0.00           C  
ATOM    308  HG2 GLU    18      24.060  25.668  14.970  0.00  0.00           H  
ATOM    309  HG3 GLU    18      23.600  27.204  14.181  0.00  0.00           H  
ATOM    310  CD  GLU    18      25.666  27.085  14.825  0.00  0.00           C  
ATOM    311  OE1 GLU    18      25.844  28.205  14.320  0.00  0.00           O  
ATOM    312  OE2 GLU    18      26.583  26.238  14.958  0.00  0.00           O  
ATOM    313  C   GLU    18      21.980  25.419  16.816  0.00  0.00           C  
ATOM    314  O   GLU    18      21.364  24.833  15.926  0.00  0.00           O  
ATOM    315  N   GLN    19      22.367  24.880  17.990  0.00  0.00           N  
ATOM    316  H   GLN    19      22.971  25.426  18.588  0.00  0.00           H  
ATOM    317  CA  GLN    19      22.460  23.442  18.225  0.00  0.00           C  
ATOM    318  HA  GLN    19      22.918  22.919  17.386  0.00  0.00           H  
ATOM    319  CB  GLN    19      23.344  23.259  19.430  0.00  0.00           C  
ATOM    320  HB2 GLN    19      23.100  24.027  20.164  0.00  0.00           H  
ATOM    321  HB3 GLN    19      23.213  22.323  19.972  0.00  0.00           H  
ATOM    322  CG  GLN    19      24.895  23.395  19.059  0.00  0.00           C  
ATOM    323  HG2 GLN    19      25.315  24.066  19.808  0.00  0.00           H  
ATOM    324  HG3 GLN    19      24.871  23.953  18.123  0.00  0.00           H  
ATOM    325  CD  GLN    19      25.707  22.104  19.029  0.00  0.00           C  
ATOM    326  OE1 GLN    19      25.659  21.251  19.864  0.00  0.00           O  
ATOM    327  NE2 GLN    19      26.383  21.839  17.933  0.00  0.00           N  
ATOM    328 HE21 GLN    19      26.733  20.904  17.786  0.00  0.00           H  
ATOM    329 HE22 GLN    19      26.404  22.575  17.241  0.00  0.00           H  
ATOM    330  C   GLN    19      21.059  22.844  18.493  0.00  0.00           C  
ATOM    331  O   GLN    19      20.872  21.606  18.476  0.00  0.00           O  
ATOM    332  N   ALA    20      20.043  23.616  18.741  0.00  0.00           N  
ATOM    333  H   ALA    20      20.173  24.611  18.858  0.00  0.00           H  
ATOM    334  CA  ALA    20      18.753  23.183  19.249  0.00  0.00           C  
ATOM    335  HA  ALA    20      18.661  22.124  19.007  0.00  0.00           H  
ATOM    336  CB  ALA    20      18.791  23.225  20.724  0.00  0.00           C  
ATOM    337  HB1 ALA    20      18.768  24.228  21.150  0.00  0.00           H  
ATOM    338  HB2 ALA    20      17.863  22.745  21.036  0.00  0.00           H  
ATOM    339  HB3 ALA    20      19.565  22.576  21.134  0.00  0.00           H  
ATOM    340  C   ALA    20      17.534  24.009  18.645  0.00  0.00           C  
ATOM    341  O   ALA    20      16.471  23.483  18.394  0.00  0.00           O  
ATOM    342  N   THR    21      17.523  25.364  18.275  0.00  0.00           N  
ATOM    343  H   THR    21      18.301  25.961  18.518  0.00  0.00           H  
ATOM    344  CA  THR    21      16.400  26.118  17.612  0.00  0.00           C  
ATOM    345  HA  THR    21      15.471  25.573  17.779  0.00  0.00           H  
ATOM    346  CB  THR    21      16.071  27.615  18.261  0.00  0.00           C  
ATOM    347  HB  THR    21      14.994  27.777  18.212  0.00  0.00           H  
ATOM    348  CG2 THR    21      16.352  27.655  19.788  0.00  0.00           C  
ATOM    349 HG21 THR    21      16.193  28.679  20.126  0.00  0.00           H  
ATOM    350 HG22 THR    21      15.658  26.955  20.255  0.00  0.00           H  
ATOM    351 HG23 THR    21      17.397  27.420  19.987  0.00  0.00           H  
ATOM    352  OG1 THR    21      16.746  28.716  17.709  0.00  0.00           O  
ATOM    353  HG1 THR    21      16.467  29.453  18.257  0.00  0.00           H  
ATOM    354  C   THR    21      16.589  26.289  16.095  0.00  0.00           C  
ATOM    355  O   THR    21      15.697  26.572  15.295  0.00  0.00           O  
ATOM    356  N   GLY    22      17.778  25.916  15.599  0.00  0.00           N  
ATOM    357  H   GLY    22      18.408  25.368  16.167  0.00  0.00           H  
ATOM    358  CA  GLY    22      18.169  25.868  14.173  0.00  0.00           C  
ATOM    359  HA2 GLY    22      17.439  26.423  13.584  0.00  0.00           H  
ATOM    360  HA3 GLY    22      18.175  24.888  13.696  0.00  0.00           H  
ATOM    361  C   GLY    22      19.515  26.567  13.759  0.00  0.00           C  
ATOM    362  O   GLY    22      20.334  26.032  13.058  0.00  0.00           O  
ATOM    363  N   ALA    23      19.848  27.791  14.159  0.00  0.00           N  
ATOM    364  H   ALA    23      20.683  28.165  13.731  0.00  0.00           H  
ATOM    365  CA  ALA    23      19.001  28.766  14.814  0.00  0.00           C  
ATOM    366  HA  ALA    23      18.637  28.226  15.688  0.00  0.00           H  
ATOM    367  CB  ALA    23      19.910  29.914  15.215  0.00  0.00           C  
ATOM    368  HB1 ALA    23      20.811  29.636  15.763  0.00  0.00           H  
ATOM    369  HB2 ALA    23      20.053  30.473  14.290  0.00  0.00           H  
ATOM    370  HB3 ALA    23      19.367  30.523  15.937  0.00  0.00           H  
ATOM    371  C   ALA    23      17.685  29.174  14.056  0.00  0.00           C  
ATOM    372  O   ALA    23      17.560  29.120  12.798  0.00  0.00           O  
ATOM    373  N   LYS    24      16.659  29.654  14.790  0.00  0.00           N  
ATOM    374  H   LYS    24      16.856  29.850  15.760  0.00  0.00           H  
ATOM    375  CA  LYS    24      15.309  29.987  14.288  0.00  0.00           C  
ATOM    376  HA  LYS    24      14.957  29.066  13.823  0.00  0.00           H  
ATOM    377  CB  LYS    24      14.447  30.304  15.499  0.00  0.00           C  
ATOM    378  HB2 LYS    24      14.616  29.518  16.235  0.00  0.00           H  
ATOM    379  HB3 LYS    24      14.787  31.231  15.960  0.00  0.00           H  
ATOM    380  CG  LYS    24      13.009  30.366  15.282  0.00  0.00           C  
ATOM    381  HG2 LYS    24      12.819  31.304  14.760  0.00  0.00           H  
ATOM    382  HG3 LYS    24      12.736  29.504  14.674  0.00  0.00           H  
ATOM    383  CD  LYS    24      12.139  30.405  16.596  0.00  0.00           C  
ATOM    384  HD2 LYS    24      12.457  31.208  17.261  0.00  0.00           H  
ATOM    385  HD3 LYS    24      11.063  30.464  16.432  0.00  0.00           H  
ATOM    386  CE  LYS    24      12.210  29.143  17.474  0.00  0.00           C  
ATOM    387  HE2 LYS    24      11.953  28.253  16.900  0.00  0.00           H  
ATOM    388  HE3 LYS    24      13.257  29.028  17.752  0.00  0.00           H  
ATOM    389  NZ  LYS    24      11.386  29.247  18.706  0.00  0.00           N  
ATOM    390  HZ1 LYS    24      11.453  30.182  19.082  0.00  0.00           H  
ATOM    391  HZ2 LYS    24      10.431  28.994  18.495  0.00  0.00           H  
ATOM    392  HZ3 LYS    24      11.574  28.502  19.361  0.00  0.00           H  
ATOM    393  C   LYS    24      15.336  31.076  13.246  0.00  0.00           C  
ATOM    394  O   LYS    24      14.456  31.155  12.446  0.00  0.00           O  
ATOM    395  N   ASP    25      16.320  31.932  13.310  0.00  0.00           N  
ATOM    396  H   ASP    25      16.944  31.762  14.085  0.00  0.00           H  
ATOM    397  CA  ASP    25      16.439  33.131  12.480  0.00  0.00           C  
ATOM    398  HA  ASP    25      15.462  33.277  12.019  0.00  0.00           H  
ATOM    399  CB  ASP    25      16.626  34.270  13.506  0.00  0.00           C  
ATOM    400  HB2 ASP    25      16.711  35.168  12.894  0.00  0.00           H  
ATOM    401  HB3 ASP    25      15.752  34.362  14.151  0.00  0.00           H  
ATOM    402  CG  ASP    25      17.910  34.266  14.336  0.00  0.00           C  
ATOM    403  OD1 ASP    25      17.846  34.707  15.495  0.00  0.00           O  
ATOM    404  OD2 ASP    25      18.964  33.807  13.905  0.00  0.00           O  
ATOM    405  C   ASP    25      17.523  32.975  11.413  0.00  0.00           C  
ATOM    406  O   ASP    25      17.489  33.731  10.443  0.00  0.00           O  
ATOM    407  N   THR    26      18.552  32.161  11.444  0.00  0.00           N  
ATOM    408  H   THR    26      18.463  31.343  12.030  0.00  0.00           H  
ATOM    409  CA  THR    26      19.718  32.182  10.576  0.00  0.00           C  
ATOM    410  HA  THR    26      20.412  31.453  10.995  0.00  0.00           H  
ATOM    411  CB  THR    26      19.287  31.479   9.268  0.00  0.00           C  
ATOM    412  HB  THR    26      18.733  32.150   8.613  0.00  0.00           H  
ATOM    413  CG2 THR    26      20.622  31.092   8.555  0.00  0.00           C  
ATOM    414 HG21 THR    26      21.395  30.948   9.309  0.00  0.00           H  
ATOM    415 HG22 THR    26      20.563  30.108   8.090  0.00  0.00           H  
ATOM    416 HG23 THR    26      20.814  31.780   7.731  0.00  0.00           H  
ATOM    417  OG1 THR    26      18.558  30.271   9.502  0.00  0.00           O  
ATOM    418  HG1 THR    26      17.624  30.413   9.672  0.00  0.00           H  
ATOM    419  C   THR    26      20.546  33.470  10.442  0.00  0.00           C  
ATOM    420  O   THR    26      21.437  33.548   9.649  0.00  0.00           O  
ATOM    421  N   LYS    27      20.355  34.479  11.239  0.00  0.00           N  
ATOM    422  H   LYS    27      19.730  34.468  12.033  0.00  0.00           H  
ATOM    423  CA  LYS    27      21.096  35.778  11.165  0.00  0.00           C  
ATOM    424  HA  LYS    27      21.061  36.188  10.155  0.00  0.00           H  
ATOM    425  CB  LYS    27      20.292  36.747  12.037  0.00  0.00           C  
ATOM    426  HB2 LYS    27      19.385  36.342  12.484  0.00  0.00           H  
ATOM    427  HB3 LYS    27      20.913  37.012  12.893  0.00  0.00           H  
ATOM    428  CG  LYS    27      19.903  38.095  11.332  0.00  0.00           C  
ATOM    429  HG2 LYS    27      19.287  38.722  11.975  0.00  0.00           H  
ATOM    430  HG3 LYS    27      20.792  38.630  10.997  0.00  0.00           H  
ATOM    431  CD  LYS    27      19.142  37.896  10.068  0.00  0.00           C  
ATOM    432  HD2 LYS    27      19.045  38.823   9.503  0.00  0.00           H  
ATOM    433  HD3 LYS    27      19.672  37.205   9.412  0.00  0.00           H  
ATOM    434  CE  LYS    27      17.778  37.251  10.296  0.00  0.00           C  
ATOM    435  HE2 LYS    27      17.852  36.184  10.504  0.00  0.00           H  
ATOM    436  HE3 LYS    27      17.311  37.754  11.143  0.00  0.00           H  
ATOM    437  NZ  LYS    27      16.861  37.617   9.132  0.00  0.00           N  
ATOM    438  HZ1 LYS    27      16.973  38.587   8.872  0.00  0.00           H  
ATOM    439  HZ2 LYS    27      17.156  37.089   8.324  0.00  0.00           H  
ATOM    440  HZ3 LYS    27      15.889  37.392   9.288  0.00  0.00           H  
ATOM    441  C   LYS    27      22.589  35.607  11.572  0.00  0.00           C  
ATOM    442  O   LYS    27      22.856  34.866  12.508  0.00  0.00           O  
ATOM    443  N   PRO    28      23.482  36.346  10.889  0.00  0.00           N  
ATOM    444  CD  PRO    28      23.206  37.346   9.785  0.00  0.00           C  
ATOM    445  HD2 PRO    28      22.409  38.073   9.937  0.00  0.00           H  
ATOM    446  HD3 PRO    28      23.021  36.762   8.883  0.00  0.00           H  
ATOM    447  CG  PRO    28      24.510  38.129   9.630  0.00  0.00           C  
ATOM    448  HG2 PRO    28      24.627  38.864  10.426  0.00  0.00           H  
ATOM    449  HG3 PRO    28      24.701  38.441   8.603  0.00  0.00           H  
ATOM    450  CB  PRO    28      25.537  36.939   9.781  0.00  0.00           C  
ATOM    451  HB2 PRO    28      26.547  37.302   9.970  0.00  0.00           H  
ATOM    452  HB3 PRO    28      25.558  36.330   8.877  0.00  0.00           H  
ATOM    453  CA  PRO    28      24.946  36.131  10.984  0.00  0.00           C  
ATOM    454  HA  PRO    28      25.106  35.056  10.900  0.00  0.00           H  
ATOM    455  C   PRO    28      25.504  36.654  12.339  0.00  0.00           C  
ATOM    456  O   PRO    28      24.839  37.448  12.957  0.00  0.00           O  
ATOM    457  N   MET    29      26.657  36.126  12.728  0.00  0.00           N  
ATOM    458  H   MET    29      26.989  35.316  12.225  0.00  0.00           H  
ATOM    459  CA  MET    29      27.398  36.558  13.872  0.00  0.00           C  
ATOM    460  HA  MET    29      26.625  36.750  14.616  0.00  0.00           H  
ATOM    461  CB  MET    29      28.213  35.346  14.320  0.00  0.00           C  
ATOM    462  HB2 MET    29      29.042  34.995  13.706  0.00  0.00           H  
ATOM    463  HB3 MET    29      27.516  34.511  14.377  0.00  0.00           H  
ATOM    464  CG  MET    29      28.755  35.600  15.726  0.00  0.00           C  
ATOM    465  HG2 MET    29      27.886  35.810  16.350  0.00  0.00           H  
ATOM    466  HG3 MET    29      29.302  36.536  15.837  0.00  0.00           H  
ATOM    467  SD  MET    29      29.714  34.342  16.556  0.00  0.00           S  
ATOM    468  CE  MET    29      29.786  35.095  18.201  0.00  0.00           C  
ATOM    469  HE1 MET    29      30.243  36.078  18.088  0.00  0.00           H  
ATOM    470  HE2 MET    29      28.837  34.966  18.720  0.00  0.00           H  
ATOM    471  HE3 MET    29      30.557  34.581  18.774  0.00  0.00           H  
ATOM    472  C   MET    29      28.261  37.882  13.551  0.00  0.00           C  
ATOM    473  O   MET    29      28.673  38.095  12.432  0.00  0.00           O  
ATOM    474  N   GLY    30      28.486  38.822  14.481  0.00  0.00           N  
ATOM    475  H   GLY    30      29.028  39.588  14.107  0.00  0.00           H  
ATOM    476  CA  GLY    30      27.812  39.107  15.748  0.00  0.00           C  
ATOM    477  HA2 GLY    30      27.721  38.158  16.275  0.00  0.00           H  
ATOM    478  HA3 GLY    30      26.810  39.495  15.561  0.00  0.00           H  
ATOM    479  C   GLY    30      28.626  40.114  16.670  0.00  0.00           C  
ATOM    480  O   GLY    30      29.609  40.692  16.161  0.00  0.00           O  
ATOM    481  N   ARG    31      28.137  40.261  17.885  0.00  0.00           N  
ATOM    482  H   ARG    31      27.463  39.573  18.190  0.00  0.00           H  
ATOM    483  CA  ARG    31      28.648  41.202  18.859  0.00  0.00           C  
ATOM    484  HA  ARG    31      28.684  42.173  18.363  0.00  0.00           H  
ATOM    485  CB  ARG    31      27.699  41.322  20.072  0.00  0.00           C  
ATOM    486  HB2 ARG    31      27.783  40.351  20.561  0.00  0.00           H  
ATOM    487  HB3 ARG    31      28.169  42.084  20.694  0.00  0.00           H  
ATOM    488  CG  ARG    31      26.293  41.713  19.682  0.00  0.00           C  
ATOM    489  HG2 ARG    31      25.925  41.102  18.858  0.00  0.00           H  
ATOM    490  HG3 ARG    31      26.324  42.761  19.384  0.00  0.00           H  
ATOM    491  CD  ARG    31      25.217  41.507  20.800  0.00  0.00           C  
ATOM    492  HD2 ARG    31      24.941  40.453  20.838  0.00  0.00           H  
ATOM    493  HD3 ARG    31      25.555  41.861  21.774  0.00  0.00           H  
ATOM    494  NE  ARG    31      23.954  42.248  20.447  0.00  0.00           N  
ATOM    495  HE  ARG    31      24.016  42.972  19.746  0.00  0.00           H  
ATOM    496  CZ  ARG    31      22.740  41.986  20.828  0.00  0.00           C  
ATOM    497  NH1 ARG    31      22.452  40.815  21.431  0.00  0.00           N  
ATOM    498 HH11 ARG    31      21.529  40.465  21.216  0.00  0.00           H  
ATOM    499 HH12 ARG    31      23.106  40.059  21.576  0.00  0.00           H  
ATOM    500  NH2 ARG    31      21.754  42.789  20.559  0.00  0.00           N  
ATOM    501 HH21 ARG    31      20.841  42.419  20.782  0.00  0.00           H  
ATOM    502 HH22 ARG    31      21.959  43.751  20.326  0.00  0.00           H  
ATOM    503  C   ARG    31      30.128  40.931  19.238  0.00  0.00           C  
ATOM    504  O   ARG    31      30.495  39.740  19.360  0.00  0.00           O  
ATOM    505  N   SER    32      30.982  41.896  19.262  0.00  0.00           N  
ATOM    506  H   SER    32      30.581  42.812  19.125  0.00  0.00           H  
ATOM    507  CA  SER    32      32.432  41.814  19.524  0.00  0.00           C  
ATOM    508  HA  SER    32      32.832  42.813  19.347  0.00  0.00           H  
ATOM    509  CB  SER    32      32.776  41.500  20.983  0.00  0.00           C  
ATOM    510  HB2 SER    32      33.803  41.848  21.085  0.00  0.00           H  
ATOM    511  HB3 SER    32      32.613  40.426  21.079  0.00  0.00           H  
ATOM    512  OG  SER    32      32.005  42.210  21.946  0.00  0.00           O  
ATOM    513  HG  SER    32      32.610  42.493  22.635  0.00  0.00           H  
ATOM    514  C   SER    32      33.093  40.928  18.541  0.00  0.00           C  
ATOM    515  O   SER    32      33.738  39.926  18.802  0.00  0.00           O  
ATOM    516  N   GLY    33      32.817  41.150  17.293  0.00  0.00           N  
ATOM    517  H   GLY    33      32.392  42.041  17.082  0.00  0.00           H  
ATOM    518  CA  GLY    33      33.119  40.345  16.107  0.00  0.00           C  
ATOM    519  HA2 GLY    33      32.526  39.430  16.126  0.00  0.00           H  
ATOM    520  HA3 GLY    33      32.849  40.906  15.213  0.00  0.00           H  
ATOM    521  C   GLY    33      34.623  39.957  16.082  0.00  0.00           C  
ATOM    522  O   GLY    33      34.956  38.852  15.655  0.00  0.00           O  
ATOM    523  N   ALA    34      35.470  40.928  16.366  0.00  0.00           N  
ATOM    524  H   ALA    34      35.033  41.835  16.440  0.00  0.00           H  
ATOM    525  CA  ALA    34      36.954  40.766  16.472  0.00  0.00           C  
ATOM    526  HA  ALA    34      37.435  40.489  15.534  0.00  0.00           H  
ATOM    527  CB  ALA    34      37.440  42.174  16.823  0.00  0.00           C  
ATOM    528  HB1 ALA    34      37.350  42.822  15.952  0.00  0.00           H  
ATOM    529  HB2 ALA    34      36.979  42.513  17.751  0.00  0.00           H  
ATOM    530  HB3 ALA    34      38.528  42.166  16.902  0.00  0.00           H  
ATOM    531  C   ALA    34      37.428  39.731  17.496  0.00  0.00           C  
ATOM    532  O   ALA    34      38.508  39.206  17.304  0.00  0.00           O  
ATOM    533  N   THR    35      36.626  39.297  18.491  0.00  0.00           N  
ATOM    534  H   THR    35      35.665  39.607  18.511  0.00  0.00           H  
ATOM    535  CA  THR    35      36.908  38.248  19.528  0.00  0.00           C  
ATOM    536  HA  THR    35      37.931  37.906  19.371  0.00  0.00           H  
ATOM    537  CB  THR    35      36.693  38.917  20.847  0.00  0.00           C  
ATOM    538  HB  THR    35      35.666  38.969  21.209  0.00  0.00           H  
ATOM    539  CG2 THR    35      37.460  38.149  21.871  0.00  0.00           C  
ATOM    540 HG21 THR    35      38.494  37.981  21.570  0.00  0.00           H  
ATOM    541 HG22 THR    35      37.460  38.676  22.826  0.00  0.00           H  
ATOM    542 HG23 THR    35      36.947  37.204  22.046  0.00  0.00           H  
ATOM    543  OG1 THR    35      37.382  40.181  21.030  0.00  0.00           O  
ATOM    544  HG1 THR    35      37.869  40.150  21.857  0.00  0.00           H  
ATOM    545  C   THR    35      35.942  37.110  19.424  0.00  0.00           C  
ATOM    546  O   THR    35      36.299  36.023  19.694  0.00  0.00           O  
ATOM    547  N   SER    36      34.718  37.328  19.209  0.00  0.00           N  
ATOM    548  H   SER    36      34.410  38.290  19.191  0.00  0.00           H  
ATOM    549  CA  SER    36      33.667  36.315  19.397  0.00  0.00           C  
ATOM    550  HA  SER    36      33.956  35.641  20.203  0.00  0.00           H  
ATOM    551  CB  SER    36      32.335  36.977  19.783  0.00  0.00           C  
ATOM    552  HB2 SER    36      31.629  36.221  20.126  0.00  0.00           H  
ATOM    553  HB3 SER    36      32.512  37.782  20.496  0.00  0.00           H  
ATOM    554  OG  SER    36      31.827  37.586  18.677  0.00  0.00           O  
ATOM    555  HG  SER    36      31.436  38.432  18.910  0.00  0.00           H  
ATOM    556  C   SER    36      33.445  35.416  18.215  0.00  0.00           C  
ATOM    557  O   SER    36      33.082  34.271  18.393  0.00  0.00           O  
ATOM    558  N   ARG    37      33.531  35.840  16.970  0.00  0.00           N  
ATOM    559  H   ARG    37      34.022  36.696  16.756  0.00  0.00           H  
ATOM    560  CA  ARG    37      33.195  35.022  15.830  0.00  0.00           C  
ATOM    561  HA  ARG    37      32.162  34.726  16.013  0.00  0.00           H  
ATOM    562  CB  ARG    37      33.253  35.831  14.553  0.00  0.00           C  
ATOM    563  HB2 ARG    37      34.314  36.080  14.512  0.00  0.00           H  
ATOM    564  HB3 ARG    37      33.096  35.185  13.689  0.00  0.00           H  
ATOM    565  CG  ARG    37      32.351  37.047  14.396  0.00  0.00           C  
ATOM    566  HG2 ARG    37      31.277  36.913  14.524  0.00  0.00           H  
ATOM    567  HG3 ARG    37      32.612  37.701  15.227  0.00  0.00           H  
ATOM    568  CD  ARG    37      32.492  37.976  13.205  0.00  0.00           C  
ATOM    569  HD2 ARG    37      32.197  37.400  12.328  0.00  0.00           H  
ATOM    570  HD3 ARG    37      31.796  38.772  13.469  0.00  0.00           H  
ATOM    571  NE  ARG    37      33.895  38.366  12.907  0.00  0.00           N  
ATOM    572  HE  ARG    37      34.634  37.687  13.020  0.00  0.00           H  
ATOM    573  CZ  ARG    37      34.366  39.542  12.617  0.00  0.00           C  
ATOM    574  NH1 ARG    37      33.637  40.546  12.561  0.00  0.00           N  
ATOM    575 HH11 ARG    37      34.053  41.441  12.346  0.00  0.00           H  
ATOM    576 HH12 ARG    37      32.695  40.534  12.926  0.00  0.00           H  
ATOM    577  NH2 ARG    37      35.676  39.772  12.499  0.00  0.00           N  
ATOM    578 HH21 ARG    37      36.021  40.716  12.595  0.00  0.00           H  
ATOM    579 HH22 ARG    37      36.308  38.987  12.559  0.00  0.00           H  
ATOM    580  C   ARG    37      34.138  33.762  15.725  0.00  0.00           C  
ATOM    581  O   ARG    37      33.575  32.657  15.608  0.00  0.00           O  
ATOM    582  N   LYS    38      35.440  33.904  15.877  0.00  0.00           N  
ATOM    583  H   LYS    38      35.830  34.835  15.930  0.00  0.00           H  
ATOM    584  CA  LYS    38      36.403  32.800  15.965  0.00  0.00           C  
ATOM    585  HA  LYS    38      36.177  32.164  15.109  0.00  0.00           H  
ATOM    586  CB  LYS    38      37.842  33.368  15.659  0.00  0.00           C  
ATOM    587  HB2 LYS    38      37.848  33.735  14.633  0.00  0.00           H  
ATOM    588  HB3 LYS    38      38.071  34.074  16.457  0.00  0.00           H  
ATOM    589  CG  LYS    38      38.971  32.235  15.561  0.00  0.00           C  
ATOM    590  HG2 LYS    38      38.853  31.498  14.767  0.00  0.00           H  
ATOM    591  HG3 LYS    38      39.052  31.807  16.560  0.00  0.00           H  
ATOM    592  CD  LYS    38      40.333  32.933  15.329  0.00  0.00           C  
ATOM    593  HD2 LYS    38      40.307  33.371  14.332  0.00  0.00           H  
ATOM    594  HD3 LYS    38      40.566  33.679  16.088  0.00  0.00           H  
ATOM    595  CE  LYS    38      41.416  31.828  15.417  0.00  0.00           C  
ATOM    596  HE2 LYS    38      41.200  31.437  16.411  0.00  0.00           H  
ATOM    597  HE3 LYS    38      41.155  31.018  14.735  0.00  0.00           H  
ATOM    598  NZ  LYS    38      42.684  32.370  14.958  0.00  0.00           N  
ATOM    599  HZ1 LYS    38      42.631  33.326  15.279  0.00  0.00           H  
ATOM    600  HZ2 LYS    38      43.512  32.020  15.418  0.00  0.00           H  
ATOM    601  HZ3 LYS    38      42.675  32.344  13.948  0.00  0.00           H  
ATOM    602  C   LYS    38      36.314  32.038  17.293  0.00  0.00           C  
ATOM    603  O   LYS    38      36.736  30.813  17.263  0.00  0.00           O  
ATOM    604  N   ALA    39      35.660  32.540  18.283  0.00  0.00           N  
ATOM    605  H   ALA    39      35.326  33.491  18.222  0.00  0.00           H  
ATOM    606  CA  ALA    39      35.230  31.706  19.436  0.00  0.00           C  
ATOM    607  HA  ALA    39      36.146  31.203  19.748  0.00  0.00           H  
ATOM    608  CB  ALA    39      34.948  32.591  20.656  0.00  0.00           C  
ATOM    609  HB1 ALA    39      35.706  33.375  20.664  0.00  0.00           H  
ATOM    610  HB2 ALA    39      33.928  32.967  20.581  0.00  0.00           H  
ATOM    611  HB3 ALA    39      34.969  31.928  21.521  0.00  0.00           H  
ATOM    612  C   ALA    39      34.101  30.707  19.216  0.00  0.00           C  
ATOM    613  O   ALA    39      34.196  29.595  19.541  0.00  0.00           O  
ATOM    614  N   LEU    40      33.018  31.160  18.567  0.00  0.00           N  
ATOM    615  H   LEU    40      32.939  32.142  18.346  0.00  0.00           H  
ATOM    616  CA  LEU    40      32.100  30.201  17.974  0.00  0.00           C  
ATOM    617  HA  LEU    40      31.718  29.575  18.781  0.00  0.00           H  
ATOM    618  CB  LEU    40      30.882  30.988  17.484  0.00  0.00           C  
ATOM    619  HB2 LEU    40      30.488  31.549  18.332  0.00  0.00           H  
ATOM    620  HB3 LEU    40      31.207  31.703  16.728  0.00  0.00           H  
ATOM    621  CG  LEU    40      29.623  30.119  17.213  0.00  0.00           C  
ATOM    622  HG  LEU    40      29.942  29.458  16.407  0.00  0.00           H  
ATOM    623  CD1 LEU    40      28.949  29.350  18.354  0.00  0.00           C  
ATOM    624 HD11 LEU    40      27.903  29.103  18.172  0.00  0.00           H  
ATOM    625 HD12 LEU    40      29.649  28.537  18.549  0.00  0.00           H  
ATOM    626 HD13 LEU    40      28.927  30.000  19.229  0.00  0.00           H  
ATOM    627  CD2 LEU    40      28.601  31.146  16.700  0.00  0.00           C  
ATOM    628 HD21 LEU    40      28.862  31.671  15.781  0.00  0.00           H  
ATOM    629 HD22 LEU    40      27.697  30.663  16.327  0.00  0.00           H  
ATOM    630 HD23 LEU    40      28.389  31.888  17.469  0.00  0.00           H  
ATOM    631  C   LEU    40      32.820  29.328  16.935  0.00  0.00           C  
ATOM    632  O   LEU    40      32.463  28.142  16.878  0.00  0.00           O  
ATOM    633  N   GLU    41      33.733  29.873  16.110  0.00  0.00           N  
ATOM    634  H   GLU    41      33.706  30.883  16.101  0.00  0.00           H  
ATOM    635  CA  GLU    41      34.317  29.134  14.943  0.00  0.00           C  
ATOM    636  HA  GLU    41      33.467  28.895  14.303  0.00  0.00           H  
ATOM    637  CB  GLU    41      35.388  29.930  14.167  0.00  0.00           C  
ATOM    638  HB2 GLU    41      34.936  30.844  13.782  0.00  0.00           H  
ATOM    639  HB3 GLU    41      36.174  30.040  14.915  0.00  0.00           H  
ATOM    640  CG  GLU    41      35.872  29.204  12.923  0.00  0.00           C  
ATOM    641  HG2 GLU    41      35.042  28.652  12.481  0.00  0.00           H  
ATOM    642  HG3 GLU    41      36.032  29.921  12.117  0.00  0.00           H  
ATOM    643  CD  GLU    41      37.071  28.304  12.987  0.00  0.00           C  
ATOM    644  OE1 GLU    41      36.936  27.110  12.588  0.00  0.00           O  
ATOM    645  OE2 GLU    41      38.189  28.615  13.505  0.00  0.00           O  
ATOM    646  C   GLU    41      35.030  27.836  15.406  0.00  0.00           C  
ATOM    647  O   GLU    41      34.983  26.785  14.748  0.00  0.00           O  
ATOM    648  N   THR    42      35.609  27.904  16.615  0.00  0.00           N  
ATOM    649  H   THR    42      35.739  28.864  16.899  0.00  0.00           H  
ATOM    650  CA  THR    42      36.298  26.885  17.418  0.00  0.00           C  
ATOM    651  HA  THR    42      36.752  26.213  16.690  0.00  0.00           H  
ATOM    652  CB  THR    42      37.366  27.595  18.334  0.00  0.00           C  
ATOM    653  HB  THR    42      36.744  28.221  18.973  0.00  0.00           H  
ATOM    654  CG2 THR    42      38.168  26.654  19.205  0.00  0.00           C  
ATOM    655 HG21 THR    42      38.669  25.877  18.627  0.00  0.00           H  
ATOM    656 HG22 THR    42      39.049  27.117  19.649  0.00  0.00           H  
ATOM    657 HG23 THR    42      37.491  26.275  19.971  0.00  0.00           H  
ATOM    658  OG1 THR    42      38.255  28.409  17.567  0.00  0.00           O  
ATOM    659  HG1 THR    42      37.758  29.225  17.478  0.00  0.00           H  
ATOM    660  C   THR    42      35.261  26.000  18.140  0.00  0.00           C  
ATOM    661  O   THR    42      35.324  24.763  18.092  0.00  0.00           O  
ATOM    662  N   LEU    43      34.273  26.620  18.802  0.00  0.00           N  
ATOM    663  H   LEU    43      34.300  27.614  18.979  0.00  0.00           H  
ATOM    664  CA  LEU    43      33.363  25.889  19.657  0.00  0.00           C  
ATOM    665  HA  LEU    43      33.933  25.297  20.373  0.00  0.00           H  
ATOM    666  CB  LEU    43      32.619  26.983  20.378  0.00  0.00           C  
ATOM    667  HB2 LEU    43      33.283  27.436  21.115  0.00  0.00           H  
ATOM    668  HB3 LEU    43      32.322  27.694  19.608  0.00  0.00           H  
ATOM    669  CG  LEU    43      31.273  26.513  21.028  0.00  0.00           C  
ATOM    670  HG  LEU    43      30.551  26.197  20.274  0.00  0.00           H  
ATOM    671  CD1 LEU    43      31.524  25.361  21.960  0.00  0.00           C  
ATOM    672 HD11 LEU    43      31.776  24.405  21.502  0.00  0.00           H  
ATOM    673 HD12 LEU    43      32.277  25.747  22.648  0.00  0.00           H  
ATOM    674 HD13 LEU    43      30.595  25.093  22.464  0.00  0.00           H  
ATOM    675  CD2 LEU    43      30.646  27.596  21.900  0.00  0.00           C  
ATOM    676 HD21 LEU    43      29.743  27.189  22.356  0.00  0.00           H  
ATOM    677 HD22 LEU    43      31.303  28.020  22.660  0.00  0.00           H  
ATOM    678 HD23 LEU    43      30.327  28.354  21.185  0.00  0.00           H  
ATOM    679  C   LEU    43      32.475  24.956  18.805  0.00  0.00           C  
ATOM    680  O   LEU    43      32.401  23.794  19.190  0.00  0.00           O  
ATOM    681  N   ARG    44      31.961  25.423  17.630  0.00  0.00           N  
ATOM    682  H   ARG    44      32.106  26.411  17.475  0.00  0.00           H  
ATOM    683  CA  ARG    44      31.245  24.543  16.682  0.00  0.00           C  
ATOM    684  HA  ARG    44      30.223  24.343  17.004  0.00  0.00           H  
ATOM    685  CB  ARG    44      31.156  25.401  15.331  0.00  0.00           C  
ATOM    686  HB2 ARG    44      31.962  26.133  15.280  0.00  0.00           H  
ATOM    687  HB3 ARG    44      31.055  24.742  14.469  0.00  0.00           H  
ATOM    688  CG  ARG    44      29.852  26.254  15.259  0.00  0.00           C  
ATOM    689  HG2 ARG    44      29.082  25.513  15.043  0.00  0.00           H  
ATOM    690  HG3 ARG    44      29.678  26.876  16.136  0.00  0.00           H  
ATOM    691  CD  ARG    44      30.071  27.223  14.096  0.00  0.00           C  
ATOM    692  HD2 ARG    44      30.843  27.922  14.416  0.00  0.00           H  
ATOM    693  HD3 ARG    44      30.350  26.762  13.148  0.00  0.00           H  
ATOM    694  NE  ARG    44      28.907  28.135  13.818  0.00  0.00           N  
ATOM    695  HE  ARG    44      28.013  27.877  14.210  0.00  0.00           H  
ATOM    696  CZ  ARG    44      28.853  29.128  12.975  0.00  0.00           C  
ATOM    697  NH1 ARG    44      29.795  29.407  12.132  0.00  0.00           N  
ATOM    698 HH11 ARG    44      29.685  30.284  11.644  0.00  0.00           H  
ATOM    699 HH12 ARG    44      30.687  28.970  12.317  0.00  0.00           H  
ATOM    700  NH2 ARG    44      27.745  29.782  12.831  0.00  0.00           N  
ATOM    701 HH21 ARG    44      27.592  30.333  11.999  0.00  0.00           H  
ATOM    702 HH22 ARG    44      26.910  29.392  13.246  0.00  0.00           H  
ATOM    703  C   ARG    44      31.920  23.185  16.462  0.00  0.00           C  
ATOM    704  O   ARG    44      31.276  22.180  16.695  0.00  0.00           O  
ATOM    705  N   ARG    45      33.177  23.173  16.144  0.00  0.00           N  
ATOM    706  H   ARG    45      33.546  24.113  16.157  0.00  0.00           H  
ATOM    707  CA  ARG    45      34.133  21.941  16.102  0.00  0.00           C  
ATOM    708  HA  ARG    45      33.628  21.146  15.552  0.00  0.00           H  
ATOM    709  CB  ARG    45      35.442  22.299  15.568  0.00  0.00           C  
ATOM    710  HB2 ARG    45      35.905  23.008  16.253  0.00  0.00           H  
ATOM    711  HB3 ARG    45      36.226  21.548  15.657  0.00  0.00           H  
ATOM    712  CG  ARG    45      35.411  22.907  14.137  0.00  0.00           C  
ATOM    713  HG2 ARG    45      34.852  22.120  13.630  0.00  0.00           H  
ATOM    714  HG3 ARG    45      34.921  23.866  13.973  0.00  0.00           H  
ATOM    715  CD  ARG    45      36.699  23.089  13.393  0.00  0.00           C  
ATOM    716  HD2 ARG    45      36.558  22.895  12.330  0.00  0.00           H  
ATOM    717  HD3 ARG    45      37.367  22.296  13.731  0.00  0.00           H  
ATOM    718  NE  ARG    45      37.241  24.449  13.662  0.00  0.00           N  
ATOM    719  HE  ARG    45      36.747  25.141  13.116  0.00  0.00           H  
ATOM    720  CZ  ARG    45      38.198  24.841  14.496  0.00  0.00           C  
ATOM    721  NH1 ARG    45      38.925  23.950  15.054  0.00  0.00           N  
ATOM    722 HH11 ARG    45      39.772  24.319  15.463  0.00  0.00           H  
ATOM    723 HH12 ARG    45      38.819  22.979  14.795  0.00  0.00           H  
ATOM    724  NH2 ARG    45      38.479  26.055  14.804  0.00  0.00           N  
ATOM    725 HH21 ARG    45      39.401  26.228  15.177  0.00  0.00           H  
ATOM    726 HH22 ARG    45      38.074  26.806  14.264  0.00  0.00           H  
ATOM    727  C   ARG    45      34.068  21.211  17.473  0.00  0.00           C  
ATOM    728  O   ARG    45      33.607  20.066  17.640  0.00  0.00           O  
ATOM    729  N   VAL    46      34.581  21.906  18.454  0.00  0.00           N  
ATOM    730  H   VAL    46      34.918  22.856  18.401  0.00  0.00           H  
ATOM    731  CA  VAL    46      35.067  21.270  19.698  0.00  0.00           C  
ATOM    732  HA  VAL    46      35.733  20.469  19.378  0.00  0.00           H  
ATOM    733  CB  VAL    46      36.110  22.149  20.586  0.00  0.00           C  
ATOM    734  HB  VAL    46      35.606  23.014  21.017  0.00  0.00           H  
ATOM    735  CG1 VAL    46      36.441  21.342  21.850  0.00  0.00           C  
ATOM    736 HG11 VAL    46      37.150  20.557  21.587  0.00  0.00           H  
ATOM    737 HG12 VAL    46      37.029  21.973  22.516  0.00  0.00           H  
ATOM    738 HG13 VAL    46      35.574  21.092  22.463  0.00  0.00           H  
ATOM    739  CG2 VAL    46      37.401  22.530  19.797  0.00  0.00           C  
ATOM    740 HG21 VAL    46      37.941  21.598  19.629  0.00  0.00           H  
ATOM    741 HG22 VAL    46      37.186  22.939  18.809  0.00  0.00           H  
ATOM    742 HG23 VAL    46      38.039  23.162  20.414  0.00  0.00           H  
ATOM    743  C   VAL    46      33.881  20.700  20.533  0.00  0.00           C  
ATOM    744  O   VAL    46      33.873  19.603  21.072  0.00  0.00           O  
ATOM    745  N   GLY    47      32.809  21.480  20.594  0.00  0.00           N  
ATOM    746  H   GLY    47      32.883  22.377  20.136  0.00  0.00           H  
ATOM    747  CA  GLY    47      31.529  21.227  21.342  0.00  0.00           C  
ATOM    748  HA2 GLY    47      31.745  20.995  22.385  0.00  0.00           H  
ATOM    749  HA3 GLY    47      30.882  22.101  21.261  0.00  0.00           H  
ATOM    750  C   GLY    47      30.727  20.012  20.850  0.00  0.00           C  
ATOM    751  O   GLY    47      30.068  19.315  21.646  0.00  0.00           O  
ATOM    752  N   ASP    48      30.741  19.949  19.560  0.00  0.00           N  
ATOM    753  H   ASP    48      31.012  20.741  18.995  0.00  0.00           H  
ATOM    754  CA  ASP    48      30.161  18.822  18.879  0.00  0.00           C  
ATOM    755  HA  ASP    48      29.119  18.781  19.196  0.00  0.00           H  
ATOM    756  CB  ASP    48      30.005  19.071  17.399  0.00  0.00           C  
ATOM    757  HB2 ASP    48      29.387  19.958  17.259  0.00  0.00           H  
ATOM    758  HB3 ASP    48      30.909  19.369  16.869  0.00  0.00           H  
ATOM    759  CG  ASP    48      29.470  17.837  16.707  0.00  0.00           C  
ATOM    760  OD1 ASP    48      28.326  17.379  16.958  0.00  0.00           O  
ATOM    761  OD2 ASP    48      30.232  17.283  15.891  0.00  0.00           O  
ATOM    762  C   ASP    48      30.951  17.517  19.174  0.00  0.00           C  
ATOM    763  O   ASP    48      30.315  16.472  19.387  0.00  0.00           O  
ATOM    764  N   GLY    49      32.294  17.554  19.129  0.00  0.00           N  
ATOM    765  H   GLY    49      32.647  18.447  18.815  0.00  0.00           H  
ATOM    766  CA  GLY    49      33.127  16.381  19.618  0.00  0.00           C  
ATOM    767  HA2 GLY    49      32.864  15.460  19.097  0.00  0.00           H  
ATOM    768  HA3 GLY    49      34.195  16.596  19.628  0.00  0.00           H  
ATOM    769  C   GLY    49      32.888  15.919  21.137  0.00  0.00           C  
ATOM    770  O   GLY    49      32.729  14.691  21.345  0.00  0.00           O  
ATOM    771  N   VAL    50      32.749  16.859  22.053  0.00  0.00           N  
ATOM    772  H   VAL    50      32.705  17.791  21.665  0.00  0.00           H  
ATOM    773  CA  VAL    50      32.449  16.622  23.433  0.00  0.00           C  
ATOM    774  HA  VAL    50      33.142  15.948  23.936  0.00  0.00           H  
ATOM    775  CB  VAL    50      32.479  17.980  24.139  0.00  0.00           C  
ATOM    776  HB  VAL    50      32.036  18.745  23.502  0.00  0.00           H  
ATOM    777  CG1 VAL    50      31.646  18.068  25.345  0.00  0.00           C  
ATOM    778 HG11 VAL    50      30.577  17.905  25.209  0.00  0.00           H  
ATOM    779 HG12 VAL    50      32.057  17.377  26.081  0.00  0.00           H  
ATOM    780 HG13 VAL    50      31.809  18.993  25.898  0.00  0.00           H  
ATOM    781  CG2 VAL    50      33.939  18.455  24.407  0.00  0.00           C  
ATOM    782 HG21 VAL    50      34.332  18.751  23.434  0.00  0.00           H  
ATOM    783 HG22 VAL    50      33.896  19.362  25.011  0.00  0.00           H  
ATOM    784 HG23 VAL    50      34.552  17.607  24.712  0.00  0.00           H  
ATOM    785  C   VAL    50      31.101  15.890  23.547  0.00  0.00           C  
ATOM    786  O   VAL    50      31.141  14.703  23.863  0.00  0.00           O  
ATOM    787  N   GLN    51      29.963  16.470  23.099  0.00  0.00           N  
ATOM    788  H   GLN    51      30.006  17.419  22.756  0.00  0.00           H  
ATOM    789  CA  GLN    51      28.706  15.685  22.860  0.00  0.00           C  
ATOM    790  HA  GLN    51      28.034  15.469  23.690  0.00  0.00           H  
ATOM    791  CB  GLN    51      27.830  16.589  22.013  0.00  0.00           C  
ATOM    792  HB2 GLN    51      28.335  16.896  21.097  0.00  0.00           H  
ATOM    793  HB3 GLN    51      26.975  15.997  21.685  0.00  0.00           H  
ATOM    794  CG  GLN    51      27.336  17.688  22.944  0.00  0.00           C  
ATOM    795  HG2 GLN    51      26.701  17.307  23.744  0.00  0.00           H  
ATOM    796  HG3 GLN    51      28.200  18.147  23.424  0.00  0.00           H  
ATOM    797  CD  GLN    51      26.577  18.758  22.219  0.00  0.00           C  
ATOM    798  OE1 GLN    51      25.408  18.659  22.247  0.00  0.00           O  
ATOM    799  NE2 GLN    51      27.193  19.475  21.286  0.00  0.00           N  
ATOM    800 HE21 GLN    51      26.609  20.061  20.706  0.00  0.00           H  
ATOM    801 HE22 GLN    51      28.193  19.443  21.145  0.00  0.00           H  
ATOM    802  C   GLN    51      28.909  14.309  22.228  0.00  0.00           C  
ATOM    803  O   GLN    51      28.247  13.340  22.625  0.00  0.00           O  
ATOM    804  N   ARG    52      29.801  14.059  21.276  0.00  0.00           N  
ATOM    805  H   ARG    52      30.462  14.686  20.841  0.00  0.00           H  
ATOM    806  CA  ARG    52      29.929  12.707  20.713  0.00  0.00           C  
ATOM    807  HA  ARG    52      28.948  12.239  20.624  0.00  0.00           H  
ATOM    808  CB  ARG    52      30.615  12.741  19.352  0.00  0.00           C  
ATOM    809  HB2 ARG    52      31.521  13.291  19.604  0.00  0.00           H  
ATOM    810  HB3 ARG    52      30.779  11.689  19.118  0.00  0.00           H  
ATOM    811  CG  ARG    52      29.670  13.483  18.322  0.00  0.00           C  
ATOM    812  HG2 ARG    52      28.756  12.965  18.029  0.00  0.00           H  
ATOM    813  HG3 ARG    52      29.269  14.372  18.808  0.00  0.00           H  
ATOM    814  CD  ARG    52      30.458  13.828  17.071  0.00  0.00           C  
ATOM    815  HD2 ARG    52      31.035  12.943  16.802  0.00  0.00           H  
ATOM    816  HD3 ARG    52      31.267  14.443  17.464  0.00  0.00           H  
ATOM    817  NE  ARG    52      29.734  14.366  15.928  0.00  0.00           N  
ATOM    818  HE  ARG    52      29.615  15.368  15.881  0.00  0.00           H  
ATOM    819  CZ  ARG    52      29.165  13.681  14.952  0.00  0.00           C  
ATOM    820  NH1 ARG    52      29.200  12.413  14.707  0.00  0.00           N  
ATOM    821 HH11 ARG    52      28.757  12.156  13.836  0.00  0.00           H  
ATOM    822 HH12 ARG    52      29.460  11.774  15.445  0.00  0.00           H  
ATOM    823  NH2 ARG    52      28.664  14.383  13.976  0.00  0.00           N  
ATOM    824 HH21 ARG    52      28.480  13.867  13.127  0.00  0.00           H  
ATOM    825 HH22 ARG    52      28.610  15.391  13.957  0.00  0.00           H  
ATOM    826  C   ARG    52      30.664  11.823  21.667  0.00  0.00           C  
ATOM    827  O   ARG    52      30.316  10.613  21.813  0.00  0.00           O  
ATOM    828  N   ASN    53      31.674  12.307  22.391  0.00  0.00           N  
ATOM    829  H   ASN    53      31.958  13.275  22.333  0.00  0.00           H  
ATOM    830  CA  ASN    53      32.425  11.499  23.433  0.00  0.00           C  
ATOM    831  HA  ASN    53      32.753  10.533  23.048  0.00  0.00           H  
ATOM    832  CB  ASN    53      33.706  12.291  23.616  0.00  0.00           C  
ATOM    833  HB2 ASN    53      33.447  13.346  23.532  0.00  0.00           H  
ATOM    834  HB3 ASN    53      34.163  12.037  24.572  0.00  0.00           H  
ATOM    835  CG  ASN    53      34.701  11.944  22.464  0.00  0.00           C  
ATOM    836  OD1 ASN    53      35.395  10.949  22.483  0.00  0.00           O  
ATOM    837  ND2 ASN    53      34.828  12.785  21.482  0.00  0.00           N  
ATOM    838 HD21 ASN    53      35.644  12.637  20.906  0.00  0.00           H  
ATOM    839 HD22 ASN    53      34.145  13.529  21.472  0.00  0.00           H  
ATOM    840  C   ASN    53      31.826  11.396  24.811  0.00  0.00           C  
ATOM    841  O   ASN    53      31.859  10.286  25.370  0.00  0.00           O  
ATOM    842  N   HID    54      31.096  12.356  25.257  0.00  0.00           N  
ATOM    843  H   HID    54      31.163  13.183  24.681  0.00  0.00           H  
ATOM    844  CA  HID    54      30.387  12.406  26.585  0.00  0.00           C  
ATOM    845  HA  HID    54      30.666  11.628  27.296  0.00  0.00           H  
ATOM    846  CB  HID    54      30.745  13.686  27.353  0.00  0.00           C  
ATOM    847  HB2 HID    54      30.197  14.519  26.913  0.00  0.00           H  
ATOM    848  HB3 HID    54      30.409  13.599  28.386  0.00  0.00           H  
ATOM    849  CG  HID    54      32.221  13.951  27.428  0.00  0.00           C  
ATOM    850  ND1 HID    54      33.083  13.460  28.361  0.00  0.00           N  
ATOM    851  HD1 HID    54      32.744  12.792  29.039  0.00  0.00           H  
ATOM    852  CE1 HID    54      34.305  14.011  28.211  0.00  0.00           C  
ATOM    853  HE1 HID    54      35.157  13.762  28.827  0.00  0.00           H  
ATOM    854  NE2 HID    54      34.293  14.775  27.131  0.00  0.00           N  
ATOM    855  CD2 HID    54      33.044  14.782  26.572  0.00  0.00           C  
ATOM    856  HD2 HID    54      32.635  15.351  25.750  0.00  0.00           H  
ATOM    857  C   HID    54      28.861  12.177  26.503  0.00  0.00           C  
ATOM    858  O   HID    54      28.090  12.687  27.353  0.00  0.00           O  
ATOM    859  N   GLU    55      28.332  11.597  25.417  0.00  0.00           N  
ATOM    860  H   GLU    55      28.878  11.375  24.596  0.00  0.00           H  
ATOM    861  CA  GLU    55      26.914  11.326  25.241  0.00  0.00           C  
ATOM    862  HA  GLU    55      26.340  12.252  25.225  0.00  0.00           H  
ATOM    863  CB  GLU    55      26.606  10.539  23.910  0.00  0.00           C  
ATOM    864  HB2 GLU    55      27.222  11.069  23.183  0.00  0.00           H  
ATOM    865  HB3 GLU    55      26.977   9.517  23.978  0.00  0.00           H  
ATOM    866  CG  GLU    55      25.087  10.653  23.762  0.00  0.00           C  
ATOM    867  HG2 GLU    55      24.888  11.720  23.664  0.00  0.00           H  
ATOM    868  HG3 GLU    55      24.601  10.369  24.696  0.00  0.00           H  
ATOM    869  CD  GLU    55      24.533   9.978  22.514  0.00  0.00           C  
ATOM    870  OE1 GLU    55      24.589   8.704  22.420  0.00  0.00           O  
ATOM    871  OE2 GLU    55      24.005  10.687  21.599  0.00  0.00           O  
ATOM    872  C   GLU    55      26.398  10.555  26.460  0.00  0.00           C  
ATOM    873  O   GLU    55      25.479  11.068  27.134  0.00  0.00           O  
ATOM    874  N   THR    56      26.987   9.391  26.751  0.00  0.00           N  
ATOM    875  H   THR    56      27.706   8.962  26.186  0.00  0.00           H  
ATOM    876  CA  THR    56      26.520   8.601  27.871  0.00  0.00           C  
ATOM    877  HA  THR    56      25.516   8.289  27.585  0.00  0.00           H  
ATOM    878  CB  THR    56      27.417   7.344  27.991  0.00  0.00           C  
ATOM    879  HB  THR    56      27.160   6.826  28.915  0.00  0.00           H  
ATOM    880  CG2 THR    56      27.203   6.373  26.884  0.00  0.00           C  
ATOM    881 HG21 THR    56      26.185   5.985  26.917  0.00  0.00           H  
ATOM    882 HG22 THR    56      27.518   6.885  25.975  0.00  0.00           H  
ATOM    883 HG23 THR    56      27.887   5.566  27.146  0.00  0.00           H  
ATOM    884  OG1 THR    56      28.766   7.775  28.257  0.00  0.00           O  
ATOM    885  HG1 THR    56      29.154   7.035  28.730  0.00  0.00           H  
ATOM    886  C   THR    56      26.605   9.288  29.238  0.00  0.00           C  
ATOM    887  O   THR    56      25.677   9.192  30.098  0.00  0.00           O  
ATOM    888  N   ALA    57      27.721  10.051  29.540  0.00  0.00           N  
ATOM    889  H   ALA    57      28.419  10.132  28.814  0.00  0.00           H  
ATOM    890  CA  ALA    57      27.989  10.792  30.748  0.00  0.00           C  
ATOM    891  HA  ALA    57      28.006  10.155  31.632  0.00  0.00           H  
ATOM    892  CB  ALA    57      29.445  11.383  30.657  0.00  0.00           C  
ATOM    893  HB1 ALA    57      29.632  12.144  31.414  0.00  0.00           H  
ATOM    894  HB2 ALA    57      30.178  10.591  30.814  0.00  0.00           H  
ATOM    895  HB3 ALA    57      29.468  11.953  29.728  0.00  0.00           H  
ATOM    896  C   ALA    57      26.951  11.903  30.986  0.00  0.00           C  
ATOM    897  O   ALA    57      26.279  11.851  32.017  0.00  0.00           O  
ATOM    898  N   PHE    58      26.555  12.646  29.970  0.00  0.00           N  
ATOM    899  H   PHE    58      27.129  12.461  29.160  0.00  0.00           H  
ATOM    900  CA  PHE    58      25.559  13.721  30.125  0.00  0.00           C  
ATOM    901  HA  PHE    58      25.832  14.345  30.976  0.00  0.00           H  
ATOM    902  CB  PHE    58      25.529  14.510  28.862  0.00  0.00           C  
ATOM    903  HB2 PHE    58      25.387  13.790  28.056  0.00  0.00           H  
ATOM    904  HB3 PHE    58      24.716  15.233  28.805  0.00  0.00           H  
ATOM    905  CG  PHE    58      26.869  15.187  28.493  0.00  0.00           C  
ATOM    906  CD1 PHE    58      27.879  15.430  29.397  0.00  0.00           C  
ATOM    907  HD1 PHE    58      27.761  15.159  30.436  0.00  0.00           H  
ATOM    908  CE1 PHE    58      29.033  16.180  29.082  0.00  0.00           C  
ATOM    909  HE1 PHE    58      29.843  16.348  29.776  0.00  0.00           H  
ATOM    910  CZ  PHE    58      29.089  16.732  27.833  0.00  0.00           C  
ATOM    911  HZ  PHE    58      29.944  17.351  27.602  0.00  0.00           H  
ATOM    912  CE2 PHE    58      28.030  16.591  26.871  0.00  0.00           C  
ATOM    913  HE2 PHE    58      28.016  17.016  25.879  0.00  0.00           H  
ATOM    914  CD2 PHE    58      26.947  15.816  27.255  0.00  0.00           C  
ATOM    915  HD2 PHE    58      26.119  15.732  26.567  0.00  0.00           H  
ATOM    916  C   PHE    58      24.136  13.185  30.290  0.00  0.00           C  
ATOM    917  O   PHE    58      23.415  13.697  31.140  0.00  0.00           O  
ATOM    918  N   GLN    59      23.722  12.246  29.436  0.00  0.00           N  
ATOM    919  H   GLN    59      24.453  11.842  28.867  0.00  0.00           H  
ATOM    920  CA  GLN    59      22.358  11.779  29.352  0.00  0.00           C  
ATOM    921  HA  GLN    59      21.690  12.635  29.252  0.00  0.00           H  
ATOM    922  CB  GLN    59      22.158  10.832  28.195  0.00  0.00           C  
ATOM    923  HB2 GLN    59      22.488  11.226  27.234  0.00  0.00           H  
ATOM    924  HB3 GLN    59      22.735   9.918  28.339  0.00  0.00           H  
ATOM    925  CG  GLN    59      20.701  10.414  28.115  0.00  0.00           C  
ATOM    926  HG2 GLN    59      20.222  10.173  29.063  0.00  0.00           H  
ATOM    927  HG3 GLN    59      20.577   9.466  27.591  0.00  0.00           H  
ATOM    928  CD  GLN    59      19.937  11.495  27.473  0.00  0.00           C  
ATOM    929  OE1 GLN    59      19.433  12.418  28.065  0.00  0.00           O  
ATOM    930  NE2 GLN    59      19.625  11.482  26.179  0.00  0.00           N  
ATOM    931 HE21 GLN    59      19.080  12.255  25.826  0.00  0.00           H  
ATOM    932 HE22 GLN    59      19.993  10.761  25.574  0.00  0.00           H  
ATOM    933  C   GLN    59      22.009  11.082  30.719  0.00  0.00           C  
ATOM    934  O   GLN    59      21.010  11.437  31.315  0.00  0.00           O  
ATOM    935  N   GLY    60      22.871  10.255  31.305  0.00  0.00           N  
ATOM    936  H   GLY    60      23.676   9.946  30.778  0.00  0.00           H  
ATOM    937  CA  GLY    60      22.729   9.780  32.676  0.00  0.00           C  
ATOM    938  HA2 GLY    60      22.009   8.962  32.698  0.00  0.00           H  
ATOM    939  HA3 GLY    60      23.682   9.320  32.935  0.00  0.00           H  
ATOM    940  C   GLY    60      22.438  10.790  33.789  0.00  0.00           C  
ATOM    941  O   GLY    60      21.473  10.664  34.569  0.00  0.00           O  
ATOM    942  N   MET    61      23.193  11.851  33.916  0.00  0.00           N  
ATOM    943  H   MET    61      23.979  11.897  33.284  0.00  0.00           H  
ATOM    944  CA  MET    61      23.055  12.940  34.861  0.00  0.00           C  
ATOM    945  HA  MET    61      23.196  12.623  35.894  0.00  0.00           H  
ATOM    946  CB  MET    61      24.289  13.934  34.731  0.00  0.00           C  
ATOM    947  HB2 MET    61      25.160  13.322  34.963  0.00  0.00           H  
ATOM    948  HB3 MET    61      24.394  14.244  33.691  0.00  0.00           H  
ATOM    949  CG  MET    61      24.355  15.143  35.704  0.00  0.00           C  
ATOM    950  HG2 MET    61      24.227  14.730  36.705  0.00  0.00           H  
ATOM    951  HG3 MET    61      23.479  15.779  35.575  0.00  0.00           H  
ATOM    952  SD  MET    61      25.820  16.099  35.673  0.00  0.00           S  
ATOM    953  CE  MET    61      25.653  17.245  34.251  0.00  0.00           C  
ATOM    954  HE1 MET    61      26.524  17.898  34.199  0.00  0.00           H  
ATOM    955  HE2 MET    61      25.579  16.694  33.313  0.00  0.00           H  
ATOM    956  HE3 MET    61      24.766  17.831  34.491  0.00  0.00           H  
ATOM    957  C   MET    61      21.720  13.725  34.612  0.00  0.00           C  
ATOM    958  O   MET    61      21.120  14.155  35.617  0.00  0.00           O  
ATOM    959  N   LEU    62      21.397  14.020  33.345  0.00  0.00           N  
ATOM    960  H   LEU    62      21.969  13.703  32.575  0.00  0.00           H  
ATOM    961  CA  LEU    62      20.099  14.573  33.029  0.00  0.00           C  
ATOM    962  HA  LEU    62      19.963  15.482  33.613  0.00  0.00           H  
ATOM    963  CB  LEU    62      20.009  14.835  31.429  0.00  0.00           C  
ATOM    964  HB2 LEU    62      21.053  14.765  31.123  0.00  0.00           H  
ATOM    965  HB3 LEU    62      19.597  13.959  30.928  0.00  0.00           H  
ATOM    966  CG  LEU    62      19.441  16.148  30.856  0.00  0.00           C  
ATOM    967  HG  LEU    62      20.160  16.827  31.314  0.00  0.00           H  
ATOM    968  CD1 LEU    62      19.487  16.142  29.286  0.00  0.00           C  
ATOM    969 HD11 LEU    62      20.545  16.201  29.031  0.00  0.00           H  
ATOM    970 HD12 LEU    62      19.064  15.198  28.943  0.00  0.00           H  
ATOM    971 HD13 LEU    62      18.911  16.931  28.803  0.00  0.00           H  
ATOM    972  CD2 LEU    62      18.012  16.306  31.472  0.00  0.00           C  
ATOM    973 HD21 LEU    62      18.023  16.284  32.562  0.00  0.00           H  
ATOM    974 HD22 LEU    62      17.546  17.210  31.080  0.00  0.00           H  
ATOM    975 HD23 LEU    62      17.402  15.437  31.229  0.00  0.00           H  
ATOM    976  C   LEU    62      19.019  13.669  33.579  0.00  0.00           C  
ATOM    977  O   LEU    62      18.032  14.280  33.974  0.00  0.00           O  
ATOM    978  N   ARG    63      19.172  12.327  33.708  0.00  0.00           N  
ATOM    979  H   ARG    63      20.003  11.895  33.330  0.00  0.00           H  
ATOM    980  CA  ARG    63      18.169  11.470  34.511  0.00  0.00           C  
ATOM    981  HA  ARG    63      17.182  11.867  34.273  0.00  0.00           H  
ATOM    982  CB  ARG    63      18.228  10.031  33.931  0.00  0.00           C  
ATOM    983  HB2 ARG    63      17.337   9.580  34.366  0.00  0.00           H  
ATOM    984  HB3 ARG    63      19.037   9.416  34.325  0.00  0.00           H  
ATOM    985  CG  ARG    63      18.327   9.780  32.428  0.00  0.00           C  
ATOM    986  HG2 ARG    63      19.359   9.767  32.078  0.00  0.00           H  
ATOM    987  HG3 ARG    63      18.073   8.751  32.170  0.00  0.00           H  
ATOM    988  CD  ARG    63      17.429  10.721  31.591  0.00  0.00           C  
ATOM    989  HD2 ARG    63      17.964  11.665  31.696  0.00  0.00           H  
ATOM    990  HD3 ARG    63      17.523  10.402  30.553  0.00  0.00           H  
ATOM    991  NE  ARG    63      16.035  10.761  32.042  0.00  0.00           N  
ATOM    992  HE  ARG    63      15.518   9.971  32.399  0.00  0.00           H  
ATOM    993  CZ  ARG    63      15.440  11.905  32.287  0.00  0.00           C  
ATOM    994  NH1 ARG    63      15.885  13.017  31.821  0.00  0.00           N  
ATOM    995 HH11 ARG    63      15.418  13.879  32.061  0.00  0.00           H  
ATOM    996 HH12 ARG    63      16.522  13.048  31.037  0.00  0.00           H  
ATOM    997  NH2 ARG    63      14.402  11.928  33.006  0.00  0.00           N  
ATOM    998 HH21 ARG    63      13.844  12.752  33.177  0.00  0.00           H  
ATOM    999 HH22 ARG    63      14.025  11.033  33.286  0.00  0.00           H  
ATOM   1000  C   ARG    63      18.280  11.589  36.033  0.00  0.00           C  
ATOM   1001  O   ARG    63      17.278  11.619  36.770  0.00  0.00           O  
ATOM   1002  N   LYS    64      19.488  11.759  36.606  0.00  0.00           N  
ATOM   1003  H   LYS    64      20.363  11.737  36.102  0.00  0.00           H  
ATOM   1004  CA  LYS    64      19.698  11.930  38.031  0.00  0.00           C  
ATOM   1005  HA  LYS    64      19.164  11.181  38.617  0.00  0.00           H  
ATOM   1006  CB  LYS    64      21.148  12.063  38.335  0.00  0.00           C  
ATOM   1007  HB2 LYS    64      21.591  12.915  37.818  0.00  0.00           H  
ATOM   1008  HB3 LYS    64      21.341  12.238  39.393  0.00  0.00           H  
ATOM   1009  CG  LYS    64      21.946  10.809  37.889  0.00  0.00           C  
ATOM   1010  HG2 LYS    64      21.499   9.925  38.344  0.00  0.00           H  
ATOM   1011  HG3 LYS    64      21.981  10.670  36.809  0.00  0.00           H  
ATOM   1012  CD  LYS    64      23.376  10.946  38.278  0.00  0.00           C  
ATOM   1013  HD2 LYS    64      23.807  11.732  37.658  0.00  0.00           H  
ATOM   1014  HD3 LYS    64      23.264  11.318  39.297  0.00  0.00           H  
ATOM   1015  CE  LYS    64      23.985   9.594  38.228  0.00  0.00           C  
ATOM   1016  HE2 LYS    64      23.376   8.875  38.775  0.00  0.00           H  
ATOM   1017  HE3 LYS    64      24.114   9.188  37.225  0.00  0.00           H  
ATOM   1018  NZ  LYS    64      25.205   9.656  39.049  0.00  0.00           N  
ATOM   1019  HZ1 LYS    64      25.816  10.351  38.646  0.00  0.00           H  
ATOM   1020  HZ2 LYS    64      25.064   9.746  40.045  0.00  0.00           H  
ATOM   1021  HZ3 LYS    64      25.702   8.783  38.949  0.00  0.00           H  
ATOM   1022  C   LYS    64      19.048  13.295  38.499  0.00  0.00           C  
ATOM   1023  O   LYS    64      18.659  13.398  39.642  0.00  0.00           O  
ATOM   1024  N   LEU    65      19.258  14.268  37.618  0.00  0.00           N  
ATOM   1025  H   LEU    65      19.965  14.221  36.898  0.00  0.00           H  
ATOM   1026  CA  LEU    65      18.769  15.624  37.909  0.00  0.00           C  
ATOM   1027  HA  LEU    65      18.912  15.841  38.968  0.00  0.00           H  
ATOM   1028  CB  LEU    65      19.770  16.637  37.156  0.00  0.00           C  
ATOM   1029  HB2 LEU    65      19.784  16.414  36.089  0.00  0.00           H  
ATOM   1030  HB3 LEU    65      19.312  17.622  37.242  0.00  0.00           H  
ATOM   1031  CG  LEU    65      21.228  16.664  37.496  0.00  0.00           C  
ATOM   1032  HG  LEU    65      21.851  15.837  37.154  0.00  0.00           H  
ATOM   1033  CD1 LEU    65      21.838  17.909  36.802  0.00  0.00           C  
ATOM   1034 HD11 LEU    65      22.887  18.057  37.058  0.00  0.00           H  
ATOM   1035 HD12 LEU    65      21.927  17.607  35.758  0.00  0.00           H  
ATOM   1036 HD13 LEU    65      21.365  18.852  37.076  0.00  0.00           H  
ATOM   1037  CD2 LEU    65      21.496  16.692  39.035  0.00  0.00           C  
ATOM   1038 HD21 LEU    65      21.167  15.782  39.537  0.00  0.00           H  
ATOM   1039 HD22 LEU    65      22.566  16.766  39.230  0.00  0.00           H  
ATOM   1040 HD23 LEU    65      20.928  17.476  39.536  0.00  0.00           H  
ATOM   1041  C   LEU    65      17.302  15.837  37.514  0.00  0.00           C  
ATOM   1042  O   LEU    65      16.619  16.709  38.064  0.00  0.00           O  
ATOM   1043  N   ASP    66      16.804  15.059  36.470  0.00  0.00           N  
ATOM   1044  H   ASP    66      17.483  14.524  35.948  0.00  0.00           H  
ATOM   1045  CA  ASP    66      15.455  15.078  35.936  0.00  0.00           C  
ATOM   1046  HA  ASP    66      15.673  14.524  35.022  0.00  0.00           H  
ATOM   1047  CB  ASP    66      14.488  14.131  36.668  0.00  0.00           C  
ATOM   1048  HB2 ASP    66      15.030  13.219  36.916  0.00  0.00           H  
ATOM   1049  HB3 ASP    66      14.134  14.538  37.616  0.00  0.00           H  
ATOM   1050  CG  ASP    66      13.244  13.803  35.852  0.00  0.00           C  
ATOM   1051  OD1 ASP    66      13.128  14.234  34.705  0.00  0.00           O  
ATOM   1052  OD2 ASP    66      12.366  13.065  36.325  0.00  0.00           O  
ATOM   1053  C   ASP    66      14.983  16.528  35.620  0.00  0.00           C  
ATOM   1054  O   ASP    66      13.981  16.997  36.168  0.00  0.00           O  
ATOM   1055  N   ILE    67      15.726  17.215  34.710  0.00  0.00           N  
ATOM   1056  H   ILE    67      16.461  16.655  34.302  0.00  0.00           H  
ATOM   1057  CA  ILE    67      15.636  18.636  34.441  0.00  0.00           C  
ATOM   1058  HA  ILE    67      15.533  19.181  35.379  0.00  0.00           H  
ATOM   1059  CB  ILE    67      17.002  19.121  33.764  0.00  0.00           C  
ATOM   1060  HB  ILE    67      17.044  18.581  32.819  0.00  0.00           H  
ATOM   1061  CG2 ILE    67      17.029  20.697  33.622  0.00  0.00           C  
ATOM   1062 HG21 ILE    67      16.139  21.176  33.213  0.00  0.00           H  
ATOM   1063 HG22 ILE    67      17.255  21.201  34.561  0.00  0.00           H  
ATOM   1064 HG23 ILE    67      17.923  20.878  33.024  0.00  0.00           H  
ATOM   1065  CG1 ILE    67      18.318  18.645  34.392  0.00  0.00           C  
ATOM   1066 HG12 ILE    67      18.316  18.887  35.455  0.00  0.00           H  
ATOM   1067 HG13 ILE    67      18.247  17.559  34.319  0.00  0.00           H  
ATOM   1068  CD1 ILE    67      19.576  19.034  33.798  0.00  0.00           C  
ATOM   1069 HD11 ILE    67      19.864  19.982  34.252  0.00  0.00           H  
ATOM   1070 HD12 ILE    67      20.451  18.411  33.983  0.00  0.00           H  
ATOM   1071 HD13 ILE    67      19.493  19.155  32.717  0.00  0.00           H  
ATOM   1072  C   ILE    67      14.523  18.839  33.372  0.00  0.00           C  
ATOM   1073  O   ILE    67      14.650  18.184  32.313  0.00  0.00           O  
ATOM   1074  N   LYS    68      13.469  19.652  33.609  0.00  0.00           N  
ATOM   1075  H   LYS    68      13.404  20.081  34.521  0.00  0.00           H  
ATOM   1076  CA  LYS    68      12.364  19.858  32.661  0.00  0.00           C  
ATOM   1077  HA  LYS    68      12.838  19.774  31.683  0.00  0.00           H  
ATOM   1078  CB  LYS    68      11.192  18.929  32.880  0.00  0.00           C  
ATOM   1079  HB2 LYS    68      10.796  19.240  33.847  0.00  0.00           H  
ATOM   1080  HB3 LYS    68      10.421  19.097  32.128  0.00  0.00           H  
ATOM   1081  CG  LYS    68      11.550  17.422  32.918  0.00  0.00           C  
ATOM   1082  HG2 LYS    68      12.099  17.149  32.017  0.00  0.00           H  
ATOM   1083  HG3 LYS    68      12.307  17.178  33.664  0.00  0.00           H  
ATOM   1084  CD  LYS    68      10.289  16.528  32.923  0.00  0.00           C  
ATOM   1085  HD2 LYS    68       9.528  16.862  33.627  0.00  0.00           H  
ATOM   1086  HD3 LYS    68       9.951  16.706  31.902  0.00  0.00           H  
ATOM   1087  CE  LYS    68      10.630  15.062  33.288  0.00  0.00           C  
ATOM   1088  HE2 LYS    68      11.453  14.710  32.665  0.00  0.00           H  
ATOM   1089  HE3 LYS    68      11.050  15.166  34.288  0.00  0.00           H  
ATOM   1090  NZ  LYS    68       9.483  14.139  33.403  0.00  0.00           N  
ATOM   1091  HZ1 LYS    68       8.871  14.509  34.116  0.00  0.00           H  
ATOM   1092  HZ2 LYS    68       9.050  13.841  32.541  0.00  0.00           H  
ATOM   1093  HZ3 LYS    68       9.790  13.250  33.770  0.00  0.00           H  
ATOM   1094  C   LYS    68      11.795  21.332  32.548  0.00  0.00           C  
ATOM   1095  O   LYS    68      11.051  21.553  31.590  0.00  0.00           O  
ATOM   1096  N   ASN    69      12.067  22.222  33.561  0.00  0.00           N  
ATOM   1097  H   ASN    69      12.627  21.918  34.345  0.00  0.00           H  
ATOM   1098  CA  ASN    69      11.332  23.437  33.846  0.00  0.00           C  
ATOM   1099  HA  ASN    69      10.952  23.655  32.848  0.00  0.00           H  
ATOM   1100  CB  ASN    69      10.264  23.318  34.932  0.00  0.00           C  
ATOM   1101  HB2 ASN    69       9.585  24.170  34.964  0.00  0.00           H  
ATOM   1102  HB3 ASN    69      10.723  23.246  35.918  0.00  0.00           H  
ATOM   1103  CG  ASN    69       9.446  22.080  34.803  0.00  0.00           C  
ATOM   1104  OD1 ASN    69       8.548  21.958  33.980  0.00  0.00           O  
ATOM   1105  ND2 ASN    69       9.620  21.029  35.650  0.00  0.00           N  
ATOM   1106 HD21 ASN    69       8.831  20.408  35.762  0.00  0.00           H  
ATOM   1107 HD22 ASN    69      10.271  21.128  36.416  0.00  0.00           H  
ATOM   1108  C   ASN    69      12.206  24.607  34.158  0.00  0.00           C  
ATOM   1109  O   ASN    69      13.377  24.375  34.496  0.00  0.00           O  
ATOM   1110  N   GLU    70      11.799  25.857  33.927  0.00  0.00           N  
ATOM   1111  H   GLU    70      10.907  25.864  33.455  0.00  0.00           H  
ATOM   1112  CA  GLU    70      12.568  27.070  34.070  0.00  0.00           C  
ATOM   1113  HA  GLU    70      13.298  26.960  33.269  0.00  0.00           H  
ATOM   1114  CB  GLU    70      11.721  28.338  33.888  0.00  0.00           C  
ATOM   1115  HB2 GLU    70      10.850  28.555  34.506  0.00  0.00           H  
ATOM   1116  HB3 GLU    70      11.367  28.303  32.858  0.00  0.00           H  
ATOM   1117  CG  GLU    70      12.543  29.546  33.991  0.00  0.00           C  
ATOM   1118  HG2 GLU    70      12.901  29.758  34.998  0.00  0.00           H  
ATOM   1119  HG3 GLU    70      13.435  29.430  33.375  0.00  0.00           H  
ATOM   1120  CD  GLU    70      11.683  30.771  33.602  0.00  0.00           C  
ATOM   1121  OE1 GLU    70      11.115  31.392  34.538  0.00  0.00           O  
ATOM   1122  OE2 GLU    70      11.708  31.322  32.510  0.00  0.00           O  
ATOM   1123  C   GLU    70      13.336  27.202  35.378  0.00  0.00           C  
ATOM   1124  O   GLU    70      14.505  27.574  35.465  0.00  0.00           O  
ATOM   1125  N   ASP    71      12.621  26.932  36.451  0.00  0.00           N  
ATOM   1126  H   ASP    71      11.646  26.667  36.434  0.00  0.00           H  
ATOM   1127  CA  ASP    71      13.145  26.881  37.806  0.00  0.00           C  
ATOM   1128  HA  ASP    71      13.728  27.764  38.069  0.00  0.00           H  
ATOM   1129  CB  ASP    71      12.003  26.682  38.848  0.00  0.00           C  
ATOM   1130  HB2 ASP    71      12.435  26.509  39.834  0.00  0.00           H  
ATOM   1131  HB3 ASP    71      11.448  25.775  38.609  0.00  0.00           H  
ATOM   1132  CG  ASP    71      11.046  27.871  38.978  0.00  0.00           C  
ATOM   1133  OD1 ASP    71      11.481  29.047  38.673  0.00  0.00           O  
ATOM   1134  OD2 ASP    71       9.983  27.739  39.535  0.00  0.00           O  
ATOM   1135  C   ASP    71      14.228  25.708  37.954  0.00  0.00           C  
ATOM   1136  O   ASP    71      15.208  25.949  38.652  0.00  0.00           O  
ATOM   1137  N   ASP    72      14.074  24.605  37.170  0.00  0.00           N  
ATOM   1138  H   ASP    72      13.256  24.501  36.586  0.00  0.00           H  
ATOM   1139  CA  ASP    72      15.144  23.578  37.152  0.00  0.00           C  
ATOM   1140  HA  ASP    72      15.438  23.320  38.169  0.00  0.00           H  
ATOM   1141  CB  ASP    72      14.827  22.286  36.341  0.00  0.00           C  
ATOM   1142  HB2 ASP    72      14.685  22.413  35.268  0.00  0.00           H  
ATOM   1143  HB3 ASP    72      15.587  21.559  36.627  0.00  0.00           H  
ATOM   1144  CG  ASP    72      13.551  21.713  36.768  0.00  0.00           C  
ATOM   1145  OD1 ASP    72      13.057  22.028  37.852  0.00  0.00           O  
ATOM   1146  OD2 ASP    72      12.972  20.917  36.007  0.00  0.00           O  
ATOM   1147  C   ASP    72      16.430  24.065  36.588  0.00  0.00           C  
ATOM   1148  O   ASP    72      17.478  23.831  37.140  0.00  0.00           O  
ATOM   1149  N   VAL    73      16.351  24.847  35.435  0.00  0.00           N  
ATOM   1150  H   VAL    73      15.428  24.894  35.029  0.00  0.00           H  
ATOM   1151  CA  VAL    73      17.416  25.405  34.716  0.00  0.00           C  
ATOM   1152  HA  VAL    73      18.237  24.731  34.469  0.00  0.00           H  
ATOM   1153  CB  VAL    73      16.750  26.043  33.452  0.00  0.00           C  
ATOM   1154  HB  VAL    73      15.916  26.691  33.723  0.00  0.00           H  
ATOM   1155  CG1 VAL    73      17.768  26.789  32.520  0.00  0.00           C  
ATOM   1156 HG11 VAL    73      17.210  27.140  31.652  0.00  0.00           H  
ATOM   1157 HG12 VAL    73      18.099  27.604  33.164  0.00  0.00           H  
ATOM   1158 HG13 VAL    73      18.544  26.109  32.168  0.00  0.00           H  
ATOM   1159  CG2 VAL    73      16.100  24.985  32.447  0.00  0.00           C  
ATOM   1160 HG21 VAL    73      15.408  24.350  33.001  0.00  0.00           H  
ATOM   1161 HG22 VAL    73      15.486  25.464  31.685  0.00  0.00           H  
ATOM   1162 HG23 VAL    73      16.873  24.389  31.961  0.00  0.00           H  
ATOM   1163  C   VAL    73      18.087  26.556  35.491  0.00  0.00           C  
ATOM   1164  O   VAL    73      19.259  26.935  35.215  0.00  0.00           O  
ATOM   1165  N   LYS    74      17.391  27.210  36.485  0.00  0.00           N  
ATOM   1166  H   LYS    74      16.402  27.018  36.556  0.00  0.00           H  
ATOM   1167  CA  LYS    74      18.041  28.088  37.415  0.00  0.00           C  
ATOM   1168  HA  LYS    74      18.872  28.587  36.916  0.00  0.00           H  
ATOM   1169  CB  LYS    74      17.091  29.147  37.971  0.00  0.00           C  
ATOM   1170  HB2 LYS    74      16.220  28.674  38.425  0.00  0.00           H  
ATOM   1171  HB3 LYS    74      17.555  29.669  38.807  0.00  0.00           H  
ATOM   1172  CG  LYS    74      16.598  30.180  36.866  0.00  0.00           C  
ATOM   1173  HG2 LYS    74      17.459  30.669  36.410  0.00  0.00           H  
ATOM   1174  HG3 LYS    74      16.083  29.642  36.070  0.00  0.00           H  
ATOM   1175  CD  LYS    74      15.737  31.172  37.598  0.00  0.00           C  
ATOM   1176  HD2 LYS    74      14.839  30.677  37.968  0.00  0.00           H  
ATOM   1177  HD3 LYS    74      16.243  31.660  38.430  0.00  0.00           H  
ATOM   1178  CE  LYS    74      15.303  32.341  36.666  0.00  0.00           C  
ATOM   1179  HE2 LYS    74      16.193  32.964  36.573  0.00  0.00           H  
ATOM   1180  HE3 LYS    74      14.967  31.984  35.693  0.00  0.00           H  
ATOM   1181  NZ  LYS    74      14.262  33.139  37.298  0.00  0.00           N  
ATOM   1182  HZ1 LYS    74      14.475  33.523  38.208  0.00  0.00           H  
ATOM   1183  HZ2 LYS    74      14.061  33.969  36.759  0.00  0.00           H  
ATOM   1184  HZ3 LYS    74      13.455  32.535  37.358  0.00  0.00           H  
ATOM   1185  C   LYS    74      18.792  27.244  38.514  0.00  0.00           C  
ATOM   1186  O   LYS    74      19.916  27.466  38.806  0.00  0.00           O  
ATOM   1187  N   SER    75      18.027  26.287  39.094  0.00  0.00           N  
ATOM   1188  H   SER    75      17.122  26.218  38.651  0.00  0.00           H  
ATOM   1189  CA  SER    75      18.350  25.449  40.285  0.00  0.00           C  
ATOM   1190  HA  SER    75      18.669  26.090  41.107  0.00  0.00           H  
ATOM   1191  CB  SER    75      17.292  24.480  40.783  0.00  0.00           C  
ATOM   1192  HB2 SER    75      17.697  23.883  41.600  0.00  0.00           H  
ATOM   1193  HB3 SER    75      16.877  23.790  40.049  0.00  0.00           H  
ATOM   1194  OG  SER    75      16.261  25.334  41.146  0.00  0.00           O  
ATOM   1195  HG  SER    75      15.812  25.663  40.364  0.00  0.00           H  
ATOM   1196  C   SER    75      19.694  24.629  40.095  0.00  0.00           C  
ATOM   1197  O   SER    75      20.488  24.417  40.995  0.00  0.00           O  
ATOM   1198  N   LEU    76      20.019  24.382  38.782  0.00  0.00           N  
ATOM   1199  H   LEU    76      19.259  24.648  38.173  0.00  0.00           H  
ATOM   1200  CA  LEU    76      21.168  23.811  38.176  0.00  0.00           C  
ATOM   1201  HA  LEU    76      21.158  22.734  38.342  0.00  0.00           H  
ATOM   1202  CB  LEU    76      20.951  24.039  36.717  0.00  0.00           C  
ATOM   1203  HB2 LEU    76      19.936  23.715  36.486  0.00  0.00           H  
ATOM   1204  HB3 LEU    76      21.148  25.098  36.554  0.00  0.00           H  
ATOM   1205  CG  LEU    76      21.922  23.197  35.791  0.00  0.00           C  
ATOM   1206  HG  LEU    76      22.920  23.584  35.996  0.00  0.00           H  
ATOM   1207  CD1 LEU    76      21.824  21.638  35.989  0.00  0.00           C  
ATOM   1208 HD11 LEU    76      20.800  21.277  35.894  0.00  0.00           H  
ATOM   1209 HD12 LEU    76      22.516  21.154  35.300  0.00  0.00           H  
ATOM   1210 HD13 LEU    76      22.226  21.474  36.989  0.00  0.00           H  
ATOM   1211  CD2 LEU    76      21.653  23.491  34.279  0.00  0.00           C  
ATOM   1212 HD21 LEU    76      20.682  23.056  34.042  0.00  0.00           H  
ATOM   1213 HD22 LEU    76      21.548  24.560  34.096  0.00  0.00           H  
ATOM   1214 HD23 LEU    76      22.336  23.122  33.513  0.00  0.00           H  
ATOM   1215  C   LEU    76      22.500  24.366  38.680  0.00  0.00           C  
ATOM   1216  O   LEU    76      23.505  23.684  38.745  0.00  0.00           O  
ATOM   1217  N   SER    77      22.540  25.640  39.155  0.00  0.00           N  
ATOM   1218  H   SER    77      21.663  26.114  39.320  0.00  0.00           H  
ATOM   1219  CA  SER    77      23.775  26.264  39.711  0.00  0.00           C  
ATOM   1220  HA  SER    77      24.514  26.409  38.923  0.00  0.00           H  
ATOM   1221  CB  SER    77      23.445  27.724  40.064  0.00  0.00           C  
ATOM   1222  HB2 SER    77      24.330  28.333  40.245  0.00  0.00           H  
ATOM   1223  HB3 SER    77      23.071  28.168  39.141  0.00  0.00           H  
ATOM   1224  OG  SER    77      22.510  27.741  41.138  0.00  0.00           O  
ATOM   1225  HG  SER    77      22.950  27.891  41.978  0.00  0.00           H  
ATOM   1226  C   SER    77      24.512  25.457  40.847  0.00  0.00           C  
ATOM   1227  O   SER    77      25.692  25.431  40.777  0.00  0.00           O  
ATOM   1228  N   ARG    78      23.804  24.927  41.856  0.00  0.00           N  
ATOM   1229  H   ARG    78      22.815  25.129  41.883  0.00  0.00           H  
ATOM   1230  CA  ARG    78      24.336  24.124  42.956  0.00  0.00           C  
ATOM   1231  HA  ARG    78      24.862  24.784  43.646  0.00  0.00           H  
ATOM   1232  CB  ARG    78      23.132  23.469  43.792  0.00  0.00           C  
ATOM   1233  HB2 ARG    78      22.345  23.168  43.100  0.00  0.00           H  
ATOM   1234  HB3 ARG    78      23.516  22.643  44.390  0.00  0.00           H  
ATOM   1235  CG  ARG    78      22.582  24.578  44.726  0.00  0.00           C  
ATOM   1236  HG2 ARG    78      23.395  25.069  45.260  0.00  0.00           H  
ATOM   1237  HG3 ARG    78      22.067  25.258  44.048  0.00  0.00           H  
ATOM   1238  CD  ARG    78      21.547  23.996  45.698  0.00  0.00           C  
ATOM   1239  HD2 ARG    78      22.057  23.198  46.238  0.00  0.00           H  
ATOM   1240  HD3 ARG    78      21.233  24.805  46.358  0.00  0.00           H  
ATOM   1241  NE  ARG    78      20.267  23.480  45.051  0.00  0.00           N  
ATOM   1242  HE  ARG    78      19.907  22.539  45.121  0.00  0.00           H  
ATOM   1243  CZ  ARG    78      19.272  24.160  44.621  0.00  0.00           C  
ATOM   1244  NH1 ARG    78      19.417  25.424  44.629  0.00  0.00           N  
ATOM   1245 HH11 ARG    78      18.672  25.929  44.171  0.00  0.00           H  
ATOM   1246 HH12 ARG    78      20.301  25.852  44.862  0.00  0.00           H  
ATOM   1247  NH2 ARG    78      18.041  23.725  44.363  0.00  0.00           N  
ATOM   1248 HH21 ARG    78      17.315  24.356  44.055  0.00  0.00           H  
ATOM   1249 HH22 ARG    78      17.816  22.741  44.414  0.00  0.00           H  
ATOM   1250  C   ARG    78      25.298  22.997  42.466  0.00  0.00           C  
ATOM   1251  O   ARG    78      26.492  23.098  42.759  0.00  0.00           O  
ATOM   1252  N   VAL    79      24.807  21.951  41.808  0.00  0.00           N  
ATOM   1253  H   VAL    79      23.823  21.953  41.582  0.00  0.00           H  
ATOM   1254  CA  VAL    79      25.591  20.746  41.362  0.00  0.00           C  
ATOM   1255  HA  VAL    79      26.066  20.452  42.298  0.00  0.00           H  
ATOM   1256  CB  VAL    79      24.699  19.647  40.821  0.00  0.00           C  
ATOM   1257  HB  VAL    79      23.917  19.399  41.538  0.00  0.00           H  
ATOM   1258  CG1 VAL    79      24.032  19.947  39.443  0.00  0.00           C  
ATOM   1259 HG11 VAL    79      23.382  19.123  39.148  0.00  0.00           H  
ATOM   1260 HG12 VAL    79      23.412  20.829  39.603  0.00  0.00           H  
ATOM   1261 HG13 VAL    79      24.774  20.195  38.684  0.00  0.00           H  
ATOM   1262  CG2 VAL    79      25.561  18.471  40.604  0.00  0.00           C  
ATOM   1263 HG21 VAL    79      24.879  17.622  40.559  0.00  0.00           H  
ATOM   1264 HG22 VAL    79      26.156  18.575  39.697  0.00  0.00           H  
ATOM   1265 HG23 VAL    79      26.213  18.362  41.471  0.00  0.00           H  
ATOM   1266  C   VAL    79      26.689  21.150  40.329  0.00  0.00           C  
ATOM   1267  O   VAL    79      27.784  20.637  40.388  0.00  0.00           O  
ATOM   1268  N   MET    80      26.292  22.126  39.455  0.00  0.00           N  
ATOM   1269  H   MET    80      25.384  22.557  39.557  0.00  0.00           H  
ATOM   1270  CA  MET    80      27.163  22.642  38.419  0.00  0.00           C  
ATOM   1271  HA  MET    80      27.533  21.733  37.944  0.00  0.00           H  
ATOM   1272  CB  MET    80      26.334  23.518  37.468  0.00  0.00           C  
ATOM   1273  HB2 MET    80      25.614  22.772  37.131  0.00  0.00           H  
ATOM   1274  HB3 MET    80      25.719  24.195  38.060  0.00  0.00           H  
ATOM   1275  CG  MET    80      27.093  24.110  36.280  0.00  0.00           C  
ATOM   1276  HG2 MET    80      27.747  24.908  36.631  0.00  0.00           H  
ATOM   1277  HG3 MET    80      27.802  23.304  36.092  0.00  0.00           H  
ATOM   1278  SD  MET    80      26.175  24.741  34.897  0.00  0.00           S  
ATOM   1279  CE  MET    80      24.961  25.777  35.721  0.00  0.00           C  
ATOM   1280  HE1 MET    80      24.335  26.159  34.915  0.00  0.00           H  
ATOM   1281  HE2 MET    80      24.351  25.096  36.314  0.00  0.00           H  
ATOM   1282  HE3 MET    80      25.402  26.578  36.313  0.00  0.00           H  
ATOM   1283  C   MET    80      28.359  23.342  38.926  0.00  0.00           C  
ATOM   1284  O   MET    80      29.479  22.983  38.514  0.00  0.00           O  
ATOM   1285  N   ILE    81      28.219  24.262  39.908  0.00  0.00           N  
ATOM   1286  H   ILE    81      27.252  24.517  40.049  0.00  0.00           H  
ATOM   1287  CA  ILE    81      29.328  24.938  40.549  0.00  0.00           C  
ATOM   1288  HA  ILE    81      30.057  25.240  39.797  0.00  0.00           H  
ATOM   1289  CB  ILE    81      28.852  26.079  41.392  0.00  0.00           C  
ATOM   1290  HB  ILE    81      28.009  25.644  41.929  0.00  0.00           H  
ATOM   1291  CG2 ILE    81      29.929  26.713  42.394  0.00  0.00           C  
ATOM   1292 HG21 ILE    81      30.084  26.070  43.260  0.00  0.00           H  
ATOM   1293 HG22 ILE    81      30.863  27.048  41.942  0.00  0.00           H  
ATOM   1294 HG23 ILE    81      29.463  27.575  42.871  0.00  0.00           H  
ATOM   1295  CG1 ILE    81      28.341  27.168  40.454  0.00  0.00           C  
ATOM   1296 HG12 ILE    81      29.206  27.745  40.125  0.00  0.00           H  
ATOM   1297 HG13 ILE    81      27.795  26.754  39.607  0.00  0.00           H  
ATOM   1298  CD1 ILE    81      27.414  28.163  41.127  0.00  0.00           C  
ATOM   1299 HD11 ILE    81      27.129  28.932  40.409  0.00  0.00           H  
ATOM   1300 HD12 ILE    81      26.549  27.584  41.449  0.00  0.00           H  
ATOM   1301 HD13 ILE    81      27.810  28.675  42.004  0.00  0.00           H  
ATOM   1302  C   ILE    81      30.179  23.938  41.409  0.00  0.00           C  
ATOM   1303  O   ILE    81      31.384  23.896  41.289  0.00  0.00           O  
ATOM   1304  N   HID    82      29.471  22.957  41.997  0.00  0.00           N  
ATOM   1305  H   HID    82      28.476  23.093  42.108  0.00  0.00           H  
ATOM   1306  CA  HID    82      30.098  21.887  42.757  0.00  0.00           C  
ATOM   1307  HA  HID    82      30.756  22.465  43.406  0.00  0.00           H  
ATOM   1308  CB  HID    82      29.094  21.037  43.506  0.00  0.00           C  
ATOM   1309  HB2 HID    82      28.644  21.628  44.303  0.00  0.00           H  
ATOM   1310  HB3 HID    82      28.300  20.695  42.841  0.00  0.00           H  
ATOM   1311  CG  HID    82      29.648  19.808  44.124  0.00  0.00           C  
ATOM   1312  ND1 HID    82      30.914  19.806  44.747  0.00  0.00           N  
ATOM   1313  HD1 HID    82      31.614  20.525  44.865  0.00  0.00           H  
ATOM   1314  CE1 HID    82      31.265  18.507  44.964  0.00  0.00           C  
ATOM   1315  HE1 HID    82      32.231  18.266  45.384  0.00  0.00           H  
ATOM   1316  NE2 HID    82      30.333  17.667  44.543  0.00  0.00           N  
ATOM   1317  CD2 HID    82      29.247  18.498  44.081  0.00  0.00           C  
ATOM   1318  HD2 HID    82      28.378  18.197  43.515  0.00  0.00           H  
ATOM   1319  C   HID    82      31.061  21.019  41.856  0.00  0.00           C  
ATOM   1320  O   HID    82      32.254  20.892  42.166  0.00  0.00           O  
ATOM   1321  N   VAL    83      30.697  20.569  40.644  0.00  0.00           N  
ATOM   1322  H   VAL    83      29.755  20.768  40.338  0.00  0.00           H  
ATOM   1323  CA  VAL    83      31.531  19.760  39.853  0.00  0.00           C  
ATOM   1324  HA  VAL    83      32.066  19.058  40.493  0.00  0.00           H  
ATOM   1325  CB  VAL    83      30.672  18.826  38.918  0.00  0.00           C  
ATOM   1326  HB  VAL    83      30.042  19.550  38.402  0.00  0.00           H  
ATOM   1327  CG1 VAL    83      31.528  17.941  37.941  0.00  0.00           C  
ATOM   1328 HG11 VAL    83      32.219  18.568  37.378  0.00  0.00           H  
ATOM   1329 HG12 VAL    83      31.919  17.067  38.463  0.00  0.00           H  
ATOM   1330 HG13 VAL    83      30.829  17.542  37.206  0.00  0.00           H  
ATOM   1331  CG2 VAL    83      29.750  17.948  39.677  0.00  0.00           C  
ATOM   1332 HG21 VAL    83      29.140  18.553  40.348  0.00  0.00           H  
ATOM   1333 HG22 VAL    83      29.072  17.404  39.020  0.00  0.00           H  
ATOM   1334 HG23 VAL    83      30.222  17.131  40.223  0.00  0.00           H  
ATOM   1335  C   VAL    83      32.636  20.575  39.096  0.00  0.00           C  
ATOM   1336  O   VAL    83      33.701  20.052  38.806  0.00  0.00           O  
ATOM   1337  N   PHE    84      32.253  21.792  38.694  0.00  0.00           N  
ATOM   1338  H   PHE    84      31.330  22.119  38.942  0.00  0.00           H  
ATOM   1339  CA  PHE    84      33.008  22.590  37.856  0.00  0.00           C  
ATOM   1340  HA  PHE    84      33.395  21.836  37.169  0.00  0.00           H  
ATOM   1341  CB  PHE    84      32.087  23.580  37.154  0.00  0.00           C  
ATOM   1342  HB2 PHE    84      31.388  23.011  36.541  0.00  0.00           H  
ATOM   1343  HB3 PHE    84      31.566  24.091  37.964  0.00  0.00           H  
ATOM   1344  CG  PHE    84      32.670  24.538  36.153  0.00  0.00           C  
ATOM   1345  CD1 PHE    84      32.091  25.837  36.089  0.00  0.00           C  
ATOM   1346  HD1 PHE    84      31.315  26.033  36.815  0.00  0.00           H  
ATOM   1347  CE1 PHE    84      32.607  26.849  35.296  0.00  0.00           C  
ATOM   1348  HE1 PHE    84      32.160  27.831  35.348  0.00  0.00           H  
ATOM   1349  CZ  PHE    84      33.657  26.527  34.440  0.00  0.00           C  
ATOM   1350  HZ  PHE    84      33.901  27.299  33.724  0.00  0.00           H  
ATOM   1351  CE2 PHE    84      34.187  25.229  34.352  0.00  0.00           C  
ATOM   1352  HE2 PHE    84      34.959  24.982  33.638  0.00  0.00           H  
ATOM   1353  CD2 PHE    84      33.701  24.257  35.260  0.00  0.00           C  
ATOM   1354  HD2 PHE    84      34.044  23.234  35.309  0.00  0.00           H  
ATOM   1355  C   PHE    84      34.055  23.405  38.649  0.00  0.00           C  
ATOM   1356  O   PHE    84      35.075  23.686  38.032  0.00  0.00           O  
ATOM   1357  N   SER    85      33.798  23.707  39.938  0.00  0.00           N  
ATOM   1358  H   SER    85      32.922  23.480  40.387  0.00  0.00           H  
ATOM   1359  CA  SER    85      34.817  24.211  40.883  0.00  0.00           C  
ATOM   1360  HA  SER    85      35.260  25.178  40.648  0.00  0.00           H  
ATOM   1361  CB  SER    85      34.222  24.630  42.198  0.00  0.00           C  
ATOM   1362  HB2 SER    85      35.029  24.937  42.863  0.00  0.00           H  
ATOM   1363  HB3 SER    85      33.839  23.744  42.705  0.00  0.00           H  
ATOM   1364  OG  SER    85      33.236  25.630  42.168  0.00  0.00           O  
ATOM   1365  HG  SER    85      32.467  25.068  42.046  0.00  0.00           H  
ATOM   1366  C   SER    85      35.885  23.210  41.212  0.00  0.00           C  
ATOM   1367  O   SER    85      36.960  23.688  41.532  0.00  0.00           O  
ATOM   1368  N   ASP    86      35.696  21.864  41.126  0.00  0.00           N  
ATOM   1369  H   ASP    86      34.786  21.528  40.846  0.00  0.00           H  
ATOM   1370  CA  ASP    86      36.731  20.873  41.424  0.00  0.00           C  
ATOM   1371  HA  ASP    86      37.266  21.135  42.337  0.00  0.00           H  
ATOM   1372  CB  ASP    86      35.986  19.561  41.604  0.00  0.00           C  
ATOM   1373  HB2 ASP    86      35.192  19.685  42.340  0.00  0.00           H  
ATOM   1374  HB3 ASP    86      35.709  19.308  40.580  0.00  0.00           H  
ATOM   1375  CG  ASP    86      36.748  18.467  42.246  0.00  0.00           C  
ATOM   1376  OD1 ASP    86      37.867  18.607  42.701  0.00  0.00           O  
ATOM   1377  OD2 ASP    86      36.169  17.339  42.266  0.00  0.00           O  
ATOM   1378  C   ASP    86      37.819  20.806  40.324  0.00  0.00           C  
ATOM   1379  O   ASP    86      37.572  21.349  39.231  0.00  0.00           O  
ATOM   1380  N   GLY    87      38.914  20.132  40.640  0.00  0.00           N  
ATOM   1381  H   GLY    87      38.888  19.640  41.522  0.00  0.00           H  
ATOM   1382  CA  GLY    87      40.086  19.913  39.765  0.00  0.00           C  
ATOM   1383  HA2 GLY    87      40.729  19.060  39.979  0.00  0.00           H  
ATOM   1384  HA3 GLY    87      39.624  19.600  38.829  0.00  0.00           H  
ATOM   1385  C   GLY    87      40.869  21.152  39.428  0.00  0.00           C  
ATOM   1386  O   GLY    87      40.992  22.040  40.207  0.00  0.00           O  
ATOM   1387  N   VAL    88      41.253  21.193  38.142  0.00  0.00           N  
ATOM   1388  H   VAL    88      41.078  20.416  37.521  0.00  0.00           H  
ATOM   1389  CA  VAL    88      42.070  22.331  37.515  0.00  0.00           C  
ATOM   1390  HA  VAL    88      42.391  23.013  38.303  0.00  0.00           H  
ATOM   1391  CB  VAL    88      43.314  21.780  36.793  0.00  0.00           C  
ATOM   1392  HB  VAL    88      43.069  21.085  35.990  0.00  0.00           H  
ATOM   1393  CG1 VAL    88      44.064  22.874  36.174  0.00  0.00           C  
ATOM   1394 HG11 VAL    88      44.423  23.659  36.839  0.00  0.00           H  
ATOM   1395 HG12 VAL    88      44.907  22.434  35.640  0.00  0.00           H  
ATOM   1396 HG13 VAL    88      43.429  23.192  35.348  0.00  0.00           H  
ATOM   1397  CG2 VAL    88      44.263  21.086  37.822  0.00  0.00           C  
ATOM   1398 HG21 VAL    88      45.325  21.205  37.603  0.00  0.00           H  
ATOM   1399 HG22 VAL    88      43.957  21.384  38.825  0.00  0.00           H  
ATOM   1400 HG23 VAL    88      43.960  20.069  37.574  0.00  0.00           H  
ATOM   1401  C   VAL    88      41.145  22.961  36.410  0.00  0.00           C  
ATOM   1402  O   VAL    88      40.617  22.254  35.555  0.00  0.00           O  
ATOM   1403  N   THR    89      40.907  24.295  36.341  0.00  0.00           N  
ATOM   1404  H   THR    89      41.344  24.901  37.021  0.00  0.00           H  
ATOM   1405  CA  THR    89      40.329  24.995  35.233  0.00  0.00           C  
ATOM   1406  HA  THR    89      39.337  24.594  35.022  0.00  0.00           H  
ATOM   1407  CB  THR    89      40.032  26.473  35.629  0.00  0.00           C  
ATOM   1408  HB  THR    89      40.946  27.029  35.839  0.00  0.00           H  
ATOM   1409  CG2 THR    89      39.200  27.222  34.575  0.00  0.00           C  
ATOM   1410 HG21 THR    89      39.595  27.085  33.568  0.00  0.00           H  
ATOM   1411 HG22 THR    89      38.288  26.635  34.470  0.00  0.00           H  
ATOM   1412 HG23 THR    89      39.031  28.284  34.748  0.00  0.00           H  
ATOM   1413  OG1 THR    89      39.166  26.562  36.801  0.00  0.00           O  
ATOM   1414  HG1 THR    89      39.841  26.518  37.482  0.00  0.00           H  
ATOM   1415  C   THR    89      41.182  24.992  33.963  0.00  0.00           C  
ATOM   1416  O   THR    89      42.346  25.425  33.980  0.00  0.00           O  
ATOM   1417  N   ASN    90      40.613  24.518  32.903  0.00  0.00           N  
ATOM   1418  H   ASN    90      39.624  24.323  32.964  0.00  0.00           H  
ATOM   1419  CA  ASN    90      41.107  24.591  31.541  0.00  0.00           C  
ATOM   1420  HA  ASN    90      41.886  25.348  31.449  0.00  0.00           H  
ATOM   1421  CB  ASN    90      41.876  23.257  31.434  0.00  0.00           C  
ATOM   1422  HB2 ASN    90      42.517  23.099  32.302  0.00  0.00           H  
ATOM   1423  HB3 ASN    90      42.612  23.274  30.630  0.00  0.00           H  
ATOM   1424  CG  ASN    90      40.987  22.043  31.130  0.00  0.00           C  
ATOM   1425  OD1 ASN    90      40.103  22.094  30.333  0.00  0.00           O  
ATOM   1426  ND2 ASN    90      41.177  20.935  31.843  0.00  0.00           N  
ATOM   1427 HD21 ASN    90      40.757  20.096  31.469  0.00  0.00           H  
ATOM   1428 HD22 ASN    90      42.032  20.890  32.378  0.00  0.00           H  
ATOM   1429  C   ASN    90      40.011  24.894  30.526  0.00  0.00           C  
ATOM   1430  O   ASN    90      38.839  25.001  30.943  0.00  0.00           O  
ATOM   1431  N   TRP    91      40.315  25.204  29.288  0.00  0.00           N  
ATOM   1432  H   TRP    91      41.277  25.096  29.000  0.00  0.00           H  
ATOM   1433  CA  TRP    91      39.314  25.457  28.262  0.00  0.00           C  
ATOM   1434  HA  TRP    91      38.652  26.234  28.643  0.00  0.00           H  
ATOM   1435  CB  TRP    91      40.070  26.076  27.131  0.00  0.00           C  
ATOM   1436  HB2 TRP    91      40.825  25.369  26.789  0.00  0.00           H  
ATOM   1437  HB3 TRP    91      39.343  26.243  26.336  0.00  0.00           H  
ATOM   1438  CG  TRP    91      40.632  27.515  27.405  0.00  0.00           C  
ATOM   1439  CD1 TRP    91      41.938  27.806  27.425  0.00  0.00           C  
ATOM   1440  HD1 TRP    91      42.753  27.129  27.213  0.00  0.00           H  
ATOM   1441  NE1 TRP    91      42.088  29.147  27.707  0.00  0.00           N  
ATOM   1442  HE1 TRP    91      43.001  29.572  27.641  0.00  0.00           H  
ATOM   1443  CE2 TRP    91      40.847  29.837  27.681  0.00  0.00           C  
ATOM   1444  CZ2 TRP    91      40.430  31.177  27.984  0.00  0.00           C  
ATOM   1445  HZ2 TRP    91      41.198  31.922  27.847  0.00  0.00           H  
ATOM   1446  CH2 TRP    91      39.021  31.500  28.093  0.00  0.00           C  
ATOM   1447  HH2 TRP    91      38.676  32.520  28.172  0.00  0.00           H  
ATOM   1448  CZ3 TRP    91      38.113  30.441  28.051  0.00  0.00           C  
ATOM   1449  HZ3 TRP    91      37.062  30.685  27.990  0.00  0.00           H  
ATOM   1450  CE3 TRP    91      38.534  29.126  27.808  0.00  0.00           C  
ATOM   1451  HE3 TRP    91      37.712  28.428  27.758  0.00  0.00           H  
ATOM   1452  CD2 TRP    91      39.882  28.757  27.626  0.00  0.00           C  
ATOM   1453  C   TRP    91      38.384  24.361  27.785  0.00  0.00           C  
ATOM   1454  O   TRP    91      37.237  24.555  27.513  0.00  0.00           O  
ATOM   1455  N   GLY    92      38.842  23.094  27.723  0.00  0.00           N  
ATOM   1456  H   GLY    92      39.781  22.906  28.046  0.00  0.00           H  
ATOM   1457  CA  GLY    92      38.058  21.839  27.593  0.00  0.00           C  
ATOM   1458  HA2 GLY    92      37.755  21.735  26.551  0.00  0.00           H  
ATOM   1459  HA3 GLY    92      38.690  20.998  27.877  0.00  0.00           H  
ATOM   1460  C   GLY    92      36.891  21.630  28.538  0.00  0.00           C  
ATOM   1461  O   GLY    92      35.867  20.980  28.237  0.00  0.00           O  
ATOM   1462  N   ARG    93      37.101  21.916  29.806  0.00  0.00           N  
ATOM   1463  H   ARG    93      38.038  22.139  30.109  0.00  0.00           H  
ATOM   1464  CA  ARG    93      36.082  21.814  30.860  0.00  0.00           C  
ATOM   1465  HA  ARG    93      35.464  20.916  30.836  0.00  0.00           H  
ATOM   1466  CB  ARG    93      36.888  21.759  32.184  0.00  0.00           C  
ATOM   1467  HB2 ARG    93      37.488  22.664  32.288  0.00  0.00           H  
ATOM   1468  HB3 ARG    93      36.129  21.806  32.965  0.00  0.00           H  
ATOM   1469  CG  ARG    93      37.724  20.405  32.321  0.00  0.00           C  
ATOM   1470  HG2 ARG    93      37.083  19.527  32.248  0.00  0.00           H  
ATOM   1471  HG3 ARG    93      38.593  20.462  31.666  0.00  0.00           H  
ATOM   1472  CD  ARG    93      38.303  20.521  33.695  0.00  0.00           C  
ATOM   1473  HD2 ARG    93      39.161  19.850  33.740  0.00  0.00           H  
ATOM   1474  HD3 ARG    93      38.659  21.537  33.861  0.00  0.00           H  
ATOM   1475  NE  ARG    93      37.348  20.134  34.693  0.00  0.00           N  
ATOM   1476  HE  ARG    93      36.522  19.599  34.467  0.00  0.00           H  
ATOM   1477  CZ  ARG    93      37.350  20.506  35.906  0.00  0.00           C  
ATOM   1478  NH1 ARG    93      38.374  21.169  36.351  0.00  0.00           N  
ATOM   1479 HH11 ARG    93      38.347  21.226  37.359  0.00  0.00           H  
ATOM   1480 HH12 ARG    93      39.092  21.598  35.785  0.00  0.00           H  
ATOM   1481  NH2 ARG    93      36.352  20.273  36.738  0.00  0.00           N  
ATOM   1482 HH21 ARG    93      36.452  20.498  37.717  0.00  0.00           H  
ATOM   1483 HH22 ARG    93      35.598  19.701  36.386  0.00  0.00           H  
ATOM   1484  C   ARG    93      35.195  23.050  31.046  0.00  0.00           C  
ATOM   1485  O   ARG    93      34.032  22.841  31.383  0.00  0.00           O  
ATOM   1486  N   ILE    94      35.605  24.261  30.662  0.00  0.00           N  
ATOM   1487  H   ILE    94      36.580  24.518  30.599  0.00  0.00           H  
ATOM   1488  CA  ILE    94      34.737  25.386  30.250  0.00  0.00           C  
ATOM   1489  HA  ILE    94      34.065  25.718  31.041  0.00  0.00           H  
ATOM   1490  CB  ILE    94      35.525  26.688  30.064  0.00  0.00           C  
ATOM   1491  HB  ILE    94      36.372  26.482  29.409  0.00  0.00           H  
ATOM   1492  CG2 ILE    94      34.665  27.722  29.279  0.00  0.00           C  
ATOM   1493 HG21 ILE    94      34.315  27.398  28.299  0.00  0.00           H  
ATOM   1494 HG22 ILE    94      33.885  28.070  29.955  0.00  0.00           H  
ATOM   1495 HG23 ILE    94      35.219  28.643  29.098  0.00  0.00           H  
ATOM   1496  CG1 ILE    94      36.065  27.305  31.336  0.00  0.00           C  
ATOM   1497 HG12 ILE    94      35.294  27.883  31.845  0.00  0.00           H  
ATOM   1498 HG13 ILE    94      36.296  26.487  32.019  0.00  0.00           H  
ATOM   1499  CD1 ILE    94      37.421  28.052  31.356  0.00  0.00           C  
ATOM   1500 HD11 ILE    94      38.170  27.478  30.811  0.00  0.00           H  
ATOM   1501 HD12 ILE    94      37.316  29.030  30.885  0.00  0.00           H  
ATOM   1502 HD13 ILE    94      37.663  28.179  32.412  0.00  0.00           H  
ATOM   1503  C   ILE    94      33.850  24.975  29.059  0.00  0.00           C  
ATOM   1504  O   ILE    94      32.690  25.273  29.024  0.00  0.00           O  
ATOM   1505  N   VAL    95      34.433  24.320  28.051  0.00  0.00           N  
ATOM   1506  H   VAL    95      35.441  24.365  28.073  0.00  0.00           H  
ATOM   1507  CA  VAL    95      33.724  23.911  26.797  0.00  0.00           C  
ATOM   1508  HA  VAL    95      33.070  24.752  26.568  0.00  0.00           H  
ATOM   1509  CB  VAL    95      34.682  23.613  25.689  0.00  0.00           C  
ATOM   1510  HB  VAL    95      35.475  22.992  26.106  0.00  0.00           H  
ATOM   1511  CG1 VAL    95      34.133  22.852  24.498  0.00  0.00           C  
ATOM   1512 HG11 VAL    95      33.219  23.365  24.198  0.00  0.00           H  
ATOM   1513 HG12 VAL    95      34.788  22.876  23.627  0.00  0.00           H  
ATOM   1514 HG13 VAL    95      33.951  21.809  24.754  0.00  0.00           H  
ATOM   1515  CG2 VAL    95      35.210  24.882  25.091  0.00  0.00           C  
ATOM   1516 HG21 VAL    95      35.970  24.628  24.352  0.00  0.00           H  
ATOM   1517 HG22 VAL    95      34.328  25.375  24.684  0.00  0.00           H  
ATOM   1518 HG23 VAL    95      35.617  25.559  25.842  0.00  0.00           H  
ATOM   1519  C   VAL    95      32.768  22.789  27.078  0.00  0.00           C  
ATOM   1520  O   VAL    95      31.660  22.815  26.580  0.00  0.00           O  
ATOM   1521  N   THR    96      33.200  21.778  27.834  0.00  0.00           N  
ATOM   1522  H   THR    96      34.113  21.841  28.262  0.00  0.00           H  
ATOM   1523  CA  THR    96      32.331  20.632  28.229  0.00  0.00           C  
ATOM   1524  HA  THR    96      31.960  20.105  27.349  0.00  0.00           H  
ATOM   1525  CB  THR    96      33.096  19.532  28.993  0.00  0.00           C  
ATOM   1526  HB  THR    96      33.367  19.975  29.951  0.00  0.00           H  
ATOM   1527  CG2 THR    96      32.232  18.361  29.275  0.00  0.00           C  
ATOM   1528 HG21 THR    96      31.411  18.575  29.960  0.00  0.00           H  
ATOM   1529 HG22 THR    96      31.947  17.946  28.309  0.00  0.00           H  
ATOM   1530 HG23 THR    96      32.810  17.659  29.876  0.00  0.00           H  
ATOM   1531  OG1 THR    96      34.180  19.054  28.219  0.00  0.00           O  
ATOM   1532  HG1 THR    96      34.721  19.828  28.043  0.00  0.00           H  
ATOM   1533  C   THR    96      31.038  21.093  28.950  0.00  0.00           C  
ATOM   1534  O   THR    96      29.952  20.600  28.604  0.00  0.00           O  
ATOM   1535  N   LEU    97      31.232  22.080  29.877  0.00  0.00           N  
ATOM   1536  H   LEU    97      32.158  22.246  30.244  0.00  0.00           H  
ATOM   1537  CA  LEU    97      30.158  22.852  30.449  0.00  0.00           C  
ATOM   1538  HA  LEU    97      29.490  22.188  30.998  0.00  0.00           H  
ATOM   1539  CB  LEU    97      30.708  23.832  31.504  0.00  0.00           C  
ATOM   1540  HB2 LEU    97      30.933  23.215  32.374  0.00  0.00           H  
ATOM   1541  HB3 LEU    97      31.541  24.395  31.084  0.00  0.00           H  
ATOM   1542  CG  LEU    97      29.868  25.023  32.012  0.00  0.00           C  
ATOM   1543  HG  LEU    97      29.628  25.762  31.247  0.00  0.00           H  
ATOM   1544  CD1 LEU    97      28.609  24.412  32.626  0.00  0.00           C  
ATOM   1545 HD11 LEU    97      28.781  23.769  33.489  0.00  0.00           H  
ATOM   1546 HD12 LEU    97      28.073  25.274  33.022  0.00  0.00           H  
ATOM   1547 HD13 LEU    97      27.904  24.039  31.883  0.00  0.00           H  
ATOM   1548  CD2 LEU    97      30.605  25.907  33.106  0.00  0.00           C  
ATOM   1549 HD21 LEU    97      31.568  26.264  32.741  0.00  0.00           H  
ATOM   1550 HD22 LEU    97      29.985  26.760  33.383  0.00  0.00           H  
ATOM   1551 HD23 LEU    97      30.766  25.305  34.000  0.00  0.00           H  
ATOM   1552  C   LEU    97      29.226  23.500  29.367  0.00  0.00           C  
ATOM   1553  O   LEU    97      28.055  23.129  29.270  0.00  0.00           O  
ATOM   1554  N   ILE    98      29.771  24.391  28.540  0.00  0.00           N  
ATOM   1555  H   ILE    98      30.701  24.711  28.769  0.00  0.00           H  
ATOM   1556  CA  ILE    98      29.049  25.119  27.452  0.00  0.00           C  
ATOM   1557  HA  ILE    98      28.279  25.725  27.931  0.00  0.00           H  
ATOM   1558  CB  ILE    98      30.044  26.151  26.841  0.00  0.00           C  
ATOM   1559  HB  ILE    98      30.976  25.599  26.715  0.00  0.00           H  
ATOM   1560  CG2 ILE    98      29.652  26.652  25.439  0.00  0.00           C  
ATOM   1561 HG21 ILE    98      30.200  27.548  25.148  0.00  0.00           H  
ATOM   1562 HG22 ILE    98      29.847  25.845  24.733  0.00  0.00           H  
ATOM   1563 HG23 ILE    98      28.588  26.885  25.395  0.00  0.00           H  
ATOM   1564  CG1 ILE    98      30.290  27.287  27.820  0.00  0.00           C  
ATOM   1565 HG12 ILE    98      29.401  27.916  27.871  0.00  0.00           H  
ATOM   1566 HG13 ILE    98      30.444  26.892  28.824  0.00  0.00           H  
ATOM   1567  CD1 ILE    98      31.578  28.017  27.478  0.00  0.00           C  
ATOM   1568 HD11 ILE    98      31.495  28.902  26.847  0.00  0.00           H  
ATOM   1569 HD12 ILE    98      32.205  28.253  28.339  0.00  0.00           H  
ATOM   1570 HD13 ILE    98      32.176  27.347  26.861  0.00  0.00           H  
ATOM   1571  C   ILE    98      28.382  24.154  26.421  0.00  0.00           C  
ATOM   1572  O   ILE    98      27.306  24.467  25.882  0.00  0.00           O  
ATOM   1573  N   SER    99      29.005  22.965  26.261  0.00  0.00           N  
ATOM   1574  H   SER    99      29.796  22.768  26.858  0.00  0.00           H  
ATOM   1575  CA  SER    99      28.501  21.904  25.429  0.00  0.00           C  
ATOM   1576  HA  SER    99      28.032  22.403  24.580  0.00  0.00           H  
ATOM   1577  CB  SER    99      29.565  20.918  24.936  0.00  0.00           C  
ATOM   1578  HB2 SER    99      29.949  20.312  25.756  0.00  0.00           H  
ATOM   1579  HB3 SER    99      29.163  20.301  24.132  0.00  0.00           H  
ATOM   1580  OG  SER    99      30.641  21.748  24.419  0.00  0.00           O  
ATOM   1581  HG  SER    99      31.168  22.094  25.143  0.00  0.00           H  
ATOM   1582  C   SER    99      27.397  21.117  26.159  0.00  0.00           C  
ATOM   1583  O   SER    99      26.478  20.806  25.469  0.00  0.00           O  
ATOM   1584  N   PHE   100      27.355  20.951  27.519  0.00  0.00           N  
ATOM   1585  H   PHE   100      28.184  21.130  28.066  0.00  0.00           H  
ATOM   1586  CA  PHE   100      26.257  20.375  28.206  0.00  0.00           C  
ATOM   1587  HA  PHE   100      25.938  19.476  27.677  0.00  0.00           H  
ATOM   1588  CB  PHE   100      26.789  19.849  29.570  0.00  0.00           C  
ATOM   1589  HB2 PHE   100      27.492  19.018  29.507  0.00  0.00           H  
ATOM   1590  HB3 PHE   100      27.071  20.721  30.160  0.00  0.00           H  
ATOM   1591  CG  PHE   100      25.600  19.260  30.305  0.00  0.00           C  
ATOM   1592  CD1 PHE   100      25.217  17.892  30.015  0.00  0.00           C  
ATOM   1593  HD1 PHE   100      25.724  17.321  29.251  0.00  0.00           H  
ATOM   1594  CE1 PHE   100      24.206  17.286  30.850  0.00  0.00           C  
ATOM   1595  HE1 PHE   100      23.903  16.253  30.756  0.00  0.00           H  
ATOM   1596  CZ  PHE   100      23.696  17.962  31.957  0.00  0.00           C  
ATOM   1597  HZ  PHE   100      23.112  17.465  32.718  0.00  0.00           H  
ATOM   1598  CE2 PHE   100      24.007  19.315  32.092  0.00  0.00           C  
ATOM   1599  HE2 PHE   100      23.629  19.917  32.905  0.00  0.00           H  
ATOM   1600  CD2 PHE   100      25.016  19.898  31.343  0.00  0.00           C  
ATOM   1601  HD2 PHE   100      25.213  20.940  31.546  0.00  0.00           H  
ATOM   1602  C   PHE   100      25.082  21.383  28.226  0.00  0.00           C  
ATOM   1603  O   PHE   100      24.036  20.982  27.829  0.00  0.00           O  
ATOM   1604  N   GLY   101      25.337  22.698  28.403  0.00  0.00           N  
ATOM   1605  H   GLY   101      26.270  22.924  28.717  0.00  0.00           H  
ATOM   1606  CA  GLY   101      24.483  23.775  27.800  0.00  0.00           C  
ATOM   1607  HA2 GLY   101      25.052  24.704  27.780  0.00  0.00           H  
ATOM   1608  HA3 GLY   101      23.673  23.827  28.527  0.00  0.00           H  
ATOM   1609  C   GLY   101      23.884  23.428  26.407  0.00  0.00           C  
ATOM   1610  O   GLY   101      22.659  23.325  26.325  0.00  0.00           O  
ATOM   1611  N   ALA   102      24.703  23.125  25.310  0.00  0.00           N  
ATOM   1612  H   ALA   102      25.693  23.273  25.449  0.00  0.00           H  
ATOM   1613  CA  ALA   102      24.051  22.684  24.099  0.00  0.00           C  
ATOM   1614  HA  ALA   102      23.208  23.314  23.814  0.00  0.00           H  
ATOM   1615  CB  ALA   102      25.039  22.868  22.950  0.00  0.00           C  
ATOM   1616  HB1 ALA   102      24.526  22.873  21.989  0.00  0.00           H  
ATOM   1617  HB2 ALA   102      25.647  23.772  22.983  0.00  0.00           H  
ATOM   1618  HB3 ALA   102      25.712  22.023  23.096  0.00  0.00           H  
ATOM   1619  C   ALA   102      23.406  21.299  24.074  0.00  0.00           C  
ATOM   1620  O   ALA   102      22.521  21.048  23.267  0.00  0.00           O  
ATOM   1621  N   PHE   103      23.889  20.382  24.871  0.00  0.00           N  
ATOM   1622  H   PHE   103      24.752  20.643  25.326  0.00  0.00           H  
ATOM   1623  CA  PHE   103      23.303  19.011  24.965  0.00  0.00           C  
ATOM   1624  HA  PHE   103      23.107  18.676  23.947  0.00  0.00           H  
ATOM   1625  CB  PHE   103      24.236  17.868  25.507  0.00  0.00           C  
ATOM   1626  HB2 PHE   103      25.192  17.874  24.985  0.00  0.00           H  
ATOM   1627  HB3 PHE   103      24.684  18.139  26.463  0.00  0.00           H  
ATOM   1628  CG  PHE   103      23.645  16.479  25.421  0.00  0.00           C  
ATOM   1629  CD1 PHE   103      23.620  15.742  24.245  0.00  0.00           C  
ATOM   1630  HD1 PHE   103      24.181  16.119  23.403  0.00  0.00           H  
ATOM   1631  CE1 PHE   103      23.002  14.518  24.191  0.00  0.00           C  
ATOM   1632  HE1 PHE   103      22.937  13.925  23.291  0.00  0.00           H  
ATOM   1633  CZ  PHE   103      22.319  13.979  25.259  0.00  0.00           C  
ATOM   1634  HZ  PHE   103      21.883  12.991  25.242  0.00  0.00           H  
ATOM   1635  CE2 PHE   103      22.302  14.699  26.474  0.00  0.00           C  
ATOM   1636  HE2 PHE   103      21.822  14.382  27.388  0.00  0.00           H  
ATOM   1637  CD2 PHE   103      22.932  15.985  26.578  0.00  0.00           C  
ATOM   1638  HD2 PHE   103      22.956  16.498  27.528  0.00  0.00           H  
ATOM   1639  C   PHE   103      21.884  19.048  25.696  0.00  0.00           C  
ATOM   1640  O   PHE   103      20.847  18.595  25.236  0.00  0.00           O  
ATOM   1641  N   VAL   104      21.846  19.718  26.866  0.00  0.00           N  
ATOM   1642  H   VAL   104      22.724  19.921  27.323  0.00  0.00           H  
ATOM   1643  CA  VAL   104      20.544  19.947  27.618  0.00  0.00           C  
ATOM   1644  HA  VAL   104      20.045  19.017  27.892  0.00  0.00           H  
ATOM   1645  CB  VAL   104      20.811  20.668  28.937  0.00  0.00           C  
ATOM   1646  HB  VAL   104      21.413  21.559  28.756  0.00  0.00           H  
ATOM   1647  CG1 VAL   104      19.534  21.105  29.732  0.00  0.00           C  
ATOM   1648 HG11 VAL   104      19.138  22.039  29.334  0.00  0.00           H  
ATOM   1649 HG12 VAL   104      18.849  20.265  29.847  0.00  0.00           H  
ATOM   1650 HG13 VAL   104      19.828  21.333  30.757  0.00  0.00           H  
ATOM   1651  CG2 VAL   104      21.680  19.700  29.793  0.00  0.00           C  
ATOM   1652 HG21 VAL   104      21.952  20.185  30.731  0.00  0.00           H  
ATOM   1653 HG22 VAL   104      21.062  18.827  30.004  0.00  0.00           H  
ATOM   1654 HG23 VAL   104      22.607  19.407  29.301  0.00  0.00           H  
ATOM   1655  C   VAL   104      19.530  20.715  26.812  0.00  0.00           C  
ATOM   1656  O   VAL   104      18.317  20.491  26.900  0.00  0.00           O  
ATOM   1657  N   ALA   105      20.045  21.686  25.972  0.00  0.00           N  
ATOM   1658  H   ALA   105      20.994  21.992  26.135  0.00  0.00           H  
ATOM   1659  CA  ALA   105      19.255  22.455  25.026  0.00  0.00           C  
ATOM   1660  HA  ALA   105      18.505  23.040  25.558  0.00  0.00           H  
ATOM   1661  CB  ALA   105      20.042  23.549  24.361  0.00  0.00           C  
ATOM   1662  HB1 ALA   105      20.838  23.167  23.721  0.00  0.00           H  
ATOM   1663  HB2 ALA   105      19.340  24.153  23.786  0.00  0.00           H  
ATOM   1664  HB3 ALA   105      20.542  24.217  25.063  0.00  0.00           H  
ATOM   1665  C   ALA   105      18.509  21.595  24.001  0.00  0.00           C  
ATOM   1666  O   ALA   105      17.317  21.859  23.749  0.00  0.00           O  
ATOM   1667  N   LYS   106      19.176  20.595  23.429  0.00  0.00           N  
ATOM   1668  H   LYS   106      20.063  20.329  23.832  0.00  0.00           H  
ATOM   1669  CA  LYS   106      18.545  19.606  22.545  0.00  0.00           C  
ATOM   1670  HA  LYS   106      18.052  20.258  21.824  0.00  0.00           H  
ATOM   1671  CB  LYS   106      19.592  18.728  21.795  0.00  0.00           C  
ATOM   1672  HB2 LYS   106      20.128  18.165  22.559  0.00  0.00           H  
ATOM   1673  HB3 LYS   106      19.028  18.006  21.203  0.00  0.00           H  
ATOM   1674  CG  LYS   106      20.595  19.404  20.954  0.00  0.00           C  
ATOM   1675  HG2 LYS   106      20.155  19.748  20.018  0.00  0.00           H  
ATOM   1676  HG3 LYS   106      20.904  20.323  21.452  0.00  0.00           H  
ATOM   1677  CD  LYS   106      21.839  18.526  20.592  0.00  0.00           C  
ATOM   1678  HD2 LYS   106      22.304  18.194  21.520  0.00  0.00           H  
ATOM   1679  HD3 LYS   106      21.717  17.653  19.950  0.00  0.00           H  
ATOM   1680  CE  LYS   106      22.752  19.534  19.879  0.00  0.00           C  
ATOM   1681  HE2 LYS   106      22.367  19.865  18.914  0.00  0.00           H  
ATOM   1682  HE3 LYS   106      22.898  20.451  20.450  0.00  0.00           H  
ATOM   1683  NZ  LYS   106      24.143  18.966  19.761  0.00  0.00           N  
ATOM   1684  HZ1 LYS   106      24.792  19.539  19.242  0.00  0.00           H  
ATOM   1685  HZ2 LYS   106      24.531  18.966  20.693  0.00  0.00           H  
ATOM   1686  HZ3 LYS   106      24.193  18.014  19.427  0.00  0.00           H  
ATOM   1687  C   LYS   106      17.460  18.730  23.251  0.00  0.00           C  
ATOM   1688  O   LYS   106      16.439  18.370  22.671  0.00  0.00           O  
ATOM   1689  N   HIE   107      17.585  18.402  24.552  0.00  0.00           N  
ATOM   1690  H   HIE   107      18.460  18.617  25.008  0.00  0.00           H  
ATOM   1691  CA  HIE   107      16.559  17.681  25.386  0.00  0.00           C  
ATOM   1692  HA  HIE   107      16.224  16.768  24.895  0.00  0.00           H  
ATOM   1693  CB  HIE   107      17.252  17.348  26.691  0.00  0.00           C  
ATOM   1694  HB2 HIE   107      17.872  16.497  26.409  0.00  0.00           H  
ATOM   1695  HB3 HIE   107      17.937  18.111  27.061  0.00  0.00           H  
ATOM   1696  CG  HIE   107      16.308  17.018  27.803  0.00  0.00           C  
ATOM   1697  ND1 HIE   107      15.552  15.849  27.937  0.00  0.00           N  
ATOM   1698  CE1 HIE   107      14.838  15.998  29.080  0.00  0.00           C  
ATOM   1699  HE1 HIE   107      14.084  15.299  29.411  0.00  0.00           H  
ATOM   1700  NE2 HIE   107      15.203  17.169  29.653  0.00  0.00           N  
ATOM   1701  HE2 HIE   107      14.911  17.433  30.583  0.00  0.00           H  
ATOM   1702  CD2 HIE   107      16.026  17.874  28.886  0.00  0.00           C  
ATOM   1703  HD2 HIE   107      16.320  18.906  29.002  0.00  0.00           H  
ATOM   1704  C   HIE   107      15.404  18.612  25.555  0.00  0.00           C  
ATOM   1705  O   HIE   107      14.290  18.204  25.148  0.00  0.00           O  
ATOM   1706  N   LEU   108      15.623  19.845  25.951  0.00  0.00           N  
ATOM   1707  H   LEU   108      16.577  20.013  26.239  0.00  0.00           H  
ATOM   1708  CA  LEU   108      14.527  20.838  26.180  0.00  0.00           C  
ATOM   1709  HA  LEU   108      13.916  20.459  26.999  0.00  0.00           H  
ATOM   1710  CB  LEU   108      15.148  22.190  26.720  0.00  0.00           C  
ATOM   1711  HB2 LEU   108      15.925  22.424  25.993  0.00  0.00           H  
ATOM   1712  HB3 LEU   108      14.408  22.982  26.612  0.00  0.00           H  
ATOM   1713  CG  LEU   108      15.647  22.168  28.231  0.00  0.00           C  
ATOM   1714  HG  LEU   108      16.505  21.503  28.335  0.00  0.00           H  
ATOM   1715  CD1 LEU   108      16.040  23.572  28.559  0.00  0.00           C  
ATOM   1716 HD11 LEU   108      15.134  24.179  28.581  0.00  0.00           H  
ATOM   1717 HD12 LEU   108      16.551  23.569  29.521  0.00  0.00           H  
ATOM   1718 HD13 LEU   108      16.689  23.967  27.777  0.00  0.00           H  
ATOM   1719  CD2 LEU   108      14.548  21.828  29.299  0.00  0.00           C  
ATOM   1720 HD21 LEU   108      13.677  22.450  29.093  0.00  0.00           H  
ATOM   1721 HD22 LEU   108      14.281  20.776  29.191  0.00  0.00           H  
ATOM   1722 HD23 LEU   108      14.880  22.129  30.292  0.00  0.00           H  
ATOM   1723  C   LEU   108      13.595  21.078  24.906  0.00  0.00           C  
ATOM   1724  O   LEU   108      12.373  20.888  24.993  0.00  0.00           O  
ATOM   1725  N   LYS   109      14.237  21.241  23.805  0.00  0.00           N  
ATOM   1726  H   LYS   109      15.236  21.382  23.865  0.00  0.00           H  
ATOM   1727  CA  LYS   109      13.556  21.202  22.443  0.00  0.00           C  
ATOM   1728  HA  LYS   109      12.744  21.929  22.451  0.00  0.00           H  
ATOM   1729  CB  LYS   109      14.624  21.550  21.326  0.00  0.00           C  
ATOM   1730  HB2 LYS   109      15.045  22.551  21.427  0.00  0.00           H  
ATOM   1731  HB3 LYS   109      15.380  20.785  21.498  0.00  0.00           H  
ATOM   1732  CG  LYS   109      14.071  21.389  19.898  0.00  0.00           C  
ATOM   1733  HG2 LYS   109      13.546  20.435  19.867  0.00  0.00           H  
ATOM   1734  HG3 LYS   109      14.866  21.351  19.153  0.00  0.00           H  
ATOM   1735  CD  LYS   109      12.979  22.483  19.524  0.00  0.00           C  
ATOM   1736  HD2 LYS   109      12.158  22.671  20.216  0.00  0.00           H  
ATOM   1737  HD3 LYS   109      13.482  23.450  19.536  0.00  0.00           H  
ATOM   1738  CE  LYS   109      12.467  22.029  18.138  0.00  0.00           C  
ATOM   1739  HE2 LYS   109      12.175  22.883  17.527  0.00  0.00           H  
ATOM   1740  HE3 LYS   109      13.281  21.565  17.582  0.00  0.00           H  
ATOM   1741  NZ  LYS   109      11.322  21.038  18.224  0.00  0.00           N  
ATOM   1742  HZ1 LYS   109      11.145  20.633  17.316  0.00  0.00           H  
ATOM   1743  HZ2 LYS   109      11.646  20.293  18.824  0.00  0.00           H  
ATOM   1744  HZ3 LYS   109      10.435  21.351  18.592  0.00  0.00           H  
ATOM   1745  C   LYS   109      12.844  19.870  22.100  0.00  0.00           C  
ATOM   1746  O   LYS   109      11.732  19.964  21.603  0.00  0.00           O  
ATOM   1747  N   THR   110      13.397  18.707  22.481  0.00  0.00           N  
ATOM   1748  H   THR   110      14.301  18.742  22.929  0.00  0.00           H  
ATOM   1749  CA  THR   110      12.764  17.378  22.438  0.00  0.00           C  
ATOM   1750  HA  THR   110      12.593  17.224  21.373  0.00  0.00           H  
ATOM   1751  CB  THR   110      13.749  16.222  22.852  0.00  0.00           C  
ATOM   1752  HB  THR   110      13.873  16.198  23.935  0.00  0.00           H  
ATOM   1753  CG2 THR   110      13.116  14.910  22.429  0.00  0.00           C  
ATOM   1754 HG21 THR   110      13.148  14.790  21.346  0.00  0.00           H  
ATOM   1755 HG22 THR   110      13.701  14.133  22.921  0.00  0.00           H  
ATOM   1756 HG23 THR   110      12.084  14.887  22.781  0.00  0.00           H  
ATOM   1757  OG1 THR   110      15.049  16.233  22.179  0.00  0.00           O  
ATOM   1758  HG1 THR   110      15.639  16.903  22.534  0.00  0.00           H  
ATOM   1759  C   THR   110      11.470  17.394  23.217  0.00  0.00           C  
ATOM   1760  O   THR   110      10.419  17.197  22.687  0.00  0.00           O  
ATOM   1761  N   ILE   111      11.599  17.728  24.520  0.00  0.00           N  
ATOM   1762  H   ILE   111      12.514  17.994  24.854  0.00  0.00           H  
ATOM   1763  CA  ILE   111      10.474  17.642  25.546  0.00  0.00           C  
ATOM   1764  HA  ILE   111       9.781  16.827  25.339  0.00  0.00           H  
ATOM   1765  CB  ILE   111      11.064  17.338  26.918  0.00  0.00           C  
ATOM   1766  HB  ILE   111      10.178  17.083  27.500  0.00  0.00           H  
ATOM   1767  CG2 ILE   111      11.847  16.043  26.904  0.00  0.00           C  
ATOM   1768 HG21 ILE   111      11.744  15.582  27.886  0.00  0.00           H  
ATOM   1769 HG22 ILE   111      11.431  15.331  26.192  0.00  0.00           H  
ATOM   1770 HG23 ILE   111      12.906  16.258  26.762  0.00  0.00           H  
ATOM   1771  CG1 ILE   111      11.757  18.495  27.658  0.00  0.00           C  
ATOM   1772 HG12 ILE   111      12.716  18.640  27.161  0.00  0.00           H  
ATOM   1773 HG13 ILE   111      11.151  19.389  27.511  0.00  0.00           H  
ATOM   1774  CD1 ILE   111      12.020  18.323  29.124  0.00  0.00           C  
ATOM   1775 HD11 ILE   111      11.044  18.341  29.609  0.00  0.00           H  
ATOM   1776 HD12 ILE   111      12.554  17.386  29.282  0.00  0.00           H  
ATOM   1777 HD13 ILE   111      12.826  18.973  29.464  0.00  0.00           H  
ATOM   1778  C   ILE   111       9.464  18.825  25.540  0.00  0.00           C  
ATOM   1779  O   ILE   111       8.739  19.160  26.423  0.00  0.00           O  
ATOM   1780  N   ASN   112       9.342  19.364  24.370  0.00  0.00           N  
ATOM   1781  H   ASN   112       9.855  19.083  23.546  0.00  0.00           H  
ATOM   1782  CA  ASN   112       8.553  20.600  24.082  0.00  0.00           C  
ATOM   1783  HA  ASN   112       8.679  21.030  23.089  0.00  0.00           H  
ATOM   1784  CB  ASN   112       7.127  20.134  24.124  0.00  0.00           C  
ATOM   1785  HB2 ASN   112       7.134  19.117  23.729  0.00  0.00           H  
ATOM   1786  HB3 ASN   112       6.761  20.026  25.145  0.00  0.00           H  
ATOM   1787  CG  ASN   112       6.191  21.035  23.319  0.00  0.00           C  
ATOM   1788  OD1 ASN   112       6.517  21.578  22.306  0.00  0.00           O  
ATOM   1789  ND2 ASN   112       4.945  21.081  23.747  0.00  0.00           N  
ATOM   1790 HD21 ASN   112       4.286  21.533  23.129  0.00  0.00           H  
ATOM   1791 HD22 ASN   112       4.618  20.467  24.479  0.00  0.00           H  
ATOM   1792  C   ASN   112       8.721  21.800  25.037  0.00  0.00           C  
ATOM   1793  O   ASN   112       7.803  22.503  25.366  0.00  0.00           O  
ATOM   1794  N   GLN   113       9.925  22.060  25.440  0.00  0.00           N  
ATOM   1795  H   GLN   113      10.617  21.375  25.169  0.00  0.00           H  
ATOM   1796  CA  GLN   113      10.403  23.105  26.410  0.00  0.00           C  
ATOM   1797  HA  GLN   113       9.634  23.832  26.670  0.00  0.00           H  
ATOM   1798  CB  GLN   113      10.869  22.461  27.713  0.00  0.00           C  
ATOM   1799  HB2 GLN   113      11.643  21.749  27.424  0.00  0.00           H  
ATOM   1800  HB3 GLN   113      11.231  23.224  28.401  0.00  0.00           H  
ATOM   1801  CG  GLN   113       9.790  21.838  28.632  0.00  0.00           C  
ATOM   1802  HG2 GLN   113      10.313  21.267  29.399  0.00  0.00           H  
ATOM   1803  HG3 GLN   113       9.216  21.143  28.018  0.00  0.00           H  
ATOM   1804  CD  GLN   113       8.837  22.856  29.300  0.00  0.00           C  
ATOM   1805  OE1 GLN   113       8.413  23.808  28.726  0.00  0.00           O  
ATOM   1806  NE2 GLN   113       8.595  22.584  30.570  0.00  0.00           N  
ATOM   1807 HE21 GLN   113       7.845  23.081  31.029  0.00  0.00           H  
ATOM   1808 HE22 GLN   113       9.100  21.829  31.011  0.00  0.00           H  
ATOM   1809  C   GLN   113      11.534  24.040  25.821  0.00  0.00           C  
ATOM   1810  O   GLN   113      12.345  24.551  26.542  0.00  0.00           O  
ATOM   1811  N   GLU   114      11.566  24.238  24.475  0.00  0.00           N  
ATOM   1812  H   GLU   114      11.032  23.502  24.036  0.00  0.00           H  
ATOM   1813  CA  GLU   114      12.625  24.977  23.777  0.00  0.00           C  
ATOM   1814  HA  GLU   114      13.615  24.531  23.871  0.00  0.00           H  
ATOM   1815  CB  GLU   114      12.250  25.205  22.285  0.00  0.00           C  
ATOM   1816  HB2 GLU   114      12.152  24.244  21.780  0.00  0.00           H  
ATOM   1817  HB3 GLU   114      11.289  25.712  22.193  0.00  0.00           H  
ATOM   1818  CG  GLU   114      13.289  25.867  21.434  0.00  0.00           C  
ATOM   1819  HG2 GLU   114      14.121  26.323  21.971  0.00  0.00           H  
ATOM   1820  HG3 GLU   114      13.773  25.122  20.802  0.00  0.00           H  
ATOM   1821  CD  GLU   114      12.637  26.927  20.537  0.00  0.00           C  
ATOM   1822  OE1 GLU   114      12.294  28.000  20.960  0.00  0.00           O  
ATOM   1823  OE2 GLU   114      12.404  26.663  19.344  0.00  0.00           O  
ATOM   1824  C   GLU   114      12.709  26.435  24.334  0.00  0.00           C  
ATOM   1825  O   GLU   114      13.769  27.041  24.326  0.00  0.00           O  
ATOM   1826  N   SER   115      11.656  26.995  24.887  0.00  0.00           N  
ATOM   1827  H   SER   115      10.801  26.460  24.935  0.00  0.00           H  
ATOM   1828  CA  SER   115      11.657  28.266  25.562  0.00  0.00           C  
ATOM   1829  HA  SER   115      11.983  28.966  24.792  0.00  0.00           H  
ATOM   1830  CB  SER   115      10.126  28.500  26.003  0.00  0.00           C  
ATOM   1831  HB2 SER   115       9.562  28.352  25.082  0.00  0.00           H  
ATOM   1832  HB3 SER   115      10.029  29.496  26.435  0.00  0.00           H  
ATOM   1833  OG  SER   115       9.734  27.559  26.864  0.00  0.00           O  
ATOM   1834  HG  SER   115       8.814  27.389  26.647  0.00  0.00           H  
ATOM   1835  C   SER   115      12.652  28.426  26.787  0.00  0.00           C  
ATOM   1836  O   SER   115      13.456  29.409  26.815  0.00  0.00           O  
ATOM   1837  N   CYS   116      12.795  27.388  27.599  0.00  0.00           N  
ATOM   1838  H   CYS   116      12.123  26.637  27.525  0.00  0.00           H  
ATOM   1839  CA  CYS   116      13.730  27.183  28.733  0.00  0.00           C  
ATOM   1840  HA  CYS   116      13.662  28.028  29.417  0.00  0.00           H  
ATOM   1841  CB  CYS   116      13.248  25.910  29.525  0.00  0.00           C  
ATOM   1842  HB2 CYS   116      13.861  25.814  30.420  0.00  0.00           H  
ATOM   1843  HB3 CYS   116      13.382  25.044  28.877  0.00  0.00           H  
ATOM   1844  SG  CYS   116      11.585  26.059  30.158  0.00  0.00           S  
ATOM   1845  HG  CYS   116      11.609  27.344  30.523  0.00  0.00           H  
ATOM   1846  C   CYS   116      15.207  27.286  28.387  0.00  0.00           C  
ATOM   1847  O   CYS   116      16.104  27.365  29.276  0.00  0.00           O  
ATOM   1848  N   ILE   117      15.511  27.310  27.103  0.00  0.00           N  
ATOM   1849  H   ILE   117      14.695  27.331  26.508  0.00  0.00           H  
ATOM   1850  CA  ILE   117      16.901  27.391  26.552  0.00  0.00           C  
ATOM   1851  HA  ILE   117      17.529  26.692  27.104  0.00  0.00           H  
ATOM   1852  CB  ILE   117      16.885  27.028  25.028  0.00  0.00           C  
ATOM   1853  HB  ILE   117      16.112  27.603  24.519  0.00  0.00           H  
ATOM   1854  CG2 ILE   117      18.226  27.277  24.385  0.00  0.00           C  
ATOM   1855 HG21 ILE   117      18.348  26.679  23.482  0.00  0.00           H  
ATOM   1856 HG22 ILE   117      18.180  28.322  24.079  0.00  0.00           H  
ATOM   1857 HG23 ILE   117      19.033  26.988  25.058  0.00  0.00           H  
ATOM   1858  CG1 ILE   117      16.621  25.518  24.980  0.00  0.00           C  
ATOM   1859 HG12 ILE   117      17.272  24.983  25.670  0.00  0.00           H  
ATOM   1860 HG13 ILE   117      15.604  25.530  25.372  0.00  0.00           H  
ATOM   1861  CD1 ILE   117      16.458  24.829  23.577  0.00  0.00           C  
ATOM   1862 HD11 ILE   117      17.448  24.688  23.145  0.00  0.00           H  
ATOM   1863 HD12 ILE   117      15.960  23.860  23.617  0.00  0.00           H  
ATOM   1864 HD13 ILE   117      15.830  25.355  22.857  0.00  0.00           H  
ATOM   1865  C   ILE   117      17.381  28.780  26.773  0.00  0.00           C  
ATOM   1866  O   ILE   117      18.566  28.977  26.967  0.00  0.00           O  
ATOM   1867  N   GLU   118      16.504  29.795  26.706  0.00  0.00           N  
ATOM   1868  H   GLU   118      15.562  29.564  26.423  0.00  0.00           H  
ATOM   1869  CA  GLU   118      16.877  31.152  26.956  0.00  0.00           C  
ATOM   1870  HA  GLU   118      17.791  31.318  26.386  0.00  0.00           H  
ATOM   1871  CB  GLU   118      15.748  31.980  26.378  0.00  0.00           C  
ATOM   1872  HB2 GLU   118      14.813  31.605  26.795  0.00  0.00           H  
ATOM   1873  HB3 GLU   118      15.784  32.935  26.902  0.00  0.00           H  
ATOM   1874  CG  GLU   118      15.667  32.139  24.868  0.00  0.00           C  
ATOM   1875  HG2 GLU   118      15.364  31.169  24.475  0.00  0.00           H  
ATOM   1876  HG3 GLU   118      14.794  32.775  24.721  0.00  0.00           H  
ATOM   1877  CD  GLU   118      16.922  32.774  24.193  0.00  0.00           C  
ATOM   1878  OE1 GLU   118      17.781  33.291  24.938  0.00  0.00           O  
ATOM   1879  OE2 GLU   118      17.044  32.823  22.929  0.00  0.00           O  
ATOM   1880  C   GLU   118      17.358  31.498  28.373  0.00  0.00           C  
ATOM   1881  O   GLU   118      18.425  32.197  28.381  0.00  0.00           O  
ATOM   1882  N   PRO   119      16.670  31.087  29.458  0.00  0.00           N  
ATOM   1883  CD  PRO   119      15.262  30.997  29.607  0.00  0.00           C  
ATOM   1884  HD2 PRO   119      14.802  30.106  29.179  0.00  0.00           H  
ATOM   1885  HD3 PRO   119      14.760  31.866  29.180  0.00  0.00           H  
ATOM   1886  CG  PRO   119      14.966  31.276  31.077  0.00  0.00           C  
ATOM   1887  HG2 PRO   119      14.113  30.715  31.459  0.00  0.00           H  
ATOM   1888  HG3 PRO   119      14.855  32.343  31.269  0.00  0.00           H  
ATOM   1889  CB  PRO   119      16.182  30.732  31.781  0.00  0.00           C  
ATOM   1890  HB2 PRO   119      16.248  29.658  31.955  0.00  0.00           H  
ATOM   1891  HB3 PRO   119      16.386  31.141  32.770  0.00  0.00           H  
ATOM   1892  CA  PRO   119      17.285  31.088  30.791  0.00  0.00           C  
ATOM   1893  HA  PRO   119      17.587  32.113  31.007  0.00  0.00           H  
ATOM   1894  C   PRO   119      18.575  30.208  30.840  0.00  0.00           C  
ATOM   1895  O   PRO   119      19.509  30.580  31.586  0.00  0.00           O  
ATOM   1896  N   LEU   120      18.605  29.048  30.216  0.00  0.00           N  
ATOM   1897  H   LEU   120      17.798  28.601  29.805  0.00  0.00           H  
ATOM   1898  CA  LEU   120      19.798  28.212  30.295  0.00  0.00           C  
ATOM   1899  HA  LEU   120      20.009  27.969  31.336  0.00  0.00           H  
ATOM   1900  CB  LEU   120      19.540  26.907  29.490  0.00  0.00           C  
ATOM   1901  HB2 LEU   120      18.638  26.436  29.882  0.00  0.00           H  
ATOM   1902  HB3 LEU   120      19.200  27.233  28.507  0.00  0.00           H  
ATOM   1903  CG  LEU   120      20.536  25.838  29.244  0.00  0.00           C  
ATOM   1904  HG  LEU   120      21.484  26.275  28.930  0.00  0.00           H  
ATOM   1905  CD1 LEU   120      20.893  25.108  30.613  0.00  0.00           C  
ATOM   1906 HD11 LEU   120      20.008  24.599  30.995  0.00  0.00           H  
ATOM   1907 HD12 LEU   120      21.755  24.461  30.453  0.00  0.00           H  
ATOM   1908 HD13 LEU   120      20.989  25.791  31.457  0.00  0.00           H  
ATOM   1909  CD2 LEU   120      19.976  24.801  28.297  0.00  0.00           C  
ATOM   1910 HD21 LEU   120      20.655  23.961  28.150  0.00  0.00           H  
ATOM   1911 HD22 LEU   120      19.006  24.381  28.566  0.00  0.00           H  
ATOM   1912 HD23 LEU   120      19.813  25.314  27.350  0.00  0.00           H  
ATOM   1913  C   LEU   120      21.096  28.856  29.717  0.00  0.00           C  
ATOM   1914  O   LEU   120      22.101  28.845  30.341  0.00  0.00           O  
ATOM   1915  N   ALA   121      20.855  29.491  28.566  0.00  0.00           N  
ATOM   1916  H   ALA   121      19.912  29.606  28.225  0.00  0.00           H  
ATOM   1917  CA  ALA   121      21.931  30.230  27.895  0.00  0.00           C  
ATOM   1918  HA  ALA   121      22.694  29.553  27.513  0.00  0.00           H  
ATOM   1919  CB  ALA   121      21.243  30.837  26.725  0.00  0.00           C  
ATOM   1920  HB1 ALA   121      22.048  31.354  26.203  0.00  0.00           H  
ATOM   1921  HB2 ALA   121      20.746  30.178  26.013  0.00  0.00           H  
ATOM   1922  HB3 ALA   121      20.563  31.631  27.033  0.00  0.00           H  
ATOM   1923  C   ALA   121      22.518  31.363  28.791  0.00  0.00           C  
ATOM   1924  O   ALA   121      23.715  31.428  28.931  0.00  0.00           O  
ATOM   1925  N   GLU   122      21.645  32.102  29.483  0.00  0.00           N  
ATOM   1926  H   GLU   122      20.696  31.894  29.205  0.00  0.00           H  
ATOM   1927  CA  GLU   122      21.937  33.015  30.547  0.00  0.00           C  
ATOM   1928  HA  GLU   122      22.425  33.862  30.064  0.00  0.00           H  
ATOM   1929  CB  GLU   122      20.650  33.646  31.115  0.00  0.00           C  
ATOM   1930  HB2 GLU   122      20.085  33.765  30.191  0.00  0.00           H  
ATOM   1931  HB3 GLU   122      20.049  33.082  31.828  0.00  0.00           H  
ATOM   1932  CG  GLU   122      20.887  35.063  31.642  0.00  0.00           C  
ATOM   1933  HG2 GLU   122      21.153  35.035  32.699  0.00  0.00           H  
ATOM   1934  HG3 GLU   122      21.568  35.544  30.940  0.00  0.00           H  
ATOM   1935  CD  GLU   122      19.514  35.770  31.512  0.00  0.00           C  
ATOM   1936  OE1 GLU   122      19.357  36.726  30.691  0.00  0.00           O  
ATOM   1937  OE2 GLU   122      18.518  35.476  32.282  0.00  0.00           O  
ATOM   1938  C   GLU   122      22.722  32.301  31.698  0.00  0.00           C  
ATOM   1939  O   GLU   122      23.800  32.781  32.069  0.00  0.00           O  
ATOM   1940  N   SER   123      22.189  31.151  32.231  0.00  0.00           N  
ATOM   1941  H   SER   123      21.427  30.810  31.662  0.00  0.00           H  
ATOM   1942  CA  SER   123      22.579  30.369  33.428  0.00  0.00           C  
ATOM   1943  HA  SER   123      22.576  30.928  34.364  0.00  0.00           H  
ATOM   1944  CB  SER   123      21.528  29.280  33.733  0.00  0.00           C  
ATOM   1945  HB2 SER   123      20.627  29.732  34.148  0.00  0.00           H  
ATOM   1946  HB3 SER   123      21.291  28.582  32.930  0.00  0.00           H  
ATOM   1947  OG  SER   123      21.982  28.386  34.824  0.00  0.00           O  
ATOM   1948  HG  SER   123      21.225  27.858  35.088  0.00  0.00           H  
ATOM   1949  C   SER   123      23.956  29.825  33.327  0.00  0.00           C  
ATOM   1950  O   SER   123      24.914  29.828  34.171  0.00  0.00           O  
ATOM   1951  N   ILE   124      24.287  29.255  32.187  0.00  0.00           N  
ATOM   1952  H   ILE   124      23.508  29.101  31.562  0.00  0.00           H  
ATOM   1953  CA  ILE   124      25.522  28.576  31.755  0.00  0.00           C  
ATOM   1954  HA  ILE   124      25.901  27.904  32.526  0.00  0.00           H  
ATOM   1955  CB  ILE   124      25.200  27.764  30.494  0.00  0.00           C  
ATOM   1956  HB  ILE   124      24.711  28.468  29.820  0.00  0.00           H  
ATOM   1957  CG2 ILE   124      26.309  27.198  29.608  0.00  0.00           C  
ATOM   1958 HG21 ILE   124      25.898  26.697  28.732  0.00  0.00           H  
ATOM   1959 HG22 ILE   124      26.893  28.018  29.192  0.00  0.00           H  
ATOM   1960 HG23 ILE   124      26.947  26.461  30.097  0.00  0.00           H  
ATOM   1961  CG1 ILE   124      24.237  26.569  30.811  0.00  0.00           C  
ATOM   1962 HG12 ILE   124      23.370  26.873  31.398  0.00  0.00           H  
ATOM   1963 HG13 ILE   124      23.890  26.137  29.872  0.00  0.00           H  
ATOM   1964  CD1 ILE   124      24.870  25.353  31.546  0.00  0.00           C  
ATOM   1965 HD11 ILE   124      25.175  24.607  30.812  0.00  0.00           H  
ATOM   1966 HD12 ILE   124      25.697  25.611  32.208  0.00  0.00           H  
ATOM   1967 HD13 ILE   124      24.127  24.801  32.121  0.00  0.00           H  
ATOM   1968  C   ILE   124      26.646  29.637  31.546  0.00  0.00           C  
ATOM   1969  O   ILE   124      27.809  29.325  31.754  0.00  0.00           O  
ATOM   1970  N   THR   125      26.270  30.837  31.104  0.00  0.00           N  
ATOM   1971  H   THR   125      25.310  30.819  30.790  0.00  0.00           H  
ATOM   1972  CA  THR   125      27.017  32.126  31.003  0.00  0.00           C  
ATOM   1973  HA  THR   125      27.984  32.019  30.513  0.00  0.00           H  
ATOM   1974  CB  THR   125      26.325  33.144  30.051  0.00  0.00           C  
ATOM   1975  HB  THR   125      25.344  33.298  30.500  0.00  0.00           H  
ATOM   1976  CG2 THR   125      27.120  34.372  29.850  0.00  0.00           C  
ATOM   1977 HG21 THR   125      26.605  34.951  29.083  0.00  0.00           H  
ATOM   1978 HG22 THR   125      27.210  35.023  30.719  0.00  0.00           H  
ATOM   1979 HG23 THR   125      28.083  34.124  29.403  0.00  0.00           H  
ATOM   1980  OG1 THR   125      26.222  32.552  28.817  0.00  0.00           O  
ATOM   1981  HG1 THR   125      25.361  32.131  28.753  0.00  0.00           H  
ATOM   1982  C   THR   125      27.368  32.748  32.352  0.00  0.00           C  
ATOM   1983  O   THR   125      28.523  32.730  32.714  0.00  0.00           O  
ATOM   1984  N   ASP   126      26.354  33.022  33.133  0.00  0.00           N  
ATOM   1985  H   ASP   126      25.443  32.728  32.809  0.00  0.00           H  
ATOM   1986  CA  ASP   126      26.394  33.657  34.463  0.00  0.00           C  
ATOM   1987  HA  ASP   126      26.714  34.658  34.172  0.00  0.00           H  
ATOM   1988  CB  ASP   126      24.997  33.550  35.084  0.00  0.00           C  
ATOM   1989  HB2 ASP   126      24.418  34.250  34.482  0.00  0.00           H  
ATOM   1990  HB3 ASP   126      24.627  32.543  34.891  0.00  0.00           H  
ATOM   1991  CG  ASP   126      24.960  34.016  36.558  0.00  0.00           C  
ATOM   1992  OD1 ASP   126      24.650  33.249  37.484  0.00  0.00           O  
ATOM   1993  OD2 ASP   126      25.188  35.245  36.796  0.00  0.00           O  
ATOM   1994  C   ASP   126      27.414  32.935  35.344  0.00  0.00           C  
ATOM   1995  O   ASP   126      28.349  33.585  35.858  0.00  0.00           O  
ATOM   1996  N   VAL   127      27.415  31.597  35.251  0.00  0.00           N  
ATOM   1997  H   VAL   127      26.682  31.142  34.726  0.00  0.00           H  
ATOM   1998  CA  VAL   127      28.295  30.739  36.141  0.00  0.00           C  
ATOM   1999  HA  VAL   127      28.216  31.244  37.103  0.00  0.00           H  
ATOM   2000  CB  VAL   127      27.729  29.389  36.288  0.00  0.00           C  
ATOM   2001  HB  VAL   127      26.706  29.585  36.609  0.00  0.00           H  
ATOM   2002  CG1 VAL   127      27.688  28.418  35.099  0.00  0.00           C  
ATOM   2003 HG11 VAL   127      28.670  27.949  35.031  0.00  0.00           H  
ATOM   2004 HG12 VAL   127      26.938  27.656  35.314  0.00  0.00           H  
ATOM   2005 HG13 VAL   127      27.558  28.797  34.086  0.00  0.00           H  
ATOM   2006  CG2 VAL   127      28.378  28.577  37.431  0.00  0.00           C  
ATOM   2007 HG21 VAL   127      27.745  27.704  37.593  0.00  0.00           H  
ATOM   2008 HG22 VAL   127      29.370  28.210  37.169  0.00  0.00           H  
ATOM   2009 HG23 VAL   127      28.430  29.115  38.377  0.00  0.00           H  
ATOM   2010  C   VAL   127      29.757  30.686  35.850  0.00  0.00           C  
ATOM   2011  O   VAL   127      30.624  30.566  36.723  0.00  0.00           O  
ATOM   2012  N   LEU   128      29.976  30.842  34.559  0.00  0.00           N  
ATOM   2013  H   LEU   128      29.280  31.100  33.874  0.00  0.00           H  
ATOM   2014  CA  LEU   128      31.275  30.917  33.993  0.00  0.00           C  
ATOM   2015  HA  LEU   128      31.853  30.109  34.441  0.00  0.00           H  
ATOM   2016  CB  LEU   128      31.289  30.661  32.449  0.00  0.00           C  
ATOM   2017  HB2 LEU   128      30.939  29.663  32.184  0.00  0.00           H  
ATOM   2018  HB3 LEU   128      30.544  31.363  32.075  0.00  0.00           H  
ATOM   2019  CG  LEU   128      32.566  30.930  31.643  0.00  0.00           C  
ATOM   2020  HG  LEU   128      32.803  31.991  31.727  0.00  0.00           H  
ATOM   2021  CD1 LEU   128      33.737  30.134  32.200  0.00  0.00           C  
ATOM   2022 HD11 LEU   128      34.044  30.528  33.169  0.00  0.00           H  
ATOM   2023 HD12 LEU   128      33.378  29.107  32.263  0.00  0.00           H  
ATOM   2024 HD13 LEU   128      34.594  30.181  31.528  0.00  0.00           H  
ATOM   2025  CD2 LEU   128      32.424  30.716  30.176  0.00  0.00           C  
ATOM   2026 HD21 LEU   128      31.749  31.527  29.900  0.00  0.00           H  
ATOM   2027 HD22 LEU   128      33.353  30.848  29.622  0.00  0.00           H  
ATOM   2028 HD23 LEU   128      32.000  29.736  29.954  0.00  0.00           H  
ATOM   2029  C   LEU   128      31.838  32.254  34.385  0.00  0.00           C  
ATOM   2030  O   LEU   128      32.834  32.229  35.069  0.00  0.00           O  
ATOM   2031  N   VAL   129      31.188  33.368  33.953  0.00  0.00           N  
ATOM   2032  H   VAL   129      30.303  33.318  33.470  0.00  0.00           H  
ATOM   2033  CA  VAL   129      31.647  34.714  34.146  0.00  0.00           C  
ATOM   2034  HA  VAL   129      32.712  34.662  33.917  0.00  0.00           H  
ATOM   2035  CB  VAL   129      30.998  35.661  33.124  0.00  0.00           C  
ATOM   2036  HB  VAL   129      31.519  36.619  33.100  0.00  0.00           H  
ATOM   2037  CG1 VAL   129      30.964  35.131  31.655  0.00  0.00           C  
ATOM   2038 HG11 VAL   129      30.167  34.388  31.599  0.00  0.00           H  
ATOM   2039 HG12 VAL   129      30.787  35.961  30.971  0.00  0.00           H  
ATOM   2040 HG13 VAL   129      31.895  34.637  31.377  0.00  0.00           H  
ATOM   2041  CG2 VAL   129      29.598  36.089  33.576  0.00  0.00           C  
ATOM   2042 HG21 VAL   129      29.617  36.493  34.588  0.00  0.00           H  
ATOM   2043 HG22 VAL   129      29.163  36.744  32.821  0.00  0.00           H  
ATOM   2044 HG23 VAL   129      28.935  35.226  33.650  0.00  0.00           H  
ATOM   2045  C   VAL   129      31.627  35.236  35.574  0.00  0.00           C  
ATOM   2046  O   VAL   129      32.242  36.294  35.785  0.00  0.00           O  
ATOM   2047  N   ARG   130      30.997  34.584  36.561  0.00  0.00           N  
ATOM   2048  H   ARG   130      30.446  33.781  36.295  0.00  0.00           H  
ATOM   2049  CA  ARG   130      31.268  34.869  37.963  0.00  0.00           C  
ATOM   2050  HA  ARG   130      31.590  35.905  38.066  0.00  0.00           H  
ATOM   2051  CB  ARG   130      29.975  34.767  38.794  0.00  0.00           C  
ATOM   2052  HB2 ARG   130      29.177  35.272  38.250  0.00  0.00           H  
ATOM   2053  HB3 ARG   130      29.683  33.723  38.914  0.00  0.00           H  
ATOM   2054  CG  ARG   130      30.097  35.276  40.289  0.00  0.00           C  
ATOM   2055  HG2 ARG   130      30.428  36.314  40.312  0.00  0.00           H  
ATOM   2056  HG3 ARG   130      30.808  34.631  40.807  0.00  0.00           H  
ATOM   2057  CD  ARG   130      28.729  35.240  41.047  0.00  0.00           C  
ATOM   2058  HD2 ARG   130      29.003  35.564  42.051  0.00  0.00           H  
ATOM   2059  HD3 ARG   130      28.390  34.207  41.110  0.00  0.00           H  
ATOM   2060  NE  ARG   130      27.658  36.134  40.650  0.00  0.00           N  
ATOM   2061  HE  ARG   130      27.560  37.046  41.072  0.00  0.00           H  
ATOM   2062  CZ  ARG   130      26.592  35.786  39.957  0.00  0.00           C  
ATOM   2063  NH1 ARG   130      26.478  34.662  39.334  0.00  0.00           N  
ATOM   2064 HH11 ARG   130      25.738  34.544  38.657  0.00  0.00           H  
ATOM   2065 HH12 ARG   130      26.951  33.880  39.764  0.00  0.00           H  
ATOM   2066  NH2 ARG   130      25.625  36.627  39.770  0.00  0.00           N  
ATOM   2067 HH21 ARG   130      24.764  36.457  39.270  0.00  0.00           H  
ATOM   2068 HH22 ARG   130      25.679  37.595  40.053  0.00  0.00           H  
ATOM   2069  C   ARG   130      32.392  34.090  38.545  0.00  0.00           C  
ATOM   2070  O   ARG   130      33.368  34.671  38.953  0.00  0.00           O  
ATOM   2071  N   THR   131      32.259  32.766  38.511  0.00  0.00           N  
ATOM   2072  H   THR   131      31.359  32.488  38.145  0.00  0.00           H  
ATOM   2073  CA  THR   131      33.008  31.830  39.399  0.00  0.00           C  
ATOM   2074  HA  THR   131      33.016  32.209  40.421  0.00  0.00           H  
ATOM   2075  CB  THR   131      32.440  30.449  39.584  0.00  0.00           C  
ATOM   2076  HB  THR   131      33.141  29.943  40.247  0.00  0.00           H  
ATOM   2077  CG2 THR   131      31.063  30.357  40.254  0.00  0.00           C  
ATOM   2078 HG21 THR   131      30.821  29.311  40.443  0.00  0.00           H  
ATOM   2079 HG22 THR   131      31.151  30.805  41.244  0.00  0.00           H  
ATOM   2080 HG23 THR   131      30.256  30.709  39.612  0.00  0.00           H  
ATOM   2081  OG1 THR   131      32.492  29.636  38.419  0.00  0.00           O  
ATOM   2082  HG1 THR   131      31.691  29.876  37.947  0.00  0.00           H  
ATOM   2083  C   THR   131      34.500  31.695  38.899  0.00  0.00           C  
ATOM   2084  O   THR   131      35.403  31.548  39.689  0.00  0.00           O  
ATOM   2085  N   LYS   132      34.666  31.684  37.535  0.00  0.00           N  
ATOM   2086  H   LYS   132      33.877  31.728  36.906  0.00  0.00           H  
ATOM   2087  CA  LYS   132      36.041  31.555  36.919  0.00  0.00           C  
ATOM   2088  HA  LYS   132      36.753  31.073  37.590  0.00  0.00           H  
ATOM   2089  CB  LYS   132      36.069  30.830  35.659  0.00  0.00           C  
ATOM   2090  HB2 LYS   132      35.486  31.305  34.870  0.00  0.00           H  
ATOM   2091  HB3 LYS   132      37.094  30.784  35.290  0.00  0.00           H  
ATOM   2092  CG  LYS   132      35.514  29.382  35.818  0.00  0.00           C  
ATOM   2093  HG2 LYS   132      35.727  28.825  34.905  0.00  0.00           H  
ATOM   2094  HG3 LYS   132      34.438  29.401  35.988  0.00  0.00           H  
ATOM   2095  CD  LYS   132      36.145  28.543  36.978  0.00  0.00           C  
ATOM   2096  HD2 LYS   132      37.202  28.739  37.159  0.00  0.00           H  
ATOM   2097  HD3 LYS   132      35.543  28.735  37.867  0.00  0.00           H  
ATOM   2098  CE  LYS   132      35.819  27.052  36.721  0.00  0.00           C  
ATOM   2099  HE2 LYS   132      34.748  26.865  36.801  0.00  0.00           H  
ATOM   2100  HE3 LYS   132      36.152  26.824  35.708  0.00  0.00           H  
ATOM   2101  NZ  LYS   132      36.525  26.155  37.729  0.00  0.00           N  
ATOM   2102  HZ1 LYS   132      36.111  25.236  37.797  0.00  0.00           H  
ATOM   2103  HZ2 LYS   132      37.464  26.056  37.372  0.00  0.00           H  
ATOM   2104  HZ3 LYS   132      36.600  26.429  38.698  0.00  0.00           H  
ATOM   2105  C   LYS   132      36.581  32.950  36.661  0.00  0.00           C  
ATOM   2106  O   LYS   132      37.584  33.070  35.932  0.00  0.00           O  
ATOM   2107  N   ARG   133      36.018  34.121  37.156  0.00  0.00           N  
ATOM   2108  H   ARG   133      35.282  34.007  37.838  0.00  0.00           H  
ATOM   2109  CA  ARG   133      36.438  35.494  36.601  0.00  0.00           C  
ATOM   2110  HA  ARG   133      36.110  35.415  35.564  0.00  0.00           H  
ATOM   2111  CB  ARG   133      35.821  36.619  37.415  0.00  0.00           C  
ATOM   2112  HB2 ARG   133      34.738  36.543  37.322  0.00  0.00           H  
ATOM   2113  HB3 ARG   133      36.100  36.627  38.469  0.00  0.00           H  
ATOM   2114  CG  ARG   133      36.156  38.061  36.883  0.00  0.00           C  
ATOM   2115  HG2 ARG   133      37.230  38.248  36.874  0.00  0.00           H  
ATOM   2116  HG3 ARG   133      35.707  38.796  37.551  0.00  0.00           H  
ATOM   2117  CD  ARG   133      35.641  38.237  35.400  0.00  0.00           C  
ATOM   2118  HD2 ARG   133      36.044  37.332  34.946  0.00  0.00           H  
ATOM   2119  HD3 ARG   133      36.190  39.046  34.919  0.00  0.00           H  
ATOM   2120  NE  ARG   133      34.139  38.266  35.391  0.00  0.00           N  
ATOM   2121  HE  ARG   133      33.692  37.577  35.979  0.00  0.00           H  
ATOM   2122  CZ  ARG   133      33.367  39.001  34.649  0.00  0.00           C  
ATOM   2123  NH1 ARG   133      33.829  39.901  33.767  0.00  0.00           N  
ATOM   2124 HH11 ARG   133      33.152  40.374  33.186  0.00  0.00           H  
ATOM   2125 HH12 ARG   133      34.795  40.039  33.507  0.00  0.00           H  
ATOM   2126  NH2 ARG   133      32.100  38.930  34.781  0.00  0.00           N  
ATOM   2127 HH21 ARG   133      31.569  39.773  34.617  0.00  0.00           H  
ATOM   2128 HH22 ARG   133      31.797  38.239  35.452  0.00  0.00           H  
ATOM   2129  C   ARG   133      37.949  35.730  36.620  0.00  0.00           C  
ATOM   2130  O   ARG   133      38.506  36.058  35.556  0.00  0.00           O  
ATOM   2131  N   ASP   134      38.647  35.480  37.708  0.00  0.00           N  
ATOM   2132  H   ASP   134      38.209  35.161  38.560  0.00  0.00           H  
ATOM   2133  CA  ASP   134      40.132  35.670  37.850  0.00  0.00           C  
ATOM   2134  HA  ASP   134      40.400  36.727  37.885  0.00  0.00           H  
ATOM   2135  CB  ASP   134      40.712  35.024  39.175  0.00  0.00           C  
ATOM   2136  HB2 ASP   134      40.031  34.201  39.393  0.00  0.00           H  
ATOM   2137  HB3 ASP   134      41.743  34.709  39.014  0.00  0.00           H  
ATOM   2138  CG  ASP   134      40.758  35.928  40.387  0.00  0.00           C  
ATOM   2139  OD1 ASP   134      40.789  37.190  40.321  0.00  0.00           O  
ATOM   2140  OD2 ASP   134      40.771  35.337  41.468  0.00  0.00           O  
ATOM   2141  C   ASP   134      40.952  34.964  36.788  0.00  0.00           C  
ATOM   2142  O   ASP   134      41.772  35.563  36.168  0.00  0.00           O  
ATOM   2143  N   TRP   135      40.642  33.681  36.660  0.00  0.00           N  
ATOM   2144  H   TRP   135      39.862  33.340  37.203  0.00  0.00           H  
ATOM   2145  CA  TRP   135      41.345  32.790  35.698  0.00  0.00           C  
ATOM   2146  HA  TRP   135      42.379  32.758  36.041  0.00  0.00           H  
ATOM   2147  CB  TRP   135      41.010  31.287  35.998  0.00  0.00           C  
ATOM   2148  HB2 TRP   135      40.958  31.134  37.076  0.00  0.00           H  
ATOM   2149  HB3 TRP   135      40.000  31.157  35.610  0.00  0.00           H  
ATOM   2150  CG  TRP   135      41.739  30.137  35.300  0.00  0.00           C  
ATOM   2151  CD1 TRP   135      42.663  29.287  35.897  0.00  0.00           C  
ATOM   2152  HD1 TRP   135      42.974  29.283  36.931  0.00  0.00           H  
ATOM   2153  NE1 TRP   135      43.207  28.518  34.914  0.00  0.00           N  
ATOM   2154  HE1 TRP   135      43.898  27.791  35.035  0.00  0.00           H  
ATOM   2155  CE2 TRP   135      42.593  28.696  33.678  0.00  0.00           C  
ATOM   2156  CZ2 TRP   135      42.713  28.115  32.448  0.00  0.00           C  
ATOM   2157  HZ2 TRP   135      43.421  27.327  32.236  0.00  0.00           H  
ATOM   2158  CH2 TRP   135      41.872  28.473  31.380  0.00  0.00           C  
ATOM   2159  HH2 TRP   135      41.953  28.058  30.387  0.00  0.00           H  
ATOM   2160  CZ3 TRP   135      40.881  29.434  31.579  0.00  0.00           C  
ATOM   2161  HZ3 TRP   135      40.279  29.775  30.750  0.00  0.00           H  
ATOM   2162  CE3 TRP   135      40.717  29.992  32.850  0.00  0.00           C  
ATOM   2163  HE3 TRP   135      39.936  30.722  33.000  0.00  0.00           H  
ATOM   2164  CD2 TRP   135      41.611  29.714  33.913  0.00  0.00           C  
ATOM   2165  C   TRP   135      41.206  33.183  34.240  0.00  0.00           C  
ATOM   2166  O   TRP   135      42.141  33.076  33.429  0.00  0.00           O  
ATOM   2167  N   LEU   136      40.008  33.714  33.864  0.00  0.00           N  
ATOM   2168  H   LEU   136      39.280  33.807  34.557  0.00  0.00           H  
ATOM   2169  CA  LEU   136      39.682  34.143  32.458  0.00  0.00           C  
ATOM   2170  HA  LEU   136      39.882  33.367  31.719  0.00  0.00           H  
ATOM   2171  CB  LEU   136      38.223  34.513  32.311  0.00  0.00           C  
ATOM   2172  HB2 LEU   136      38.071  35.215  33.131  0.00  0.00           H  
ATOM   2173  HB3 LEU   136      38.197  34.958  31.316  0.00  0.00           H  
ATOM   2174  CG  LEU   136      37.278  33.357  32.437  0.00  0.00           C  
ATOM   2175  HG  LEU   136      37.461  32.822  33.368  0.00  0.00           H  
ATOM   2176  CD1 LEU   136      35.798  33.838  32.604  0.00  0.00           C  
ATOM   2177 HD11 LEU   136      35.516  34.289  31.652  0.00  0.00           H  
ATOM   2178 HD12 LEU   136      35.151  32.984  32.805  0.00  0.00           H  
ATOM   2179 HD13 LEU   136      35.746  34.560  33.419  0.00  0.00           H  
ATOM   2180  CD2 LEU   136      37.288  32.569  31.101  0.00  0.00           C  
ATOM   2181 HD21 LEU   136      38.240  32.053  30.977  0.00  0.00           H  
ATOM   2182 HD22 LEU   136      36.502  31.819  31.010  0.00  0.00           H  
ATOM   2183 HD23 LEU   136      37.117  33.266  30.280  0.00  0.00           H  
ATOM   2184  C   LEU   136      40.378  35.474  32.061  0.00  0.00           C  
ATOM   2185  O   LEU   136      40.817  35.673  30.937  0.00  0.00           O  
ATOM   2186  N   VAL   137      40.604  36.354  33.060  0.00  0.00           N  
ATOM   2187  H   VAL   137      40.247  36.272  34.001  0.00  0.00           H  
ATOM   2188  CA  VAL   137      41.534  37.513  32.895  0.00  0.00           C  
ATOM   2189  HA  VAL   137      41.250  37.984  31.954  0.00  0.00           H  
ATOM   2190  CB  VAL   137      41.328  38.657  33.939  0.00  0.00           C  
ATOM   2191  HB  VAL   137      41.492  38.162  34.897  0.00  0.00           H  
ATOM   2192  CG1 VAL   137      42.164  39.871  33.695  0.00  0.00           C  
ATOM   2193 HG11 VAL   137      41.994  40.282  32.700  0.00  0.00           H  
ATOM   2194 HG12 VAL   137      42.133  40.636  34.470  0.00  0.00           H  
ATOM   2195 HG13 VAL   137      43.235  39.718  33.829  0.00  0.00           H  
ATOM   2196  CG2 VAL   137      39.875  39.111  33.856  0.00  0.00           C  
ATOM   2197 HG21 VAL   137      39.713  39.626  32.908  0.00  0.00           H  
ATOM   2198 HG22 VAL   137      39.150  38.300  33.916  0.00  0.00           H  
ATOM   2199 HG23 VAL   137      39.555  39.782  34.653  0.00  0.00           H  
ATOM   2200  C   VAL   137      43.013  37.217  32.843  0.00  0.00           C  
ATOM   2201  O   VAL   137      43.721  37.617  31.888  0.00  0.00           O  
ATOM   2202  N   LYS   138      43.444  36.416  33.841  0.00  0.00           N  
ATOM   2203  H   LYS   138      42.949  36.415  34.721  0.00  0.00           H  
ATOM   2204  CA  LYS   138      44.853  35.798  33.771  0.00  0.00           C  
ATOM   2205  HA  LYS   138      45.565  36.623  33.750  0.00  0.00           H  
ATOM   2206  CB  LYS   138      44.925  34.799  34.950  0.00  0.00           C  
ATOM   2207  HB2 LYS   138      44.087  34.129  34.753  0.00  0.00           H  
ATOM   2208  HB3 LYS   138      45.814  34.173  34.873  0.00  0.00           H  
ATOM   2209  CG  LYS   138      44.963  35.379  36.361  0.00  0.00           C  
ATOM   2210  HG2 LYS   138      45.886  35.956  36.424  0.00  0.00           H  
ATOM   2211  HG3 LYS   138      44.120  36.044  36.546  0.00  0.00           H  
ATOM   2212  CD  LYS   138      44.978  34.309  37.460  0.00  0.00           C  
ATOM   2213  HD2 LYS   138      43.941  33.978  37.511  0.00  0.00           H  
ATOM   2214  HD3 LYS   138      45.635  33.484  37.185  0.00  0.00           H  
ATOM   2215  CE  LYS   138      45.346  34.829  38.837  0.00  0.00           C  
ATOM   2216  HE2 LYS   138      46.256  35.394  38.639  0.00  0.00           H  
ATOM   2217  HE3 LYS   138      44.559  35.484  39.210  0.00  0.00           H  
ATOM   2218  NZ  LYS   138      45.634  33.751  39.820  0.00  0.00           N  
ATOM   2219  HZ1 LYS   138      46.106  34.051  40.662  0.00  0.00           H  
ATOM   2220  HZ2 LYS   138      44.744  33.375  40.113  0.00  0.00           H  
ATOM   2221  HZ3 LYS   138      46.062  32.951  39.375  0.00  0.00           H  
ATOM   2222  C   LYS   138      45.101  35.021  32.440  0.00  0.00           C  
ATOM   2223  O   LYS   138      46.254  34.996  32.073  0.00  0.00           O  
ATOM   2224  N   GLN   139      44.087  34.488  31.754  0.00  0.00           N  
ATOM   2225  H   GLN   139      43.270  34.232  32.290  0.00  0.00           H  
ATOM   2226  CA  GLN   139      44.268  33.705  30.561  0.00  0.00           C  
ATOM   2227  HA  GLN   139      45.339  33.750  30.364  0.00  0.00           H  
ATOM   2228  CB  GLN   139      43.965  32.176  30.846  0.00  0.00           C  
ATOM   2229  HB2 GLN   139      44.075  31.552  29.959  0.00  0.00           H  
ATOM   2230  HB3 GLN   139      42.959  32.093  31.258  0.00  0.00           H  
ATOM   2231  CG  GLN   139      44.985  31.513  31.872  0.00  0.00           C  
ATOM   2232  HG2 GLN   139      44.648  30.509  32.130  0.00  0.00           H  
ATOM   2233  HG3 GLN   139      44.962  31.920  32.883  0.00  0.00           H  
ATOM   2234  CD  GLN   139      46.398  31.473  31.380  0.00  0.00           C  
ATOM   2235  OE1 GLN   139      46.634  31.600  30.171  0.00  0.00           O  
ATOM   2236  NE2 GLN   139      47.395  31.458  32.178  0.00  0.00           N  
ATOM   2237 HE21 GLN   139      48.281  31.483  31.693  0.00  0.00           H  
ATOM   2238 HE22 GLN   139      47.326  31.364  33.181  0.00  0.00           H  
ATOM   2239  C   GLN   139      43.588  34.390  29.301  0.00  0.00           C  
ATOM   2240  O   GLN   139      43.403  33.718  28.310  0.00  0.00           O  
ATOM   2241  N   ARG   140      43.292  35.636  29.356  0.00  0.00           N  
ATOM   2242  H   ARG   140      43.334  35.994  30.299  0.00  0.00           H  
ATOM   2243  CA  ARG   140      42.976  36.536  28.262  0.00  0.00           C  
ATOM   2244  HA  ARG   140      42.906  37.452  28.850  0.00  0.00           H  
ATOM   2245  CB  ARG   140      44.243  36.664  27.310  0.00  0.00           C  
ATOM   2246  HB2 ARG   140      45.148  36.519  27.899  0.00  0.00           H  
ATOM   2247  HB3 ARG   140      44.090  36.004  26.456  0.00  0.00           H  
ATOM   2248  CG  ARG   140      44.344  38.152  26.809  0.00  0.00           C  
ATOM   2249  HG2 ARG   140      43.427  38.406  26.278  0.00  0.00           H  
ATOM   2250  HG3 ARG   140      44.611  38.834  27.616  0.00  0.00           H  
ATOM   2251  CD  ARG   140      45.445  38.306  25.859  0.00  0.00           C  
ATOM   2252  HD2 ARG   140      46.240  37.643  26.202  0.00  0.00           H  
ATOM   2253  HD3 ARG   140      45.863  39.312  25.850  0.00  0.00           H  
ATOM   2254  NE  ARG   140      45.069  37.944  24.498  0.00  0.00           N  
ATOM   2255  HE  ARG   140      44.530  38.634  23.994  0.00  0.00           H  
ATOM   2256  CZ  ARG   140      45.561  36.931  23.763  0.00  0.00           C  
ATOM   2257  NH1 ARG   140      46.483  36.103  24.121  0.00  0.00           N  
ATOM   2258 HH11 ARG   140      46.885  35.548  23.379  0.00  0.00           H  
ATOM   2259 HH12 ARG   140      47.039  36.287  24.943  0.00  0.00           H  
ATOM   2260  NH2 ARG   140      45.056  36.665  22.583  0.00  0.00           N  
ATOM   2261 HH21 ARG   140      45.545  35.955  22.057  0.00  0.00           H  
ATOM   2262 HH22 ARG   140      44.368  37.339  22.279  0.00  0.00           H  
ATOM   2263  C   ARG   140      41.671  36.185  27.524  0.00  0.00           C  
ATOM   2264  O   ARG   140      41.472  36.641  26.397  0.00  0.00           O  
ATOM   2265  N   GLY   141      40.822  35.346  28.182  0.00  0.00           N  
ATOM   2266  H   GLY   141      40.872  35.165  29.174  0.00  0.00           H  
ATOM   2267  CA  GLY   141      39.476  35.295  27.649  0.00  0.00           C  
ATOM   2268  HA2 GLY   141      39.103  36.311  27.511  0.00  0.00           H  
ATOM   2269  HA3 GLY   141      38.812  34.771  28.336  0.00  0.00           H  
ATOM   2270  C   GLY   141      39.282  34.583  26.260  0.00  0.00           C  
ATOM   2271  O   GLY   141      40.185  33.908  25.786  0.00  0.00           O  
ATOM   2272  N   TRP   142      38.192  34.850  25.570  0.00  0.00           N  
ATOM   2273  H   TRP   142      37.452  35.382  26.005  0.00  0.00           H  
ATOM   2274  CA  TRP   142      37.853  34.254  24.286  0.00  0.00           C  
ATOM   2275  HA  TRP   142      37.838  33.178  24.459  0.00  0.00           H  
ATOM   2276  CB  TRP   142      36.487  34.808  23.905  0.00  0.00           C  
ATOM   2277  HB2 TRP   142      36.582  35.893  23.935  0.00  0.00           H  
ATOM   2278  HB3 TRP   142      36.170  34.562  22.891  0.00  0.00           H  
ATOM   2279  CG  TRP   142      35.427  34.331  24.849  0.00  0.00           C  
ATOM   2280  CD1 TRP   142      34.840  34.998  25.839  0.00  0.00           C  
ATOM   2281  HD1 TRP   142      34.971  36.055  26.015  0.00  0.00           H  
ATOM   2282  NE1 TRP   142      33.959  34.175  26.573  0.00  0.00           N  
ATOM   2283  HE1 TRP   142      33.422  34.485  27.370  0.00  0.00           H  
ATOM   2284  CE2 TRP   142      34.097  32.853  26.106  0.00  0.00           C  
ATOM   2285  CZ2 TRP   142      33.590  31.626  26.559  0.00  0.00           C  
ATOM   2286  HZ2 TRP   142      32.931  31.662  27.415  0.00  0.00           H  
ATOM   2287  CH2 TRP   142      34.080  30.425  25.942  0.00  0.00           C  
ATOM   2288  HH2 TRP   142      33.825  29.468  26.374  0.00  0.00           H  
ATOM   2289  CZ3 TRP   142      34.851  30.515  24.807  0.00  0.00           C  
ATOM   2290  HZ3 TRP   142      35.249  29.620  24.354  0.00  0.00           H  
ATOM   2291  CE3 TRP   142      35.314  31.786  24.342  0.00  0.00           C  
ATOM   2292  HE3 TRP   142      36.007  31.851  23.515  0.00  0.00           H  
ATOM   2293  CD2 TRP   142      35.010  32.958  25.026  0.00  0.00           C  
ATOM   2294  C   TRP   142      38.888  34.504  23.139  0.00  0.00           C  
ATOM   2295  O   TRP   142      38.947  33.781  22.159  0.00  0.00           O  
ATOM   2296  N   ASP   143      39.741  35.525  23.280  0.00  0.00           N  
ATOM   2297  H   ASP   143      39.791  35.925  24.206  0.00  0.00           H  
ATOM   2298  CA  ASP   143      40.840  35.727  22.428  0.00  0.00           C  
ATOM   2299  HA  ASP   143      40.579  35.605  21.377  0.00  0.00           H  
ATOM   2300  CB  ASP   143      41.329  37.164  22.581  0.00  0.00           C  
ATOM   2301  HB2 ASP   143      40.545  37.916  22.668  0.00  0.00           H  
ATOM   2302  HB3 ASP   143      41.865  37.283  23.522  0.00  0.00           H  
ATOM   2303  CG  ASP   143      42.082  37.661  21.363  0.00  0.00           C  
ATOM   2304  OD1 ASP   143      43.071  38.410  21.608  0.00  0.00           O  
ATOM   2305  OD2 ASP   143      41.666  37.395  20.221  0.00  0.00           O  
ATOM   2306  C   ASP   143      41.989  34.702  22.652  0.00  0.00           C  
ATOM   2307  O   ASP   143      42.661  34.300  21.762  0.00  0.00           O  
ATOM   2308  N   GLY   144      42.284  34.272  23.895  0.00  0.00           N  
ATOM   2309  H   GLY   144      41.944  34.797  24.688  0.00  0.00           H  
ATOM   2310  CA  GLY   144      43.392  33.406  24.246  0.00  0.00           C  
ATOM   2311  HA2 GLY   144      44.267  33.552  23.613  0.00  0.00           H  
ATOM   2312  HA3 GLY   144      43.680  33.625  25.274  0.00  0.00           H  
ATOM   2313  C   GLY   144      42.919  31.952  24.262  0.00  0.00           C  
ATOM   2314  O   GLY   144      43.739  31.022  24.090  0.00  0.00           O  
ATOM   2315  N   PHE   145      41.606  31.744  24.446  0.00  0.00           N  
ATOM   2316  H   PHE   145      41.084  32.577  24.679  0.00  0.00           H  
ATOM   2317  CA  PHE   145      40.882  30.514  24.233  0.00  0.00           C  
ATOM   2318  HA  PHE   145      41.112  29.782  25.008  0.00  0.00           H  
ATOM   2319  CB  PHE   145      39.404  30.734  24.257  0.00  0.00           C  
ATOM   2320  HB2 PHE   145      39.176  31.096  25.260  0.00  0.00           H  
ATOM   2321  HB3 PHE   145      39.337  31.615  23.619  0.00  0.00           H  
ATOM   2322  CG  PHE   145      38.531  29.540  23.703  0.00  0.00           C  
ATOM   2323  CD1 PHE   145      38.526  28.264  24.316  0.00  0.00           C  
ATOM   2324  HD1 PHE   145      39.123  28.044  25.189  0.00  0.00           H  
ATOM   2325  CE1 PHE   145      37.653  27.295  23.789  0.00  0.00           C  
ATOM   2326  HE1 PHE   145      37.644  26.347  24.307  0.00  0.00           H  
ATOM   2327  CZ  PHE   145      36.815  27.573  22.653  0.00  0.00           C  
ATOM   2328  HZ  PHE   145      36.298  26.756  22.170  0.00  0.00           H  
ATOM   2329  CE2 PHE   145      36.831  28.869  22.059  0.00  0.00           C  
ATOM   2330  HE2 PHE   145      36.161  29.172  21.268  0.00  0.00           H  
ATOM   2331  CD2 PHE   145      37.714  29.767  22.593  0.00  0.00           C  
ATOM   2332  HD2 PHE   145      37.698  30.764  22.177  0.00  0.00           H  
ATOM   2333  C   PHE   145      41.346  29.788  22.927  0.00  0.00           C  
ATOM   2334  O   PHE   145      41.751  28.660  22.934  0.00  0.00           O  
ATOM   2335  N   VAL   146      41.269  30.424  21.752  0.00  0.00           N  
ATOM   2336  H   VAL   146      40.935  31.371  21.642  0.00  0.00           H  
ATOM   2337  CA  VAL   146      41.320  29.802  20.407  0.00  0.00           C  
ATOM   2338  HA  VAL   146      40.708  28.901  20.440  0.00  0.00           H  
ATOM   2339  CB  VAL   146      40.672  30.675  19.274  0.00  0.00           C  
ATOM   2340  HB  VAL   146      40.560  30.127  18.338  0.00  0.00           H  
ATOM   2341  CG1 VAL   146      39.210  31.085  19.608  0.00  0.00           C  
ATOM   2342 HG11 VAL   146      39.145  31.826  20.405  0.00  0.00           H  
ATOM   2343 HG12 VAL   146      38.818  31.464  18.664  0.00  0.00           H  
ATOM   2344 HG13 VAL   146      38.707  30.182  19.953  0.00  0.00           H  
ATOM   2345  CG2 VAL   146      41.460  31.919  18.921  0.00  0.00           C  
ATOM   2346 HG21 VAL   146      40.766  32.542  18.356  0.00  0.00           H  
ATOM   2347 HG22 VAL   146      41.934  32.323  19.816  0.00  0.00           H  
ATOM   2348 HG23 VAL   146      42.240  31.573  18.243  0.00  0.00           H  
ATOM   2349  C   VAL   146      42.698  29.442  20.057  0.00  0.00           C  
ATOM   2350  O   VAL   146      42.977  28.426  19.393  0.00  0.00           O  
ATOM   2351  N   GLU   147      43.676  30.093  20.649  0.00  0.00           N  
ATOM   2352  H   GLU   147      43.384  30.850  21.250  0.00  0.00           H  
ATOM   2353  CA  GLU   147      45.156  29.765  20.658  0.00  0.00           C  
ATOM   2354  HA  GLU   147      45.396  29.669  19.599  0.00  0.00           H  
ATOM   2355  CB  GLU   147      46.046  31.011  21.162  0.00  0.00           C  
ATOM   2356  HB2 GLU   147      46.075  30.949  22.250  0.00  0.00           H  
ATOM   2357  HB3 GLU   147      47.081  30.704  21.011  0.00  0.00           H  
ATOM   2358  CG  GLU   147      45.704  32.493  20.891  0.00  0.00           C  
ATOM   2359  HG2 GLU   147      45.927  32.697  19.844  0.00  0.00           H  
ATOM   2360  HG3 GLU   147      44.614  32.501  20.907  0.00  0.00           H  
ATOM   2361  CD  GLU   147      46.377  33.466  21.701  0.00  0.00           C  
ATOM   2362  OE1 GLU   147      46.461  34.631  21.237  0.00  0.00           O  
ATOM   2363  OE2 GLU   147      46.821  33.209  22.868  0.00  0.00           O  
ATOM   2364  C   GLU   147      45.620  28.386  21.286  0.00  0.00           C  
ATOM   2365  O   GLU   147      46.652  27.826  20.820  0.00  0.00           O  
ATOM   2366  N   PHE   148      44.885  27.897  22.204  0.00  0.00           N  
ATOM   2367  H   PHE   148      44.249  28.525  22.674  0.00  0.00           H  
ATOM   2368  CA  PHE   148      44.946  26.484  22.635  0.00  0.00           C  
ATOM   2369  HA  PHE   148      45.887  26.322  23.161  0.00  0.00           H  
ATOM   2370  CB  PHE   148      43.824  26.073  23.678  0.00  0.00           C  
ATOM   2371  HB2 PHE   148      44.074  26.638  24.575  0.00  0.00           H  
ATOM   2372  HB3 PHE   148      42.876  26.292  23.185  0.00  0.00           H  
ATOM   2373  CG  PHE   148      43.890  24.629  24.119  0.00  0.00           C  
ATOM   2374  CD1 PHE   148      44.707  24.305  25.288  0.00  0.00           C  
ATOM   2375  HD1 PHE   148      45.207  25.092  25.831  0.00  0.00           H  
ATOM   2376  CE1 PHE   148      44.962  22.944  25.667  0.00  0.00           C  
ATOM   2377  HE1 PHE   148      45.624  22.609  26.452  0.00  0.00           H  
ATOM   2378  CZ  PHE   148      44.208  21.976  24.979  0.00  0.00           C  
ATOM   2379  HZ  PHE   148      44.376  20.936  25.216  0.00  0.00           H  
ATOM   2380  CE2 PHE   148      43.339  22.312  23.888  0.00  0.00           C  
ATOM   2381  HE2 PHE   148      42.826  21.549  23.322  0.00  0.00           H  
ATOM   2382  CD2 PHE   148      43.233  23.644  23.400  0.00  0.00           C  
ATOM   2383  HD2 PHE   148      42.628  23.911  22.547  0.00  0.00           H  
ATOM   2384  C   PHE   148      44.832  25.548  21.371  0.00  0.00           C  
ATOM   2385  O   PHE   148      45.687  24.701  21.187  0.00  0.00           O  
ATOM   2386  N   PHE   149      43.852  25.857  20.575  0.00  0.00           N  
ATOM   2387  H   PHE   149      43.318  26.663  20.866  0.00  0.00           H  
ATOM   2388  CA  PHE   149      43.457  25.213  19.348  0.00  0.00           C  
ATOM   2389  HA  PHE   149      43.818  24.184  19.347  0.00  0.00           H  
ATOM   2390  CB  PHE   149      41.947  25.205  19.265  0.00  0.00           C  
ATOM   2391  HB2 PHE   149      41.500  26.195  19.177  0.00  0.00           H  
ATOM   2392  HB3 PHE   149      41.643  24.639  18.385  0.00  0.00           H  
ATOM   2393  CG  PHE   149      41.300  24.585  20.449  0.00  0.00           C  
ATOM   2394  CD1 PHE   149      41.049  23.183  20.537  0.00  0.00           C  
ATOM   2395  HD1 PHE   149      41.430  22.595  19.714  0.00  0.00           H  
ATOM   2396  CE1 PHE   149      40.403  22.621  21.635  0.00  0.00           C  
ATOM   2397  HE1 PHE   149      40.529  21.550  21.679  0.00  0.00           H  
ATOM   2398  CZ  PHE   149      39.973  23.433  22.701  0.00  0.00           C  
ATOM   2399  HZ  PHE   149      39.623  22.960  23.606  0.00  0.00           H  
ATOM   2400  CE2 PHE   149      40.210  24.868  22.595  0.00  0.00           C  
ATOM   2401  HE2 PHE   149      39.966  25.503  23.434  0.00  0.00           H  
ATOM   2402  CD2 PHE   149      40.838  25.403  21.422  0.00  0.00           C  
ATOM   2403  HD2 PHE   149      41.069  26.454  21.524  0.00  0.00           H  
ATOM   2404  C   PHE   149      44.111  25.694  18.092  0.00  0.00           C  
ATOM   2405  O   PHE   149      43.934  25.124  16.963  0.00  0.00           O  
ATOM   2406  N   HID   150      44.991  26.686  18.128  0.00  0.00           N  
ATOM   2407  H   HID   150      45.096  27.124  19.032  0.00  0.00           H  
ATOM   2408  CA  HID   150      45.923  27.046  17.079  0.00  0.00           C  
ATOM   2409  HA  HID   150      45.324  27.312  16.209  0.00  0.00           H  
ATOM   2410  CB  HID   150      46.780  28.343  17.485  0.00  0.00           C  
ATOM   2411  HB2 HID   150      47.098  28.264  18.525  0.00  0.00           H  
ATOM   2412  HB3 HID   150      47.713  28.418  16.927  0.00  0.00           H  
ATOM   2413  CG  HID   150      46.111  29.688  17.176  0.00  0.00           C  
ATOM   2414  ND1 HID   150      46.655  30.981  17.313  0.00  0.00           N  
ATOM   2415  HD1 HID   150      47.581  31.222  17.635  0.00  0.00           H  
ATOM   2416  CE1 HID   150      45.688  31.908  17.110  0.00  0.00           C  
ATOM   2417  HE1 HID   150      45.836  32.957  17.320  0.00  0.00           H  
ATOM   2418  NE2 HID   150      44.497  31.330  16.925  0.00  0.00           N  
ATOM   2419  CD2 HID   150      44.768  29.944  17.017  0.00  0.00           C  
ATOM   2420  HD2 HID   150      44.082  29.137  17.224  0.00  0.00           H  
ATOM   2421  C   HID   150      46.856  25.893  16.732  0.00  0.00           C  
ATOM   2422  O   HID   150      47.603  25.356  17.547  0.00  0.00           O  
ATOM   2423  OXT HID   150      46.869  25.421  15.597  0.00  0.00           O  
TER
ATOM   2424  O1  LIG   151      34.764  19.027  34.761  0.00  0.00           O
ATOM   2425  C1  LIG   151      34.132  17.967  34.826  0.00  0.00           C
ATOM   2426  O2  LIG   151      34.671  17.116  35.444  0.00  0.00           O
ATOM   2427  C2  LIG   151      32.853  17.707  34.150  0.00  0.00           C
ATOM   2428  C3  LIG   151      30.941  16.624  33.700  0.00  0.00           C
ATOM   2429  C4  LIG   151      29.929  15.631  33.601  0.00  0.00           C
ATOM   2430  C5  LIG   151      28.715  16.025  33.021  0.00  0.00           C
ATOM   2431  C6  LIG   151      28.579  17.274  32.399  0.00  0.00           C
ATOM   2432  C7  LIG   151      29.671  18.147  32.419  0.00  0.00           C
ATOM   2433  C8  LIG   151      30.872  17.810  33.006  0.00  0.00           C
ATOM   2434  C9  LIG   151      32.045  18.578  33.391  0.00  0.00           C
ATOM   2435  C10 LIG   151      32.379  20.034  33.214  0.00  0.00           C
ATOM   2436  C11 LIG   151      31.991  20.760  34.495  0.00  0.00           C
ATOM   2437  C12 LIG   151      30.743  20.270  35.217  0.00  0.00           C
ATOM   2438  O3  LIG   151      29.656  20.697  34.419  0.00  0.00           O
ATOM   2439  C13 LIG   151      28.304  20.619  34.775  0.00  0.00           C
ATOM   2440  C16 LIG   151      27.930  19.776  35.796  0.00  0.00           C
ATOM   2441  C15 LIG   151      26.616  19.694  36.277  0.00  0.00           C
ATOM   2442  C14 LIG   151      25.680  20.520  35.619  0.00  0.00           C
ATOM   2443  C17 LIG   151      26.059  21.341  34.549  0.00  0.00           C
ATOM   2444  C18 LIG   151      27.388  21.381  34.083  0.00  0.00           C
ATOM   2445 CL1  LIG   151      24.060  20.570  36.209  0.00  0.00          CL
ATOM   2446  H1  LIG   151      29.923  14.789  34.285  0.00  0.00           H
ATOM   2447  H2  LIG   151      27.896  15.311  33.045  0.00  0.00           H
ATOM   2448  H3  LIG   151      27.595  17.564  32.040  0.00  0.00           H
ATOM   2449  H4  LIG   151      29.622  19.139  31.980  0.00  0.00           H
ATOM   2450  H5  LIG   151      31.862  20.440  32.336  0.00  0.00           H
ATOM   2451  H6  LIG   151      33.444  20.140  32.971  0.00  0.00           H
ATOM   2452  H7  LIG   151      31.684  21.768  34.187  0.00  0.00           H
ATOM   2453  H8  LIG   151      32.867  20.867  35.146  0.00  0.00           H
ATOM   2454  H9  LIG   151      30.694  20.642  36.248  0.00  0.00           H
ATOM   2455  H10 LIG   151      30.715  19.174  35.270  0.00  0.00           H
ATOM   2456  H11 LIG   151      28.665  19.084  36.196  0.00  0.00           H
ATOM   2457  H19 LIG   151      27.691  22.066  33.297  0.00  0.00           H
ATOM   2458  H22 LIG   151      25.257  21.914  34.093  0.00  0.00           H
ATOM   2459  H12 LIG   151      26.274  19.025  37.060  0.00  0.00           H
ATOM   2460  N1  LIG   151      32.144  16.487  34.348  0.00  0.00           N
ATOM   2461  H   LIG   151      32.425  15.655  34.846  0.00  0.00           H
TER
