# Supplementary material for: Automated Force Field Developer and Optimizer Platform: Torsion Reparameterization
Source: J Chem Inf Model. 2026 Mar 9;66(6):3206–19. doi: 10.1021/acs.jcim.6c00528 (PMC13014461; doi:10.1021/acs.jcim.6c00528)
Supplement: Supplementary file 2 [file ci6c00528_si_002.zip › input_files/AFFDO-runs/jmc28_f1-MS/stats_summary/fitting_report.csv]

Dihedral	RMSE_GAFF2	RMSE_GAFF2_CI	RMSE_AFFDO	RMSE_AFFDO_CI	RMSE_Improvement_%	MAE_GAFF2	MAE_GAFF2_CI	MAE_AFFDO	MAE_AFFDO_CI	MAE_Improvement_%	Pearson_r_GAFF2	Pearson_r_AFFDO	Spearman_ρ_GAFF2	Spearman_ρ_AFFDO	Max_RMSD_GAFF2_(Å)	Max_RMSD_AFFDO_(Å)
4-6-7-9	2.67	0.64	1.14	0.42	57.15	2.22	0.71	0.89	0.34	60.03	0.87	0.97	0.91	0.96	0.00	0.00
5-4-6-7	2.73	0.73	0.28	0.08	89.71	2.23	0.75	0.22	0.08	89.97	0.84	1.00	0.74	0.96	0.00	0.00
6-7-9-11	2.02	0.43	0.23	0.08	88.71	1.80	0.43	0.17	0.07	90.35	0.49	0.99	0.50	0.99	0.00	0.00
