# Supplementary material for: Automated Force Field Developer and Optimizer Platform: Torsion Reparameterization
Source: J Chem Inf Model. 2026 Mar 9;66(6):3206–19. doi: 10.1021/acs.jcim.6c00528 (PMC13014461; doi:10.1021/acs.jcim.6c00528)
Supplement: Supplementary file 2 [file ci6c00528_si_002.zip › input_files/AFFDO-runs/jmc28_f1-MS/stats_summary/fitting_summary.txt]

================================================================================
AFFDO PARAMETRIZATION SUMMARY
================================================================================
Project: ablanco_e4b71999
Date: 2025-11-20 23:56:41
Force Field: GAFF2

================================================================================
FITTED DIHEDRALS
================================================================================

Dihedral: 4-6-7-9
--------------------------------------------------------------------------------
  Energy Metrics:
    RMSE (GAFF2):  2.67 ± 0.64 kcal/mol
    RMSE (AFFDO):  1.14 ± 0.42 kcal/mol  ✓ 57.2% improvement
    MAE (GAFF2):   2.22 ± 0.71 kcal/mol
    MAE (AFFDO):   0.89 ± 0.34 kcal/mol  ✓ 60.0% improvement

  Correlation:
    Pearson r (GAFF2):  0.87
    Pearson r (AFFDO):  0.97  ✓ improved
    Spearman ρ (GAFF2): 0.91
    Spearman ρ (AFFDO): 0.96  ✓ improved

  Structural RMSD (Å):
    Max RMSD (GAFF2):  0.00 Å
    Max RMSD (AFFDO):  0.00 Å

Dihedral: 5-4-6-7
--------------------------------------------------------------------------------
  Energy Metrics:
    RMSE (GAFF2):  2.73 ± 0.73 kcal/mol
    RMSE (AFFDO):  0.28 ± 0.08 kcal/mol  ✓ 89.7% improvement
    MAE (GAFF2):   2.23 ± 0.75 kcal/mol
    MAE (AFFDO):   0.22 ± 0.08 kcal/mol  ✓ 90.0% improvement

  Correlation:
    Pearson r (GAFF2):  0.84
    Pearson r (AFFDO):  1.00  ✓ improved
    Spearman ρ (GAFF2): 0.74
    Spearman ρ (AFFDO): 0.96  ✓ improved

  Structural RMSD (Å):
    Max RMSD (GAFF2):  0.00 Å
    Max RMSD (AFFDO):  0.00 Å

Dihedral: 6-7-9-11
--------------------------------------------------------------------------------
  Energy Metrics:
    RMSE (GAFF2):  2.02 ± 0.43 kcal/mol
    RMSE (AFFDO):  0.23 ± 0.08 kcal/mol  ✓ 88.7% improvement
    MAE (GAFF2):   1.80 ± 0.43 kcal/mol
    MAE (AFFDO):   0.17 ± 0.07 kcal/mol  ✓ 90.3% improvement

  Correlation:
    Pearson r (GAFF2):  0.49
    Pearson r (AFFDO):  0.99  ✓ improved
    Spearman ρ (GAFF2): 0.50
    Spearman ρ (AFFDO): 0.99  ✓ improved

  Structural RMSD (Å):
    Max RMSD (GAFF2):  0.00 Å
    Max RMSD (AFFDO):  0.00 Å

================================================================================
OVERALL SUMMARY
================================================================================

Total Dihedrals Fitted: 3
Average RMSE Improvement: 78.5%
Average MAE Improvement: 80.1%

================================================================================
NOTES
================================================================================

Uncertainties are reported as 95% confidence intervals calculated analytically.
RMSD values measure conformational deviations relative to QC-optimized structures.
