# Supplementary material for: Automated Force Field Developer and Optimizer Platform: Torsion Reparameterization
Source: J Chem Inf Model. 2026 Mar 9;66(6):3206–19. doi: 10.1021/acs.jcim.6c00528 (PMC13014461; doi:10.1021/acs.jcim.6c00528)
Supplement: Supplementary file 2 [file ci6c00528_si_002.zip › input_files/AFFDO-runs/jmc28_f1-MS/resources/update_topology.py]

#!/usr/bin/env python3
# Script: update_topology.py
# Version: AFFDO 24.09
#
# Description:
#   Filters a ParmEd update script (.in) to retain only dihedral modification blocks that
#   exist in the specified Amber topology. Supports both single-topology and dual-topology
#   (common torsions for two ligands) workflows.
#
# Usage:
#   python update_topology.py -p TOPOLOGY -i UPDATE_IN [--dual-topology]
#
# Options:
#   -h, --help            Show this help message and exit.
#   -p, --topology PATH   Path to the Amber topology file (required).
#   -i, --update-in FILE  ParmEd update script (.in file) to filter (required).
#   --dual-topology       Enable dual-topology mode (apply common torsions to two ligands).
#
# Examples:
#   # Single topology:
#   python update_topology.py -p my_system.parm7 -i torsions_update.in
#   # Dual topology (common torsions for ligands 1 and 2):
#   python update_topology.py -p my_system.parm7 -i torsions_update.in --dual-topology
#
# Dependencies:
#   Python 3.x, ParmEd library, and the `parmed` command-line tool available in PATH.

import sys
import os
import shutil
import subprocess
import tempfile
import parmed as pmd
from parmed.amber import mask as ambmask

def RunHelp():
    help_message = """

        This script uses ParmEd to apply updated torsion parameters to the standard GAFF2 topology.
        In dual‑topology mode, it filters and updates only those torsions common to both ligands.

    Usage:
      python update_topology.py -p TOPOLOGY -i UPDATE_IN [--dual-topology]

    Required flags:
      -p | --topology       Path to the Amber topology file
      -i | --update-in      ParmEd update script (.in file) to filter

    Optional flags:
      --dual-topology       Apply common torsions to two ligands (res 1 & 2)
      -h | --help           Show this help message and exit

    Examples:
      python update_topology.py -p my_system.parm7 -i torsions_update.in
      python update_topology.py -p my_system.parm7 -i torsions_update.in --dual-topology
    """
    print(help_message)
    sys.exit(1)

# Early help
if '-h' in sys.argv or '--help' in sys.argv:
    RunHelp()

# Required flags
if not any(arg in sys.argv for arg in ('-p','--topology')):
    print("[ERROR] Missing required flag -p/--topology")
    RunHelp()
if not any(arg in sys.argv for arg in ('-i','--update-in')):
    print("[ERROR] Missing required flag -i/--update-in")
    RunHelp()

# Parse flags
try:
    p_idx = sys.argv.index('-p') if '-p' in sys.argv else sys.argv.index('--topology')
    topology = sys.argv[p_idx+1]
    i_idx = sys.argv.index('-i') if '-i' in sys.argv else sys.argv.index('--update-in')
    update_in = sys.argv[i_idx+1]
except Exception:
    print("[ERROR] Failed to parse arguments")
    RunHelp()

dual_topology = '--dual-topology' in sys.argv

# Validate files
if not os.path.exists(topology):
    print(f"[ERROR] Topology file '{topology}' not found.")
    sys.exit(1)
if not os.path.isfile(update_in):
    print(f"[ERROR] Update script '{update_in}' not found.")
    sys.exit(1)

def strip_res(mask: str) -> str:
    idx = mask.find('@')
    return mask[idx:] if idx >= 0 else mask

def find_dihedrals(parm, masks):
    sets = []
    for m in masks:
        sel = ambmask.AmberMask(parm, m).Selected()
        sets.append({parm.atoms[j] for j in sel})
    matched = []
    for dih in parm.dihedrals:
        if ((dih.atom1 in sets[0] and dih.atom2 in sets[1] and
             dih.atom3 in sets[2] and dih.atom4 in sets[3]) or
            (dih.atom4 in sets[0] and dih.atom3 in sets[1] and
             dih.atom2 in sets[2] and dih.atom1 in sets[3])):
            matched.append(dih)
    return matched

def run_parmed_test(parm_file: str, masks, dual: bool) -> bool:
    parm = pmd.load_file(parm_file)
    ligs = ["1","2"] if dual else [None]
    for lig in ligs:
        mask_list = []
        for m in masks:
            if lig:
                if m.startswith(":") and m[1].isdigit():
                    parts = m.split("@",1)
                    mask_list.append(f":{lig}@{parts[1]}")
                else:
                    pref = f":{lig}"
                    mask_list.append(pref + m if m.startswith("@") else pref + m)
            else:
                mask_list.append(m)
        with tempfile.TemporaryDirectory() as td:
            tmp_top = os.path.join(td, "temp.parm7")
            shutil.copy(parm_file, tmp_top)
            tmp_in = os.path.join(td, "temp.in")
            with open(tmp_in,'w') as f:
                f.write(f"deleteDihedral {' '.join(mask_list)}\n")
                f.write(f"addDihedral   {' '.join(mask_list)} 1.0 2.0 180.0 1.0 2.0\n")
                f.write(f"printDihedrals {' '.join(mask_list)}\n")
            proc = subprocess.run(
                ["parmed","-p",tmp_top,"-i",tmp_in,"-O"],
                capture_output=True, text=True
            )
            out = (proc.stdout + proc.stderr).lower()
            if proc.returncode != 0 or "error" in out:
                print(f"[ERROR] ParmEd test failed for masks {mask_list}:")
                print(out.strip())
                return False
            base_masks = [strip_res(m) for m in masks]
            matched = find_dihedrals(parm, base_masks)
            if dual and len(matched) not in (0,2):
                print(f"[WARNING] Expected 0 or 2 matches for common torsion {masks}, found {len(matched)}.")
    return True

def filter_update_file(parm_file: str, update_in: str, dual: bool):
    parm = pmd.load_file(parm_file)
    lines = open(update_in).readlines()
    valid, block, current_masks = [], [], None

    def flush_block():
        nonlocal valid, block, current_masks
        if current_masks and run_parmed_test(parm_file, current_masks, dual):
            if dual:
                for lig in ["1","2"]:
                    for ln in block:
                        if not ln.strip():  # skip empty
                            continue
                        tokens = ln.split(); cmd = tokens[0].lower()
                        if cmd in ['printdihedrals','deletedihedral','adddihedral']:
                            masks = tokens[1:5]; new_masks=[]
                            for m in masks:
                                if m.startswith(":") and m[1].isdigit():
                                    parts = m.split("@",1)
                                    new_masks.append(f":{lig}@{parts[1]}")
                                else:
                                    pref = f":{lig}"
                                    new_masks.append(pref + m if m.startswith("@") else pref + m)
                            rest = tokens[5:]
                            line = cmd + " " + " ".join(new_masks)
                            if rest:
                                line += " " + " ".join(rest)
                            valid.append(line + "\n")
                        else:
                            valid.append(ln)
            else:
                for ln in block:
                    if ln.strip():
                        valid.append(ln)
        block.clear()
        current_masks = None

    for ln in lines:
        st = ln.strip().lower()
        if st.startswith("outparm"):
            continue
        if not ln.strip() or ln.strip().startswith('#'):
            block.append(ln)
            continue
        parts = ln.split(); cmd = parts[0].lower()
        if cmd in ['printdihedrals','deletedihedral','adddihedral'] and len(parts)>=5:
            nm = tuple(parts[1:5])
            if current_masks and nm != current_masks:
                flush_block()
            current_masks = nm
        block.append(ln)

    flush_block()
    valid.append("outparm new.prmtop\n")

    # remove any blank lines
    filtered = [l for l in valid if l.strip()]

    with open("update_filtered.in",'w') as f:
        f.writelines(filtered)

# Main
print(f"Filtering '{update_in}' in '{topology}' (dual={dual_topology})…")
filter_update_file(topology, update_in, dual_topology)

print("Running ParmEd…")
proc = subprocess.run(
    ["parmed","-p",topology,"-i","update_filtered.in","-O"],
    capture_output=True, text=True
)
with open("parmed_update.log",'w') as logf:
    logf.write(proc.stdout + proc.stderr)
if proc.returncode != 0:
    print(f"[ERROR] ParmEd exited {proc.returncode}. See parmed_update.log.")
    sys.exit(proc.returncode)

print("Done. New file: new.prmtop")
