# Supplementary material for: Automated Force Field Developer and Optimizer Platform: Torsion Reparameterization
Source: J Chem Inf Model. 2026 Mar 9;66(6):3206–19. doi: 10.1021/acs.jcim.6c00528 (PMC13014461; doi:10.1021/acs.jcim.6c00528)
Supplement: Supplementary file 2 [file ci6c00528_si_002.zip › input_files/AFFDO-runs/mcl1_35_f1-MS/stats_summary/fitting_report.csv]

Dihedral	RMSE_GAFF2	RMSE_GAFF2_CI	RMSE_AFFDO	RMSE_AFFDO_CI	RMSE_Improvement_%	MAE_GAFF2	MAE_GAFF2_CI	MAE_AFFDO	MAE_AFFDO_CI	MAE_Improvement_%	Pearson_r_GAFF2	Pearson_r_AFFDO	Spearman_ρ_GAFF2	Spearman_ρ_AFFDO	Max_RMSD_GAFF2_(Å)	Max_RMSD_AFFDO_(Å)
10-11-12-13	1.62	0.34	0.25	0.10	84.67	1.36	0.42	0.19	0.08	86.18	0.85	0.99	0.87	0.98	0.00	0.00
11-12-13-14	1.88	0.51	0.23	0.06	87.68	1.47	0.55	0.19	0.06	87.34	0.83	0.99	0.82	0.98	0.00	0.00
9-10-11-12	2.63	0.84	0.95	0.27	63.65	2.00	0.81	0.77	0.27	61.29	0.80	0.94	0.86	0.93	0.00	0.00
