# Supplementary material for: Automated Force Field Developer and Optimizer Platform: Torsion Reparameterization
Source: J Chem Inf Model. 2026 Mar 9;66(6):3206–19. doi: 10.1021/acs.jcim.6c00528 (PMC13014461; doi:10.1021/acs.jcim.6c00528)
Supplement: Supplementary file 2 [file ci6c00528_si_002.zip › input_files/AFFDO-runs/mcl1_35_f1-MS/stats_summary/fitting_summary.txt]

================================================================================
AFFDO PARAMETRIZATION SUMMARY
================================================================================
Project: ablanco_6eea3d64
Date: 2025-11-21 15:43:23
Force Field: GAFF2

================================================================================
FITTED DIHEDRALS
================================================================================

Dihedral: 10-11-12-13
--------------------------------------------------------------------------------
  Energy Metrics:
    RMSE (GAFF2):  1.62 ± 0.34 kcal/mol
    RMSE (AFFDO):  0.25 ± 0.10 kcal/mol  ✓ 84.7% improvement
    MAE (GAFF2):   1.36 ± 0.42 kcal/mol
    MAE (AFFDO):   0.19 ± 0.08 kcal/mol  ✓ 86.2% improvement

  Correlation:
    Pearson r (GAFF2):  0.85
    Pearson r (AFFDO):  0.99  ✓ improved
    Spearman ρ (GAFF2): 0.87
    Spearman ρ (AFFDO): 0.98  ✓ improved

  Structural RMSD (Å):
    Max RMSD (GAFF2):  0.00 Å
    Max RMSD (AFFDO):  0.00 Å

Dihedral: 11-12-13-14
--------------------------------------------------------------------------------
  Energy Metrics:
    RMSE (GAFF2):  1.88 ± 0.51 kcal/mol
    RMSE (AFFDO):  0.23 ± 0.06 kcal/mol  ✓ 87.7% improvement
    MAE (GAFF2):   1.47 ± 0.55 kcal/mol
    MAE (AFFDO):   0.19 ± 0.06 kcal/mol  ✓ 87.3% improvement

  Correlation:
    Pearson r (GAFF2):  0.83
    Pearson r (AFFDO):  0.99  ✓ improved
    Spearman ρ (GAFF2): 0.82
    Spearman ρ (AFFDO): 0.98  ✓ improved

  Structural RMSD (Å):
    Max RMSD (GAFF2):  0.00 Å
    Max RMSD (AFFDO):  0.00 Å

Dihedral: 9-10-11-12
--------------------------------------------------------------------------------
  Energy Metrics:
    RMSE (GAFF2):  2.63 ± 0.84 kcal/mol
    RMSE (AFFDO):  0.95 ± 0.27 kcal/mol  ✓ 63.6% improvement
    MAE (GAFF2):   2.00 ± 0.81 kcal/mol
    MAE (AFFDO):   0.77 ± 0.27 kcal/mol  ✓ 61.3% improvement

  Correlation:
    Pearson r (GAFF2):  0.80
    Pearson r (AFFDO):  0.94  ✓ improved
    Spearman ρ (GAFF2): 0.86
    Spearman ρ (AFFDO): 0.93  ✓ improved

  Structural RMSD (Å):
    Max RMSD (GAFF2):  0.00 Å
    Max RMSD (AFFDO):  0.00 Å

================================================================================
OVERALL SUMMARY
================================================================================

Total Dihedrals Fitted: 3
Average RMSE Improvement: 78.7%
Average MAE Improvement: 78.3%

================================================================================
NOTES
================================================================================

Uncertainties are reported as 95% confidence intervals calculated analytically.
RMSD values measure conformational deviations relative to QC-optimized structures.
