# Supplementary material for: Automated Force Field Developer and Optimizer Platform: Torsion Reparameterization
Source: J Chem Inf Model. 2026 Mar 9;66(6):3206–19. doi: 10.1021/acs.jcim.6c00528 (PMC13014461; doi:10.1021/acs.jcim.6c00528)
Supplement: Supplementary file 2 [file ci6c00528_si_002.zip › input_files/AFFDO-runs/jmc28_f2-MS/stats_summary/fitting_report.csv]

Dihedral	RMSE_GAFF2	RMSE_GAFF2_CI	RMSE_AFFDO	RMSE_AFFDO_CI	RMSE_Improvement_%	MAE_GAFF2	MAE_GAFF2_CI	MAE_AFFDO	MAE_AFFDO_CI	MAE_Improvement_%	Pearson_r_GAFF2	Pearson_r_AFFDO	Spearman_ρ_GAFF2	Spearman_ρ_AFFDO	Max_RMSD_GAFF2_(Å)	Max_RMSD_AFFDO_(Å)
2-3-7-9	1.18	0.37	0.22	0.07	81.07	0.92	0.35	0.18	0.06	80.60	0.99	1.00	0.87	0.98	0.00	0.00
3-7-9-10	0.90	0.32	7.91	2.77	0.00	0.68	0.28	5.85	2.53	0.00	0.99	0.99	0.99	0.99	0.00	0.00
7-9-10-11	1.97	0.51	0.22	0.07	88.66	1.63	0.52	0.19	0.06	88.45	0.55	0.99	0.55	0.95	0.00	0.00
