# Supplementary material for: Automated Force Field Developer and Optimizer Platform: Torsion Reparameterization
Source: J Chem Inf Model. 2026 Mar 9;66(6):3206–19. doi: 10.1021/acs.jcim.6c00528 (PMC13014461; doi:10.1021/acs.jcim.6c00528)
Supplement: Supplementary file 2 [file ci6c00528_si_002.zip › input_files/AFFDO-runs/jmc28_f2-MS/stats_summary/fitting_summary.txt]

================================================================================
AFFDO PARAMETRIZATION SUMMARY
================================================================================
Project: ablanco_16003971
Date: 2025-11-21 07:41:20
Force Field: GAFF2

================================================================================
FITTED DIHEDRALS
================================================================================

Dihedral: 2-3-7-9
--------------------------------------------------------------------------------
  Energy Metrics:
    RMSE (GAFF2):  1.18 ± 0.37 kcal/mol
    RMSE (AFFDO):  0.22 ± 0.07 kcal/mol  ✓ 81.1% improvement
    MAE (GAFF2):   0.92 ± 0.35 kcal/mol
    MAE (AFFDO):   0.18 ± 0.06 kcal/mol  ✓ 80.6% improvement

  Correlation:
    Pearson r (GAFF2):  0.99
    Pearson r (AFFDO):  1.00  ✓ improved
    Spearman ρ (GAFF2): 0.87
    Spearman ρ (AFFDO): 0.98  ✓ improved

  Structural RMSD (Å):
    Max RMSD (GAFF2):  0.00 Å
    Max RMSD (AFFDO):  0.00 Å

Dihedral: 3-7-9-10
--------------------------------------------------------------------------------
  Energy Metrics:
    RMSE (GAFF2):  0.90 ± 0.32 kcal/mol
    RMSE (AFFDO):  7.91 ± 2.77 kcal/mol  ✓ 0.0% improvement
    MAE (GAFF2):   0.68 ± 0.28 kcal/mol
    MAE (AFFDO):   5.85 ± 2.53 kcal/mol  ✓ 0.0% improvement

  Correlation:
    Pearson r (GAFF2):  0.99
    Pearson r (AFFDO):  0.99
    Spearman ρ (GAFF2): 0.99
    Spearman ρ (AFFDO): 0.99

  Structural RMSD (Å):
    Max RMSD (GAFF2):  0.00 Å
    Max RMSD (AFFDO):  0.00 Å

Dihedral: 7-9-10-11
--------------------------------------------------------------------------------
  Energy Metrics:
    RMSE (GAFF2):  1.97 ± 0.51 kcal/mol
    RMSE (AFFDO):  0.22 ± 0.07 kcal/mol  ✓ 88.7% improvement
    MAE (GAFF2):   1.63 ± 0.52 kcal/mol
    MAE (AFFDO):   0.19 ± 0.06 kcal/mol  ✓ 88.5% improvement

  Correlation:
    Pearson r (GAFF2):  0.55
    Pearson r (AFFDO):  0.99  ✓ improved
    Spearman ρ (GAFF2): 0.55
    Spearman ρ (AFFDO): 0.95  ✓ improved

  Structural RMSD (Å):
    Max RMSD (GAFF2):  0.00 Å
    Max RMSD (AFFDO):  0.00 Å

================================================================================
OVERALL SUMMARY
================================================================================

Total Dihedrals Fitted: 3
Average RMSE Improvement: 56.6%
Average MAE Improvement: 56.3%

================================================================================
NOTES
================================================================================

Uncertainties are reported as 95% confidence intervals calculated analytically.
RMSD values measure conformational deviations relative to QC-optimized structures.
