# Supplementary material for: Automated Force Field Developer and Optimizer Platform: Torsion Reparameterization
Source: J Chem Inf Model. 2026 Mar 9;66(6):3206–19. doi: 10.1021/acs.jcim.6c00528 (PMC13014461; doi:10.1021/acs.jcim.6c00528)
Supplement: Supplementary file 2 [file ci6c00528_si_002.zip › input_files/AFFDO-runs/mcl1_35_f2-MS/stats_summary/fitting_report.csv]

Dihedral	RMSE_GAFF2	RMSE_GAFF2_CI	RMSE_AFFDO	RMSE_AFFDO_CI	RMSE_Improvement_%	MAE_GAFF2	MAE_GAFF2_CI	MAE_AFFDO	MAE_AFFDO_CI	MAE_Improvement_%	Pearson_r_GAFF2	Pearson_r_AFFDO	Spearman_ρ_GAFF2	Spearman_ρ_AFFDO	Max_RMSD_GAFF2_(Å)	Max_RMSD_AFFDO_(Å)
1-2-3-4	0.49	0.15	0.17	0.05	64.35	0.39	0.14	0.13	0.05	66.24	0.99	1.00	0.99	0.99	0.00	0.00
2-3-4-5	0.89	0.32	0.17	0.05	80.97	0.68	0.27	0.14	0.05	79.85	0.98	1.00	0.94	0.99	0.00	0.00
3-4-5-6	0.52	0.19	0.45	0.30	12.77	0.38	0.16	0.28	0.17	25.81	0.93	0.92	0.93	0.92	0.00	0.00
