# Supplementary material for: Automated Force Field Developer and Optimizer Platform: Torsion Reparameterization
Source: J Chem Inf Model. 2026 Mar 9;66(6):3206–19. doi: 10.1021/acs.jcim.6c00528 (PMC13014461; doi:10.1021/acs.jcim.6c00528)
Supplement: Supplementary file 2 [file ci6c00528_si_002.zip › input_files/AFFDO-runs/mcl1_35_f2-MS/stats_summary/fitting_summary.txt]

================================================================================
AFFDO PARAMETRIZATION SUMMARY
================================================================================
Project: ablanco_68df8794
Date: 2025-11-20 21:04:49
Force Field: GAFF2

================================================================================
FITTED DIHEDRALS
================================================================================

Dihedral: 1-2-3-4
--------------------------------------------------------------------------------
  Energy Metrics:
    RMSE (GAFF2):  0.49 ± 0.15 kcal/mol
    RMSE (AFFDO):  0.17 ± 0.05 kcal/mol  ✓ 64.4% improvement
    MAE (GAFF2):   0.39 ± 0.14 kcal/mol
    MAE (AFFDO):   0.13 ± 0.05 kcal/mol  ✓ 66.2% improvement

  Correlation:
    Pearson r (GAFF2):  0.99
    Pearson r (AFFDO):  1.00  ✓ improved
    Spearman ρ (GAFF2): 0.99
    Spearman ρ (AFFDO): 0.99  ✓ improved

  Structural RMSD (Å):
    Max RMSD (GAFF2):  0.00 Å
    Max RMSD (AFFDO):  0.00 Å

Dihedral: 2-3-4-5
--------------------------------------------------------------------------------
  Energy Metrics:
    RMSE (GAFF2):  0.89 ± 0.32 kcal/mol
    RMSE (AFFDO):  0.17 ± 0.05 kcal/mol  ✓ 81.0% improvement
    MAE (GAFF2):   0.68 ± 0.27 kcal/mol
    MAE (AFFDO):   0.14 ± 0.05 kcal/mol  ✓ 79.8% improvement

  Correlation:
    Pearson r (GAFF2):  0.98
    Pearson r (AFFDO):  1.00  ✓ improved
    Spearman ρ (GAFF2): 0.94
    Spearman ρ (AFFDO): 0.99  ✓ improved

  Structural RMSD (Å):
    Max RMSD (GAFF2):  0.00 Å
    Max RMSD (AFFDO):  0.00 Å

Dihedral: 3-4-5-6
--------------------------------------------------------------------------------
  Energy Metrics:
    RMSE (GAFF2):  0.52 ± 0.19 kcal/mol
    RMSE (AFFDO):  0.45 ± 0.30 kcal/mol  ✓ 12.8% improvement
    MAE (GAFF2):   0.38 ± 0.16 kcal/mol
    MAE (AFFDO):   0.28 ± 0.17 kcal/mol  ✓ 25.8% improvement

  Correlation:
    Pearson r (GAFF2):  0.93
    Pearson r (AFFDO):  0.92
    Spearman ρ (GAFF2): 0.93
    Spearman ρ (AFFDO): 0.92

  Structural RMSD (Å):
    Max RMSD (GAFF2):  0.00 Å
    Max RMSD (AFFDO):  0.00 Å

================================================================================
OVERALL SUMMARY
================================================================================

Total Dihedrals Fitted: 3
Average RMSE Improvement: 52.7%
Average MAE Improvement: 57.3%

================================================================================
NOTES
================================================================================

Uncertainties are reported as 95% confidence intervals calculated analytically.
RMSD values measure conformational deviations relative to QC-optimized structures.
