# Supplementary material for: Automated Force Field Developer and Optimizer Platform: Torsion Reparameterization
Source: J Chem Inf Model. 2026 Mar 9;66(6):3206–19. doi: 10.1021/acs.jcim.6c00528 (PMC13014461; doi:10.1021/acs.jcim.6c00528)
Supplement: Supplementary file 2 [file ci6c00528_si_002.zip › input_files/AFFDO-runs/jmc28_f1-MS/results/centroid_optimization_mm/min_energies.csv]

	structure	energy
0	12.xyz	3.730000000000004
1	16.xyz	0.010000000000005116
2	27.xyz	4.790000000000006
3	42.xyz	0.0
4	48.xyz	0.05000000000001137
5	51.xyz	0.07000000000000739
