# Supplementary material for: Automated Force Field Developer and Optimizer Platform: Torsion Reparameterization
Source: J Chem Inf Model. 2026 Mar 9;66(6):3206–19. doi: 10.1021/acs.jcim.6c00528 (PMC13014461; doi:10.1021/acs.jcim.6c00528)
Supplement: Supplementary file 2 [file ci6c00528_si_002.zip › input_files/AFFDO-runs/jmc28_f1-MS/results/clusters/48.xyz]

28
 energy: -40.609678008656 gnorm: 0.000367932492 xtb: 6.6.1 (8d0f1dd)
C           -3.04332860189539        0.77945528077879       -0.61686050702870
C           -3.93648875329857        0.00429282436593        0.12261591553820
C           -3.44147761703723       -1.04374030923519        0.87427982880809
N           -2.15799714937723       -1.35689983068206        0.93407782858981
C           -1.30255227074773       -0.61804209552841        0.23313496641556
C           -1.69633048520243        0.45969239369505       -0.55701750182502
N            0.01505667979005       -1.03993975830540        0.36687339713028
C            1.15443520812736       -0.50567122490360       -0.17450799676754
O            1.16572994586709        0.48169164637453       -0.87981061945774
C            2.37983060934752       -1.26473255915566        0.19737028734812
C            3.62868092202908       -1.03242568636890       -0.61727543433568
C            3.57425670518074       -0.52808037511738        0.78216904612743
C            3.51287407455723        0.94950738690687        1.06301821996241
H            2.20007851716235       -2.26515732129437        0.57174484854868
H            4.12769701763635       -1.09092602844020        1.52664654882416
H           -4.99402877072732        0.21821869753956        0.10658214108483
H           -4.09692376961425       -1.67328628421788        1.46200198344313
H           -0.96009013270891        1.02262289651237       -1.10496615320746
H            0.09518971967350       -1.84619116523184        0.97261122023351
H            3.53805868461317       -0.30297298469701       -1.40816821058071
H            4.24581405479430       -1.88413622247069       -0.85850727541369
H            3.07873205496931        1.13573138468413        2.04430456408999
H            2.91004176009774        1.45338724871440        0.31281249039864
H            4.51607368423395        1.37204321432921        1.04534863650985
C           -3.52990580157311        1.92535054065724       -1.44557987834335
H           -3.94930042957752        2.69932155833748       -0.80325927558789
H           -4.31560932900202        1.59520949601446       -2.12361173730958
H           -2.71841652731586        2.35577727674010       -2.02602733319386
