# Supplementary material for: Automated Force Field Developer and Optimizer Platform: Torsion Reparameterization
Source: J Chem Inf Model. 2026 Mar 9;66(6):3206–19. doi: 10.1021/acs.jcim.6c00528 (PMC13014461; doi:10.1021/acs.jcim.6c00528)
Supplement: Supplementary file 2 [file ci6c00528_si_002.zip › input_files/AFFDO-runs/jmc28_f1-MS/results/clusters/27.mol]

 xtb: 6.6.1 (8d0f1dd)
          11202513353D

 28 29  0     0  0            999 V2000
    3.2535   -0.0223    0.4126 C   0  0  0  0  0  0  0  0  0  0  0  0
    3.4434    1.2355   -0.1593 C   0  0  0  0  0  0  0  0  0  0  0  0
    2.3663    1.8632   -0.7566 C   0  0  0  0  0  0  0  0  0  0  0  0
    1.1580    1.3352   -0.8284 N   0  0  0  0  0  0  0  0  0  0  0  0
    0.9717    0.1359   -0.3066 C   0  0  0  0  0  0  0  0  0  0  0  0
    1.9879   -0.5780    0.3374 C   0  0  0  0  0  0  0  0  0  0  0  0
   -0.2971   -0.4265   -0.3800 N   0  0  0  0  0  0  0  0  0  0  0  0
   -1.3301   -0.0556   -1.2133 C   0  0  0  0  0  0  0  0  0  0  0  0
   -1.2565    0.8018   -2.0537 O   0  0  0  0  0  0  0  0  0  0  0  0
   -2.5780   -0.8709   -0.9949 C   0  0  0  0  0  0  0  0  0  0  0  0
   -2.9837   -1.4020    0.3502 C   0  0  0  0  0  0  0  0  0  0  0  0
   -3.7375   -0.2554   -0.2540 C   0  0  0  0  0  0  0  0  0  0  0  0
   -3.6000    1.1266    0.3295 C   0  0  0  0  0  0  0  0  0  0  0  0
   -2.8256   -1.4629   -1.8687 H   0  0  0  0  0  0  0  0  0  0  0  0
   -4.7257   -0.4651   -0.6460 H   0  0  0  0  0  0  0  0  0  0  0  0
    4.4120    1.7098   -0.1299 H   0  0  0  0  0  0  0  0  0  0  0  0
    2.4639    2.8445   -1.2007 H   0  0  0  0  0  0  0  0  0  0  0  0
    1.7865   -1.5504    0.7648 H   0  0  0  0  0  0  0  0  0  0  0  0
   -0.4280   -1.2724    0.1574 H   0  0  0  0  0  0  0  0  0  0  0  0
   -3.4540   -2.3733    0.3956 H   0  0  0  0  0  0  0  0  0  0  0  0
   -2.3609   -1.1833    1.2058 H   0  0  0  0  0  0  0  0  0  0  0  0
   -4.3307    1.2789    1.1223 H   0  0  0  0  0  0  0  0  0  0  0  0
   -3.7633    1.8759   -0.4423 H   0  0  0  0  0  0  0  0  0  0  0  0
   -2.6032    1.2776    0.7373 H   0  0  0  0  0  0  0  0  0  0  0  0
    4.3871   -0.7518    1.0619 C   0  0  0  0  0  0  0  0  0  0  0  0
    4.0221   -1.5179    1.7417 H   0  0  0  0  0  0  0  0  0  0  0  0
    5.0247   -0.0618    1.6100 H   0  0  0  0  0  0  0  0  0  0  0  0
    4.9970   -1.2354    0.2984 H   0  0  0  0  0  0  0  0  0  0  0  0
  1  2  4  0  0  0  0
  2  3  4  0  0  0  0
  3  4  4  0  0  0  0
  4  5  4  0  0  0  0
  1  6  4  0  0  0  0
  5  6  4  0  0  0  0
  5  7  1  0  0  0  0
  7  8  1  0  0  0  0
  8  9  2  0  0  0  0
  8 10  1  0  0  0  0
 10 11  1  0  0  0  0
 10 12  1  0  0  0  0
 11 12  1  0  0  0  0
 12 13  1  0  0  0  0
 10 14  1  0  0  0  0
 12 15  1  0  0  0  0
  2 16  1  0  0  0  0
  3 17  1  0  0  0  0
  6 18  1  0  0  0  0
  7 19  1  0  0  0  0
 11 20  1  0  0  0  0
 11 21  1  0  0  0  0
 13 22  1  0  0  0  0
 13 23  1  0  0  0  0
 13 24  1  0  0  0  0
  1 25  1  0  0  0  0
 25 26  1  0  0  0  0
 25 27  1  0  0  0  0
 25 28  1  0  0  0  0
M  END
