# Supplementary material for: Automated Force Field Developer and Optimizer Platform: Torsion Reparameterization
Source: J Chem Inf Model. 2026 Mar 9;66(6):3206–19. doi: 10.1021/acs.jcim.6c00528 (PMC13014461; doi:10.1021/acs.jcim.6c00528)
Supplement: Supplementary file 2 [file ci6c00528_si_002.zip › input_files/AFFDO-runs/jmc28_f1-MS/results/clusters/12.xyz]

28
 energy: -40.599403158695 gnorm: 0.000421237483 xtb: 6.6.1 (8d0f1dd)
C           -3.20674903877022        1.26936846683342        0.23624899422580
C           -3.73214744593060        0.33098652790198       -0.65315280762965
C           -2.91257336138460       -0.68515398522191       -1.10573251749669
N           -1.64863272007753       -0.82336590796881       -0.74712965699005
C           -1.13916825829913        0.06132308350064        0.09067241617944
C           -1.88392027815950        1.12574176164171        0.61394975877267
N            0.18730416257690       -0.07157636637767        0.47964120166501
C            1.12932821619715       -0.95318650924458       -0.01322163068628
O            0.92306824950072       -1.73737843213682       -0.90433324948958
C            2.44443273733537       -0.81002393365819        0.67937616344320
C            3.45309018868315       -1.91770078188540        0.50341712199718
C            3.70485939286641       -0.60005016104265       -0.14289465085126
C            3.63833151643410       -0.45744661217614       -1.64013320929122
H            2.40814751087946       -0.31212814846470        1.64147070479951
H            4.44664272448580        0.04009027344649        0.32416869562401
H           -4.75868130572901        0.40035677590025       -0.97783425554134
H           -3.27717113318115       -1.43744053200373       -1.79209845623374
H           -1.42789752769159        1.82525842900186        1.30069445103841
H            0.49328521472629        0.59113006060955        1.17793185881622
H            4.03821352671792       -2.21785352346017        1.35907872232839
H            3.14170059176421       -2.72863074112064       -0.13769798618839
H            3.44336396571988        0.57715542958667       -1.91950904182996
H            2.84820774769036       -1.08337455908740       -2.04559219926487
H            4.58591446831739       -0.75962671207761       -2.08331067067909
C           -4.05639039967486        2.38431048393766        0.76023303176792
H           -4.52184553010608        2.92285255621017       -0.06369592413545
H           -3.46799132668996        3.08264652638924        1.35046583087790
H           -4.85282188819605        1.98331653096079        1.38668730476730
