# Supplementary material for: Automated Force Field Developer and Optimizer Platform: Torsion Reparameterization
Source: J Chem Inf Model. 2026 Mar 9;66(6):3206–19. doi: 10.1021/acs.jcim.6c00528 (PMC13014461; doi:10.1021/acs.jcim.6c00528)
Supplement: Supplementary file 2 [file ci6c00528_si_002.zip › input_files/AFFDO-runs/jmc28_f1-MS/results/clusters/42.mol]

 xtb: 6.6.1 (8d0f1dd)
          11202513353D

 28 29  0     0  0            999 V2000
   -3.1245   -0.4304    0.6402 C   0  0  0  0  0  0  0  0  0  0  0  0
   -3.7409   -1.0593   -0.4399 C   0  0  0  0  0  0  0  0  0  0  0  0
   -3.0147   -1.2500   -1.6005 C   0  0  0  0  0  0  0  0  0  0  0  0
   -1.7579   -0.8675   -1.7463 N   0  0  0  0  0  0  0  0  0  0  0  0
   -1.1643   -0.2704   -0.7160 C   0  0  0  0  0  0  0  0  0  0  0  0
   -1.8049   -0.0289    0.4963 C   0  0  0  0  0  0  0  0  0  0  0  0
    0.1511    0.0911   -0.9833 N   0  0  0  0  0  0  0  0  0  0  0  0
    1.0785    0.6594   -0.1511 C   0  0  0  0  0  0  0  0  0  0  0  0
    0.8598    0.9437    1.0079 O   0  0  0  0  0  0  0  0  0  0  0  0
    2.3899    0.8848   -0.8203 C   0  0  0  0  0  0  0  0  0  0  0  0
    3.3915    1.7782   -0.1325 C   0  0  0  0  0  0  0  0  0  0  0  0
    3.6535    0.3140   -0.1978 C   0  0  0  0  0  0  0  0  0  0  0  0
    3.5882   -0.5329    1.0451 C   0  0  0  0  0  0  0  0  0  0  0  0
    2.3510    0.9056   -1.9026 H   0  0  0  0  0  0  0  0  0  0  0  0
    4.3974   -0.0190   -0.9140 H   0  0  0  0  0  0  0  0  0  0  0  0
   -4.7661   -1.3894   -0.3739 H   0  0  0  0  0  0  0  0  0  0  0  0
   -3.4530   -1.7314   -2.4651 H   0  0  0  0  0  0  0  0  0  0  0  0
   -1.2772    0.4607    1.2969 H   0  0  0  0  0  0  0  0  0  0  0  0
    0.4271   -0.1520   -1.9257 H   0  0  0  0  0  0  0  0  0  0  0  0
    3.0780    2.1814    0.8187 H   0  0  0  0  0  0  0  0  0  0  0  0
    3.9726    2.4555   -0.7392 H   0  0  0  0  0  0  0  0  0  0  0  0
    2.8045   -0.1754    1.7071 H   0  0  0  0  0  0  0  0  0  0  0  0
    4.5384   -0.4887    1.5745 H   0  0  0  0  0  0  0  0  0  0  0  0
    3.3847   -1.5722    0.7908 H   0  0  0  0  0  0  0  0  0  0  0  0
   -3.8540   -0.2105    1.9269 C   0  0  0  0  0  0  0  0  0  0  0  0
   -3.7501   -1.0906    2.5620 H   0  0  0  0  0  0  0  0  0  0  0  0
   -3.4437    0.6418    2.4623 H   0  0  0  0  0  0  0  0  0  0  0  0
   -4.9145   -0.0478    1.7486 H   0  0  0  0  0  0  0  0  0  0  0  0
  1  2  4  0  0  0  0
  2  3  4  0  0  0  0
  3  4  4  0  0  0  0
  4  5  4  0  0  0  0
  1  6  4  0  0  0  0
  5  6  4  0  0  0  0
  5  7  1  0  0  0  0
  7  8  1  0  0  0  0
  8  9  2  0  0  0  0
  8 10  1  0  0  0  0
 10 11  1  0  0  0  0
 10 12  1  0  0  0  0
 11 12  1  0  0  0  0
 12 13  1  0  0  0  0
 10 14  1  0  0  0  0
 12 15  1  0  0  0  0
  2 16  1  0  0  0  0
  3 17  1  0  0  0  0
  6 18  1  0  0  0  0
  7 19  1  0  0  0  0
 11 20  1  0  0  0  0
 11 21  1  0  0  0  0
 13 22  1  0  0  0  0
 13 23  1  0  0  0  0
 13 24  1  0  0  0  0
  1 25  1  0  0  0  0
 25 26  1  0  0  0  0
 25 27  1  0  0  0  0
 25 28  1  0  0  0  0
M  END
