# Supplementary material for: Automated Force Field Developer and Optimizer Platform: Torsion Reparameterization
Source: J Chem Inf Model. 2026 Mar 9;66(6):3206–19. doi: 10.1021/acs.jcim.6c00528 (PMC13014461; doi:10.1021/acs.jcim.6c00528)
Supplement: Supplementary file 2 [file ci6c00528_si_002.zip › input_files/AFFDO-runs/jmc28_f1-MS/results/clusters/51.mol]

 xtb: 6.6.1 (8d0f1dd)
          11202513353D

 28 29  0     0  0            999 V2000
    3.1138    0.1038    0.2923 C   0  0  0  0  0  0  0  0  0  0  0  0
    3.3804   -0.4817    1.5291 C   0  0  0  0  0  0  0  0  0  0  0  0
    2.3539   -1.1217    2.1972 C   0  0  0  0  0  0  0  0  0  0  0  0
    1.1218   -1.2125    1.7261 N   0  0  0  0  0  0  0  0  0  0  0  0
    0.8651   -0.6602    0.5439 C   0  0  0  0  0  0  0  0  0  0  0  0
    1.8249    0.0103   -0.2098 C   0  0  0  0  0  0  0  0  0  0  0  0
   -0.4599   -0.8102    0.1504 N   0  0  0  0  0  0  0  0  0  0  0  0
   -1.0565   -0.4610   -1.0279 C   0  0  0  0  0  0  0  0  0  0  0  0
   -0.4745    0.0427   -1.9626 O   0  0  0  0  0  0  0  0  0  0  0  0
   -2.5239   -0.7805   -1.0811 C   0  0  0  0  0  0  0  0  0  0  0  0
   -3.4146   -0.7495    0.1275 C   0  0  0  0  0  0  0  0  0  0  0  0
   -3.5294    0.3300   -0.9059 C   0  0  0  0  0  0  0  0  0  0  0  0
   -3.0537    1.7257   -0.5962 C   0  0  0  0  0  0  0  0  0  0  0  0
   -2.7429   -1.5080   -1.8542 H   0  0  0  0  0  0  0  0  0  0  0  0
   -4.3942    0.3026   -1.5583 H   0  0  0  0  0  0  0  0  0  0  0  0
    4.3699   -0.4366    1.9571 H   0  0  0  0  0  0  0  0  0  0  0  0
    2.5148   -1.5898    3.1594 H   0  0  0  0  0  0  0  0  0  0  0  0
    1.5599    0.4374   -1.1620 H   0  0  0  0  0  0  0  0  0  0  0  0
   -1.0109   -1.3091    0.8370 H   0  0  0  0  0  0  0  0  0  0  0  0
   -4.1972   -1.4898    0.2020 H   0  0  0  0  0  0  0  0  0  0  0  0
   -2.9891   -0.4745    1.0817 H   0  0  0  0  0  0  0  0  0  0  0  0
   -2.2298    1.7066    0.1135 H   0  0  0  0  0  0  0  0  0  0  0  0
   -3.8642    2.3170   -0.1733 H   0  0  0  0  0  0  0  0  0  0  0  0
   -2.7067    2.2138   -1.5049 H   0  0  0  0  0  0  0  0  0  0  0  0
    4.1819    0.8298   -0.4612 C   0  0  0  0  0  0  0  0  0  0  0  0
    4.3303    1.8185   -0.0271 H   0  0  0  0  0  0  0  0  0  0  0  0
    3.9042    0.9527   -1.5044 H   0  0  0  0  0  0  0  0  0  0  0  0
    5.1267    0.2942   -0.4016 H   0  0  0  0  0  0  0  0  0  0  0  0
  1  2  4  0  0  0  0
  2  3  4  0  0  0  0
  3  4  4  0  0  0  0
  4  5  4  0  0  0  0
  1  6  4  0  0  0  0
  5  6  4  0  0  0  0
  5  7  1  0  0  0  0
  7  8  1  0  0  0  0
  8  9  2  0  0  0  0
  8 10  1  0  0  0  0
 10 11  1  0  0  0  0
 10 12  1  0  0  0  0
 11 12  1  0  0  0  0
 12 13  1  0  0  0  0
 10 14  1  0  0  0  0
 12 15  1  0  0  0  0
  2 16  1  0  0  0  0
  3 17  1  0  0  0  0
  6 18  1  0  0  0  0
  7 19  1  0  0  0  0
 11 20  1  0  0  0  0
 11 21  1  0  0  0  0
 13 22  1  0  0  0  0
 13 23  1  0  0  0  0
 13 24  1  0  0  0  0
  1 25  1  0  0  0  0
 25 26  1  0  0  0  0
 25 27  1  0  0  0  0
 25 28  1  0  0  0  0
M  END
