# Supplementary material for: Automated Force Field Developer and Optimizer Platform: Torsion Reparameterization
Source: J Chem Inf Model. 2026 Mar 9;66(6):3206–19. doi: 10.1021/acs.jcim.6c00528 (PMC13014461; doi:10.1021/acs.jcim.6c00528)
Supplement: Supplementary file 2 [file ci6c00528_si_002.zip › input_files/AFFDO-runs/jmc28_f1-MS/results/clusters/16.xyz]

28
 energy: -40.606877203493 gnorm: 0.000321500617 xtb: 6.6.1 (8d0f1dd)
C            3.09987340342148        0.20387218594522       -0.38998568437963
C            3.52451347285240       -0.54832851450398        0.70519522721989
C            2.58327214249066       -1.24291066475890        1.44007791997722
N            1.29014535833407       -1.23505771450932        1.16235056913354
C            0.88209778611881       -0.52109160320343        0.11657243745551
C            1.74673548207001        0.21577675105226       -0.68906373502693
N           -0.49301660364915       -0.58101512047519       -0.07209256785855
C           -1.25559679296143       -0.02184257119031       -1.05741334587638
O           -0.79876343599495        0.62086852489069       -1.97981123650608
C           -2.72796172328009       -0.24203333284541       -0.94081924572094
C           -3.41841963075193       -1.11027674968541        0.07727081107060
C           -3.54135344589977        0.37438466997012        0.18141656580071
C           -2.88428754243810        1.13811676895417        1.30235229691292
H           -3.18477252551027       -0.18383872492517       -1.92238059076594
H           -4.48645886900051        0.80904780329919       -0.12394919936501
H            4.56877602997464       -0.58672769013717        0.97446467398467
H            2.86670795206159       -1.83906498824340        2.29767517402892
H            1.35816349019491        0.77499051243667       -1.52303660840464
H           -0.94176421156389       -1.16960750729156        0.61689152831145
H           -2.83567469125720       -1.62890772088855        0.82427818820692
H           -4.26937497809493       -1.68236305673353       -0.26154230364300
H           -1.97102324005791        0.65677353458828        1.64052387245524
H           -2.63713153674123        2.14654116995504        0.97510156161723
H           -3.56676451070293        1.21224325427671        2.14763709625098
C            4.08105809973108        0.96897279814756       -1.21929302416512
H            3.57024911092252        1.57641645736390       -1.96137979070329
H            4.68933762050852        1.61489061739836       -0.58806153324095
H            4.75133378922588        0.28037091111126       -1.73307905676917
