# Supplementary material for: Automated Force Field Developer and Optimizer Platform: Torsion Reparameterization
Source: J Chem Inf Model. 2026 Mar 9;66(6):3206–19. doi: 10.1021/acs.jcim.6c00528 (PMC13014461; doi:10.1021/acs.jcim.6c00528)
Supplement: Supplementary file 2 [file ci6c00528_si_002.zip › input_files/AFFDO-runs/jmc28_f1-MS/results/clusters/cluster_summary.csv]

conf_id	rms	E-E_ref	cluster
0	0.024203590651834986	0.0013941035789944941	3
1	0.1669875991308893	0.07692044279941901	6
2	0.166978772680782	0.07693152043075792	6
3	0.024203257515473715	0.0013902189087980723	3
4	0.16677685020997418	0.07976948204612234	6
5	0.17772216887608563	0.210172051576155	1
6	0.16697904076365816	0.07693255894345179	6
7	0.02420222864925336	0.001390344971208087	3
8	0.1669787920534222	0.05729363630921195	5
9	0.1667769245385078	0.07977121212361754	6
10	0.16697883150581042	0.07692277540470085	6
11	0.16697880054286646	0.05736028783870932	5
12	0.1780090919950969	0.21006696007347336	1
13	0.08883095137022827	0.28793958224721133	2
14	0.1667757377683563	0.07977375839728074	6
15	8.611019167270646e-06	0.00023585194762581826	4
16	0.16697923762690922	0.05726182168910701	5
17	0.1667758730264433	0.07976758489406378	6
18	8.943628241412716e-06	0.00021255404689149578	4
19	0.16677696376646167	0.07977129750101962	6
20	0.17772161421697835	0.21017101993293402	1
21	0.088831870955733	0.2879473033583496	2
22	0.16697973204258731	0.07693642815733427	6
23	0.16697906456170172	0.0769313453826785	6
24	9.26407162504114e-06	0.00021378792961321627	4
25	0.1669786559128554	0.05729502489758175	5
26	8.225937883569866e-06	4.887097732981832e-05	4
27	0.08576753689523266	0.28783367890308564	2
28	0.08883018204575262	0.28794739617758375	2
29	9.180688407483807e-06	0.0002167547931731463	4
30	9.134268641871616e-06	0.00024785738314798885	4
31	0.1669787689207636	0.05729940187791762	5
32	0.02420403612994016	0.0013943836927617394	3
33	0.08883109942702162	0.28794609511325364	2
34	0.08576823147182966	0.28784621590285714	2
35	0.16697907399113213	0.057389044984106526	5
36	0.166775861374125	0.07976612335865592	6
37	0.16697843661267892	0.07694002911545432	6
38	0.16677617944034973	0.07977334150796242	6
39	0.17800823501858123	0.21006762297469897	1
40	8.348002730325135e-06	0.0002542047282771944	4
41	0.16670954039366648	0.07950024595376054	6
42	0.024203875692278717	0.0013857394389719662	3
43	0.16677630274377891	0.07976586013224594	6
44	0.08883151082793614	0.2879473190190568	2
45	0.1669806268088209	0.07693080903458104	6
46	0.024203626602352722	0.0013925513301695665	3
47	0.1669786051433751	0.07693160447924065	6
48	0.0	0.0	4
49	0.16698174131351137	0.07692354214496422	6
50	0.16697855347212318	0.07694022577372622	6
51	0.1669792378367487	0.07676897805700837	6
52	0.16677623164396077	0.07976929327958013	6
53	0.16697911789935796	0.07693102822288772	6
54	0.08883101760146477	0.28793421529024393	2
