# Supplementary material for: Automated Force Field Developer and Optimizer Platform: Torsion Reparameterization
Source: J Chem Inf Model. 2026 Mar 9;66(6):3206–19. doi: 10.1021/acs.jcim.6c00528 (PMC13014461; doi:10.1021/acs.jcim.6c00528)
Supplement: Supplementary file 2 [file ci6c00528_si_002.zip › input_files/AFFDO-runs/jmc28_f1-MS/results/clusters/27.xyz]

28
 energy: -40.595599412653 gnorm: 0.000594108286 xtb: 6.6.1 (8d0f1dd)
C            3.25354668985162       -0.02228459463977        0.41259381400995
C            3.44339557457987        1.23552772819817       -0.15932242306548
C            2.36627763445859        1.86321554745091       -0.75659122554824
N            1.15798779505734        1.33521466687236       -0.82835658037644
C            0.97169020517450        0.13587882080273       -0.30655419158178
C            1.98793102090378       -0.57802355795809        0.33736188629644
N           -0.29710578479206       -0.42654227614397       -0.38002611906307
C           -1.33008558157485       -0.05562822464835       -1.21333341941659
O           -1.25647138597412        0.80180653843562       -2.05372741682212
C           -2.57798148165104       -0.87085337646858       -0.99493009487676
C           -2.98369345553856       -1.40197241657013        0.35018841889199
C           -3.73746577085465       -0.25536853973542       -0.25403621062821
C           -3.59995150222906        1.12664390233862        0.32949778154899
H           -2.82560182815837       -1.46287575594112       -1.86866818246396
H           -4.72574636230644       -0.46505799368731       -0.64599577643146
H            4.41195152647032        1.70981763734477       -0.12987579018132
H            2.46390467614754        2.84449572075624       -1.20072297541352
H            1.78651882029037       -1.55036164289638        0.76479697208865
H           -0.42797309659371       -1.27243988487473        0.15742407811201
H           -3.45397921491608       -2.37331284931772        0.39564524993931
H           -2.36090929989233       -1.18333469530338        1.20584314672640
H           -4.33067475255184        1.27886760522279        1.12227223627423
H           -3.76325928731836        1.87590908792304       -0.44227393904984
H           -2.60321897324128        1.27760198886682        0.73727704089905
C            4.38710943962738       -0.75183749988878        1.06189437869221
H            4.02205218031259       -1.51790560902489        1.74170859054809
H            5.02465636965802       -0.06183945235136        1.61003457760273
H            4.99699584505978       -1.23544087476210        0.29837617328904
