# Supplementary material for: Automated Force Field Developer and Optimizer Platform: Torsion Reparameterization
Source: J Chem Inf Model. 2026 Mar 9;66(6):3206–19. doi: 10.1021/acs.jcim.6c00528 (PMC13014461; doi:10.1021/acs.jcim.6c00528)
Supplement: Supplementary file 2 [file ci6c00528_si_002.zip › input_files/AFFDO-runs/jmc28_f1-MS/results/clusters/48.mol]

 xtb: 6.6.1 (8d0f1dd)
          11202513353D

 28 29  0     0  0            999 V2000
   -3.0433    0.7795   -0.6169 C   0  0  0  0  0  0  0  0  0  0  0  0
   -3.9365    0.0043    0.1226 C   0  0  0  0  0  0  0  0  0  0  0  0
   -3.4415   -1.0437    0.8743 C   0  0  0  0  0  0  0  0  0  0  0  0
   -2.1580   -1.3569    0.9341 N   0  0  0  0  0  0  0  0  0  0  0  0
   -1.3026   -0.6180    0.2331 C   0  0  0  0  0  0  0  0  0  0  0  0
   -1.6963    0.4597   -0.5570 C   0  0  0  0  0  0  0  0  0  0  0  0
    0.0151   -1.0399    0.3669 N   0  0  0  0  0  0  0  0  0  0  0  0
    1.1544   -0.5057   -0.1745 C   0  0  0  0  0  0  0  0  0  0  0  0
    1.1657    0.4817   -0.8798 O   0  0  0  0  0  0  0  0  0  0  0  0
    2.3798   -1.2647    0.1974 C   0  0  0  0  0  0  0  0  0  0  0  0
    3.6287   -1.0324   -0.6173 C   0  0  0  0  0  0  0  0  0  0  0  0
    3.5743   -0.5281    0.7822 C   0  0  0  0  0  0  0  0  0  0  0  0
    3.5129    0.9495    1.0630 C   0  0  0  0  0  0  0  0  0  0  0  0
    2.2001   -2.2652    0.5717 H   0  0  0  0  0  0  0  0  0  0  0  0
    4.1277   -1.0909    1.5266 H   0  0  0  0  0  0  0  0  0  0  0  0
   -4.9940    0.2182    0.1066 H   0  0  0  0  0  0  0  0  0  0  0  0
   -4.0969   -1.6733    1.4620 H   0  0  0  0  0  0  0  0  0  0  0  0
   -0.9601    1.0226   -1.1050 H   0  0  0  0  0  0  0  0  0  0  0  0
    0.0952   -1.8462    0.9726 H   0  0  0  0  0  0  0  0  0  0  0  0
    3.5381   -0.3030   -1.4082 H   0  0  0  0  0  0  0  0  0  0  0  0
    4.2458   -1.8841   -0.8585 H   0  0  0  0  0  0  0  0  0  0  0  0
    3.0787    1.1357    2.0443 H   0  0  0  0  0  0  0  0  0  0  0  0
    2.9100    1.4534    0.3128 H   0  0  0  0  0  0  0  0  0  0  0  0
    4.5161    1.3720    1.0453 H   0  0  0  0  0  0  0  0  0  0  0  0
   -3.5299    1.9254   -1.4456 C   0  0  0  0  0  0  0  0  0  0  0  0
   -3.9493    2.6993   -0.8033 H   0  0  0  0  0  0  0  0  0  0  0  0
   -4.3156    1.5952   -2.1236 H   0  0  0  0  0  0  0  0  0  0  0  0
   -2.7184    2.3558   -2.0260 H   0  0  0  0  0  0  0  0  0  0  0  0
  1  2  4  0  0  0  0
  2  3  4  0  0  0  0
  3  4  4  0  0  0  0
  4  5  4  0  0  0  0
  1  6  4  0  0  0  0
  5  6  4  0  0  0  0
  5  7  1  0  0  0  0
  7  8  1  0  0  0  0
  8  9  2  0  0  0  0
  8 10  1  0  0  0  0
 10 11  1  0  0  0  0
 10 12  1  0  0  0  0
 11 12  1  0  0  0  0
 12 13  1  0  0  0  0
 10 14  1  0  0  0  0
 12 15  1  0  0  0  0
  2 16  1  0  0  0  0
  3 17  1  0  0  0  0
  6 18  1  0  0  0  0
  7 19  1  0  0  0  0
 11 20  1  0  0  0  0
 11 21  1  0  0  0  0
 13 22  1  0  0  0  0
 13 23  1  0  0  0  0
 13 24  1  0  0  0  0
  1 25  1  0  0  0  0
 25 26  1  0  0  0  0
 25 27  1  0  0  0  0
 25 28  1  0  0  0  0
M  END
