# Supplementary material for: Automated Force Field Developer and Optimizer Platform: Torsion Reparameterization
Source: J Chem Inf Model. 2026 Mar 9;66(6):3206–19. doi: 10.1021/acs.jcim.6c00528 (PMC13014461; doi:10.1021/acs.jcim.6c00528)
Supplement: Supplementary file 2 [file ci6c00528_si_002.zip › input_files/AFFDO-runs/jmc28_f1-MS/results/clusters/16.mol]

 xtb: 6.6.1 (8d0f1dd)
          11202513343D

 28 29  0     0  0            999 V2000
    3.0999    0.2039   -0.3900 C   0  0  0  0  0  0  0  0  0  0  0  0
    3.5245   -0.5483    0.7052 C   0  0  0  0  0  0  0  0  0  0  0  0
    2.5833   -1.2429    1.4401 C   0  0  0  0  0  0  0  0  0  0  0  0
    1.2901   -1.2351    1.1624 N   0  0  0  0  0  0  0  0  0  0  0  0
    0.8821   -0.5211    0.1166 C   0  0  0  0  0  0  0  0  0  0  0  0
    1.7467    0.2158   -0.6891 C   0  0  0  0  0  0  0  0  0  0  0  0
   -0.4930   -0.5810   -0.0721 N   0  0  0  0  0  0  0  0  0  0  0  0
   -1.2556   -0.0218   -1.0574 C   0  0  0  0  0  0  0  0  0  0  0  0
   -0.7988    0.6209   -1.9798 O   0  0  0  0  0  0  0  0  0  0  0  0
   -2.7280   -0.2420   -0.9408 C   0  0  0  0  0  0  0  0  0  0  0  0
   -3.4184   -1.1103    0.0773 C   0  0  0  0  0  0  0  0  0  0  0  0
   -3.5414    0.3744    0.1814 C   0  0  0  0  0  0  0  0  0  0  0  0
   -2.8843    1.1381    1.3024 C   0  0  0  0  0  0  0  0  0  0  0  0
   -3.1848   -0.1838   -1.9224 H   0  0  0  0  0  0  0  0  0  0  0  0
   -4.4865    0.8090   -0.1239 H   0  0  0  0  0  0  0  0  0  0  0  0
    4.5688   -0.5867    0.9745 H   0  0  0  0  0  0  0  0  0  0  0  0
    2.8667   -1.8391    2.2977 H   0  0  0  0  0  0  0  0  0  0  0  0
    1.3582    0.7750   -1.5230 H   0  0  0  0  0  0  0  0  0  0  0  0
   -0.9418   -1.1696    0.6169 H   0  0  0  0  0  0  0  0  0  0  0  0
   -2.8357   -1.6289    0.8243 H   0  0  0  0  0  0  0  0  0  0  0  0
   -4.2694   -1.6824   -0.2615 H   0  0  0  0  0  0  0  0  0  0  0  0
   -1.9710    0.6568    1.6405 H   0  0  0  0  0  0  0  0  0  0  0  0
   -2.6371    2.1465    0.9751 H   0  0  0  0  0  0  0  0  0  0  0  0
   -3.5668    1.2122    2.1476 H   0  0  0  0  0  0  0  0  0  0  0  0
    4.0811    0.9690   -1.2193 C   0  0  0  0  0  0  0  0  0  0  0  0
    3.5702    1.5764   -1.9614 H   0  0  0  0  0  0  0  0  0  0  0  0
    4.6893    1.6149   -0.5881 H   0  0  0  0  0  0  0  0  0  0  0  0
    4.7513    0.2804   -1.7331 H   0  0  0  0  0  0  0  0  0  0  0  0
  1  2  4  0  0  0  0
  2  3  4  0  0  0  0
  3  4  4  0  0  0  0
  4  5  4  0  0  0  0
  1  6  4  0  0  0  0
  5  6  4  0  0  0  0
  5  7  1  0  0  0  0
  7  8  1  0  0  0  0
  8  9  2  0  0  0  0
  8 10  1  0  0  0  0
 10 11  1  0  0  0  0
 10 12  1  0  0  0  0
 11 12  1  0  0  0  0
 12 13  1  0  0  0  0
 10 14  1  0  0  0  0
 12 15  1  0  0  0  0
  2 16  1  0  0  0  0
  3 17  1  0  0  0  0
  6 18  1  0  0  0  0
  7 19  1  0  0  0  0
 11 20  1  0  0  0  0
 11 21  1  0  0  0  0
 13 22  1  0  0  0  0
 13 23  1  0  0  0  0
 13 24  1  0  0  0  0
  1 25  1  0  0  0  0
 25 26  1  0  0  0  0
 25 27  1  0  0  0  0
 25 28  1  0  0  0  0
M  END
