# Supplementary material for: Automated Force Field Developer and Optimizer Platform: Torsion Reparameterization
Source: J Chem Inf Model. 2026 Mar 9;66(6):3206–19. doi: 10.1021/acs.jcim.6c00528 (PMC13014461; doi:10.1021/acs.jcim.6c00528)
Supplement: Supplementary file 2 [file ci6c00528_si_002.zip › input_files/AFFDO-runs/jmc28_f1-MS/results/clusters/51.xyz]

28
 energy: -40.605923064371 gnorm: 0.000721079613 xtb: 6.6.1 (8d0f1dd)
C            3.11376634619813        0.10376372568879        0.29230990498475
C            3.38041386969582       -0.48167097531988        1.52911394578758
C            2.35393158663468       -1.12173207517416        2.19716295385195
N            1.12182747394028       -1.21253363659652        1.72612686045835
C            0.86514178251133       -0.66022459993334        0.54385352060301
C            1.82486711753407        0.01031226662241       -0.20984930345163
N           -0.45988399718206       -0.81020439764484        0.15036731129003
C           -1.05654977771372       -0.46101474320548       -1.02785920730621
O           -0.47449597831639        0.04271243078921       -1.96261116492439
C           -2.52391311785204       -0.78045735952861       -1.08106561424018
C           -3.41455952873752       -0.74947422539114        0.12749391160276
C           -3.52943215743606        0.32995689792261       -0.90593488723489
C           -3.05371358823483        1.72570014618408       -0.59620744817574
H           -2.74286654074452       -1.50802364921378       -1.85417831099791
H           -4.39422824529588        0.30260415798049       -1.55834015368991
H            4.36985018314483       -0.43661738116100        1.95714845210583
H            2.51484542393389       -1.58975591917831        3.15944738365569
H            1.55986381124777        0.43739204295506       -1.16197432997578
H           -1.01093547313289       -1.30914389028866        0.83699936792697
H           -4.19720219040153       -1.48976339605805        0.20203536390715
H           -2.98914443712485       -0.47445056984645        1.08165257546062
H           -2.22975421677164        1.70659390727828        0.11351243107974
H           -3.86418625182826        2.31700310266016       -0.17331441345217
H           -2.70666760540163        2.21375137487686       -1.50491035246957
C            4.18185101837787        0.82981118470331       -0.46122713660238
H            4.33034732716695        1.81845101641002       -0.02712682119485
H            3.90416207072772        0.95269621434434       -1.50435002488034
H            5.12666509506037        0.29421835012557       -0.40157481411864
