# Supplementary material for: Automated Force Field Developer and Optimizer Platform: Torsion Reparameterization
Source: J Chem Inf Model. 2026 Mar 9;66(6):3206–19. doi: 10.1021/acs.jcim.6c00528 (PMC13014461; doi:10.1021/acs.jcim.6c00528)
Supplement: Supplementary file 2 [file ci6c00528_si_002.zip › input_files/AFFDO-runs/jmc28_f1-MS/results/clusters/42.xyz]

28
 energy: -40.609610229007 gnorm: 0.000160540481 xtb: 6.6.1 (8d0f1dd)
C           -3.12451237171646       -0.43039316265233        0.64017846379931
C           -3.74091659803096       -1.05933739581195       -0.43993015309023
C           -3.01469618983943       -1.24999814977698       -1.60050085302872
N           -1.75791362608446       -0.86746048785257       -1.74628025001507
C           -1.16431747198696       -0.27035031825755       -0.71599424076505
C           -1.80485180854383       -0.02890642581056        0.49631949093180
N            0.15110841077592        0.09105234793310       -0.98328262777268
C            1.07849160500478        0.65942761724148       -0.15112289324535
O            0.85978853136081        0.94373611142944        1.00791109218656
C            2.38986375214698        0.88483078951914       -0.82034284190186
C            3.39149908166377        1.77824918126140       -0.13252688476760
C            3.65345394767949        0.31399273482230       -0.19783684108655
C            3.58816658033447       -0.53287953044591        1.04507974283990
H            2.35100823910311        0.90564649277669       -1.90259447542080
H            4.39737742466534       -0.01899065459614       -0.91399074482437
H           -4.76613680862217       -1.38937376638773       -0.37391031350247
H           -3.45295069174239       -1.73135877798543       -2.46506724134642
H           -1.27722280367782        0.46067611956166        1.29694890162042
H            0.42705399991845       -0.15203974526784       -1.92573989728775
H            3.07795895774102        2.18140085573206        0.81870997581053
H            3.97264068599818        2.45546215520675       -0.73919081976101
H            2.80454504850218       -0.17543960225314        1.70711188002444
H            4.53836274038989       -0.48869399366253        1.57448177643637
H            3.38466895870989       -1.57216150602861        0.79083677617045
C           -3.85401118743666       -0.21051361465990        1.92690822693181
H           -3.75012666251425       -1.09063087664872        2.56201717149503
H           -3.44370725601411        0.64177696259237        2.46230041667864
H           -4.91452448778435       -0.04782335997871        1.74860716288913
