# Supplementary material for: Automated Force Field Developer and Optimizer Platform: Torsion Reparameterization
Source: J Chem Inf Model. 2026 Mar 9;66(6):3206–19. doi: 10.1021/acs.jcim.6c00528 (PMC13014461; doi:10.1021/acs.jcim.6c00528)
Supplement: Supplementary file 2 [file ci6c00528_si_002.zip › input_files/AFFDO-runs/jmc28_f1-MS/results/clusters/12.mol]

 xtb: 6.6.1 (8d0f1dd)
          11202513353D

 28 29  0     0  0            999 V2000
   -3.2067    1.2694    0.2362 C   0  0  0  0  0  0  0  0  0  0  0  0
   -3.7321    0.3310   -0.6532 C   0  0  0  0  0  0  0  0  0  0  0  0
   -2.9126   -0.6852   -1.1057 C   0  0  0  0  0  0  0  0  0  0  0  0
   -1.6486   -0.8234   -0.7471 N   0  0  0  0  0  0  0  0  0  0  0  0
   -1.1392    0.0613    0.0907 C   0  0  0  0  0  0  0  0  0  0  0  0
   -1.8839    1.1257    0.6139 C   0  0  0  0  0  0  0  0  0  0  0  0
    0.1873   -0.0716    0.4796 N   0  0  0  0  0  0  0  0  0  0  0  0
    1.1293   -0.9532   -0.0132 C   0  0  0  0  0  0  0  0  0  0  0  0
    0.9231   -1.7374   -0.9043 O   0  0  0  0  0  0  0  0  0  0  0  0
    2.4444   -0.8100    0.6794 C   0  0  0  0  0  0  0  0  0  0  0  0
    3.4531   -1.9177    0.5034 C   0  0  0  0  0  0  0  0  0  0  0  0
    3.7049   -0.6001   -0.1429 C   0  0  0  0  0  0  0  0  0  0  0  0
    3.6383   -0.4574   -1.6401 C   0  0  0  0  0  0  0  0  0  0  0  0
    2.4081   -0.3121    1.6415 H   0  0  0  0  0  0  0  0  0  0  0  0
    4.4466    0.0401    0.3242 H   0  0  0  0  0  0  0  0  0  0  0  0
   -4.7587    0.4004   -0.9778 H   0  0  0  0  0  0  0  0  0  0  0  0
   -3.2772   -1.4374   -1.7921 H   0  0  0  0  0  0  0  0  0  0  0  0
   -1.4279    1.8253    1.3007 H   0  0  0  0  0  0  0  0  0  0  0  0
    0.4933    0.5911    1.1779 H   0  0  0  0  0  0  0  0  0  0  0  0
    4.0382   -2.2179    1.3591 H   0  0  0  0  0  0  0  0  0  0  0  0
    3.1417   -2.7286   -0.1377 H   0  0  0  0  0  0  0  0  0  0  0  0
    3.4434    0.5772   -1.9195 H   0  0  0  0  0  0  0  0  0  0  0  0
    2.8482   -1.0834   -2.0456 H   0  0  0  0  0  0  0  0  0  0  0  0
    4.5859   -0.7596   -2.0833 H   0  0  0  0  0  0  0  0  0  0  0  0
   -4.0564    2.3843    0.7602 C   0  0  0  0  0  0  0  0  0  0  0  0
   -4.5218    2.9229   -0.0637 H   0  0  0  0  0  0  0  0  0  0  0  0
   -3.4680    3.0826    1.3505 H   0  0  0  0  0  0  0  0  0  0  0  0
   -4.8528    1.9833    1.3867 H   0  0  0  0  0  0  0  0  0  0  0  0
  1  2  4  0  0  0  0
  2  3  4  0  0  0  0
  3  4  4  0  0  0  0
  4  5  4  0  0  0  0
  1  6  4  0  0  0  0
  5  6  4  0  0  0  0
  5  7  1  0  0  0  0
  7  8  1  0  0  0  0
  8  9  2  0  0  0  0
  8 10  1  0  0  0  0
 10 11  1  0  0  0  0
 10 12  1  0  0  0  0
 11 12  1  0  0  0  0
 12 13  1  0  0  0  0
 10 14  1  0  0  0  0
 12 15  1  0  0  0  0
  2 16  1  0  0  0  0
  3 17  1  0  0  0  0
  6 18  1  0  0  0  0
  7 19  1  0  0  0  0
 11 20  1  0  0  0  0
 11 21  1  0  0  0  0
 13 22  1  0  0  0  0
 13 23  1  0  0  0  0
 13 24  1  0  0  0  0
  1 25  1  0  0  0  0
 25 26  1  0  0  0  0
 25 27  1  0  0  0  0
 25 28  1  0  0  0  0
M  END
