# Supplementary material for: Automated Force Field Developer and Optimizer Platform: Torsion Reparameterization
Source: J Chem Inf Model. 2026 Mar 9;66(6):3206–19. doi: 10.1021/acs.jcim.6c00528 (PMC13014461; doi:10.1021/acs.jcim.6c00528)
Supplement: Supplementary file 2 [file ci6c00528_si_002.zip › input_files/AFFDO-runs/jmc28_f1-MS/results/torsion_works/centroid_torsions.csv]

	Dihedral	12	16	42	48	51
0	5-4-6-7	-172.75956014166147	3.1681055910636458	3.848213085422142	2.1693659529458507	5.7878232228652156
1	4-6-7-9	-178.90379001664374	-177.95266407387135	179.57003613867224	-179.3122888049323	-179.77900319732845
2	6-7-9-11	-127.06480374194416	67.23534665336541	-125.48334301190977	-128.49861562351373	103.166940830441
