# Supplementary material for: Automated Force Field Developer and Optimizer Platform: Torsion Reparameterization
Source: J Chem Inf Model. 2026 Mar 9;66(6):3206–19. doi: 10.1021/acs.jcim.6c00528 (PMC13014461; doi:10.1021/acs.jcim.6c00528)
Supplement: Supplementary file 2 [file ci6c00528_si_002.zip › input_files/AFFDO-runs/jmc28_f1-MS/results/conformers/23.mol]

     RDKit          3D

 28 29  0  0  0  0  0  0  0  0999 V2000
    3.1007    0.0660    0.8151 C   0  0  0  0  0  0  0  0  0  0  0  0
    3.4619    1.3921    1.0419 C   0  0  0  0  0  0  0  0  0  0  0  0
    2.4571    2.3396    1.1310 C   0  0  0  0  0  0  0  0  0  0  0  0
    1.1420    2.0590    1.0024 N   0  0  0  0  0  0  0  0  0  0  0  0
    0.8020    0.7729    0.7692 C   0  0  0  0  0  0  0  0  0  0  0  0
    1.7436   -0.2426    0.6639 C   0  0  0  0  0  0  0  0  0  0  0  0
   -0.5724    0.5833    0.6420 N   0  0  0  0  0  0  0  0  0  0  0  0
   -1.2529   -0.5803    0.4106 C   0  0  0  0  0  0  0  0  0  0  0  0
   -0.7931   -1.7068    0.2994 O   0  0  0  0  0  0  0  0  0  0  0  0
   -2.7296   -0.3903    0.3357 C   0  0  1  0  0  0  0  0  0  0  0  0
   -3.3562    0.6987   -0.5103 C   0  0  0  0  0  0  0  0  0  0  0  0
   -3.5016   -0.7394   -0.9221 C   0  0  1  0  0  0  0  0  0  0  0  0
   -2.8215   -1.2373   -2.1533 C   0  0  0  0  0  0  0  0  0  0  0  0
   -3.2269   -0.6387    1.2693 H   0  0  0  0  0  0  0  0  0  0  0  0
   -4.4687   -1.2125   -0.7891 H   0  0  0  0  0  0  0  0  0  0  0  0
    4.5005    1.6867    1.1482 H   0  0  0  0  0  0  0  0  0  0  0  0
    2.6913    3.3848    1.3117 H   0  0  0  0  0  0  0  0  0  0  0  0
    1.4518   -1.2679    0.4672 H   0  0  0  0  0  0  0  0  0  0  0  0
   -1.0914    1.4430    0.7461 H   0  0  0  0  0  0  0  0  0  0  0  0
   -4.2329    1.2022   -0.1178 H   0  0  0  0  0  0  0  0  0  0  0  0
   -2.7178    1.3369   -1.1116 H   0  0  0  0  0  0  0  0  0  0  0  0
   -2.6088   -2.3068   -2.0601 H   0  0  0  0  0  0  0  0  0  0  0  0
   -3.4726   -1.0958   -3.0218 H   0  0  0  0  0  0  0  0  0  0  0  0
   -1.8800   -0.7152   -2.3519 H   0  0  0  0  0  0  0  0  0  0  0  0
    4.1430   -1.0018    0.6741 C   0  0  0  0  0  0  0  0  0  0  0  0
    4.4174   -1.1206   -0.3786 H   0  0  0  0  0  0  0  0  0  0  0  0
    5.0419   -0.7498    1.2466 H   0  0  0  0  0  0  0  0  0  0  0  0
    3.7735   -1.9596    1.0553 H   0  0  0  0  0  0  0  0  0  0  0  0
  1  2  2  0
  1  6  1  0
  2  3  1  0
  2 16  1  0
  3  4  2  0
  3 17  1  0
  4  5  1  0
  5  6  2  0
  5  7  1  0
  6 18  1  0
  7  8  1  0
  7 19  1  0
  8  9  2  0
  8 10  1  0
 10 11  1  0
 10 12  1  0
 10 14  1  1
 11 12  1  0
 11 20  1  0
 11 21  1  0
 12 13  1  0
 12 15  1  1
 13 22  1  0
 13 23  1  0
 13 24  1  0
 25  1  1  0
 25 26  1  0
 25 27  1  0
 25 28  1  0
M  END
