# Supplementary material for: Automated Force Field Developer and Optimizer Platform: Torsion Reparameterization
Source: J Chem Inf Model. 2026 Mar 9;66(6):3206–19. doi: 10.1021/acs.jcim.6c00528 (PMC13014461; doi:10.1021/acs.jcim.6c00528)
Supplement: Supplementary file 2 [file ci6c00528_si_002.zip › input_files/AFFDO-runs/jmc28_f1-MS/results/conformers/37.mol]

     RDKit          3D

 28 29  0  0  0  0  0  0  0  0999 V2000
   -3.1696    0.3715    0.1737 C   0  0  0  0  0  0  0  0  0  0  0  0
   -3.7376   -0.5477   -0.7054 C   0  0  0  0  0  0  0  0  0  0  0  0
   -2.9268   -1.5359   -1.2354 C   0  0  0  0  0  0  0  0  0  0  0  0
   -1.6103   -1.6604   -0.9593 N   0  0  0  0  0  0  0  0  0  0  0  0
   -1.0651   -0.7567   -0.1165 C   0  0  0  0  0  0  0  0  0  0  0  0
   -1.8033    0.2683    0.4608 C   0  0  0  0  0  0  0  0  0  0  0  0
    0.2961   -0.9599    0.0998 N   0  0  0  0  0  0  0  0  0  0  0  0
    1.1483   -0.2410    0.8920 C   0  0  0  0  0  0  0  0  0  0  0  0
    0.8810    0.7154    1.6037 O   0  0  0  0  0  0  0  0  0  0  0  0
    2.5454   -0.7608    0.8721 C   0  0  1  0  0  0  0  0  0  0  0  0
    3.2631   -1.0824   -0.4224 C   0  0  0  0  0  0  0  0  0  0  0  0
    3.6961    0.1033    0.3934 C   0  0  1  0  0  0  0  0  0  0  0  0
    3.4826    1.4860   -0.1251 C   0  0  0  0  0  0  0  0  0  0  0  0
    2.7645   -1.3921    1.7288 H   0  0  0  0  0  0  0  0  0  0  0  0
    4.6274    0.0301    0.9448 H   0  0  0  0  0  0  0  0  0  0  0  0
   -4.7874   -0.5006   -0.9748 H   0  0  0  0  0  0  0  0  0  0  0  0
   -3.3273   -2.2771   -1.9212 H   0  0  0  0  0  0  0  0  0  0  0  0
   -1.3458    0.9899    1.1279 H   0  0  0  0  0  0  0  0  0  0  0  0
    0.6533   -1.7539   -0.4113 H   0  0  0  0  0  0  0  0  0  0  0  0
    2.7641   -0.8940   -1.3667 H   0  0  0  0  0  0  0  0  0  0  0  0
    3.9144   -1.9494   -0.4373 H   0  0  0  0  0  0  0  0  0  0  0  0
    4.3432    1.7954   -0.7267 H   0  0  0  0  0  0  0  0  0  0  0  0
    3.3807    2.1892    0.7073 H   0  0  0  0  0  0  0  0  0  0  0  0
    2.5893    1.5646   -0.7532 H   0  0  0  0  0  0  0  0  0  0  0  0
   -3.9860    1.4861    0.7548 C   0  0  0  0  0  0  0  0  0  0  0  0
   -5.0389    1.1972    0.8400 H   0  0  0  0  0  0  0  0  0  0  0  0
   -3.6370    1.7411    1.7609 H   0  0  0  0  0  0  0  0  0  0  0  0
   -3.9145    2.3737    0.1186 H   0  0  0  0  0  0  0  0  0  0  0  0
  1  2  2  0
  1  6  1  0
  2  3  1  0
  2 16  1  0
  3  4  2  0
  3 17  1  0
  4  5  1  0
  5  6  2  0
  5  7  1  0
  6 18  1  0
  7  8  1  0
  7 19  1  0
  8  9  2  0
  8 10  1  0
 10 11  1  0
 10 12  1  0
 10 14  1  1
 11 12  1  0
 11 20  1  0
 11 21  1  0
 12 13  1  0
 12 15  1  1
 13 22  1  0
 13 23  1  0
 13 24  1  0
 25  1  1  0
 25 26  1  0
 25 27  1  0
 25 28  1  0
M  END
