# Supplementary material for: Automated Force Field Developer and Optimizer Platform: Torsion Reparameterization
Source: J Chem Inf Model. 2026 Mar 9;66(6):3206–19. doi: 10.1021/acs.jcim.6c00528 (PMC13014461; doi:10.1021/acs.jcim.6c00528)
Supplement: Supplementary file 2 [file ci6c00528_si_002.zip › input_files/AFFDO-runs/jmc28_f1-MS/results/conformers/36.mol]

     RDKit          3D

 28 29  0  0  0  0  0  0  0  0999 V2000
    3.1537    0.1730    0.3258 C   0  0  0  0  0  0  0  0  0  0  0  0
    3.4096    0.1405    1.6948 C   0  0  0  0  0  0  0  0  0  0  0  0
    2.3598   -0.1398    2.5517 C   0  0  0  0  0  0  0  0  0  0  0  0
    1.0982   -0.3943    2.1414 N   0  0  0  0  0  0  0  0  0  0  0  0
    0.8628   -0.3762    0.8116 C   0  0  0  0  0  0  0  0  0  0  0  0
    1.8559   -0.1033   -0.1203 C   0  0  0  0  0  0  0  0  0  0  0  0
   -0.4625   -0.6558    0.4853 N   0  0  0  0  0  0  0  0  0  0  0  0
   -1.0372   -0.7246   -0.7539 C   0  0  0  0  0  0  0  0  0  0  0  0
   -0.4940   -0.5870   -1.8396 O   0  0  0  0  0  0  0  0  0  0  0  0
   -2.4916   -1.0486   -0.7077 C   0  0  1  0  0  0  0  0  0  0  0  0
   -3.4466   -0.3203    0.2151 C   0  0  0  0  0  0  0  0  0  0  0  0
   -3.5257   -0.0913   -1.2682 C   0  0  1  0  0  0  0  0  0  0  0  0
   -3.1467    1.2331   -1.8417 C   0  0  0  0  0  0  0  0  0  0  0  0
   -2.6872   -2.1016   -0.8904 H   0  0  0  0  0  0  0  0  0  0  0  0
   -4.3585   -0.5291   -1.8080 H   0  0  0  0  0  0  0  0  0  0  0  0
    4.4017    0.3292    2.0907 H   0  0  0  0  0  0  0  0  0  0  0  0
    2.5113   -0.1708    3.6270 H   0  0  0  0  0  0  0  0  0  0  0  0
    1.6488   -0.0987   -1.1843 H   0  0  0  0  0  0  0  0  0  0  0  0
   -1.0327   -0.8252    1.3009 H   0  0  0  0  0  0  0  0  0  0  0  0
   -4.2392   -0.8968    0.6795 H   0  0  0  0  0  0  0  0  0  0  0  0
   -3.0733    0.4880    0.8345 H   0  0  0  0  0  0  0  0  0  0  0  0
   -2.3618    1.7309   -1.2633 H   0  0  0  0  0  0  0  0  0  0  0  0
   -4.0189    1.8942   -1.8608 H   0  0  0  0  0  0  0  0  0  0  0  0
   -2.7916    1.1110   -2.8696 H   0  0  0  0  0  0  0  0  0  0  0  0
    4.2546    0.4375   -0.6564 C   0  0  0  0  0  0  0  0  0  0  0  0
    5.0348    1.0638   -0.2111 H   0  0  0  0  0  0  0  0  0  0  0  0
    3.8736    0.9693   -1.5347 H   0  0  0  0  0  0  0  0  0  0  0  0
    4.7027   -0.5070   -0.9799 H   0  0  0  0  0  0  0  0  0  0  0  0
  1  2  2  0
  1  6  1  0
  2  3  1  0
  2 16  1  0
  3  4  2  0
  3 17  1  0
  4  5  1  0
  5  6  2  0
  5  7  1  0
  6 18  1  0
  7  8  1  0
  7 19  1  0
  8  9  2  0
  8 10  1  0
 10 11  1  0
 10 12  1  0
 10 14  1  6
 11 12  1  0
 11 20  1  0
 11 21  1  0
 12 13  1  0
 12 15  1  6
 13 22  1  0
 13 23  1  0
 13 24  1  0
 25  1  1  0
 25 26  1  0
 25 27  1  0
 25 28  1  0
M  END
