# Supplementary material for: Automated Force Field Developer and Optimizer Platform: Torsion Reparameterization
Source: J Chem Inf Model. 2026 Mar 9;66(6):3206–19. doi: 10.1021/acs.jcim.6c00528 (PMC13014461; doi:10.1021/acs.jcim.6c00528)
Supplement: Supplementary file 2 [file ci6c00528_si_002.zip › input_files/AFFDO-runs/jmc28_f1-MS/results/conformers/22.mol]

     RDKit          3D

 28 29  0  0  0  0  0  0  0  0999 V2000
    3.1606    0.4226   -0.1658 C   0  0  0  0  0  0  0  0  0  0  0  0
    3.4342    1.2368   -1.2626 C   0  0  0  0  0  0  0  0  0  0  0  0
    2.3748    1.8639   -1.8944 C   0  0  0  0  0  0  0  0  0  0  0  0
    1.0845    1.7284   -1.5179 N   0  0  0  0  0  0  0  0  0  0  0  0
    0.8273    0.9264   -0.4620 C   0  0  0  0  0  0  0  0  0  0  0  0
    1.8282    0.2574    0.2306 C   0  0  0  0  0  0  0  0  0  0  0  0
   -0.5290    0.8418   -0.1550 N   0  0  0  0  0  0  0  0  0  0  0  0
   -1.1320    0.1307    0.8456 C   0  0  0  0  0  0  0  0  0  0  0  0
   -0.5971   -0.5562    1.7027 O   0  0  0  0  0  0  0  0  0  0  0  0
   -2.6146    0.2859    0.8630 C   0  0  1  0  0  0  0  0  0  0  0  0
   -3.4512    0.1379   -0.3910 C   0  0  0  0  0  0  0  0  0  0  0  0
   -3.5296   -0.9102    0.6834 C   0  0  1  0  0  0  0  0  0  0  0  0
   -2.9970   -2.2810    0.4313 C   0  0  0  0  0  0  0  0  0  0  0  0
   -2.9458    1.0176    1.5947 H   0  0  0  0  0  0  0  0  0  0  0  0
   -4.4217   -0.9427    1.2998 H   0  0  0  0  0  0  0  0  0  0  0  0
    4.4475    1.3834   -1.6210 H   0  0  0  0  0  0  0  0  0  0  0  0
    2.5408    2.5117   -2.7505 H   0  0  0  0  0  0  0  0  0  0  0  0
    1.6012   -0.3894    1.0702 H   0  0  0  0  0  0  0  0  0  0  0  0
   -1.1000    1.3972   -0.7753 H   0  0  0  0  0  0  0  0  0  0  0  0
   -4.3012    0.8003   -0.5126 H   0  0  0  0  0  0  0  0  0  0  0  0
   -2.9662   -0.1270   -1.3243 H   0  0  0  0  0  0  0  0  0  0  0  0
   -2.1440   -2.2793   -0.2549 H   0  0  0  0  0  0  0  0  0  0  0  0
   -3.7785   -2.9095   -0.0073 H   0  0  0  0  0  0  0  0  0  0  0  0
   -2.6804   -2.7413    1.3724 H   0  0  0  0  0  0  0  0  0  0  0  0
    4.2600   -0.3117    0.5404 C   0  0  0  0  0  0  0  0  0  0  0  0
    5.2078    0.2310    0.4605 H   0  0  0  0  0  0  0  0  0  0  0  0
    4.3860   -1.3072    0.1037 H   0  0  0  0  0  0  0  0  0  0  0  0
    4.0355   -0.4173    1.6070 H   0  0  0  0  0  0  0  0  0  0  0  0
  1  2  2  0
  1  6  1  0
  2  3  1  0
  2 16  1  0
  3  4  2  0
  3 17  1  0
  4  5  1  0
  5  6  2  0
  5  7  1  0
  6 18  1  0
  7  8  1  0
  7 19  1  0
  8  9  2  0
  8 10  1  0
 10 11  1  0
 10 12  1  0
 10 14  1  1
 11 12  1  0
 11 20  1  0
 11 21  1  0
 12 13  1  0
 12 15  1  1
 13 22  1  0
 13 23  1  0
 13 24  1  0
 25  1  1  0
 25 26  1  0
 25 27  1  0
 25 28  1  0
M  END
