# Supplementary material for: Automated Force Field Developer and Optimizer Platform: Torsion Reparameterization
Source: J Chem Inf Model. 2026 Mar 9;66(6):3206–19. doi: 10.1021/acs.jcim.6c00528 (PMC13014461; doi:10.1021/acs.jcim.6c00528)
Supplement: Supplementary file 2 [file ci6c00528_si_002.zip › input_files/AFFDO-runs/jmc28_f1-MS/results/conformers/34.mol]

     RDKit          3D

 28 29  0  0  0  0  0  0  0  0999 V2000
    3.3220    0.5201   -0.1753 C   0  0  0  0  0  0  0  0  0  0  0  0
    3.5077   -0.1655   -1.3732 C   0  0  0  0  0  0  0  0  0  0  0  0
    2.4344   -0.8578   -1.9049 C   0  0  0  0  0  0  0  0  0  0  0  0
    1.2171   -0.9163   -1.3263 N   0  0  0  0  0  0  0  0  0  0  0  0
    1.0402   -0.2697   -0.1633 C   0  0  0  0  0  0  0  0  0  0  0  0
    2.0676    0.4532    0.4417 C   0  0  0  0  0  0  0  0  0  0  0  0
   -0.1962   -0.2949    0.4918 N   0  0  0  0  0  0  0  0  0  0  0  0
   -1.3178   -0.9596    0.0589 C   0  0  0  0  0  0  0  0  0  0  0  0
   -1.4594   -1.6727   -0.9210 O   0  0  0  0  0  0  0  0  0  0  0  0
   -2.4792   -0.7816    0.9817 C   0  0  1  0  0  0  0  0  0  0  0  0
   -2.9033    0.5817    1.4886 C   0  0  0  0  0  0  0  0  0  0  0  0
   -3.7701   -0.1471    0.5007 C   0  0  1  0  0  0  0  0  0  0  0  0
   -3.9219    0.3724   -0.8901 C   0  0  0  0  0  0  0  0  0  0  0  0
   -2.6026   -1.6245    1.6559 H   0  0  0  0  0  0  0  0  0  0  0  0
   -4.6951   -0.5869    0.8582 H   0  0  0  0  0  0  0  0  0  0  0  0
    4.4628   -0.1653   -1.8875 H   0  0  0  0  0  0  0  0  0  0  0  0
    2.5245   -1.4048   -2.8391 H   0  0  0  0  0  0  0  0  0  0  0  0
    1.9043    0.9635    1.3851 H   0  0  0  0  0  0  0  0  0  0  0  0
   -0.2681    0.2157    1.3568 H   0  0  0  0  0  0  0  0  0  0  0  0
   -2.3794    1.4655    1.1417 H   0  0  0  0  0  0  0  0  0  0  0  0
   -3.2587    0.6539    2.5106 H   0  0  0  0  0  0  0  0  0  0  0  0
   -3.0251    0.8911   -1.2437 H   0  0  0  0  0  0  0  0  0  0  0  0
   -4.7567    1.0790   -0.9345 H   0  0  0  0  0  0  0  0  0  0  0  0
   -4.1377   -0.4505   -1.5786 H   0  0  0  0  0  0  0  0  0  0  0  0
    4.4549    1.2598    0.4685 C   0  0  0  0  0  0  0  0  0  0  0  0
    5.1551    1.6357   -0.2849 H   0  0  0  0  0  0  0  0  0  0  0  0
    4.9941    0.5974    1.1526 H   0  0  0  0  0  0  0  0  0  0  0  0
    4.0866    2.1252    1.0295 H   0  0  0  0  0  0  0  0  0  0  0  0
  1  2  2  0
  1  6  1  0
  2  3  1  0
  2 16  1  0
  3  4  2  0
  3 17  1  0
  4  5  1  0
  5  6  2  0
  5  7  1  0
  6 18  1  0
  7  8  1  0
  7 19  1  0
  8  9  2  0
  8 10  1  0
 10 11  1  0
 10 12  1  0
 10 14  1  1
 11 12  1  0
 11 20  1  0
 11 21  1  0
 12 13  1  0
 12 15  1  1
 13 22  1  0
 13 23  1  0
 13 24  1  0
 25  1  1  0
 25 26  1  0
 25 27  1  0
 25 28  1  0
M  END
