# Supplementary material for: Automated Force Field Developer and Optimizer Platform: Torsion Reparameterization
Source: J Chem Inf Model. 2026 Mar 9;66(6):3206–19. doi: 10.1021/acs.jcim.6c00528 (PMC13014461; doi:10.1021/acs.jcim.6c00528)
Supplement: Supplementary file 2 [file ci6c00528_si_002.zip › input_files/AFFDO-runs/jmc28_f1-MS/results/conformers/20.mol]

     RDKit          3D

 28 29  0  0  0  0  0  0  0  0999 V2000
   -3.1112   -0.0871    0.8782 C   0  0  0  0  0  0  0  0  0  0  0  0
   -3.7115    0.1040   -0.3638 C   0  0  0  0  0  0  0  0  0  0  0  0
   -2.9154    0.0372   -1.4934 C   0  0  0  0  0  0  0  0  0  0  0  0
   -1.5865   -0.1935   -1.4633 N   0  0  0  0  0  0  0  0  0  0  0  0
   -1.0033   -0.3635   -0.2663 C   0  0  0  0  0  0  0  0  0  0  0  0
   -1.7306   -0.3121    0.9221 C   0  0  0  0  0  0  0  0  0  0  0  0
    0.3724   -0.5973   -0.1647 N   0  0  0  0  0  0  0  0  0  0  0  0
    1.2522   -0.6706   -1.2169 C   0  0  0  0  0  0  0  0  0  0  0  0
    1.0348   -0.5795   -2.4138 O   0  0  0  0  0  0  0  0  0  0  0  0
    2.6491   -0.9306   -0.7568 C   0  0  1  0  0  0  0  0  0  0  0  0
    3.8024   -0.1767   -1.3847 C   0  0  0  0  0  0  0  0  0  0  0  0
    3.4395    0.0832    0.0498 C   0  0  1  0  0  0  0  0  0  0  0  0
    2.8894    1.4169    0.4308 C   0  0  0  0  0  0  0  0  0  0  0  0
    2.8379   -1.9823   -0.5613 H   0  0  0  0  0  0  0  0  0  0  0  0
    4.1085   -0.3010    0.8124 H   0  0  0  0  0  0  0  0  0  0  0  0
   -4.7741    0.3000   -0.4589 H   0  0  0  0  0  0  0  0  0  0  0  0
   -3.3344    0.1738   -2.4862 H   0  0  0  0  0  0  0  0  0  0  0  0
   -1.2373   -0.4451    1.8792 H   0  0  0  0  0  0  0  0  0  0  0  0
    0.7539   -0.7085    0.7610 H   0  0  0  0  0  0  0  0  0  0  0  0
    4.7107   -0.7302   -1.5937 H   0  0  0  0  0  0  0  0  0  0  0  0
    3.5672    0.5724   -2.1344 H   0  0  0  0  0  0  0  0  0  0  0  0
    3.7086    2.1137    0.6347 H   0  0  0  0  0  0  0  0  0  0  0  0
    2.2859    1.3300    1.3396 H   0  0  0  0  0  0  0  0  0  0  0  0
    2.2656    1.8536   -0.3557 H   0  0  0  0  0  0  0  0  0  0  0  0
   -3.9133    0.0074    2.1402 C   0  0  0  0  0  0  0  0  0  0  0  0
   -3.5015   -0.6490    2.9140 H   0  0  0  0  0  0  0  0  0  0  0  0
   -3.9093    1.0372    2.5104 H   0  0  0  0  0  0  0  0  0  0  0  0
   -4.9496   -0.3027    1.9694 H   0  0  0  0  0  0  0  0  0  0  0  0
  1  2  2  0
  1  6  1  0
  2  3  1  0
  2 16  1  0
  3  4  2  0
  3 17  1  0
  4  5  1  0
  5  6  2  0
  5  7  1  0
  6 18  1  0
  7  8  1  0
  7 19  1  0
  8  9  2  0
  8 10  1  0
 10 11  1  0
 10 12  1  0
 10 14  1  1
 11 12  1  0
 11 20  1  0
 11 21  1  0
 12 13  1  0
 12 15  1  1
 13 22  1  0
 13 23  1  0
 13 24  1  0
 25  1  1  0
 25 26  1  0
 25 27  1  0
 25 28  1  0
M  END
