# Supplementary material for: Automated Force Field Developer and Optimizer Platform: Torsion Reparameterization
Source: J Chem Inf Model. 2026 Mar 9;66(6):3206–19. doi: 10.1021/acs.jcim.6c00528 (PMC13014461; doi:10.1021/acs.jcim.6c00528)
Supplement: Supplementary file 2 [file ci6c00528_si_002.zip › input_files/AFFDO-runs/jmc28_f1-MS/results/conformers/9.xyz]

28
conformers
C          3.14840        0.42680        0.12860
C          3.40990        0.99610        1.37290
C          2.37230        1.08620        2.28410
N          1.11770        0.64620        2.04480
C          0.87730        0.08130        0.84180
C          1.85810       -0.04940       -0.13280
N         -0.43990       -0.34670        0.69020
C         -1.01660       -0.95960       -0.38790
O         -0.48170       -1.29060       -1.43530
C         -2.46010       -1.27010       -0.18230
C         -3.43390       -0.23980        0.35090
C         -3.52520       -0.67670       -1.08420
C         -3.18940        0.27900       -2.17980
H         -2.62360       -2.30330        0.11110
H         -4.34600       -1.32670       -1.36810
H          4.39710        1.36350        1.63200
H          2.52840        1.52720        3.26450
H          1.64730       -0.51070       -1.09080
H         -1.00180       -0.16180        1.50830
H         -4.20670       -0.57960        1.03180
H         -3.08360        0.76640        0.55400
H         -2.41820        0.99850       -1.88620
H         -4.08170        0.84370       -2.46820
H         -2.83420       -0.26600       -3.05980
C          4.23710        0.26960       -0.88950
H          3.83680        0.35910       -1.90490
H          4.99910        1.04720       -0.77140
H          4.71310       -0.70980       -0.78050
