# Supplementary material for: Automated Force Field Developer and Optimizer Platform: Torsion Reparameterization
Source: J Chem Inf Model. 2026 Mar 9;66(6):3206–19. doi: 10.1021/acs.jcim.6c00528 (PMC13014461; doi:10.1021/acs.jcim.6c00528)
Supplement: Supplementary file 2 [file ci6c00528_si_002.zip › input_files/AFFDO-runs/jmc28_f1-MS/results/conformers/8.xyz]

28
conformers
C         -3.14830        0.24780       -0.46830
C         -3.50750       -0.64840       -1.47250
C         -2.57090       -1.57880       -1.88710
N         -1.32080       -1.66710       -1.38300
C         -0.97670       -0.78550       -0.41940
C         -1.85210        0.18210        0.05640
N          0.33170       -0.94790        0.03090
C          0.99490       -0.23670        0.99260
O          0.56140        0.67350        1.68280
C          2.39520       -0.70230        1.20430
C          3.34670       -0.93380        0.04880
C          3.57240        0.22640        0.97710
C          3.39240        1.62370        0.48550
H          2.48600       -1.36570        2.06000
H          4.39250        0.16150        1.68420
H         -4.49320       -0.62760       -1.92490
H         -2.80810       -2.30040       -2.66370
H         -1.55460        0.88720        0.82410
H          0.81030       -1.70230       -0.43930
H          4.02890       -1.77410        0.11640
H          3.01650       -0.71880       -0.96170
H          2.62320        1.69900       -0.28990
H          3.11140        2.28140        1.31380
H          4.33170        1.99370        0.06240
C         -4.10530        1.30170        0.00070
H         -5.14220        0.96970       -0.11760
H         -3.96170        2.22100       -0.57530
H         -3.95390        1.52060        1.06290
