# Supplementary material for: Automated Force Field Developer and Optimizer Platform: Torsion Reparameterization
Source: J Chem Inf Model. 2026 Mar 9;66(6):3206–19. doi: 10.1021/acs.jcim.6c00528 (PMC13014461; doi:10.1021/acs.jcim.6c00528)
Supplement: Supplementary file 2 [file ci6c00528_si_002.zip › input_files/AFFDO-runs/jmc28_f1-MS/results/conformers/21.mol]

     RDKit          3D

 28 29  0  0  0  0  0  0  0  0999 V2000
   -3.1822    0.9051   -0.6335 C   0  0  0  0  0  0  0  0  0  0  0  0
   -3.7705   -0.1738    0.0218 C   0  0  0  0  0  0  0  0  0  0  0  0
   -2.9567   -1.2164    0.4279 C   0  0  0  0  0  0  0  0  0  0  0  0
   -1.6218   -1.2467    0.2349 N   0  0  0  0  0  0  0  0  0  0  0  0
   -1.0507   -0.2018   -0.3848 C   0  0  0  0  0  0  0  0  0  0  0  0
   -1.7960    0.8908   -0.8261 C   0  0  0  0  0  0  0  0  0  0  0  0
    0.3305   -0.1660   -0.6074 N   0  0  0  0  0  0  0  0  0  0  0  0
    1.2239   -1.1480   -0.2539 C   0  0  0  0  0  0  0  0  0  0  0  0
    1.0110   -2.2299    0.2684 O   0  0  0  0  0  0  0  0  0  0  0  0
    2.6289   -0.8031   -0.6267 C   0  0  1  0  0  0  0  0  0  0  0  0
    3.2446    0.5398   -0.2907 C   0  0  0  0  0  0  0  0  0  0  0  0
    3.7135   -0.6940    0.4280 C   0  0  1  0  0  0  0  0  0  0  0  0
    3.4205   -0.8726    1.8804 C   0  0  0  0  0  0  0  0  0  0  0  0
    2.9356   -1.2733   -1.5568 H   0  0  0  0  0  0  0  0  0  0  0  0
    4.6879   -1.0961    0.1721 H   0  0  0  0  0  0  0  0  0  0  0  0
   -4.8372   -0.2101    0.2152 H   0  0  0  0  0  0  0  0  0  0  0  0
   -3.3656   -2.0836    0.9385 H   0  0  0  0  0  0  0  0  0  0  0  0
   -1.3126    1.7286   -1.3174 H   0  0  0  0  0  0  0  0  0  0  0  0
    0.7000    0.6481   -1.0710 H   0  0  0  0  0  0  0  0  0  0  0  0
    2.6684    1.2631    0.2755 H   0  0  0  0  0  0  0  0  0  0  0  0
    3.9173    0.9841   -1.0161 H   0  0  0  0  0  0  0  0  0  0  0  0
    3.3691   -1.9377    2.1265 H   0  0  0  0  0  0  0  0  0  0  0  0
    2.4767   -0.4044    2.1780 H   0  0  0  0  0  0  0  0  0  0  0  0
    4.2198   -0.4247    2.4793 H   0  0  0  0  0  0  0  0  0  0  0  0
   -4.0047    2.0801   -1.0668 C   0  0  0  0  0  0  0  0  0  0  0  0
   -4.0377    2.8287   -0.2693 H   0  0  0  0  0  0  0  0  0  0  0  0
   -3.5838    2.5397   -1.9672 H   0  0  0  0  0  0  0  0  0  0  0  0
   -5.0284    1.7741   -1.3069 H   0  0  0  0  0  0  0  0  0  0  0  0
  1  2  2  0
  1  6  1  0
  2  3  1  0
  2 16  1  0
  3  4  2  0
  3 17  1  0
  4  5  1  0
  5  6  2  0
  5  7  1  0
  6 18  1  0
  7  8  1  0
  7 19  1  0
  8  9  2  0
  8 10  1  0
 10 11  1  0
 10 12  1  0
 10 14  1  6
 11 12  1  0
 11 20  1  0
 11 21  1  0
 12 13  1  0
 12 15  1  6
 13 22  1  0
 13 23  1  0
 13 24  1  0
 25  1  1  0
 25 26  1  0
 25 27  1  0
 25 28  1  0
M  END
