# Supplementary material for: Automated Force Field Developer and Optimizer Platform: Torsion Reparameterization
Source: J Chem Inf Model. 2026 Mar 9;66(6):3206–19. doi: 10.1021/acs.jcim.6c00528 (PMC13014461; doi:10.1021/acs.jcim.6c00528)
Supplement: Supplementary file 2 [file ci6c00528_si_002.zip › input_files/AFFDO-runs/jmc28_f1-MS/results/conformers/35.mol]

     RDKit          3D

 28 29  0  0  0  0  0  0  0  0999 V2000
   -3.1787   -0.1909   -0.3259 C   0  0  0  0  0  0  0  0  0  0  0  0
   -3.4968   -1.4074   -0.9256 C   0  0  0  0  0  0  0  0  0  0  0  0
   -2.4901   -2.3436   -1.0841 C   0  0  0  0  0  0  0  0  0  0  0  0
   -1.2100   -2.1474   -0.6999 N   0  0  0  0  0  0  0  0  0  0  0  0
   -0.9079   -0.9599   -0.1317 C   0  0  0  0  0  0  0  0  0  0  0  0
   -1.8542    0.0373    0.0656 C   0  0  0  0  0  0  0  0  0  0  0  0
    0.4350   -0.8469    0.2219 N   0  0  0  0  0  0  0  0  0  0  0  0
    1.0723    0.2070    0.8166 C   0  0  0  0  0  0  0  0  0  0  0  0
    0.5835    1.2618    1.1924 O   0  0  0  0  0  0  0  0  0  0  0  0
    2.5253   -0.0387    1.0419 C   0  0  1  0  0  0  0  0  0  0  0  0
    3.4259   -0.5795   -0.0494 C   0  0  0  0  0  0  0  0  0  0  0  0
    3.5779    0.8460    0.4020 C   0  0  1  0  0  0  0  0  0  0  0  0
    3.2166    1.9642   -0.5175 C   0  0  0  0  0  0  0  0  0  0  0  0
    2.7393   -0.3521    2.0599 H   0  0  0  0  0  0  0  0  0  0  0  0
    4.4409    1.0995    1.0085 H   0  0  0  0  0  0  0  0  0  0  0  0
   -4.5040   -1.6268   -1.2632 H   0  0  0  0  0  0  0  0  0  0  0  0
   -2.6927   -3.3076   -1.5421 H   0  0  0  0  0  0  0  0  0  0  0  0
   -1.5906    0.9878    0.5152 H   0  0  0  0  0  0  0  0  0  0  0  0
    0.9645   -1.6758   -0.0054 H   0  0  0  0  0  0  0  0  0  0  0  0
    3.0144   -0.7583   -1.0368 H   0  0  0  0  0  0  0  0  0  0  0  0
    4.1990   -1.2843    0.2364 H   0  0  0  0  0  0  0  0  0  0  0  0
    2.9151    2.8441    0.0592 H   0  0  0  0  0  0  0  0  0  0  0  0
    4.0828    2.2395   -1.1277 H   0  0  0  0  0  0  0  0  0  0  0  0
    2.3990    1.7009   -1.1962 H   0  0  0  0  0  0  0  0  0  0  0  0
   -4.2160    0.8778   -0.1567 C   0  0  0  0  0  0  0  0  0  0  0  0
   -4.0263    1.4650    0.7479 H   0  0  0  0  0  0  0  0  0  0  0  0
   -5.2153    0.4413   -0.0567 H   0  0  0  0  0  0  0  0  0  0  0  0
   -4.2087    1.5470   -1.0225 H   0  0  0  0  0  0  0  0  0  0  0  0
  1  2  2  0
  1  6  1  0
  2  3  1  0
  2 16  1  0
  3  4  2  0
  3 17  1  0
  4  5  1  0
  5  6  2  0
  5  7  1  0
  6 18  1  0
  7  8  1  0
  7 19  1  0
  8  9  2  0
  8 10  1  0
 10 11  1  0
 10 12  1  0
 10 14  1  1
 11 12  1  0
 11 20  1  0
 11 21  1  0
 12 13  1  0
 12 15  1  1
 13 22  1  0
 13 23  1  0
 13 24  1  0
 25  1  1  0
 25 26  1  0
 25 27  1  0
 25 28  1  0
M  END
