# Supplementary material for: Automated Force Field Developer and Optimizer Platform: Torsion Reparameterization
Source: J Chem Inf Model. 2026 Mar 9;66(6):3206–19. doi: 10.1021/acs.jcim.6c00528 (PMC13014461; doi:10.1021/acs.jcim.6c00528)
Supplement: Supplementary file 2 [file ci6c00528_si_002.zip › input_files/AFFDO-runs/jmc28_f1-MS/results/conformers/31.mol]

     RDKit          3D

 28 29  0  0  0  0  0  0  0  0999 V2000
   -3.0793   -0.0626   -1.0456 C   0  0  0  0  0  0  0  0  0  0  0  0
   -3.5852   -1.3238   -0.7392 C   0  0  0  0  0  0  0  0  0  0  0  0
   -2.8078   -2.1739    0.0276 C   0  0  0  0  0  0  0  0  0  0  0  0
   -1.5792   -1.8590    0.4925 N   0  0  0  0  0  0  0  0  0  0  0  0
   -1.0911   -0.6393    0.1793 C   0  0  0  0  0  0  0  0  0  0  0  0
   -1.8014    0.2769   -0.5855 C   0  0  0  0  0  0  0  0  0  0  0  0
    0.1831   -0.4096    0.6939 N   0  0  0  0  0  0  0  0  0  0  0  0
    0.9604    0.7093    0.5733 C   0  0  0  0  0  0  0  0  0  0  0  0
    0.6808    1.7578    0.0120 O   0  0  0  0  0  0  0  0  0  0  0  0
    2.2756    0.5861    1.2642 C   0  0  1  0  0  0  0  0  0  0  0  0
    3.1646   -0.6272    1.0860 C   0  0  0  0  0  0  0  0  0  0  0  0
    3.5779    0.6911    0.4942 C   0  0  1  0  0  0  0  0  0  0  0  0
    3.6073    0.8697   -0.9869 C   0  0  0  0  0  0  0  0  0  0  0  0
    2.2755    1.0594    2.2422 H   0  0  0  0  0  0  0  0  0  0  0  0
    4.3880    1.2325    0.9712 H   0  0  0  0  0  0  0  0  0  0  0  0
   -4.5622   -1.6425   -1.0866 H   0  0  0  0  0  0  0  0  0  0  0  0
   -3.1632   -3.1649    0.2951 H   0  0  0  0  0  0  0  0  0  0  0  0
   -1.3890    1.2480   -0.8344 H   0  0  0  0  0  0  0  0  0  0  0  0
    0.5341   -1.1967    1.2198 H   0  0  0  0  0  0  0  0  0  0  0  0
    3.7110   -0.9851    1.9517 H   0  0  0  0  0  0  0  0  0  0  0  0
    2.8575   -1.4148    0.4064 H   0  0  0  0  0  0  0  0  0  0  0  0
    3.4416    1.9208   -1.2431 H   0  0  0  0  0  0  0  0  0  0  0  0
    4.5863    0.5757   -1.3783 H   0  0  0  0  0  0  0  0  0  0  0  0
    2.8482    0.2676   -1.4965 H   0  0  0  0  0  0  0  0  0  0  0  0
   -3.8572    0.8914   -1.9008 C   0  0  0  0  0  0  0  0  0  0  0  0
   -3.6596    1.9278   -1.6073 H   0  0  0  0  0  0  0  0  0  0  0  0
   -3.5824    0.7615   -2.9520 H   0  0  0  0  0  0  0  0  0  0  0  0
   -4.9342    0.7238   -1.7944 H   0  0  0  0  0  0  0  0  0  0  0  0
  1  2  2  0
  1  6  1  0
  2  3  1  0
  2 16  1  0
  3  4  2  0
  3 17  1  0
  4  5  1  0
  5  6  2  0
  5  7  1  0
  6 18  1  0
  7  8  1  0
  7 19  1  0
  8  9  2  0
  8 10  1  0
 10 11  1  0
 10 12  1  0
 10 14  1  1
 11 12  1  0
 11 20  1  0
 11 21  1  0
 12 13  1  0
 12 15  1  1
 13 22  1  0
 13 23  1  0
 13 24  1  0
 25  1  1  0
 25 26  1  0
 25 27  1  0
 25 28  1  0
M  END
