# Supplementary material for: Automated Force Field Developer and Optimizer Platform: Torsion Reparameterization
Source: J Chem Inf Model. 2026 Mar 9;66(6):3206–19. doi: 10.1021/acs.jcim.6c00528 (PMC13014461; doi:10.1021/acs.jcim.6c00528)
Supplement: Supplementary file 2 [file ci6c00528_si_002.zip › input_files/AFFDO-runs/jmc28_f1-MS/results/conformers/25.mol]

     RDKit          3D

 28 29  0  0  0  0  0  0  0  0999 V2000
    3.1404   -0.1356    0.5583 C   0  0  0  0  0  0  0  0  0  0  0  0
    3.6614   -1.2080   -0.1621 C   0  0  0  0  0  0  0  0  0  0  0  0
    2.8508   -1.8243   -1.0991 C   0  0  0  0  0  0  0  0  0  0  0  0
    1.5767   -1.4551   -1.3540 N   0  0  0  0  0  0  0  0  0  0  0  0
    1.0754   -0.4231   -0.6413 C   0  0  0  0  0  0  0  0  0  0  0  0
    1.8168    0.2526    0.3193 C   0  0  0  0  0  0  0  0  0  0  0  0
   -0.2454   -0.1220   -0.9666 N   0  0  0  0  0  0  0  0  0  0  0  0
   -1.0476    0.8565   -0.4474 C   0  0  0  0  0  0  0  0  0  0  0  0
   -0.7572    1.6951    0.3924 O   0  0  0  0  0  0  0  0  0  0  0  0
   -2.4123    0.8746   -1.0471 C   0  0  1  0  0  0  0  0  0  0  0  0
   -3.2402   -0.3851   -1.1947 C   0  0  0  0  0  0  0  0  0  0  0  0
   -3.6465    0.6588   -0.1927 C   0  0  1  0  0  0  0  0  0  0  0  0
   -3.5546    0.3691    1.2682 C   0  0  0  0  0  0  0  0  0  0  0  0
   -2.5125    1.6260   -1.8255 H   0  0  0  0  0  0  0  0  0  0  0  0
   -4.5127    1.2718   -0.4177 H   0  0  0  0  0  0  0  0  0  0  0  0
    4.6750   -1.5596   -0.0019 H   0  0  0  0  0  0  0  0  0  0  0  0
    3.2160   -2.6612   -1.6876 H   0  0  0  0  0  0  0  0  0  0  0  0
    1.3940    1.0730    0.8879 H   0  0  0  0  0  0  0  0  0  0  0  0
   -0.6128   -0.7276   -1.6860 H   0  0  0  0  0  0  0  0  0  0  0  0
   -2.8489   -1.3243   -0.8191 H   0  0  0  0  0  0  0  0  0  0  0  0
   -3.8463   -0.4899   -2.0879 H   0  0  0  0  0  0  0  0  0  0  0  0
   -4.4857   -0.0892    1.6164 H   0  0  0  0  0  0  0  0  0  0  0  0
   -2.7343   -0.3147    1.5088 H   0  0  0  0  0  0  0  0  0  0  0  0
   -3.4040    1.2975    1.8278 H   0  0  0  0  0  0  0  0  0  0  0  0
    3.9555    0.5521    1.6115 C   0  0  0  0  0  0  0  0  0  0  0  0
    3.7767    0.0876    2.5861 H   0  0  0  0  0  0  0  0  0  0  0  0
    3.6977    1.6148    1.6717 H   0  0  0  0  0  0  0  0  0  0  0  0
    5.0245    0.4901    1.3821 H   0  0  0  0  0  0  0  0  0  0  0  0
  1  2  2  0
  1  6  1  0
  2  3  1  0
  2 16  1  0
  3  4  2  0
  3 17  1  0
  4  5  1  0
  5  6  2  0
  5  7  1  0
  6 18  1  0
  7  8  1  0
  7 19  1  0
  8  9  2  0
  8 10  1  0
 10 11  1  0
 10 12  1  0
 10 14  1  6
 11 12  1  0
 11 20  1  0
 11 21  1  0
 12 13  1  0
 12 15  1  6
 13 22  1  0
 13 23  1  0
 13 24  1  0
 25  1  1  0
 25 26  1  0
 25 27  1  0
 25 28  1  0
M  END
