# Supplementary material for: Automated Force Field Developer and Optimizer Platform: Torsion Reparameterization
Source: J Chem Inf Model. 2026 Mar 9;66(6):3206–19. doi: 10.1021/acs.jcim.6c00528 (PMC13014461; doi:10.1021/acs.jcim.6c00528)
Supplement: Supplementary file 2 [file ci6c00528_si_002.zip › input_files/AFFDO-runs/jmc28_f1-MS/results/conformers/19.mol]

     RDKit          3D

 28 29  0  0  0  0  0  0  0  0999 V2000
   -3.0899   -0.3286    0.7012 C   0  0  0  0  0  0  0  0  0  0  0  0
   -3.3871    0.4847    1.7924 C   0  0  0  0  0  0  0  0  0  0  0  0
   -2.4254    1.3817    2.2230 C   0  0  0  0  0  0  0  0  0  0  0  0
   -1.2139    1.5252    1.6430 N   0  0  0  0  0  0  0  0  0  0  0  0
   -0.9404    0.7437    0.5759 C   0  0  0  0  0  0  0  0  0  0  0  0
   -1.8454   -0.1840    0.0766 C   0  0  0  0  0  0  0  0  0  0  0  0
    0.3271    0.9674    0.0427 N   0  0  0  0  0  0  0  0  0  0  0  0
    0.9175    0.3603   -1.0313 C   0  0  0  0  0  0  0  0  0  0  0  0
    0.4372   -0.4859   -1.7702 O   0  0  0  0  0  0  0  0  0  0  0  0
    2.2939    0.8634   -1.3049 C   0  0  1  0  0  0  0  0  0  0  0  0
    3.3315    0.9968   -0.2096 C   0  0  0  0  0  0  0  0  0  0  0  0
    3.4912   -0.0664   -1.2599 C   0  0  1  0  0  0  0  0  0  0  0  0
    3.3592   -1.5065   -0.8925 C   0  0  0  0  0  0  0  0  0  0  0  0
    2.3132    1.6066   -2.0972 H   0  0  0  0  0  0  0  0  0  0  0  0
    4.2530    0.0771   -2.0188 H   0  0  0  0  0  0  0  0  0  0  0  0
   -4.3439    0.4250    2.3000 H   0  0  0  0  0  0  0  0  0  0  0  0
   -2.6109    2.0323    3.0729 H   0  0  0  0  0  0  0  0  0  0  0  0
   -1.6098   -0.7988   -0.7845 H   0  0  0  0  0  0  0  0  0  0  0  0
    0.8365    1.6795    0.5452 H   0  0  0  0  0  0  0  0  0  0  0  0
    3.0829    0.6816    0.7981 H   0  0  0  0  0  0  0  0  0  0  0  0
    4.0010    1.8491   -0.2486 H   0  0  0  0  0  0  0  0  0  0  0  0
    2.6536   -1.6662   -0.0708 H   0  0  0  0  0  0  0  0  0  0  0  0
    3.0184   -2.0861   -1.7561 H   0  0  0  0  0  0  0  0  0  0  0  0
    4.3311   -1.9022   -0.5810 H   0  0  0  0  0  0  0  0  0  0  0  0
   -4.1010   -1.2967    0.1653 C   0  0  0  0  0  0  0  0  0  0  0  0
   -4.6933   -0.8216   -0.6227 H   0  0  0  0  0  0  0  0  0  0  0  0
   -4.7762   -1.6365    0.9577 H   0  0  0  0  0  0  0  0  0  0  0  0
   -3.6101   -2.1851   -0.2458 H   0  0  0  0  0  0  0  0  0  0  0  0
  1  2  2  0
  1  6  1  0
  2  3  1  0
  2 16  1  0
  3  4  2  0
  3 17  1  0
  4  5  1  0
  5  6  2  0
  5  7  1  0
  6 18  1  0
  7  8  1  0
  7 19  1  0
  8  9  2  0
  8 10  1  0
 10 11  1  0
 10 12  1  0
 10 14  1  6
 11 12  1  0
 11 20  1  0
 11 21  1  0
 12 13  1  0
 12 15  1  6
 13 22  1  0
 13 23  1  0
 13 24  1  0
 25  1  1  0
 25 26  1  0
 25 27  1  0
 25 28  1  0
M  END
