# Supplementary material for: Automated Force Field Developer and Optimizer Platform: Torsion Reparameterization
Source: J Chem Inf Model. 2026 Mar 9;66(6):3206–19. doi: 10.1021/acs.jcim.6c00528 (PMC13014461; doi:10.1021/acs.jcim.6c00528)
Supplement: Supplementary file 2 [file ci6c00528_si_002.zip › input_files/AFFDO-runs/jmc28_f1-MS/results/conformers/18.mol]

     RDKit          3D

 28 29  0  0  0  0  0  0  0  0999 V2000
    3.1040    0.4767   -0.2966 C   0  0  0  0  0  0  0  0  0  0  0  0
    3.6040   -0.7819   -0.6226 C   0  0  0  0  0  0  0  0  0  0  0  0
    2.7616   -1.8734   -0.5037 C   0  0  0  0  0  0  0  0  0  0  0  0
    1.4811   -1.7956   -0.0806 N   0  0  0  0  0  0  0  0  0  0  0  0
    1.0096   -0.5733    0.2476 C   0  0  0  0  0  0  0  0  0  0  0  0
    1.7839    0.5762    0.1587 C   0  0  0  0  0  0  0  0  0  0  0  0
   -0.3151   -0.5936    0.6780 N   0  0  0  0  0  0  0  0  0  0  0  0
   -1.0982    0.4562    1.0711 C   0  0  0  0  0  0  0  0  0  0  0  0
   -0.7892    1.6352    1.1525 O   0  0  0  0  0  0  0  0  0  0  0  0
   -2.4723    0.0294    1.4591 C   0  0  1  0  0  0  0  0  0  0  0  0
   -3.6694    0.8472    1.0226 C   0  0  0  0  0  0  0  0  0  0  0  0
   -3.4611   -0.5269    0.4516 C   0  0  1  0  0  0  0  0  0  0  0  0
   -3.1362   -0.6764   -0.9971 C   0  0  0  0  0  0  0  0  0  0  0  0
   -2.5220   -0.3631    2.4708 H   0  0  0  0  0  0  0  0  0  0  0  0
   -4.1221   -1.3174    0.7909 H   0  0  0  0  0  0  0  0  0  0  0  0
    4.6254   -0.9156   -0.9626 H   0  0  0  0  0  0  0  0  0  0  0  0
    3.1066   -2.8732   -0.7514 H   0  0  0  0  0  0  0  0  0  0  0  0
    1.3895    1.5478    0.4334 H   0  0  0  0  0  0  0  0  0  0  0  0
   -0.7115   -1.5223    0.6675 H   0  0  0  0  0  0  0  0  0  0  0  0
   -3.4907    1.7126    0.3927 H   0  0  0  0  0  0  0  0  0  0  0  0
   -4.4708    0.9885    1.7390 H   0  0  0  0  0  0  0  0  0  0  0  0
   -2.5946   -1.6120   -1.1674 H   0  0  0  0  0  0  0  0  0  0  0  0
   -2.5255    0.1488   -1.3772 H   0  0  0  0  0  0  0  0  0  0  0  0
   -4.0593   -0.7086   -1.5846 H   0  0  0  0  0  0  0  0  0  0  0  0
    3.9756    1.6938   -0.3715 C   0  0  0  0  0  0  0  0  0  0  0  0
    4.4563    1.8702    0.5957 H   0  0  0  0  0  0  0  0  0  0  0  0
    3.3885    2.5774   -0.6429 H   0  0  0  0  0  0  0  0  0  0  0  0
    4.7520    1.5732   -1.1344 H   0  0  0  0  0  0  0  0  0  0  0  0
  1  2  2  0
  1  6  1  0
  2  3  1  0
  2 16  1  0
  3  4  2  0
  3 17  1  0
  4  5  1  0
  5  6  2  0
  5  7  1  0
  6 18  1  0
  7  8  1  0
  7 19  1  0
  8  9  2  0
  8 10  1  0
 10 11  1  0
 10 12  1  0
 10 14  1  1
 11 12  1  0
 11 20  1  0
 11 21  1  0
 12 13  1  0
 12 15  1  1
 13 22  1  0
 13 23  1  0
 13 24  1  0
 25  1  1  0
 25 26  1  0
 25 27  1  0
 25 28  1  0
M  END
