# Supplementary material for: Automated Force Field Developer and Optimizer Platform: Torsion Reparameterization
Source: J Chem Inf Model. 2026 Mar 9;66(6):3206–19. doi: 10.1021/acs.jcim.6c00528 (PMC13014461; doi:10.1021/acs.jcim.6c00528)
Supplement: Supplementary file 2 [file ci6c00528_si_002.zip › input_files/AFFDO-runs/jmc28_f1-MS/results/conformers/24.mol]

     RDKit          3D

 28 29  0  0  0  0  0  0  0  0999 V2000
    3.0989   -0.5358   -0.3789 C   0  0  0  0  0  0  0  0  0  0  0  0
    3.5682   -0.7148    0.9204 C   0  0  0  0  0  0  0  0  0  0  0  0
    2.7113   -0.4382    1.9713 C   0  0  0  0  0  0  0  0  0  0  0  0
    1.4449    0.0053    1.8154 N   0  0  0  0  0  0  0  0  0  0  0  0
    1.0036    0.1902    0.5525 C   0  0  0  0  0  0  0  0  0  0  0  0
    1.7943   -0.0621   -0.5610 C   0  0  0  0  0  0  0  0  0  0  0  0
   -0.3084    0.6545    0.4922 N   0  0  0  0  0  0  0  0  0  0  0  0
   -1.0622    0.9335   -0.6140 C   0  0  0  0  0  0  0  0  0  0  0  0
   -0.7313    0.8585   -1.7875 O   0  0  0  0  0  0  0  0  0  0  0  0
   -2.4317    1.4078   -0.2668 C   0  0  1  0  0  0  0  0  0  0  0  0
   -3.6269    0.9040   -1.0479 C   0  0  0  0  0  0  0  0  0  0  0  0
   -3.4580    0.5042    0.3905 C   0  0  1  0  0  0  0  0  0  0  0  0
   -3.1772   -0.9225    0.7260 C   0  0  0  0  0  0  0  0  0  0  0  0
   -2.4590    2.4616   -0.0045 H   0  0  0  0  0  0  0  0  0  0  0  0
   -4.1223    0.9569    1.1191 H   0  0  0  0  0  0  0  0  0  0  0  0
    4.5771   -1.0621    1.1160 H   0  0  0  0  0  0  0  0  0  0  0  0
    3.0323   -0.5678    3.0010 H   0  0  0  0  0  0  0  0  0  0  0  0
    1.4242    0.0991   -1.5671 H   0  0  0  0  0  0  0  0  0  0  0  0
   -0.7205    0.7706    1.4067 H   0  0  0  0  0  0  0  0  0  0  0  0
   -3.4517    0.1662   -1.8243 H   0  0  0  0  0  0  0  0  0  0  0  0
   -4.4049    1.6178   -1.2936 H   0  0  0  0  0  0  0  0  0  0  0  0
   -2.6565   -0.9886    1.6863 H   0  0  0  0  0  0  0  0  0  0  0  0
   -4.1171   -1.4769    0.8125 H   0  0  0  0  0  0  0  0  0  0  0  0
   -2.5639   -1.4187   -0.0329 H   0  0  0  0  0  0  0  0  0  0  0  0
    3.9884   -0.7853   -1.5593 C   0  0  0  0  0  0  0  0  0  0  0  0
    4.7405   -1.5472   -1.3288 H   0  0  0  0  0  0  0  0  0  0  0  0
    3.4086   -1.1497   -2.4139 H   0  0  0  0  0  0  0  0  0  0  0  0
    4.4994    0.1392   -1.8451 H   0  0  0  0  0  0  0  0  0  0  0  0
  1  2  2  0
  1  6  1  0
  2  3  1  0
  2 16  1  0
  3  4  2  0
  3 17  1  0
  4  5  1  0
  5  6  2  0
  5  7  1  0
  6 18  1  0
  7  8  1  0
  7 19  1  0
  8  9  2  0
  8 10  1  0
 10 11  1  0
 10 12  1  0
 10 14  1  1
 11 12  1  0
 11 20  1  0
 11 21  1  0
 12 13  1  0
 12 15  1  1
 13 22  1  0
 13 23  1  0
 13 24  1  0
 25  1  1  0
 25 26  1  0
 25 27  1  0
 25 28  1  0
M  END
