# Supplementary material for: Automated Force Field Developer and Optimizer Platform: Torsion Reparameterization
Source: J Chem Inf Model. 2026 Mar 9;66(6):3206–19. doi: 10.1021/acs.jcim.6c00528 (PMC13014461; doi:10.1021/acs.jcim.6c00528)
Supplement: Supplementary file 2 [file ci6c00528_si_002.zip › input_files/AFFDO-runs/jmc28_f1-MS/results/conformers/30.mol]

     RDKit          3D

 28 29  0  0  0  0  0  0  0  0999 V2000
   -2.5590   -0.3398   -1.8574 C   0  0  0  0  0  0  0  0  0  0  0  0
   -2.9812   -1.6452   -1.6160 C   0  0  0  0  0  0  0  0  0  0  0  0
   -2.1572   -2.4749   -0.8760 C   0  0  0  0  0  0  0  0  0  0  0  0
   -0.9589   -2.0992   -0.3783 N   0  0  0  0  0  0  0  0  0  0  0  0
   -0.5510   -0.8366   -0.6301 C   0  0  0  0  0  0  0  0  0  0  0  0
   -1.3130    0.0639   -1.3631 C   0  0  0  0  0  0  0  0  0  0  0  0
    0.6965   -0.5437   -0.0838 N   0  0  0  0  0  0  0  0  0  0  0  0
    1.3942    0.6311   -0.1372 C   0  0  0  0  0  0  0  0  0  0  0  0
    1.0788    1.6675   -0.7014 O   0  0  0  0  0  0  0  0  0  0  0  0
    2.6996    0.5527    0.5774 C   0  0  1  0  0  0  0  0  0  0  0  0
    3.1551    1.7045    1.4482 C   0  0  0  0  0  0  0  0  0  0  0  0
    2.7887    0.3932    2.0837 C   0  0  1  0  0  0  0  0  0  0  0  0
    1.5819    0.3148    2.9577 C   0  0  0  0  0  0  0  0  0  0  0  0
    3.4784    0.0840   -0.0174 H   0  0  0  0  0  0  0  0  0  0  0  0
    3.5956   -0.2207    2.4699 H   0  0  0  0  0  0  0  0  0  0  0  0
   -3.9297   -2.0130   -1.9926 H   0  0  0  0  0  0  0  0  0  0  0  0
   -2.4475   -3.4989   -0.6588 H   0  0  0  0  0  0  0  0  0  0  0  0
   -0.9652    1.0714   -1.5606 H   0  0  0  0  0  0  0  0  0  0  0  0
    1.0914   -1.3245    0.4205 H   0  0  0  0  0  0  0  0  0  0  0  0
    2.4854    2.5509    1.5619 H   0  0  0  0  0  0  0  0  0  0  0  0
    4.2027    1.9807    1.4101 H   0  0  0  0  0  0  0  0  0  0  0  0
    1.8452    0.5951    3.9826 H   0  0  0  0  0  0  0  0  0  0  0  0
    0.7787    0.9798    2.6242 H   0  0  0  0  0  0  0  0  0  0  0  0
    1.1954   -0.7089    2.9761 H   0  0  0  0  0  0  0  0  0  0  0  0
   -3.3898    0.5977   -2.6805 C   0  0  0  0  0  0  0  0  0  0  0  0
   -3.0940    0.5350   -3.7323 H   0  0  0  0  0  0  0  0  0  0  0  0
   -3.2669    1.6304   -2.3378 H   0  0  0  0  0  0  0  0  0  0  0  0
   -4.4540    0.3529   -2.5983 H   0  0  0  0  0  0  0  0  0  0  0  0
  1  2  2  0
  1  6  1  0
  2  3  1  0
  2 16  1  0
  3  4  2  0
  3 17  1  0
  4  5  1  0
  5  6  2  0
  5  7  1  0
  6 18  1  0
  7  8  1  0
  7 19  1  0
  8  9  2  0
  8 10  1  0
 10 11  1  0
 10 12  1  0
 10 14  1  6
 11 12  1  0
 11 20  1  0
 11 21  1  0
 12 13  1  0
 12 15  1  6
 13 22  1  0
 13 23  1  0
 13 24  1  0
 25  1  1  0
 25 26  1  0
 25 27  1  0
 25 28  1  0
M  END
