# Supplementary material for: Automated Force Field Developer and Optimizer Platform: Torsion Reparameterization
Source: J Chem Inf Model. 2026 Mar 9;66(6):3206–19. doi: 10.1021/acs.jcim.6c00528 (PMC13014461; doi:10.1021/acs.jcim.6c00528)
Supplement: Supplementary file 2 [file ci6c00528_si_002.zip › input_files/AFFDO-runs/jmc28_f1-MS/results/conformers/26.mol]

     RDKit          3D

 28 29  0  0  0  0  0  0  0  0999 V2000
   -3.0632    0.5102    0.7359 C   0  0  0  0  0  0  0  0  0  0  0  0
   -3.5690   -0.7550    1.0259 C   0  0  0  0  0  0  0  0  0  0  0  0
   -2.7587   -1.8534    0.7980 C   0  0  0  0  0  0  0  0  0  0  0  0
   -1.5050   -1.7759    0.3012 N   0  0  0  0  0  0  0  0  0  0  0  0
   -1.0285   -0.5465    0.0089 C   0  0  0  0  0  0  0  0  0  0  0  0
   -1.7715    0.6103    0.2056 C   0  0  0  0  0  0  0  0  0  0  0  0
    0.2667   -0.5674   -0.5032 N   0  0  0  0  0  0  0  0  0  0  0  0
    1.0465    0.4878   -0.8885 C   0  0  0  0  0  0  0  0  0  0  0  0
    0.7582    1.6748   -0.8887 O   0  0  0  0  0  0  0  0  0  0  0  0
    2.3852    0.0578   -1.3826 C   0  0  1  0  0  0  0  0  0  0  0  0
    3.6237    0.8295   -0.9789 C   0  0  0  0  0  0  0  0  0  0  0  0
    3.4214   -0.5692   -0.4689 C   0  0  1  0  0  0  0  0  0  0  0  0
    3.1823   -0.7904    0.9874 C   0  0  0  0  0  0  0  0  0  0  0  0
    2.3648   -0.2807   -2.4147 H   0  0  0  0  0  0  0  0  0  0  0  0
    4.0437   -1.3522   -0.8893 H   0  0  0  0  0  0  0  0  0  0  0  0
   -4.5704   -0.8883    1.4210 H   0  0  0  0  0  0  0  0  0  0  0  0
   -3.1091   -2.8587    1.0139 H   0  0  0  0  0  0  0  0  0  0  0  0
   -1.3740    1.5880   -0.0417 H   0  0  0  0  0  0  0  0  0  0  0  0
    0.6433   -1.5023   -0.5659 H   0  0  0  0  0  0  0  0  0  0  0  0
    3.5020    1.6630   -0.2946 H   0  0  0  0  0  0  0  0  0  0  0  0
    4.3827    0.9947   -1.7351 H   0  0  0  0  0  0  0  0  0  0  0  0
    4.1385   -0.8705    1.5141 H   0  0  0  0  0  0  0  0  0  0  0  0
    2.6134    0.0241    1.4473 H   0  0  0  0  0  0  0  0  0  0  0  0
    2.6323   -1.7238    1.1417 H   0  0  0  0  0  0  0  0  0  0  0  0
   -3.9027    1.7369    0.9283 C   0  0  0  0  0  0  0  0  0  0  0  0
   -4.4376    1.9735    0.0034 H   0  0  0  0  0  0  0  0  0  0  0  0
   -4.6335    1.5895    1.7305 H   0  0  0  0  0  0  0  0  0  0  0  0
   -3.2816    2.5941    1.2088 H   0  0  0  0  0  0  0  0  0  0  0  0
  1  2  2  0
  1  6  1  0
  2  3  1  0
  2 16  1  0
  3  4  2  0
  3 17  1  0
  4  5  1  0
  5  6  2  0
  5  7  1  0
  6 18  1  0
  7  8  1  0
  7 19  1  0
  8  9  2  0
  8 10  1  0
 10 11  1  0
 10 12  1  0
 10 14  1  6
 11 12  1  0
 11 20  1  0
 11 21  1  0
 12 13  1  0
 12 15  1  6
 13 22  1  0
 13 23  1  0
 13 24  1  0
 25  1  1  0
 25 26  1  0
 25 27  1  0
 25 28  1  0
M  END
