# Supplementary material for: Automated Force Field Developer and Optimizer Platform: Torsion Reparameterization
Source: J Chem Inf Model. 2026 Mar 9;66(6):3206–19. doi: 10.1021/acs.jcim.6c00528 (PMC13014461; doi:10.1021/acs.jcim.6c00528)
Supplement: Supplementary file 2 [file ci6c00528_si_002.zip › input_files/AFFDO-runs/jmc28_f1-MS/results/conformers/32.mol]

     RDKit          3D

 28 29  0  0  0  0  0  0  0  0999 V2000
   -3.1307    0.4720    0.1415 C   0  0  0  0  0  0  0  0  0  0  0  0
   -3.2692    1.8523    0.0144 C   0  0  0  0  0  0  0  0  0  0  0  0
   -2.1312    2.6357    0.0925 C   0  0  0  0  0  0  0  0  0  0  0  0
   -0.8870    2.1428    0.2762 N   0  0  0  0  0  0  0  0  0  0  0  0
   -0.7606    0.8024    0.3840 C   0  0  0  0  0  0  0  0  0  0  0  0
   -1.8476   -0.0595    0.3173 C   0  0  0  0  0  0  0  0  0  0  0  0
    0.5574    0.3881    0.5617 N   0  0  0  0  0  0  0  0  0  0  0  0
    1.0388   -0.8851    0.6928 C   0  0  0  0  0  0  0  0  0  0  0  0
    0.4063   -1.9300    0.7066 O   0  0  0  0  0  0  0  0  0  0  0  0
    2.5188   -0.9210    0.8634 C   0  0  1  0  0  0  0  0  0  0  0  0
    3.3391   -1.9619    0.1313 C   0  0  0  0  0  0  0  0  0  0  0  0
    3.4709   -0.5135   -0.2454 C   0  0  1  0  0  0  0  0  0  0  0  0
    2.9982   -0.0595   -1.5860 C   0  0  0  0  0  0  0  0  0  0  0  0
    2.8306   -0.7176    1.8839 H   0  0  0  0  0  0  0  0  0  0  0  0
    4.3803    0.0009    0.0467 H   0  0  0  0  0  0  0  0  0  0  0  0
   -4.2390    2.3128   -0.1414 H   0  0  0  0  0  0  0  0  0  0  0  0
   -2.1916    3.7167    0.0040 H   0  0  0  0  0  0  0  0  0  0  0  0
   -1.7249   -1.1335    0.3983 H   0  0  0  0  0  0  0  0  0  0  0  0
    1.2076    1.1606    0.5757 H   0  0  0  0  0  0  0  0  0  0  0  0
    2.8197   -2.6367   -0.5415 H   0  0  0  0  0  0  0  0  0  0  0  0
    4.1568   -2.4281    0.6693 H   0  0  0  0  0  0  0  0  0  0  0  0
    3.7926   -0.1951   -2.3268 H   0  0  0  0  0  0  0  0  0  0  0  0
    2.7428    1.0042   -1.5555 H   0  0  0  0  0  0  0  0  0  0  0  0
    2.1199   -0.6145   -1.9310 H   0  0  0  0  0  0  0  0  0  0  0  0
   -4.3199   -0.4338    0.0319 C   0  0  0  0  0  0  0  0  0  0  0  0
   -4.4496   -0.7576   -1.0053 H   0  0  0  0  0  0  0  0  0  0  0  0
   -4.1965   -1.3173    0.6672 H   0  0  0  0  0  0  0  0  0  0  0  0
   -5.2321    0.0762    0.3589 H   0  0  0  0  0  0  0  0  0  0  0  0
  1  2  2  0
  1  6  1  0
  2  3  1  0
  2 16  1  0
  3  4  2  0
  3 17  1  0
  4  5  1  0
  5  6  2  0
  5  7  1  0
  6 18  1  0
  7  8  1  0
  7 19  1  0
  8  9  2  0
  8 10  1  0
 10 11  1  0
 10 12  1  0
 10 14  1  1
 11 12  1  0
 11 20  1  0
 11 21  1  0
 12 13  1  0
 12 15  1  1
 13 22  1  0
 13 23  1  0
 13 24  1  0
 25  1  1  0
 25 26  1  0
 25 27  1  0
 25 28  1  0
M  END
