# Supplementary material for: Automated Force Field Developer and Optimizer Platform: Torsion Reparameterization
Source: J Chem Inf Model. 2026 Mar 9;66(6):3206–19. doi: 10.1021/acs.jcim.6c00528 (PMC13014461; doi:10.1021/acs.jcim.6c00528)
Supplement: Supplementary file 2 [file ci6c00528_si_002.zip › input_files/AFFDO-runs/jmc28_f1-MS/results/conformers/49.xyz]

28
conformers
C          3.13510       -0.60280        0.09690
C          3.50330       -0.98120       -1.19220
C          2.58420       -0.81250       -2.21300
N          1.34320       -0.30960       -2.03530
C          0.99000        0.04190       -0.77990
C          1.84770       -0.09350        0.30410
N         -0.30820        0.54020       -0.69440
C         -0.97620        0.98880        0.41150
O         -0.55620        1.07560        1.55550
C         -2.36190        1.44970        0.11200
C         -3.32210        0.61960       -0.71450
C         -3.56410        0.78950        0.75910
C         -3.42440       -0.37670        1.67930
H         -2.42570        2.52930        0.00770
H         -4.37330        1.44120        1.07100
H          4.48230       -1.39800       -1.40290
H          2.82910       -1.08890       -3.23460
H          1.54290        0.18560        1.30620
H         -0.77430        0.55720       -1.58990
H         -3.01020       -0.35700       -1.06850
H         -3.98280        1.14190       -1.39780
H         -2.66720       -1.09040        1.33900
H         -4.37770       -0.90950        1.75310
H         -3.14890       -0.03490        2.68180
C          4.07220       -0.79210        1.25130
H          5.11520       -0.73950        0.92180
H          3.89890       -1.76630        1.71850
H          3.92910       -0.00750        2.00190
