# Supplementary material for: Automated Force Field Developer and Optimizer Platform: Torsion Reparameterization
Source: J Chem Inf Model. 2026 Mar 9;66(6):3206–19. doi: 10.1021/acs.jcim.6c00528 (PMC13014461; doi:10.1021/acs.jcim.6c00528)
Supplement: Supplementary file 2 [file ci6c00528_si_002.zip › input_files/AFFDO-runs/jmc28_f1-MS/results/conformers/48.xyz]

28
conformers
C         -2.99950        0.78130       -0.64260
C         -3.70080        0.41700        0.50460
C         -3.03840       -0.31670        1.47310
N         -1.75050       -0.71130        1.37140
C         -1.08300       -0.36650        0.24900
C         -1.66830        0.36850       -0.77370
N          0.23310       -0.82230        0.23140
C          1.18270       -0.64340       -0.73610
O          1.06620       -0.06510       -1.80570
C          2.48240       -1.28290       -0.38560
C          3.78110       -0.55280       -0.65480
C          3.34280       -0.78970        0.76260
C          2.95860        0.37360        1.61460
H          2.49720       -2.34910       -0.59350
H          3.87970       -1.53790        1.33620
H         -4.73950        0.69580        0.64660
H         -3.54370       -0.61880        2.38610
H         -1.11790        0.62980       -1.67030
H          0.47750       -1.33250        1.06800
H          3.72410        0.45090       -1.06360
H          4.61410       -1.13170       -1.03730
H          2.27160        0.05250        2.40360
H          2.47570        1.17160        1.04160
H          3.84850        0.79550        2.09250
C         -3.66970        1.54650       -1.74350
H         -4.47590        2.17430       -1.34950
H         -4.09000        0.85370       -2.47900
H         -2.95800        2.20980       -2.24610
