# Supplementary material for: Automated Force Field Developer and Optimizer Platform: Torsion Reparameterization
Source: J Chem Inf Model. 2026 Mar 9;66(6):3206–19. doi: 10.1021/acs.jcim.6c00528 (PMC13014461; doi:10.1021/acs.jcim.6c00528)
Supplement: Supplementary file 2 [file ci6c00528_si_002.zip › input_files/AFFDO-runs/jmc28_f1-MS/results/conformers/33.mol]

     RDKit          3D

 28 29  0  0  0  0  0  0  0  0999 V2000
    3.3494   -0.2455    0.0521 C   0  0  0  0  0  0  0  0  0  0  0  0
    3.5880    0.7704   -0.8701 C   0  0  0  0  0  0  0  0  0  0  0  0
    2.5091    1.2989   -1.5563 C   0  0  0  0  0  0  0  0  0  0  0  0
    1.2345    0.8942   -1.3785 N   0  0  0  0  0  0  0  0  0  0  0  0
    1.0004   -0.0757   -0.4805 C   0  0  0  0  0  0  0  0  0  0  0  0
    2.0290   -0.6629    0.2551 C   0  0  0  0  0  0  0  0  0  0  0  0
   -0.3000   -0.5343   -0.2411 N   0  0  0  0  0  0  0  0  0  0  0  0
   -1.4355   -0.0859   -0.8711 C   0  0  0  0  0  0  0  0  0  0  0  0
   -1.5456    0.7403   -1.7621 O   0  0  0  0  0  0  0  0  0  0  0  0
   -2.6686   -0.7750   -0.3847 C   0  0  1  0  0  0  0  0  0  0  0  0
   -2.9758   -0.9295    1.0908 C   0  0  0  0  0  0  0  0  0  0  0  0
   -3.8011    0.0065    0.2533 C   0  0  1  0  0  0  0  0  0  0  0  0
   -3.7161    1.4805    0.4711 C   0  0  0  0  0  0  0  0  0  0  0  0
   -2.9784   -1.5800   -1.0452 H   0  0  0  0  0  0  0  0  0  0  0  0
   -4.8107   -0.2940   -0.0060 H   0  0  0  0  0  0  0  0  0  0  0  0
    4.5879    1.1472   -1.0566 H   0  0  0  0  0  0  0  0  0  0  0  0
    2.6410    2.0891   -2.2898 H   0  0  0  0  0  0  0  0  0  0  0  0
    1.8162   -1.4398    0.9818 H   0  0  0  0  0  0  0  0  0  0  0  0
   -0.4116   -1.2588    0.4494 H   0  0  0  0  0  0  0  0  0  0  0  0
   -3.4409   -1.8531    1.4172 H   0  0  0  0  0  0  0  0  0  0  0  0
   -2.3065   -0.4914    1.8229 H   0  0  0  0  0  0  0  0  0  0  0  0
   -4.4435    1.7874    1.2293 H   0  0  0  0  0  0  0  0  0  0  0  0
   -3.9486    2.0128   -0.4564 H   0  0  0  0  0  0  0  0  0  0  0  0
   -2.7247    1.7972    0.8108 H   0  0  0  0  0  0  0  0  0  0  0  0
    4.4713   -0.8344    0.8517 C   0  0  0  0  0  0  0  0  0  0  0  0
    5.4111   -0.8016    0.2905 H   0  0  0  0  0  0  0  0  0  0  0  0
    4.2716   -1.8846    1.0891 H   0  0  0  0  0  0  0  0  0  0  0  0
    4.5981   -0.2779    1.7855 H   0  0  0  0  0  0  0  0  0  0  0  0
  1  2  2  0
  1  6  1  0
  2  3  1  0
  2 16  1  0
  3  4  2  0
  3 17  1  0
  4  5  1  0
  5  6  2  0
  5  7  1  0
  6 18  1  0
  7  8  1  0
  7 19  1  0
  8  9  2  0
  8 10  1  0
 10 11  1  0
 10 12  1  0
 10 14  1  6
 11 12  1  0
 11 20  1  0
 11 21  1  0
 12 13  1  0
 12 15  1  6
 13 22  1  0
 13 23  1  0
 13 24  1  0
 25  1  1  0
 25 26  1  0
 25 27  1  0
 25 28  1  0
M  END
