# Supplementary material for: Automated Force Field Developer and Optimizer Platform: Torsion Reparameterization
Source: J Chem Inf Model. 2026 Mar 9;66(6):3206–19. doi: 10.1021/acs.jcim.6c00528 (PMC13014461; doi:10.1021/acs.jcim.6c00528)
Supplement: Supplementary file 2 [file ci6c00528_si_002.zip › input_files/AFFDO-runs/jmc28_f1-MS/results/conformers/27.mol]

     RDKit          3D

 28 29  0  0  0  0  0  0  0  0999 V2000
    3.3269   -0.0279    0.4018 C   0  0  0  0  0  0  0  0  0  0  0  0
    3.5747    1.2024   -0.2020 C   0  0  0  0  0  0  0  0  0  0  0  0
    2.5301    1.8352   -0.8522 C   0  0  0  0  0  0  0  0  0  0  0  0
    1.2842    1.3261   -0.9446 N   0  0  0  0  0  0  0  0  0  0  0  0
    1.0471    0.1328   -0.3774 C   0  0  0  0  0  0  0  0  0  0  0  0
    2.0418   -0.5726    0.2985 C   0  0  0  0  0  0  0  0  0  0  0  0
   -0.2219   -0.4536   -0.4417 N   0  0  0  0  0  0  0  0  0  0  0  0
   -1.3198    0.0812   -1.0709 C   0  0  0  0  0  0  0  0  0  0  0  0
   -1.4103    1.1132   -1.7154 O   0  0  0  0  0  0  0  0  0  0  0  0
   -2.5277   -0.7897   -0.9508 C   0  0  1  0  0  0  0  0  0  0  0  0
   -2.9769   -1.3650    0.3769 C   0  0  0  0  0  0  0  0  0  0  0  0
   -3.7913   -0.2860   -0.2798 C   0  0  1  0  0  0  0  0  0  0  0  0
   -3.8698    1.0723    0.3332 C   0  0  0  0  0  0  0  0  0  0  0  0
   -2.6869   -1.3978   -1.8369 H   0  0  0  0  0  0  0  0  0  0  0  0
   -4.7340   -0.5642   -0.7388 H   0  0  0  0  0  0  0  0  0  0  0  0
    4.5553    1.6650   -0.1710 H   0  0  0  0  0  0  0  0  0  0  0  0
    2.6687    2.7983   -1.3351 H   0  0  0  0  0  0  0  0  0  0  0  0
    1.8297   -1.5387    0.7445 H   0  0  0  0  0  0  0  0  0  0  0  0
   -0.3387   -1.3464    0.0095 H   0  0  0  0  0  0  0  0  0  0  0  0
   -3.3853   -2.3695    0.3812 H   0  0  0  0  0  0  0  0  0  0  0  0
   -2.4350   -1.1066    1.2799 H   0  0  0  0  0  0  0  0  0  0  0  0
   -4.7006    1.1123    1.0447 H   0  0  0  0  0  0  0  0  0  0  0  0
   -4.0497    1.8254   -0.4403 H   0  0  0  0  0  0  0  0  0  0  0  0
   -2.9553    1.3427    0.8709 H   0  0  0  0  0  0  0  0  0  0  0  0
    4.4250   -0.7786    1.0915 C   0  0  0  0  0  0  0  0  0  0  0  0
    4.0284   -1.3770    1.9184 H   0  0  0  0  0  0  0  0  0  0  0  0
    5.1640   -0.0900    1.5144 H   0  0  0  0  0  0  0  0  0  0  0  0
    4.9272   -1.4434    0.3820 H   0  0  0  0  0  0  0  0  0  0  0  0
  1  2  2  0
  1  6  1  0
  2  3  1  0
  2 16  1  0
  3  4  2  0
  3 17  1  0
  4  5  1  0
  5  6  2  0
  5  7  1  0
  6 18  1  0
  7  8  1  0
  7 19  1  0
  8  9  2  0
  8 10  1  0
 10 11  1  0
 10 12  1  0
 10 14  1  6
 11 12  1  0
 11 20  1  0
 11 21  1  0
 12 13  1  0
 12 15  1  6
 13 22  1  0
 13 23  1  0
 13 24  1  0
 25  1  1  0
 25 26  1  0
 25 27  1  0
 25 28  1  0
M  END
