# Supplementary material for: Automated Force Field Developer and Optimizer Platform: Torsion Reparameterization
Source: J Chem Inf Model. 2026 Mar 9;66(6):3206–19. doi: 10.1021/acs.jcim.6c00528 (PMC13014461; doi:10.1021/acs.jcim.6c00528)
Supplement: Supplementary file 2 [file ci6c00528_si_002.zip › input_files/AFFDO-runs/jmc28_f1-MS/results/conformers/40.mol]

     RDKit          3D

 28 29  0  0  0  0  0  0  0  0999 V2000
   -3.1259    0.4991    0.1874 C   0  0  0  0  0  0  0  0  0  0  0  0
   -3.3572    1.2482    1.3389 C   0  0  0  0  0  0  0  0  0  0  0  0
   -2.3177    1.4059    2.2387 C   0  0  0  0  0  0  0  0  0  0  0  0
   -1.0892    0.8688    2.0739 N   0  0  0  0  0  0  0  0  0  0  0  0
   -0.8786    0.1316    0.9620 C   0  0  0  0  0  0  0  0  0  0  0  0
   -1.8638   -0.0787    0.0059 C   0  0  0  0  0  0  0  0  0  0  0  0
    0.4124   -0.3854    0.8828 N   0  0  0  0  0  0  0  0  0  0  0  0
    0.9609   -1.1569   -0.1040 C   0  0  0  0  0  0  0  0  0  0  0  0
    0.4216   -1.5784   -1.1157 O   0  0  0  0  0  0  0  0  0  0  0  0
    2.3824   -1.5100    0.1712 C   0  0  1  0  0  0  0  0  0  0  0  0
    3.4034   -1.4610   -0.9458 C   0  0  0  0  0  0  0  0  0  0  0  0
    3.4869   -0.4697    0.1802 C   0  0  1  0  0  0  0  0  0  0  0  0
    3.2345    0.9749   -0.0955 C   0  0  0  0  0  0  0  0  0  0  0  0
    2.4839   -2.3465    0.8568 H   0  0  0  0  0  0  0  0  0  0  0  0
    4.2833   -0.5992    0.9055 H   0  0  0  0  0  0  0  0  0  0  0  0
   -4.3228    1.7016    1.5358 H   0  0  0  0  0  0  0  0  0  0  0  0
   -2.4506    1.9857    3.1477 H   0  0  0  0  0  0  0  0  0  0  0  0
   -1.6775   -0.6794   -0.8769 H   0  0  0  0  0  0  0  0  0  0  0  0
    0.9858   -0.1175    1.6697 H   0  0  0  0  0  0  0  0  0  0  0  0
    3.0718   -1.1229   -1.9223 H   0  0  0  0  0  0  0  0  0  0  0  0
    4.1424   -2.2530   -0.9874 H   0  0  0  0  0  0  0  0  0  0  0  0
    4.1598    1.4588   -0.4238 H   0  0  0  0  0  0  0  0  0  0  0  0
    2.4815    1.1276   -0.8753 H   0  0  0  0  0  0  0  0  0  0  0  0
    2.8943    1.4787    0.8145 H   0  0  0  0  0  0  0  0  0  0  0  0
   -4.2201    0.2629   -0.8094 C   0  0  0  0  0  0  0  0  0  0  0  0
   -3.8139    0.1890   -1.8236 H   0  0  0  0  0  0  0  0  0  0  0  0
   -4.7503   -0.6642   -0.5707 H   0  0  0  0  0  0  0  0  0  0  0  0
   -4.9376    1.0902   -0.8067 H   0  0  0  0  0  0  0  0  0  0  0  0
  1  2  2  0
  1  6  1  0
  2  3  1  0
  2 16  1  0
  3  4  2  0
  3 17  1  0
  4  5  1  0
  5  6  2  0
  5  7  1  0
  6 18  1  0
  7  8  1  0
  7 19  1  0
  8  9  2  0
  8 10  1  0
 10 11  1  0
 10 12  1  0
 10 14  1  1
 11 12  1  0
 11 20  1  0
 11 21  1  0
 12 13  1  0
 12 15  1  1
 13 22  1  0
 13 23  1  0
 13 24  1  0
 25  1  1  0
 25 26  1  0
 25 27  1  0
 25 28  1  0
M  END
