# Supplementary material for: Automated Force Field Developer and Optimizer Platform: Torsion Reparameterization
Source: J Chem Inf Model. 2026 Mar 9;66(6):3206–19. doi: 10.1021/acs.jcim.6c00528 (PMC13014461; doi:10.1021/acs.jcim.6c00528)
Supplement: Supplementary file 2 [file ci6c00528_si_002.zip › input_files/AFFDO-runs/jmc28_f1-MS/results/conformers/6.mol]

     RDKit          3D

 28 29  0  0  0  0  0  0  0  0999 V2000
    3.1809   -0.1646    0.2384 C   0  0  0  0  0  0  0  0  0  0  0  0
    3.6602    1.1385    0.3513 C   0  0  0  0  0  0  0  0  0  0  0  0
    2.7480    2.1566    0.5661 C   0  0  0  0  0  0  0  0  0  0  0  0
    1.4143    1.9663    0.6647 N   0  0  0  0  0  0  0  0  0  0  0  0
    0.9572    0.7014    0.5405 C   0  0  0  0  0  0  0  0  0  0  0  0
    1.8003   -0.3806    0.3228 C   0  0  0  0  0  0  0  0  0  0  0  0
   -0.4286    0.6061    0.6467 N   0  0  0  0  0  0  0  0  0  0  0  0
   -1.2124   -0.5125    0.5750 C   0  0  0  0  0  0  0  0  0  0  0  0
   -0.8517   -1.6713    0.4344 O   0  0  0  0  0  0  0  0  0  0  0  0
   -2.6656   -0.2207    0.7347 C   0  0  1  0  0  0  0  0  0  0  0  0
   -3.3511    0.8859   -0.0397 C   0  0  0  0  0  0  0  0  0  0  0  0
   -3.6561   -0.5492   -0.3657 C   0  0  1  0  0  0  0  0  0  0  0  0
   -3.2229   -1.1279   -1.6711 C   0  0  0  0  0  0  0  0  0  0  0  0
   -3.0167   -0.4073    1.7458 H   0  0  0  0  0  0  0  0  0  0  0  0
   -4.6166   -0.9489   -0.0584 H   0  0  0  0  0  0  0  0  0  0  0  0
    4.7191    1.3616    0.2751 H   0  0  0  0  0  0  0  0  0  0  0  0
    3.0764    3.1874    0.6653 H   0  0  0  0  0  0  0  0  0  0  0  0
    1.4138   -1.3877    0.2165 H   0  0  0  0  0  0  0  0  0  0  0  0
   -0.8661    1.5029    0.8005 H   0  0  0  0  0  0  0  0  0  0  0  0
   -2.7808    1.4605   -0.7615 H   0  0  0  0  0  0  0  0  0  0  0  0
   -4.1161    1.4609    0.4706 H   0  0  0  0  0  0  0  0  0  0  0  0
   -2.2952   -0.6794   -2.0408 H   0  0  0  0  0  0  0  0  0  0  0  0
   -3.9981   -0.9648   -2.4265 H   0  0  0  0  0  0  0  0  0  0  0  0
   -3.0678   -2.2068   -1.5721 H   0  0  0  0  0  0  0  0  0  0  0  0
    4.1137   -1.3070   -0.0290 C   0  0  0  0  0  0  0  0  0  0  0  0
    3.7508   -2.2253    0.4444 H   0  0  0  0  0  0  0  0  0  0  0  0
    5.1094   -1.1033    0.3789 H   0  0  0  0  0  0  0  0  0  0  0  0
    4.2018   -1.4740   -1.1069 H   0  0  0  0  0  0  0  0  0  0  0  0
  1  2  2  0
  1  6  1  0
  2  3  1  0
  2 16  1  0
  3  4  2  0
  3 17  1  0
  4  5  1  0
  5  6  2  0
  5  7  1  0
  6 18  1  0
  7  8  1  0
  7 19  1  0
  8  9  2  0
  8 10  1  0
 10 11  1  0
 10 12  1  0
 10 14  1  1
 11 12  1  0
 11 20  1  0
 11 21  1  0
 12 13  1  0
 12 15  1  1
 13 22  1  0
 13 23  1  0
 13 24  1  0
 25  1  1  0
 25 26  1  0
 25 27  1  0
 25 28  1  0
M  END
