# Supplementary material for: Automated Force Field Developer and Optimizer Platform: Torsion Reparameterization
Source: J Chem Inf Model. 2026 Mar 9;66(6):3206–19. doi: 10.1021/acs.jcim.6c00528 (PMC13014461; doi:10.1021/acs.jcim.6c00528)
Supplement: Supplementary file 2 [file ci6c00528_si_002.zip › input_files/AFFDO-runs/jmc28_f1-MS/results/conformers/54.mol]

     RDKit          3D

 28 29  0  0  0  0  0  0  0  0999 V2000
   -3.2945   -0.4709   -0.6641 C   0  0  0  0  0  0  0  0  0  0  0  0
   -3.6080    0.8632   -0.9117 C   0  0  0  0  0  0  0  0  0  0  0  0
   -2.6310    1.8176   -0.6908 C   0  0  0  0  0  0  0  0  0  0  0  0
   -1.3858    1.5317   -0.2574 N   0  0  0  0  0  0  0  0  0  0  0  0
   -1.0772    0.2451   -0.0307 C   0  0  0  0  0  0  0  0  0  0  0  0
   -2.0010   -0.7803   -0.2281 C   0  0  0  0  0  0  0  0  0  0  0  0
    0.1997   -0.1202    0.4106 N   0  0  0  0  0  0  0  0  0  0  0  0
    1.2354    0.7448    0.6681 C   0  0  0  0  0  0  0  0  0  0  0  0
    1.2525    1.9634    0.6102 O   0  0  0  0  0  0  0  0  0  0  0  0
    2.4715    0.0375    1.1197 C   0  0  1  0  0  0  0  0  0  0  0  0
    3.0292   -1.1612    0.3799 C   0  0  0  0  0  0  0  0  0  0  0  0
    3.7659    0.1480    0.3369 C   0  0  1  0  0  0  0  0  0  0  0  0
    3.8518    0.9185   -0.9383 C   0  0  0  0  0  0  0  0  0  0  0  0
    2.5832    0.0525    2.2003 H   0  0  0  0  0  0  0  0  0  0  0  0
    4.6805    0.2397    0.9129 H   0  0  0  0  0  0  0  0  0  0  0  0
   -4.5882    1.1615   -1.2680 H   0  0  0  0  0  0  0  0  0  0  0  0
   -2.8252    2.8723   -0.8636 H   0  0  0  0  0  0  0  0  0  0  0  0
   -1.7276   -1.8144   -0.0464 H   0  0  0  0  0  0  0  0  0  0  0  0
    0.3720   -1.1018    0.5560 H   0  0  0  0  0  0  0  0  0  0  0  0
    3.4633   -1.9622    0.9681 H   0  0  0  0  0  0  0  0  0  0  0  0
    2.5463   -1.4966   -0.5313 H   0  0  0  0  0  0  0  0  0  0  0  0
    4.7299    0.5986   -1.5082 H   0  0  0  0  0  0  0  0  0  0  0  0
    3.9562    1.9872   -0.7269 H   0  0  0  0  0  0  0  0  0  0  0  0
    2.9711    0.7774   -1.5731 H   0  0  0  0  0  0  0  0  0  0  0  0
   -4.2982   -1.5542   -0.9171 C   0  0  0  0  0  0  0  0  0  0  0  0
   -5.3183   -1.1851   -0.7676 H   0  0  0  0  0  0  0  0  0  0  0  0
   -4.2024   -1.9213   -1.9436 H   0  0  0  0  0  0  0  0  0  0  0  0
   -4.1512   -2.3909   -0.2262 H   0  0  0  0  0  0  0  0  0  0  0  0
  1  2  2  0
  1  6  1  0
  2  3  1  0
  2 16  1  0
  3  4  2  0
  3 17  1  0
  4  5  1  0
  5  6  2  0
  5  7  1  0
  6 18  1  0
  7  8  1  0
  7 19  1  0
  8  9  2  0
  8 10  1  0
 10 11  1  0
 10 12  1  0
 10 14  1  1
 11 12  1  0
 11 20  1  0
 11 21  1  0
 12 13  1  0
 12 15  1  1
 13 22  1  0
 13 23  1  0
 13 24  1  0
 25  1  1  0
 25 26  1  0
 25 27  1  0
 25 28  1  0
M  END
