# Supplementary material for: Automated Force Field Developer and Optimizer Platform: Torsion Reparameterization
Source: J Chem Inf Model. 2026 Mar 9;66(6):3206–19. doi: 10.1021/acs.jcim.6c00528 (PMC13014461; doi:10.1021/acs.jcim.6c00528)
Supplement: Supplementary file 2 [file ci6c00528_si_002.zip › input_files/AFFDO-runs/jmc28_f1-MS/results/conformers/13.xyz]

28
conformers
C          3.29360        0.18460       -0.65610
C          3.61480       -1.07960       -0.16800
C          2.64190       -1.78290        0.51980
N          1.39380       -1.32000        0.73880
C          1.07770       -0.10720        0.25780
C          1.99710        0.66850       -0.44730
N         -0.20250        0.42720        0.44170
C         -1.23470       -0.18110        1.11390
O         -1.24540       -1.24950        1.70290
C         -2.47600        0.65020        1.12760
C         -3.03710        1.28030       -0.13080
C         -3.76700        0.13810        0.51820
C         -3.84450       -1.18680       -0.16440
H         -2.59140        1.20290        2.05580
H         -4.68320        0.35600        1.05650
H          4.59770       -1.51420       -0.31490
H          2.84210       -2.77050        0.92520
H          1.71780        1.64280       -0.83440
H         -0.38030        1.33840        0.05130
H         -2.55280        1.09160       -1.08240
H         -3.47740        2.26800       -0.04950
H         -2.96230       -1.39380       -0.77870
H         -3.94420       -1.98700        0.57550
H         -4.72220       -1.21830       -0.81770
C          4.29270        0.98090       -1.43880
H          5.31420        0.75130       -1.11770
H          4.13900        2.05470       -1.28860
H          4.19870        0.75530       -2.50540
