# Supplementary material for: Automated Force Field Developer and Optimizer Platform: Torsion Reparameterization
Source: J Chem Inf Model. 2026 Mar 9;66(6):3206–19. doi: 10.1021/acs.jcim.6c00528 (PMC13014461; doi:10.1021/acs.jcim.6c00528)
Supplement: Supplementary file 2 [file ci6c00528_si_002.zip › input_files/AFFDO-runs/jmc28_f1-MS/results/conformers/12.xyz]

28
conformers
C         -2.95580        1.29610       -0.01820
C         -3.69530        0.23930       -0.54350
C         -3.06220       -0.97770       -0.72300
N         -1.76980       -1.20560       -0.41030
C         -1.05930       -0.19260        0.11020
C         -1.61840        1.06660        0.32410
N          0.28390       -0.36430        0.46200
C          1.00750       -1.52300        0.31940
O          0.64870       -2.61160       -0.09800
C          2.41540       -1.36120        0.79060
C          3.55310       -1.94930       -0.01700
C          3.40870       -0.45730        0.08380
C          3.06050        0.32410       -1.13880
H          2.51240       -1.46570        1.86740
H          4.12470        0.07380        0.70190
H         -4.74070        0.35250       -0.81000
H         -3.59200       -1.83250       -1.13360
H         -1.02730        1.86920        0.75250
H          0.76720        0.43490        0.83950
H          4.36130       -2.42600        0.52570
H          3.30610       -2.44310       -0.95170
H          2.57340        1.26350       -0.85970
H          2.39170       -0.22370       -1.81050
H          3.97010        0.56800       -1.69700
C         -3.59370        2.62860        0.23200
H         -4.40160        2.81610       -0.48310
H         -2.86450        3.43750        0.11720
H         -4.00420        2.66300        1.24580
