# Supplementary material for: Automated Force Field Developer and Optimizer Platform: Torsion Reparameterization
Source: J Chem Inf Model. 2026 Mar 9;66(6):3206–19. doi: 10.1021/acs.jcim.6c00528 (PMC13014461; doi:10.1021/acs.jcim.6c00528)
Supplement: Supplementary file 2 [file ci6c00528_si_002.zip › input_files/AFFDO-runs/jmc28_f1-MS/results/conformers/7.mol]

     RDKit          3D

 28 29  0  0  0  0  0  0  0  0999 V2000
   -3.1581    0.0721    0.2240 C   0  0  0  0  0  0  0  0  0  0  0  0
   -3.3992   -0.4261    1.5024 C   0  0  0  0  0  0  0  0  0  0  0  0
   -2.3477   -1.0074    2.1890 C   0  0  0  0  0  0  0  0  0  0  0  0
   -1.0936   -1.1143    1.6985 N   0  0  0  0  0  0  0  0  0  0  0  0
   -0.8659   -0.6157    0.4641 C   0  0  0  0  0  0  0  0  0  0  0  0
   -1.8614   -0.0157   -0.2960 C   0  0  0  0  0  0  0  0  0  0  0  0
    0.4553   -0.7632    0.0479 N   0  0  0  0  0  0  0  0  0  0  0  0
    1.0263   -0.3642   -1.1288 C   0  0  0  0  0  0  0  0  0  0  0  0
    0.4876    0.1861   -2.0770 O   0  0  0  0  0  0  0  0  0  0  0  0
    2.4763   -0.7001   -1.2024 C   0  0  1  0  0  0  0  0  0  0  0  0
    3.4578    0.3060   -1.7652 C   0  0  0  0  0  0  0  0  0  0  0  0
    3.5060   -0.0406   -0.3041 C   0  0  1  0  0  0  0  0  0  0  0  0
    3.1461    0.9963    0.7068 C   0  0  0  0  0  0  0  0  0  0  0  0
    2.6559   -1.7331   -1.4867 H   0  0  0  0  0  0  0  0  0  0  0  0
    4.3307   -0.6562    0.0393 H   0  0  0  0  0  0  0  0  0  0  0  0
   -4.3818   -0.3664    1.9582 H   0  0  0  0  0  0  0  0  0  0  0  0
   -2.4901   -1.4138    3.1863 H   0  0  0  0  0  0  0  0  0  0  0  0
   -1.6571    0.3856   -1.2820 H   0  0  0  0  0  0  0  0  0  0  0  0
    1.0317   -1.2164    0.7422 H   0  0  0  0  0  0  0  0  0  0  0  0
    3.0747    1.2763   -2.0647 H   0  0  0  0  0  0  0  0  0  0  0  0
    4.2483   -0.0665   -2.4068 H   0  0  0  0  0  0  0  0  0  0  0  0
    4.0256    1.6012    0.9495 H   0  0  0  0  0  0  0  0  0  0  0  0
    2.3614    1.6726    0.3527 H   0  0  0  0  0  0  0  0  0  0  0  0
    2.7990    0.5197    1.6288 H   0  0  0  0  0  0  0  0  0  0  0  0
   -4.2464    0.7437   -0.5577 C   0  0  0  0  0  0  0  0  0  0  0  0
   -5.2292    0.3484   -0.2801 H   0  0  0  0  0  0  0  0  0  0  0  0
   -4.1186    0.5706   -1.6315 H   0  0  0  0  0  0  0  0  0  0  0  0
   -4.2335    1.8213   -0.3678 H   0  0  0  0  0  0  0  0  0  0  0  0
  1  2  2  0
  1  6  1  0
  2  3  1  0
  2 16  1  0
  3  4  2  0
  3 17  1  0
  4  5  1  0
  5  6  2  0
  5  7  1  0
  6 18  1  0
  7  8  1  0
  7 19  1  0
  8  9  2  0
  8 10  1  0
 10 11  1  0
 10 12  1  0
 10 14  1  6
 11 12  1  0
 11 20  1  0
 11 21  1  0
 12 13  1  0
 12 15  1  1
 13 22  1  0
 13 23  1  0
 13 24  1  0
 25  1  1  0
 25 26  1  0
 25 27  1  0
 25 28  1  0
M  END
