# Supplementary material for: Automated Force Field Developer and Optimizer Platform: Torsion Reparameterization
Source: J Chem Inf Model. 2026 Mar 9;66(6):3206–19. doi: 10.1021/acs.jcim.6c00528 (PMC13014461; doi:10.1021/acs.jcim.6c00528)
Supplement: Supplementary file 2 [file ci6c00528_si_002.zip › input_files/AFFDO-runs/jmc28_f1-MS/results/conformers/41.mol]

     RDKit          3D

 28 29  0  0  0  0  0  0  0  0999 V2000
    3.1135    0.1867   -0.8811 C   0  0  0  0  0  0  0  0  0  0  0  0
    3.5562   -1.0752   -1.2715 C   0  0  0  0  0  0  0  0  0  0  0  0
    2.6118   -2.0609   -1.4973 C   0  0  0  0  0  0  0  0  0  0  0  0
    1.2802   -1.8733   -1.3690 N   0  0  0  0  0  0  0  0  0  0  0  0
    0.8592   -0.6430   -1.0039 C   0  0  0  0  0  0  0  0  0  0  0  0
    1.7363    0.4054   -0.7583 C   0  0  0  0  0  0  0  0  0  0  0  0
   -0.5269   -0.5450   -0.9015 N   0  0  0  0  0  0  0  0  0  0  0  0
   -1.2795    0.5442   -0.5586 C   0  0  0  0  0  0  0  0  0  0  0  0
   -0.8893    1.6750   -0.3097 O   0  0  0  0  0  0  0  0  0  0  0  0
   -2.7436    0.2640   -0.5428 C   0  0  1  0  0  0  0  0  0  0  0  0
   -3.3220   -0.9472    0.1587 C   0  0  0  0  0  0  0  0  0  0  0  0
   -3.5563    0.4239    0.7278 C   0  0  1  0  0  0  0  0  0  0  0  0
   -2.9270    0.8126    2.0237 C   0  0  0  0  0  0  0  0  0  0  0  0
   -3.2378    0.5902   -1.4537 H   0  0  0  0  0  0  0  0  0  0  0  0
   -4.5450    0.8580    0.6249 H   0  0  0  0  0  0  0  0  0  0  0  0
    4.6116   -1.2908   -1.3992 H   0  0  0  0  0  0  0  0  0  0  0  0
    2.9109   -3.0606   -1.7992 H   0  0  0  0  0  0  0  0  0  0  0  0
    1.3784    1.3882   -0.4736 H   0  0  0  0  0  0  0  0  0  0  0  0
   -0.9916   -1.4161   -1.1132 H   0  0  0  0  0  0  0  0  0  0  0  0
   -4.1616   -1.4495   -0.3090 H   0  0  0  0  0  0  0  0  0  0  0  0
   -2.6588   -1.6148    0.6982 H   0  0  0  0  0  0  0  0  0  0  0  0
   -2.7663    1.8946    2.0568 H   0  0  0  0  0  0  0  0  0  0  0  0
   -1.9646    0.3165    2.1866 H   0  0  0  0  0  0  0  0  0  0  0  0
   -3.5875    0.5422    2.8535 H   0  0  0  0  0  0  0  0  0  0  0  0
    4.0867    1.3043   -0.6572 C   0  0  0  0  0  0  0  0  0  0  0  0
    3.6874    2.0370    0.0518 H   0  0  0  0  0  0  0  0  0  0  0  0
    4.3009    1.8088   -1.6045 H   0  0  0  0  0  0  0  0  0  0  0  0
    5.0245    0.9249   -0.2373 H   0  0  0  0  0  0  0  0  0  0  0  0
  1  2  2  0
  1  6  1  0
  2  3  1  0
  2 16  1  0
  3  4  2  0
  3 17  1  0
  4  5  1  0
  5  6  2  0
  5  7  1  0
  6 18  1  0
  7  8  1  0
  7 19  1  0
  8  9  2  0
  8 10  1  0
 10 11  1  0
 10 12  1  0
 10 14  1  6
 11 12  1  0
 11 20  1  0
 11 21  1  0
 12 13  1  0
 12 15  1  6
 13 22  1  0
 13 23  1  0
 13 24  1  0
 25  1  1  0
 25 26  1  0
 25 27  1  0
 25 28  1  0
M  END
