# Supplementary material for: Automated Force Field Developer and Optimizer Platform: Torsion Reparameterization
Source: J Chem Inf Model. 2026 Mar 9;66(6):3206–19. doi: 10.1021/acs.jcim.6c00528 (PMC13014461; doi:10.1021/acs.jcim.6c00528)
Supplement: Supplementary file 2 [file ci6c00528_si_002.zip › input_files/AFFDO-runs/jmc28_f1-MS/results/conformers/5.mol]

     RDKit          3D

 28 29  0  0  0  0  0  0  0  0999 V2000
   -3.1873   -0.0963   -0.5410 C   0  0  0  0  0  0  0  0  0  0  0  0
   -3.5747   -0.9431    0.4946 C   0  0  0  0  0  0  0  0  0  0  0  0
   -2.6425   -1.2570    1.4676 C   0  0  0  0  0  0  0  0  0  0  0  0
   -1.3739   -0.7980    1.4685 N   0  0  0  0  0  0  0  0  0  0  0  0
   -0.9942    0.0068    0.4636 C   0  0  0  0  0  0  0  0  0  0  0  0
   -1.8691    0.3737   -0.5580 C   0  0  0  0  0  0  0  0  0  0  0  0
    0.3098    0.5099    0.4003 N   0  0  0  0  0  0  0  0  0  0  0  0
    1.3123    0.2527    1.3034 C   0  0  0  0  0  0  0  0  0  0  0  0
    1.2808   -0.4160    2.3231 O   0  0  0  0  0  0  0  0  0  0  0  0
    2.5827    0.9472    0.9370 C   0  0  1  0  0  0  0  0  0  0  0  0
    3.9033    0.2162    1.0568 C   0  0  0  0  0  0  0  0  0  0  0  0
    3.3786    0.5820   -0.3025 C   0  0  1  0  0  0  0  0  0  0  0  0
    2.9623   -0.5036   -1.2380 C   0  0  0  0  0  0  0  0  0  0  0  0
    2.6003    1.9857    1.2548 H   0  0  0  0  0  0  0  0  0  0  0  0
    3.8756    1.3892   -0.8299 H   0  0  0  0  0  0  0  0  0  0  0  0
   -4.5774   -1.3528    0.5505 H   0  0  0  0  0  0  0  0  0  0  0  0
   -2.8947   -1.9087    2.2992 H   0  0  0  0  0  0  0  0  0  0  0  0
   -1.5386    1.0196   -1.3647 H   0  0  0  0  0  0  0  0  0  0  0  0
    0.5380    1.1018   -0.3822 H   0  0  0  0  0  0  0  0  0  0  0  0
    4.7502    0.7685    1.4474 H   0  0  0  0  0  0  0  0  0  0  0  0
    3.8785   -0.8224    1.3720 H   0  0  0  0  0  0  0  0  0  0  0  0
    3.8297   -0.8647   -1.7996 H   0  0  0  0  0  0  0  0  0  0  0  0
    2.5200   -1.3591   -0.7175 H   0  0  0  0  0  0  0  0  0  0  0  0
    2.2300   -0.1220   -1.9561 H   0  0  0  0  0  0  0  0  0  0  0  0
   -4.1404    0.2532   -1.6430 C   0  0  0  0  0  0  0  0  0  0  0  0
   -5.1740    0.2534   -1.2810 H   0  0  0  0  0  0  0  0  0  0  0  0
   -4.0520   -0.4711   -2.4585 H   0  0  0  0  0  0  0  0  0  0  0  0
   -3.9334    1.2548   -2.0344 H   0  0  0  0  0  0  0  0  0  0  0  0
  1  2  2  0
  1  6  1  0
  2  3  1  0
  2 16  1  0
  3  4  2  0
  3 17  1  0
  4  5  1  0
  5  6  2  0
  5  7  1  0
  6 18  1  0
  7  8  1  0
  7 19  1  0
  8  9  2  0
  8 10  1  0
 10 11  1  0
 10 12  1  0
 10 14  1  1
 11 12  1  0
 11 20  1  0
 11 21  1  0
 12 13  1  0
 12 15  1  6
 13 22  1  0
 13 23  1  0
 13 24  1  0
 25  1  1  0
 25 26  1  0
 25 27  1  0
 25 28  1  0
M  END
