# Supplementary material for: Automated Force Field Developer and Optimizer Platform: Torsion Reparameterization
Source: J Chem Inf Model. 2026 Mar 9;66(6):3206–19. doi: 10.1021/acs.jcim.6c00528 (PMC13014461; doi:10.1021/acs.jcim.6c00528)
Supplement: Supplementary file 2 [file ci6c00528_si_002.zip › input_files/AFFDO-runs/jmc28_f1-MS/results/conformers/43.mol]

     RDKit          3D

 28 29  0  0  0  0  0  0  0  0999 V2000
   -3.1699    0.3374    0.1565 C   0  0  0  0  0  0  0  0  0  0  0  0
   -3.6365    0.2698    1.4674 C   0  0  0  0  0  0  0  0  0  0  0  0
   -2.7091    0.2700    2.4945 C   0  0  0  0  0  0  0  0  0  0  0  0
   -1.3735    0.3413    2.3051 N   0  0  0  0  0  0  0  0  0  0  0  0
   -0.9310    0.4225    1.0316 C   0  0  0  0  0  0  0  0  0  0  0  0
   -1.7898    0.4275   -0.0599 C   0  0  0  0  0  0  0  0  0  0  0  0
    0.4569    0.4984    0.9370 N   0  0  0  0  0  0  0  0  0  0  0  0
    1.2290    0.5956   -0.1878 C   0  0  0  0  0  0  0  0  0  0  0  0
    0.8546    0.6705   -1.3483 O   0  0  0  0  0  0  0  0  0  0  0  0
    2.6891    0.6532    0.1073 C   0  0  1  0  0  0  0  0  0  0  0  0
    3.3553   -0.3243    1.0533 C   0  0  0  0  0  0  0  0  0  0  0  0
    3.6374   -0.4061   -0.4207 C   0  0  1  0  0  0  0  0  0  0  0  0
    3.1537   -1.5757   -1.2110 C   0  0  0  0  0  0  0  0  0  0  0  0
    3.0745    1.6689    0.0940 H   0  0  0  0  0  0  0  0  0  0  0  0
    4.6051   -0.0665   -0.7742 H   0  0  0  0  0  0  0  0  0  0  0  0
   -4.6969    0.2172    1.6897 H   0  0  0  0  0  0  0  0  0  0  0  0
   -3.0265    0.2135    3.5319 H   0  0  0  0  0  0  0  0  0  0  0  0
   -1.4159    0.4988   -1.0749 H   0  0  0  0  0  0  0  0  0  0  0  0
    0.9065    0.4784    1.8407 H   0  0  0  0  0  0  0  0  0  0  0  0
    2.7642   -1.1154    1.5017 H   0  0  0  0  0  0  0  0  0  0  0  0
    4.1423    0.0522    1.6974 H   0  0  0  0  0  0  0  0  0  0  0  0
    2.9939   -1.2856   -2.2541 H   0  0  0  0  0  0  0  0  0  0  0  0
    2.2169   -1.9864   -0.8207 H   0  0  0  0  0  0  0  0  0  0  0  0
    3.9027   -2.3736   -1.1921 H   0  0  0  0  0  0  0  0  0  0  0  0
   -4.1242    0.3748   -0.9987 C   0  0  0  0  0  0  0  0  0  0  0  0
   -4.3601    1.4120   -1.2561 H   0  0  0  0  0  0  0  0  0  0  0  0
   -3.6939   -0.1199   -1.8757 H   0  0  0  0  0  0  0  0  0  0  0  0
   -5.0549   -0.1485   -0.7551 H   0  0  0  0  0  0  0  0  0  0  0  0
  1  2  2  0
  1  6  1  0
  2  3  1  0
  2 16  1  0
  3  4  2  0
  3 17  1  0
  4  5  1  0
  5  6  2  0
  5  7  1  0
  6 18  1  0
  7  8  1  0
  7 19  1  0
  8  9  2  0
  8 10  1  0
 10 11  1  0
 10 12  1  0
 10 14  1  1
 11 12  1  0
 11 20  1  0
 11 21  1  0
 12 13  1  0
 12 15  1  1
 13 22  1  0
 13 23  1  0
 13 24  1  0
 25  1  1  0
 25 26  1  0
 25 27  1  0
 25 28  1  0
M  END
