# Supplementary material for: Automated Force Field Developer and Optimizer Platform: Torsion Reparameterization
Source: J Chem Inf Model. 2026 Mar 9;66(6):3206–19. doi: 10.1021/acs.jcim.6c00528 (PMC13014461; doi:10.1021/acs.jcim.6c00528)
Supplement: Supplementary file 2 [file ci6c00528_si_002.zip › input_files/AFFDO-runs/jmc28_f1-MS/results/conformers/10.xyz]

28
conformers
C         -3.16770        0.29130       -0.27060
C         -3.54980       -0.26240       -1.49040
C         -2.61400       -0.99350       -2.20080
N         -1.34410       -1.19740       -1.78770
C         -0.97850       -0.64550       -0.61050
C         -1.85140        0.10380        0.16760
N          0.34890       -0.90170       -0.27330
C          1.03620       -0.50240        0.83970
O          0.61400        0.13880        1.79010
C          2.45130       -0.97110        0.85360
C          3.36160       -0.80910       -0.34610
C          3.60280        0.01520        0.88730
C          3.38020        1.49030        0.85630
H          2.58630       -1.86260        1.45980
H          4.45050       -0.24090        1.51390
H         -4.55240       -0.13120       -1.88330
H         -2.86840       -1.44760       -3.15420
H         -1.53680        0.54670        1.10560
H          0.82190       -1.46120       -0.96790
H          4.06020       -1.61000       -0.56220
H          2.98930       -0.30300       -1.23020
H          3.12000        1.85330        1.85540
H          2.58070        1.77890        0.16640
H          4.29610        1.99880        0.53890
C         -4.12400        1.12250        0.53020
H         -4.01830        2.17800        0.26160
H         -3.93560        1.00820        1.60290
H         -5.15880        0.81400        0.34780
