# Supplementary material for: Automated Force Field Developer and Optimizer Platform: Torsion Reparameterization
Source: J Chem Inf Model. 2026 Mar 9;66(6):3206–19. doi: 10.1021/acs.jcim.6c00528 (PMC13014461; doi:10.1021/acs.jcim.6c00528)
Supplement: Supplementary file 2 [file ci6c00528_si_002.zip › input_files/AFFDO-runs/jmc28_f1-MS/results/conformers/38.xyz]

28
conformers
C          3.09220        0.15160       -0.97130
C          3.48600        1.48740       -0.93880
C          2.59940        2.42040       -0.43040
N          1.37350        2.11430        0.04730
C          1.00630        0.81470        0.02650
C          1.83130       -0.18800       -0.46640
N         -0.26860        0.59650        0.54420
C         -0.94190       -0.58650        0.67720
O         -0.54630       -1.70830        0.39810
C         -2.29710       -0.42500        1.27690
C         -3.27440        0.62030        0.78040
C         -3.54400       -0.83460        0.51700
C         -3.48080       -1.36680       -0.87560
H         -2.30830       -0.64650        2.34050
H         -4.32950       -1.31900        1.08720
H          4.45950        1.80040       -1.30060
H          2.86130        3.47390       -0.39000
H          1.52110       -1.22660       -0.46980
H         -0.71180        1.45060        0.84990
H         -3.89340        1.12310        1.51540
H         -2.99950        1.24630       -0.06160
H         -4.45920       -1.26930       -1.35640
H         -3.21420       -2.42820       -0.86170
H         -2.74940       -0.83640       -1.49390
C          4.01900       -0.91150       -1.47850
H          3.45840       -1.72050       -1.95860
H          4.70810       -0.50590       -2.22680
H          4.60210       -1.32620       -0.65050
