# Supplementary material for: Automated Force Field Developer and Optimizer Platform: Torsion Reparameterization
Source: J Chem Inf Model. 2026 Mar 9;66(6):3206–19. doi: 10.1021/acs.jcim.6c00528 (PMC13014461; doi:10.1021/acs.jcim.6c00528)
Supplement: Supplementary file 2 [file ci6c00528_si_002.zip › input_files/AFFDO-runs/jmc28_f1-MS/results/conformers/39.xyz]

28
conformers
C         -3.19600        0.29340        0.46020
C         -3.51430        0.91640       -0.74410
C         -2.52590        1.02630       -1.70600
N         -1.27080        0.55670       -1.55060
C         -0.96610       -0.05750       -0.39660
C         -1.90120       -0.21120        0.62610
N          0.31550       -0.57290       -0.17420
C          1.36750       -0.51130       -1.05520
O          1.40640       -0.04270       -2.18070
C          2.59540       -1.15620       -0.50110
C          3.94370       -0.49180       -0.68350
C          3.34340       -0.58720        0.69040
C          2.91960        0.66230        1.38750
H          2.59350       -2.23570       -0.62160
H          3.78780       -1.29460        1.38240
H         -4.50630        1.31040       -0.93690
H         -2.72030        1.50750       -2.66020
H         -1.63510       -0.71730        1.54810
H          0.48660       -1.01500        0.71470
H          3.96830        0.47080       -1.18470
H          4.78940       -1.12700       -0.92090
H          2.14190        0.43780        2.12390
H          3.77100        1.10020        1.91820
H          2.53110        1.41710        0.69630
C         -4.23210        0.11290        1.52740
H         -3.77400        0.12850        2.52190
H         -4.74880       -0.84190        1.39020
H         -4.96990        0.92160        1.49720
