# Supplementary material for: Automated Force Field Developer and Optimizer Platform: Torsion Reparameterization
Source: J Chem Inf Model. 2026 Mar 9;66(6):3206–19. doi: 10.1021/acs.jcim.6c00528 (PMC13014461; doi:10.1021/acs.jcim.6c00528)
Supplement: Supplementary file 2 [file ci6c00528_si_002.zip › input_files/AFFDO-runs/jmc28_f1-MS/results/conformers/11.xyz]

28
conformers
C          3.08570        0.65320        0.55890
C          3.59640       -0.30700        1.42930
C          2.81820       -1.41560        1.71280
N          1.58450       -1.62170        1.20280
C          1.09180       -0.67910        0.37040
C          1.80250        0.46500        0.03160
N         -0.18730       -0.97390       -0.09640
C         -0.97000       -0.24650       -0.95010
O         -0.69230        0.80400       -1.50860
C         -2.28960       -0.88450       -1.22230
C         -3.17040       -1.41200       -0.10870
C         -3.58680       -0.18350       -0.86780
C         -3.60630        1.14480       -0.18840
H         -2.29930       -1.43120       -2.16120
H         -4.40340       -0.27430       -1.57620
H          4.57770       -0.19970        1.87910
H          3.17740       -2.19210        2.38220
H          1.38650        1.21510       -0.63120
H         -0.53770       -1.84870        0.26580
H         -2.85390       -1.28920        0.92150
H         -3.72100       -2.32830       -0.29070
H         -4.58080        1.30810        0.28280
H         -3.44480        1.94400       -0.91830
H         -2.84010        1.22890        0.58910
C          3.86440        1.89320        0.23860
H          3.59800        2.69330        0.93600
H          4.94150        1.70830        0.30870
H          3.65880        2.22930       -0.78320
