# Supplementary material for: Automated Force Field Developer and Optimizer Platform: Torsion Reparameterization
Source: J Chem Inf Model. 2026 Mar 9;66(6):3206–19. doi: 10.1021/acs.jcim.6c00528 (PMC13014461; doi:10.1021/acs.jcim.6c00528)
Supplement: Supplementary file 2 [file ci6c00528_si_002.zip › input_files/AFFDO-runs/jmc28_f1-MS/results/conformers/42.mol]

     RDKit          3D

 28 29  0  0  0  0  0  0  0  0999 V2000
   -3.1058   -0.3631    0.6275 C   0  0  0  0  0  0  0  0  0  0  0  0
   -3.4624   -1.4282   -0.1965 C   0  0  0  0  0  0  0  0  0  0  0  0
   -2.5440   -1.8692   -1.1330 C   0  0  0  0  0  0  0  0  0  0  0  0
   -1.3137   -1.3349   -1.2929 N   0  0  0  0  0  0  0  0  0  0  0  0
   -0.9713   -0.3121   -0.4801 C   0  0  0  0  0  0  0  0  0  0  0  0
   -1.8293    0.1944    0.4874 C   0  0  0  0  0  0  0  0  0  0  0  0
    0.3161    0.1662   -0.7126 N   0  0  0  0  0  0  0  0  0  0  0  0
    0.9782    1.1750   -0.0692 C   0  0  0  0  0  0  0  0  0  0  0  0
    0.5668    1.8884    0.8330 O   0  0  0  0  0  0  0  0  0  0  0  0
    2.3513    1.3904   -0.6067 C   0  0  1  0  0  0  0  0  0  0  0  0
    3.5045    1.6382    0.3425 C   0  0  0  0  0  0  0  0  0  0  0  0
    3.4537    0.3603   -0.4460 C   0  0  1  0  0  0  0  0  0  0  0  0
    3.2485   -0.9335    0.2685 C   0  0  0  0  0  0  0  0  0  0  0  0
    2.3600    1.9880   -1.5139 H   0  0  0  0  0  0  0  0  0  0  0  0
    4.1520    0.2497   -1.2689 H   0  0  0  0  0  0  0  0  0  0  0  0
   -4.4324   -1.9072   -0.1160 H   0  0  0  0  0  0  0  0  0  0  0  0
   -2.7803   -2.6933   -1.8002 H   0  0  0  0  0  0  0  0  0  0  0  0
   -1.5333    1.0111    1.1357 H   0  0  0  0  0  0  0  0  0  0  0  0
    0.7881   -0.3354   -1.4511 H   0  0  0  0  0  0  0  0  0  0  0  0
    3.3004    1.6088    1.4081 H   0  0  0  0  0  0  0  0  0  0  0  0
    4.2371    2.3859    0.0604 H   0  0  0  0  0  0  0  0  0  0  0  0
    2.6002   -0.8304    1.1446 H   0  0  0  0  0  0  0  0  0  0  0  0
    4.2112   -1.3282    0.6084 H   0  0  0  0  0  0  0  0  0  0  0  0
    2.8006   -1.6699   -0.4060 H   0  0  0  0  0  0  0  0  0  0  0  0
   -4.0424    0.1390    1.6844 C   0  0  0  0  0  0  0  0  0  0  0  0
   -3.8514   -0.3776    2.6301 H   0  0  0  0  0  0  0  0  0  0  0  0
   -3.9170    1.2162    1.8363 H   0  0  0  0  0  0  0  0  0  0  0  0
   -5.0853   -0.0287    1.3953 H   0  0  0  0  0  0  0  0  0  0  0  0
  1  2  2  0
  1  6  1  0
  2  3  1  0
  2 16  1  0
  3  4  2  0
  3 17  1  0
  4  5  1  0
  5  6  2  0
  5  7  1  0
  6 18  1  0
  7  8  1  0
  7 19  1  0
  8  9  2  0
  8 10  1  0
 10 11  1  0
 10 12  1  0
 10 14  1  6
 11 12  1  0
 11 20  1  0
 11 21  1  0
 12 13  1  0
 12 15  1  6
 13 22  1  0
 13 23  1  0
 13 24  1  0
 25  1  1  0
 25 26  1  0
 25 27  1  0
 25 28  1  0
M  END
