# Supplementary material for: Automated Force Field Developer and Optimizer Platform: Torsion Reparameterization
Source: J Chem Inf Model. 2026 Mar 9;66(6):3206–19. doi: 10.1021/acs.jcim.6c00528 (PMC13014461; doi:10.1021/acs.jcim.6c00528)
Supplement: Supplementary file 2 [file ci6c00528_si_002.zip › input_files/AFFDO-runs/jmc28_f1-MS/results/conformers/4.mol]

     RDKit          3D

 28 29  0  0  0  0  0  0  0  0999 V2000
    3.1805   -0.0142   -0.0815 C   0  0  0  0  0  0  0  0  0  0  0  0
    3.6611    0.9733   -0.9386 C   0  0  0  0  0  0  0  0  0  0  0  0
    2.7710    1.9218   -1.4109 C   0  0  0  0  0  0  0  0  0  0  0  0
    1.4607    1.9558   -1.0841 N   0  0  0  0  0  0  0  0  0  0  0  0
    1.0070    1.0039   -0.2401 C   0  0  0  0  0  0  0  0  0  0  0  0
    1.8287    0.0131    0.2814 C   0  0  0  0  0  0  0  0  0  0  0  0
   -0.3519    1.1243    0.0428 N   0  0  0  0  0  0  0  0  0  0  0  0
   -1.1245    0.3406    0.8550 C   0  0  0  0  0  0  0  0  0  0  0  0
   -0.7708   -0.6136    1.5311 O   0  0  0  0  0  0  0  0  0  0  0  0
   -2.5482    0.7791    0.9100 C   0  0  1  0  0  0  0  0  0  0  0  0
   -3.3420    1.0858   -0.3430 C   0  0  0  0  0  0  0  0  0  0  0  0
   -3.6688   -0.1399    0.4631 C   0  0  1  0  0  0  0  0  0  0  0  0
   -3.4012   -1.4967   -0.0971 C   0  0  0  0  0  0  0  0  0  0  0  0
   -2.7631    1.3785    1.7904 H   0  0  0  0  0  0  0  0  0  0  0  0
   -4.5764   -0.1323    1.0572 H   0  0  0  0  0  0  0  0  0  0  0  0
    4.7038    1.0077   -1.2358 H   0  0  0  0  0  0  0  0  0  0  0  0
    3.0997    2.7074   -2.0854 H   0  0  0  0  0  0  0  0  0  0  0  0
    1.4473   -0.7394    0.9620 H   0  0  0  0  0  0  0  0  0  0  0  0
   -0.7770    1.9064   -0.4334 H   0  0  0  0  0  0  0  0  0  0  0  0
   -2.8771    0.9464   -1.3130 H   0  0  0  0  0  0  0  0  0  0  0  0
   -4.0414    1.9138   -0.3083 H   0  0  0  0  0  0  0  0  0  0  0  0
   -3.2213   -2.2102    0.7131 H   0  0  0  0  0  0  0  0  0  0  0  0
   -4.2697   -1.8426   -0.6666 H   0  0  0  0  0  0  0  0  0  0  0  0
   -2.5349   -1.5103   -0.7662 H   0  0  0  0  0  0  0  0  0  0  0  0
    4.1002   -1.0500    0.4911 C   0  0  0  0  0  0  0  0  0  0  0  0
    4.9387   -1.2463   -0.1854 H   0  0  0  0  0  0  0  0  0  0  0  0
    4.4957   -0.7090    1.4528 H   0  0  0  0  0  0  0  0  0  0  0  0
    3.5741   -1.9988    0.6396 H   0  0  0  0  0  0  0  0  0  0  0  0
  1  2  2  0
  1  6  1  0
  2  3  1  0
  2 16  1  0
  3  4  2  0
  3 17  1  0
  4  5  1  0
  5  6  2  0
  5  7  1  0
  6 18  1  0
  7  8  1  0
  7 19  1  0
  8  9  2  0
  8 10  1  0
 10 11  1  0
 10 12  1  0
 10 14  1  1
 11 12  1  0
 11 20  1  0
 11 21  1  0
 12 13  1  0
 12 15  1  1
 13 22  1  0
 13 23  1  0
 13 24  1  0
 25  1  1  0
 25 26  1  0
 25 27  1  0
 25 28  1  0
M  END
