# Supplementary material for: Automated Force Field Developer and Optimizer Platform: Torsion Reparameterization
Source: J Chem Inf Model. 2026 Mar 9;66(6):3206–19. doi: 10.1021/acs.jcim.6c00528 (PMC13014461; doi:10.1021/acs.jcim.6c00528)
Supplement: Supplementary file 2 [file ci6c00528_si_002.zip › input_files/AFFDO-runs/jmc28_f1-MS/results/conformers/0.mol]

     RDKit          3D

 28 29  0  0  0  0  0  0  0  0999 V2000
    3.1324    0.1009   -0.4627 C   0  0  0  0  0  0  0  0  0  0  0  0
    3.2615    0.2429   -1.8424 C   0  0  0  0  0  0  0  0  0  0  0  0
    2.1393    0.0522   -2.6294 C   0  0  0  0  0  0  0  0  0  0  0  0
    0.9182   -0.2555   -2.1403 N   0  0  0  0  0  0  0  0  0  0  0  0
    0.7994   -0.3770   -0.8005 C   0  0  0  0  0  0  0  0  0  0  0  0
    1.8717   -0.2029    0.0648 C   0  0  0  0  0  0  0  0  0  0  0  0
   -0.4954   -0.6860   -0.3903 N   0  0  0  0  0  0  0  0  0  0  0  0
   -0.9650   -0.8661    0.8813 C   0  0  0  0  0  0  0  0  0  0  0  0
   -0.3374   -0.8179    1.9281 O   0  0  0  0  0  0  0  0  0  0  0  0
   -2.4207   -1.1839    0.9126 C   0  0  1  0  0  0  0  0  0  0  0  0
   -3.3131   -0.5388    1.9517 C   0  0  0  0  0  0  0  0  0  0  0  0
   -3.4777   -0.1754    0.5032 C   0  0  1  0  0  0  0  0  0  0  0  0
   -3.1401    1.2063    0.0518 C   0  0  0  0  0  0  0  0  0  0  0  0
   -2.6282   -2.2303    0.7074 H   0  0  0  0  0  0  0  0  0  0  0  0
   -4.3519   -0.5564   -0.0142 H   0  0  0  0  0  0  0  0  0  0  0  0
    4.2121    0.4954   -2.2999 H   0  0  0  0  0  0  0  0  0  0  0  0
    2.1937    0.1476   -3.7101 H   0  0  0  0  0  0  0  0  0  0  0  0
    1.7546   -0.2970    1.1383 H   0  0  0  0  0  0  0  0  0  0  0  0
   -1.1388   -0.7641   -1.1647 H   0  0  0  0  0  0  0  0  0  0  0  0
   -4.0742   -1.1563    2.4150 H   0  0  0  0  0  0  0  0  0  0  0  0
   -2.8655    0.1819    2.6286 H   0  0  0  0  0  0  0  0  0  0  0  0
   -2.3023    1.6367    0.6097 H   0  0  0  0  0  0  0  0  0  0  0  0
   -4.0050    1.8638    0.1857 H   0  0  0  0  0  0  0  0  0  0  0  0
   -2.8798    1.2027   -1.0111 H   0  0  0  0  0  0  0  0  0  0  0  0
    4.3019    0.3279    0.4468 C   0  0  0  0  0  0  0  0  0  0  0  0
    5.2438    0.0943   -0.0607 H   0  0  0  0  0  0  0  0  0  0  0  0
    4.2402   -0.3176    1.3293 H   0  0  0  0  0  0  0  0  0  0  0  0
    4.3263    1.3725    0.7719 H   0  0  0  0  0  0  0  0  0  0  0  0
  1  2  2  0
  1  6  1  0
  2  3  1  0
  2 16  1  0
  3  4  2  0
  3 17  1  0
  4  5  1  0
  5  6  2  0
  5  7  1  0
  6 18  1  0
  7  8  1  0
  7 19  1  0
  8  9  2  0
  8 10  1  0
 10 11  1  0
 10 12  1  0
 10 14  1  6
 11 12  1  0
 11 20  1  0
 11 21  1  0
 12 13  1  0
 12 15  1  6
 13 22  1  0
 13 23  1  0
 13 24  1  0
 25  1  1  0
 25 26  1  0
 25 27  1  0
 25 28  1  0
M  END
