# Supplementary material for: Automated Force Field Developer and Optimizer Platform: Torsion Reparameterization
Source: J Chem Inf Model. 2026 Mar 9;66(6):3206–19. doi: 10.1021/acs.jcim.6c00528 (PMC13014461; doi:10.1021/acs.jcim.6c00528)
Supplement: Supplementary file 2 [file ci6c00528_si_002.zip › input_files/AFFDO-runs/jmc28_f1-MS/results/conformers/52.mol]

     RDKit          3D

 28 29  0  0  0  0  0  0  0  0999 V2000
   -3.0829    0.1137    0.6642 C   0  0  0  0  0  0  0  0  0  0  0  0
   -3.8215   -0.5004   -0.3446 C   0  0  0  0  0  0  0  0  0  0  0  0
   -3.1374   -1.1751   -1.3405 C   0  0  0  0  0  0  0  0  0  0  0  0
   -1.7919   -1.2838   -1.3909 N   0  0  0  0  0  0  0  0  0  0  0  0
   -1.0846   -0.6988   -0.4000 C   0  0  0  0  0  0  0  0  0  0  0  0
   -1.6879   -0.0009    0.6382 C   0  0  0  0  0  0  0  0  0  0  0  0
    0.2916   -0.8698   -0.5337 N   0  0  0  0  0  0  0  0  0  0  0  0
    1.2886   -0.4182    0.2865 C   0  0  0  0  0  0  0  0  0  0  0  0
    1.1738    0.2041    1.3315 O   0  0  0  0  0  0  0  0  0  0  0  0
    2.6512   -0.7976   -0.1845 C   0  0  1  0  0  0  0  0  0  0  0  0
    3.0906   -0.5901   -1.6191 C   0  0  0  0  0  0  0  0  0  0  0  0
    3.6832    0.2588   -0.5295 C   0  0  1  0  0  0  0  0  0  0  0  0
    3.3726    1.7168   -0.4648 C   0  0  0  0  0  0  0  0  0  0  0  0
    3.0379   -1.6735    0.3292 H   0  0  0  0  0  0  0  0  0  0  0  0
    4.7068    0.0617   -0.2294 H   0  0  0  0  0  0  0  0  0  0  0  0
   -4.9053   -0.4571   -0.3604 H   0  0  0  0  0  0  0  0  0  0  0  0
   -3.6713   -1.6646   -2.1500 H   0  0  0  0  0  0  0  0  0  0  0  0
   -1.1035    0.4575    1.4277 H   0  0  0  0  0  0  0  0  0  0  0  0
    0.5357   -1.4043   -1.3546 H   0  0  0  0  0  0  0  0  0  0  0  0
    2.4109   -0.1162   -2.3189 H   0  0  0  0  0  0  0  0  0  0  0  0
    3.7231   -1.3477   -2.0686 H   0  0  0  0  0  0  0  0  0  0  0  0
    3.4435    2.0719    0.5679 H   0  0  0  0  0  0  0  0  0  0  0  0
    4.0941    2.2785   -1.0666 H   0  0  0  0  0  0  0  0  0  0  0  0
    2.3707    1.9487   -0.8404 H   0  0  0  0  0  0  0  0  0  0  0  0
   -3.7654    0.8312    1.7894 C   0  0  0  0  0  0  0  0  0  0  0  0
   -4.7305    1.2364    1.4674 H   0  0  0  0  0  0  0  0  0  0  0  0
   -3.9326    0.1443    2.6248 H   0  0  0  0  0  0  0  0  0  0  0  0
   -3.1597    1.6742    2.1383 H   0  0  0  0  0  0  0  0  0  0  0  0
  1  2  2  0
  1  6  1  0
  2  3  1  0
  2 16  1  0
  3  4  2  0
  3 17  1  0
  4  5  1  0
  5  6  2  0
  5  7  1  0
  6 18  1  0
  7  8  1  0
  7 19  1  0
  8  9  2  0
  8 10  1  0
 10 11  1  0
 10 12  1  0
 10 14  1  1
 11 12  1  0
 11 20  1  0
 11 21  1  0
 12 13  1  0
 12 15  1  1
 13 22  1  0
 13 23  1  0
 13 24  1  0
 25  1  1  0
 25 26  1  0
 25 27  1  0
 25 28  1  0
M  END
