# Supplementary material for: Automated Force Field Developer and Optimizer Platform: Torsion Reparameterization
Source: J Chem Inf Model. 2026 Mar 9;66(6):3206–19. doi: 10.1021/acs.jcim.6c00528 (PMC13014461; doi:10.1021/acs.jcim.6c00528)
Supplement: Supplementary file 2 [file ci6c00528_si_002.zip › input_files/AFFDO-runs/jmc28_f1-MS/results/conformers/46.mol]

     RDKit          3D

 28 29  0  0  0  0  0  0  0  0999 V2000
   -3.0919    0.2580    0.6322 C   0  0  0  0  0  0  0  0  0  0  0  0
   -3.4941   -1.0531    0.8772 C   0  0  0  0  0  0  0  0  0  0  0  0
   -2.6156   -2.0771    0.5696 C   0  0  0  0  0  0  0  0  0  0  0  0
   -1.3827   -1.8836    0.0527 N   0  0  0  0  0  0  0  0  0  0  0  0
   -0.9958   -0.6086   -0.1681 C   0  0  0  0  0  0  0  0  0  0  0  0
   -1.8118    0.4800    0.1108 C   0  0  0  0  0  0  0  0  0  0  0  0
    0.2908   -0.5086   -0.6925 N   0  0  0  0  0  0  0  0  0  0  0  0
    0.9912    0.6194   -1.0194 C   0  0  0  0  0  0  0  0  0  0  0  0
    0.6226    1.7815   -0.9426 O   0  0  0  0  0  0  0  0  0  0  0  0
    2.3487    0.3140   -1.5531 C   0  0  1  0  0  0  0  0  0  0  0  0
    3.5374    1.1428   -1.1147 C   0  0  0  0  0  0  0  0  0  0  0  0
    3.4384   -0.2953   -0.6910 C   0  0  1  0  0  0  0  0  0  0  0  0
    3.2361   -0.6217    0.7510 C   0  0  0  0  0  0  0  0  0  0  0  0
    2.3364    0.0391   -2.6040 H   0  0  0  0  0  0  0  0  0  0  0  0
    4.1064   -1.0061   -1.1659 H   0  0  0  0  0  0  0  0  0  0  0  0
   -4.4687   -1.2780    1.2972 H   0  0  0  0  0  0  0  0  0  0  0  0
   -2.8882   -3.1149    0.7389 H   0  0  0  0  0  0  0  0  0  0  0  0
   -1.4803    1.4967   -0.0662 H   0  0  0  0  0  0  0  0  0  0  0  0
    0.7290   -1.4098   -0.8180 H   0  0  0  0  0  0  0  0  0  0  0  0
    3.3692    1.9222   -0.3784 H   0  0  0  0  0  0  0  0  0  0  0  0
    4.2724    1.4062   -1.8669 H   0  0  0  0  0  0  0  0  0  0  0  0
    2.7533   -1.5986    0.8523 H   0  0  0  0  0  0  0  0  0  0  0  0
    4.2031   -0.6680    1.2618 H   0  0  0  0  0  0  0  0  0  0  0  0
    2.6198    0.1218    1.2667 H   0  0  0  0  0  0  0  0  0  0  0  0
   -3.9835    1.4130    0.9751 C   0  0  0  0  0  0  0  0  0  0  0  0
   -3.8350    2.2412    0.2742 H   0  0  0  0  0  0  0  0  0  0  0  0
   -5.0383    1.1242    0.9173 H   0  0  0  0  0  0  0  0  0  0  0  0
   -3.7691    1.7633    1.9894 H   0  0  0  0  0  0  0  0  0  0  0  0
  1  2  2  0
  1  6  1  0
  2  3  1  0
  2 16  1  0
  3  4  2  0
  3 17  1  0
  4  5  1  0
  5  6  2  0
  5  7  1  0
  6 18  1  0
  7  8  1  0
  7 19  1  0
  8  9  2  0
  8 10  1  0
 10 11  1  0
 10 12  1  0
 10 14  1  6
 11 12  1  0
 11 20  1  0
 11 21  1  0
 12 13  1  0
 12 15  1  6
 13 22  1  0
 13 23  1  0
 13 24  1  0
 25  1  1  0
 25 26  1  0
 25 27  1  0
 25 28  1  0
M  END
