# Supplementary material for: Automated Force Field Developer and Optimizer Platform: Torsion Reparameterization
Source: J Chem Inf Model. 2026 Mar 9;66(6):3206–19. doi: 10.1021/acs.jcim.6c00528 (PMC13014461; doi:10.1021/acs.jcim.6c00528)
Supplement: Supplementary file 2 [file ci6c00528_si_002.zip › input_files/AFFDO-runs/jmc28_f1-MS/results/conformers/29.xyz]

28
conformers
C         -3.14720       -0.08080        0.34590
C         -3.34590       -0.69690        1.57940
C         -2.25380       -1.26280        2.21340
N         -1.00250       -1.26300        1.70450
C         -0.82220       -0.67670        0.50130
C         -1.86050       -0.08410       -0.20550
N          0.49650       -0.73210        0.05600
C          1.02550       -0.23190       -1.10150
O          0.44290        0.34870       -2.00470
C          2.48880       -0.48880       -1.21820
C          3.40870        0.59880       -1.73120
C          3.50070        0.16470       -0.29580
C          3.10850        1.11710        0.78400
H          2.71400       -1.49170       -1.56990
H          4.36110       -0.42860       -0.00450
H         -4.32660       -0.73780        2.04120
H         -2.36030       -1.74960        3.17870
H         -1.69710        0.37560       -1.17350
H          1.10750       -1.19740        0.71180
H          2.97270        1.56530       -1.96290
H          4.20490        0.30750       -2.40690
H          2.28490        1.77350        0.48520
H          2.80240        0.56690        1.67920
H          3.96120        1.74940        1.05110
C         -4.29510        0.52070       -0.40730
H         -5.07590        0.86560        0.27860
H         -4.72590       -0.22040       -1.08770
H         -3.96740        1.38880       -0.98880
