# Supplementary material for: Automated Force Field Developer and Optimizer Platform: Torsion Reparameterization
Source: J Chem Inf Model. 2026 Mar 9;66(6):3206–19. doi: 10.1021/acs.jcim.6c00528 (PMC13014461; doi:10.1021/acs.jcim.6c00528)
Supplement: Supplementary file 2 [file ci6c00528_si_002.zip › input_files/AFFDO-runs/jmc28_f1-MS/results/conformers/15.xyz]

28
conformers
C         -3.13460       -0.10240        0.37990
C         -3.50650       -1.35090       -0.11350
C         -2.56060       -2.09430       -0.79740
N         -1.29550       -1.67920       -1.02550
C         -0.94830       -0.46120       -0.55650
C         -1.83240        0.35220        0.14040
N          0.37030       -0.11750       -0.84510
C          1.04440        1.02460       -0.51190
O          0.62000        1.99950        0.08960
C          2.45270        1.01910       -0.99920
C          3.56450        1.52410       -0.10400
C          3.49510        0.06350       -0.44930
C          3.19140       -0.92900        0.62290
H          2.53760        1.29600       -2.04620
H          4.23000       -0.32310       -1.14750
H         -4.50850       -1.74130        0.02890
H         -2.80410       -3.07520       -1.19570
H         -1.53690        1.33010        0.50300
H          0.85680       -0.84160       -1.35390
H          4.34550        2.12210       -0.55970
H          3.30310        1.84140        0.90040
H          4.11510       -1.22160        1.13230
H          2.74560       -1.82900        0.18830
H          2.50330       -0.53400        1.37710
C         -4.12220        0.76570        1.09940
H         -4.88020        0.15940        1.60640
H         -3.62440        1.36990        1.86520
H         -4.62120        1.43270        0.38970
