# Supplementary material for: Automated Force Field Developer and Optimizer Platform: Torsion Reparameterization
Source: J Chem Inf Model. 2026 Mar 9;66(6):3206–19. doi: 10.1021/acs.jcim.6c00528 (PMC13014461; doi:10.1021/acs.jcim.6c00528)
Supplement: Supplementary file 2 [file ci6c00528_si_002.zip › input_files/AFFDO-runs/jmc28_f1-MS/results/conformers/14.xyz]

28
conformers
C         -3.09410        0.60350       -0.54330
C         -3.70040       -0.56080       -1.00950
C         -2.96560       -1.73340       -0.99650
N         -1.69410       -1.82210       -0.54930
C         -1.11960       -0.69150       -0.08440
C         -1.78190        0.52910       -0.06110
N          0.18690       -0.88270        0.35990
C          1.04810        0.03740        0.89120
O          0.83440        1.21870        1.11830
C          2.37370       -0.54120        1.25210
C          3.15330       -1.41870        0.29470
C          3.65060       -0.03550        0.60870
C          3.63900        1.02060       -0.44530
H          2.44890       -0.77570        2.31030
H          4.51950        0.06030        1.25100
H         -4.72120       -0.56060       -1.37640
H         -3.39550       -2.66440       -1.35510
H         -1.30590        1.42490        0.32090
H          0.49200       -1.83980        0.25930
H          2.75760       -1.60270       -0.69820
H          3.70060       -2.25790        0.70990
H          4.57540        0.99220       -1.01150
H          3.55040        2.01010        0.01360
H          2.81470        0.89520       -1.15480
C         -3.84720        1.89870       -0.49990
H         -4.61280        1.93300       -1.28210
H         -4.33260        2.01710        0.47370
H         -3.17440        2.74640       -0.66690
