# Supplementary material for: Automated Force Field Developer and Optimizer Platform: Torsion Reparameterization
Source: J Chem Inf Model. 2026 Mar 9;66(6):3206–19. doi: 10.1021/acs.jcim.6c00528 (PMC13014461; doi:10.1021/acs.jcim.6c00528)
Supplement: Supplementary file 2 [file ci6c00528_si_002.zip › input_files/AFFDO-runs/jmc28_f1-MS/results/conformers/28.xyz]

28
conformers
C         -3.31160        0.28900        0.38500
C         -3.62890       -1.02860        0.06470
C         -2.64010       -1.82580       -0.48380
N         -1.38020       -1.40480       -0.71920
C         -1.06820       -0.13910       -0.39890
C         -2.00340        0.73190        0.15860
N          0.22330        0.35740       -0.60830
C          1.27190       -0.34390       -1.15230
O          1.29180       -1.48350       -1.58760
C          2.52180        0.47030       -1.23550
C          3.04510        1.26500       -0.05660
C          3.78500        0.03990       -0.51500
C          3.82430       -1.17840        0.34620
H          2.67560        0.88870       -2.22630
H          4.72180        0.17600       -1.04470
H         -4.62100       -1.43310        0.23430
H         -2.83650       -2.85890       -0.75620
H         -1.72740        1.74870        0.41750
H          0.39710        1.31270       -0.34120
H          2.52560        1.21250        0.89380
H          3.49850        2.22940       -0.25730
H          2.91890       -1.29340        0.95080
H          4.67810       -1.12430        1.02900
H          3.94130       -2.07370       -0.27220
C         -4.32890        1.19160        1.01370
H         -5.34090        0.92570        0.69050
H         -4.27480        1.11510        2.10400
H         -4.15850        2.23350        0.72250
