# Supplementary material for: Automated Force Field Developer and Optimizer Platform: Torsion Reparameterization
Source: J Chem Inf Model. 2026 Mar 9;66(6):3206–19. doi: 10.1021/acs.jcim.6c00528 (PMC13014461; doi:10.1021/acs.jcim.6c00528)
Supplement: Supplementary file 2 [file ci6c00528_si_002.zip › input_files/AFFDO-runs/jmc28_f1-MS/results/conformers/47.mol]

     RDKit          3D

 28 29  0  0  0  0  0  0  0  0999 V2000
   -3.1907   -0.1085    0.1228 C   0  0  0  0  0  0  0  0  0  0  0  0
   -3.6676    1.1851   -0.0767 C   0  0  0  0  0  0  0  0  0  0  0  0
   -2.7665    2.1656   -0.4528 C   0  0  0  0  0  0  0  0  0  0  0  0
   -1.4452    1.9479   -0.6310 N   0  0  0  0  0  0  0  0  0  0  0  0
   -0.9895    0.6937   -0.4223 C   0  0  0  0  0  0  0  0  0  0  0  0
   -1.8218   -0.3511   -0.0423 C   0  0  0  0  0  0  0  0  0  0  0  0
    0.3839    0.5690   -0.6207 N   0  0  0  0  0  0  0  0  0  0  0  0
    1.1626   -0.5491   -0.5020 C   0  0  0  0  0  0  0  0  0  0  0  0
    0.8049   -1.6844   -0.2267 O   0  0  0  0  0  0  0  0  0  0  0  0
    2.6019   -0.2942   -0.7948 C   0  0  1  0  0  0  0  0  0  0  0  0
    3.3514    0.8699   -0.1806 C   0  0  0  0  0  0  0  0  0  0  0  0
    3.6693   -0.5328    0.2557 C   0  0  1  0  0  0  0  0  0  0  0  0
    3.3305   -0.9810    1.6380 C   0  0  0  0  0  0  0  0  0  0  0  0
    2.8753   -0.5794   -1.8070 H   0  0  0  0  0  0  0  0  0  0  0  0
    4.6013   -0.9731   -0.0825 H   0  0  0  0  0  0  0  0  0  0  0  0
   -4.7161    1.4295    0.0558 H   0  0  0  0  0  0  0  0  0  0  0  0
   -3.0938    3.1872   -0.6241 H   0  0  0  0  0  0  0  0  0  0  0  0
   -1.4359   -1.3494    0.1296 H   0  0  0  0  0  0  0  0  0  0  0  0
    0.8152    1.4412   -0.8899 H   0  0  0  0  0  0  0  0  0  0  0  0
    2.8407    1.5173    0.5240 H   0  0  0  0  0  0  0  0  0  0  0  0
    4.0804    1.3837   -0.7976 H   0  0  0  0  0  0  0  0  0  0  0  0
    4.1610   -0.7593    2.3157 H   0  0  0  0  0  0  0  0  0  0  0  0
    3.1605   -2.0620    1.6527 H   0  0  0  0  0  0  0  0  0  0  0  0
    2.4362   -0.4867    2.0312 H   0  0  0  0  0  0  0  0  0  0  0  0
   -4.1093   -1.2075    0.5644 C   0  0  0  0  0  0  0  0  0  0  0  0
   -5.1311   -1.0285    0.2135 H   0  0  0  0  0  0  0  0  0  0  0  0
   -3.7894   -2.1711    0.1540 H   0  0  0  0  0  0  0  0  0  0  0  0
   -4.1180   -1.2720    1.6568 H   0  0  0  0  0  0  0  0  0  0  0  0
  1  2  2  0
  1  6  1  0
  2  3  1  0
  2 16  1  0
  3  4  2  0
  3 17  1  0
  4  5  1  0
  5  6  2  0
  5  7  1  0
  6 18  1  0
  7  8  1  0
  7 19  1  0
  8  9  2  0
  8 10  1  0
 10 11  1  0
 10 12  1  0
 10 14  1  6
 11 12  1  0
 11 20  1  0
 11 21  1  0
 12 13  1  0
 12 15  1  6
 13 22  1  0
 13 23  1  0
 13 24  1  0
 25  1  1  0
 25 26  1  0
 25 27  1  0
 25 28  1  0
M  END
