# Supplementary material for: Automated Force Field Developer and Optimizer Platform: Torsion Reparameterization
Source: J Chem Inf Model. 2026 Mar 9;66(6):3206–19. doi: 10.1021/acs.jcim.6c00528 (PMC13014461; doi:10.1021/acs.jcim.6c00528)
Supplement: Supplementary file 2 [file ci6c00528_si_002.zip › input_files/AFFDO-runs/jmc28_f1-MS/results/conformers/1.mol]

     RDKit          3D

 28 29  0  0  0  0  0  0  0  0999 V2000
    3.0605   -0.6635   -0.6307 C   0  0  0  0  0  0  0  0  0  0  0  0
    3.1047   -1.4861   -1.7541 C   0  0  0  0  0  0  0  0  0  0  0  0
    1.9429   -1.6609   -2.4852 C   0  0  0  0  0  0  0  0  0  0  0  0
    0.7605   -1.0880   -2.1713 N   0  0  0  0  0  0  0  0  0  0  0  0
    0.7237   -0.3028   -1.0729 C   0  0  0  0  0  0  0  0  0  0  0  0
    1.8407   -0.0725   -0.2803 C   0  0  0  0  0  0  0  0  0  0  0  0
   -0.5374    0.2349   -0.8250 N   0  0  0  0  0  0  0  0  0  0  0  0
   -0.9227    1.0677    0.1892 C   0  0  0  0  0  0  0  0  0  0  0  0
   -0.2264    1.5408    1.0746 O   0  0  0  0  0  0  0  0  0  0  0  0
   -2.3657    1.4369    0.1276 C   0  0  1  0  0  0  0  0  0  0  0  0
   -3.4515    0.3991   -0.0683 C   0  0  0  0  0  0  0  0  0  0  0  0
   -3.3125    1.0884    1.2600 C   0  0  1  0  0  0  0  0  0  0  0  0
   -2.8623    0.3205    2.4575 C   0  0  0  0  0  0  0  0  0  0  0  0
   -2.5249    2.4108   -0.3268 H   0  0  0  0  0  0  0  0  0  0  0  0
   -4.0535    1.8341    1.5274 H   0  0  0  0  0  0  0  0  0  0  0  0
    4.0204   -1.9819   -2.0580 H   0  0  0  0  0  0  0  0  0  0  0  0
    1.9311   -2.2895   -3.3711 H   0  0  0  0  0  0  0  0  0  0  0  0
    1.7894    0.5534    0.6032 H   0  0  0  0  0  0  0  0  0  0  0  0
   -1.2204   -0.0518   -1.5110 H   0  0  0  0  0  0  0  0  0  0  0  0
   -4.2998    0.6660   -0.6889 H   0  0  0  0  0  0  0  0  0  0  0  0
   -3.1791   -0.6491   -0.1273 H   0  0  0  0  0  0  0  0  0  0  0  0
   -2.3583    0.9864    3.1648 H   0  0  0  0  0  0  0  0  0  0  0  0
   -3.7268   -0.1202    2.9641 H   0  0  0  0  0  0  0  0  0  0  0  0
   -2.1750   -0.4919    2.2002 H   0  0  0  0  0  0  0  0  0  0  0  0
    4.2757   -0.4610    0.2230 C   0  0  0  0  0  0  0  0  0  0  0  0
    5.1917   -0.5662   -0.3681 H   0  0  0  0  0  0  0  0  0  0  0  0
    4.2919   -1.1977    1.0321 H   0  0  0  0  0  0  0  0  0  0  0  0
    4.2834    0.5442    0.6574 H   0  0  0  0  0  0  0  0  0  0  0  0
  1  2  2  0
  1  6  1  0
  2  3  1  0
  2 16  1  0
  3  4  2  0
  3 17  1  0
  4  5  1  0
  5  6  2  0
  5  7  1  0
  6 18  1  0
  7  8  1  0
  7 19  1  0
  8  9  2  0
  8 10  1  0
 10 11  1  0
 10 12  1  0
 10 14  1  6
 11 12  1  0
 11 20  1  0
 11 21  1  0
 12 13  1  0
 12 15  1  1
 13 22  1  0
 13 23  1  0
 13 24  1  0
 25  1  1  0
 25 26  1  0
 25 27  1  0
 25 28  1  0
M  END
