# Supplementary material for: Automated Force Field Developer and Optimizer Platform: Torsion Reparameterization
Source: J Chem Inf Model. 2026 Mar 9;66(6):3206–19. doi: 10.1021/acs.jcim.6c00528 (PMC13014461; doi:10.1021/acs.jcim.6c00528)
Supplement: Supplementary file 2 [file ci6c00528_si_002.zip › input_files/AFFDO-runs/jmc28_f1-MS/results/conformers/53.mol]

     RDKit          3D

 28 29  0  0  0  0  0  0  0  0999 V2000
    3.1356    0.5944   -0.0909 C   0  0  0  0  0  0  0  0  0  0  0  0
    3.4340    1.4858    0.9372 C   0  0  0  0  0  0  0  0  0  0  0  0
    2.4576    1.7481    1.8820 C   0  0  0  0  0  0  0  0  0  0  0  0
    1.2240    1.1980    1.8649 N   0  0  0  0  0  0  0  0  0  0  0  0
    0.9389    0.3453    0.8569 C   0  0  0  0  0  0  0  0  0  0  0  0
    1.8573    0.0253   -0.1345 C   0  0  0  0  0  0  0  0  0  0  0  0
   -0.3569   -0.1627    0.9182 N   0  0  0  0  0  0  0  0  0  0  0  0
   -0.9657   -1.0454    0.0692 C   0  0  0  0  0  0  0  0  0  0  0  0
   -0.4828   -1.5991   -0.9070 O   0  0  0  0  0  0  0  0  0  0  0  0
   -2.3702   -1.3588    0.4585 C   0  0  1  0  0  0  0  0  0  0  0  0
   -3.3678   -0.2728    0.8044 C   0  0  0  0  0  0  0  0  0  0  0  0
   -3.5281   -1.0511   -0.4713 C   0  0  1  0  0  0  0  0  0  0  0  0
   -3.3263   -0.3787   -1.7880 C   0  0  0  0  0  0  0  0  0  0  0  0
   -2.4495   -2.2950    1.0041 H   0  0  0  0  0  0  0  0  0  0  0  0
   -4.3244   -1.7859   -0.5237 H   0  0  0  0  0  0  0  0  0  0  0  0
    4.4034    1.9678    1.0061 H   0  0  0  0  0  0  0  0  0  0  0  0
    2.6471    2.4326    2.7040 H   0  0  0  0  0  0  0  0  0  0  0  0
    1.6069   -0.6543   -0.9410 H   0  0  0  0  0  0  0  0  0  0  0  0
   -0.8728    0.1915    1.7105 H   0  0  0  0  0  0  0  0  0  0  0  0
   -3.0674    0.7667    0.7307 H   0  0  0  0  0  0  0  0  0  0  0  0
   -4.0706   -0.4691    1.6067 H   0  0  0  0  0  0  0  0  0  0  0  0
   -4.2691    0.0588   -2.1314 H   0  0  0  0  0  0  0  0  0  0  0  0
   -2.9980   -1.1064   -2.5365 H   0  0  0  0  0  0  0  0  0  0  0  0
   -2.5830    0.4236   -1.7390 H   0  0  0  0  0  0  0  0  0  0  0  0
    4.1378    0.2948   -1.1644 C   0  0  0  0  0  0  0  0  0  0  0  0
    3.9999    0.9793   -2.0070 H   0  0  0  0  0  0  0  0  0  0  0  0
    4.0299   -0.7348   -1.5216 H   0  0  0  0  0  0  0  0  0  0  0  0
    5.1601    0.4018   -0.7867 H   0  0  0  0  0  0  0  0  0  0  0  0
  1  2  2  0
  1  6  1  0
  2  3  1  0
  2 16  1  0
  3  4  2  0
  3 17  1  0
  4  5  1  0
  5  6  2  0
  5  7  1  0
  6 18  1  0
  7  8  1  0
  7 19  1  0
  8  9  2  0
  8 10  1  0
 10 11  1  0
 10 12  1  0
 10 14  1  1
 11 12  1  0
 11 20  1  0
 11 21  1  0
 12 13  1  0
 12 15  1  6
 13 22  1  0
 13 23  1  0
 13 24  1  0
 25  1  1  0
 25 26  1  0
 25 27  1  0
 25 28  1  0
M  END
