# Supplementary material for: Automated Force Field Developer and Optimizer Platform: Torsion Reparameterization
Source: J Chem Inf Model. 2026 Mar 9;66(6):3206–19. doi: 10.1021/acs.jcim.6c00528 (PMC13014461; doi:10.1021/acs.jcim.6c00528)
Supplement: Supplementary file 2 [file ci6c00528_si_002.zip › input_files/AFFDO-runs/jmc28_f1-MS/results/conformers/45.mol]

     RDKit          3D

 28 29  0  0  0  0  0  0  0  0999 V2000
   -3.1739    0.3001    0.1682 C   0  0  0  0  0  0  0  0  0  0  0  0
   -3.7373   -0.5123   -0.8132 C   0  0  0  0  0  0  0  0  0  0  0  0
   -2.9166   -1.4119   -1.4706 C   0  0  0  0  0  0  0  0  0  0  0  0
   -1.5951   -1.5461   -1.2254 N   0  0  0  0  0  0  0  0  0  0  0  0
   -1.0547   -0.7450   -0.2818 C   0  0  0  0  0  0  0  0  0  0  0  0
   -1.8027    0.1865    0.4265 C   0  0  0  0  0  0  0  0  0  0  0  0
    0.3123   -0.9490   -0.1062 N   0  0  0  0  0  0  0  0  0  0  0  0
    1.1620   -0.3193    0.7610 C   0  0  0  0  0  0  0  0  0  0  0  0
    0.8875    0.5358    1.5893 O   0  0  0  0  0  0  0  0  0  0  0  0
    2.5671   -0.8073    0.6624 C   0  0  1  0  0  0  0  0  0  0  0  0
    3.2742   -0.9519   -0.6693 C   0  0  0  0  0  0  0  0  0  0  0  0
    3.6973    0.1304    0.2838 C   0  0  1  0  0  0  0  0  0  0  0  0
    3.4545    1.5629   -0.0557 C   0  0  0  0  0  0  0  0  0  0  0  0
    2.8071   -1.5365    1.4313 H   0  0  0  0  0  0  0  0  0  0  0  0
    4.6365    0.0058    0.8124 H   0  0  0  0  0  0  0  0  0  0  0  0
   -4.7909   -0.4509   -1.0640 H   0  0  0  0  0  0  0  0  0  0  0  0
   -3.3131   -2.0688   -2.2397 H   0  0  0  0  0  0  0  0  0  0  0  0
   -1.3492    0.8274    1.1739 H   0  0  0  0  0  0  0  0  0  0  0  0
    0.6764   -1.6665   -0.7161 H   0  0  0  0  0  0  0  0  0  0  0  0
    3.9396   -1.7984   -0.7989 H   0  0  0  0  0  0  0  0  0  0  0  0
    2.7607   -0.6562   -1.5777 H   0  0  0  0  0  0  0  0  0  0  0  0
    4.3024    1.9604   -0.6226 H   0  0  0  0  0  0  0  0  0  0  0  0
    3.3512    2.1548    0.8590 H   0  0  0  0  0  0  0  0  0  0  0  0
    2.5525    1.7031   -0.6600 H   0  0  0  0  0  0  0  0  0  0  0  0
   -4.0017    1.3186    0.8922 C   0  0  0  0  0  0  0  0  0  0  0  0
   -5.0485    1.0023    0.9512 H   0  0  0  0  0  0  0  0  0  0  0  0
   -3.9528    2.2797    0.3712 H   0  0  0  0  0  0  0  0  0  0  0  0
   -3.6447    1.4523    1.9188 H   0  0  0  0  0  0  0  0  0  0  0  0
  1  2  2  0
  1  6  1  0
  2  3  1  0
  2 16  1  0
  3  4  2  0
  3 17  1  0
  4  5  1  0
  5  6  2  0
  5  7  1  0
  6 18  1  0
  7  8  1  0
  7 19  1  0
  8  9  2  0
  8 10  1  0
 10 11  1  0
 10 12  1  0
 10 14  1  1
 11 12  1  0
 11 20  1  0
 11 21  1  0
 12 13  1  0
 12 15  1  1
 13 22  1  0
 13 23  1  0
 13 24  1  0
 25  1  1  0
 25 26  1  0
 25 27  1  0
 25 28  1  0
M  END
