# Supplementary material for: Automated Force Field Developer and Optimizer Platform: Torsion Reparameterization
Source: J Chem Inf Model. 2026 Mar 9;66(6):3206–19. doi: 10.1021/acs.jcim.6c00528 (PMC13014461; doi:10.1021/acs.jcim.6c00528)
Supplement: Supplementary file 2 [file ci6c00528_si_002.zip › input_files/AFFDO-runs/jmc28_f1-MS/results/conformers/51.mol]

     RDKit          3D

 28 29  0  0  0  0  0  0  0  0999 V2000
    3.1741    0.0572    0.3200 C   0  0  0  0  0  0  0  0  0  0  0  0
    3.4948   -0.6102    1.5000 C   0  0  0  0  0  0  0  0  0  0  0  0
    2.4991   -1.3277    2.1392 C   0  0  0  0  0  0  0  0  0  0  0  0
    1.2269   -1.4147    1.6933 N   0  0  0  0  0  0  0  0  0  0  0  0
    0.9217   -0.7534    0.5559 C   0  0  0  0  0  0  0  0  0  0  0  0
    1.8571   -0.0085   -0.1504 C   0  0  0  0  0  0  0  0  0  0  0  0
   -0.4127   -0.8941    0.1809 N   0  0  0  0  0  0  0  0  0  0  0  0
   -1.0502   -0.3679   -0.9088 C   0  0  0  0  0  0  0  0  0  0  0  0
   -0.5681    0.3126   -1.8016 O   0  0  0  0  0  0  0  0  0  0  0  0
   -2.4926   -0.7382   -0.9789 C   0  0  1  0  0  0  0  0  0  0  0  0
   -3.4137   -0.6053    0.2161 C   0  0  0  0  0  0  0  0  0  0  0  0
   -3.5759    0.3229   -0.9548 C   0  0  1  0  0  0  0  0  0  0  0  0
   -3.2573    1.7733   -0.8091 C   0  0  0  0  0  0  0  0  0  0  0  0
   -2.6739   -1.5710   -1.6526 H   0  0  0  0  0  0  0  0  0  0  0  0
   -4.4260    0.1716   -1.6114 H   0  0  0  0  0  0  0  0  0  0  0  0
    4.4959   -0.5762    1.9164 H   0  0  0  0  0  0  0  0  0  0  0  0
    2.7043   -1.8676    3.0593 H   0  0  0  0  0  0  0  0  0  0  0  0
    1.5909    0.5231   -1.0568 H   0  0  0  0  0  0  0  0  0  0  0  0
   -0.9352   -1.4708    0.8241 H   0  0  0  0  0  0  0  0  0  0  0  0
   -4.1676   -1.3714    0.3608 H   0  0  0  0  0  0  0  0  0  0  0  0
   -3.0264   -0.1926    1.1414 H   0  0  0  0  0  0  0  0  0  0  0  0
   -2.4543    1.9554   -0.0876 H   0  0  0  0  0  0  0  0  0  0  0  0
   -4.1439    2.3171   -0.4677 H   0  0  0  0  0  0  0  0  0  0  0  0
   -2.9541    2.1914   -1.7740 H   0  0  0  0  0  0  0  0  0  0  0  0
    4.1985    0.8797   -0.4015 C   0  0  0  0  0  0  0  0  0  0  0  0
    4.1573    1.9170   -0.0554 H   0  0  0  0  0  0  0  0  0  0  0  0
    4.0243    0.8585   -1.4824 H   0  0  0  0  0  0  0  0  0  0  0  0
    5.2070    0.4897   -0.2277 H   0  0  0  0  0  0  0  0  0  0  0  0
  1  2  2  0
  1  6  1  0
  2  3  1  0
  2 16  1  0
  3  4  2  0
  3 17  1  0
  4  5  1  0
  5  6  2  0
  5  7  1  0
  6 18  1  0
  7  8  1  0
  7 19  1  0
  8  9  2  0
  8 10  1  0
 10 11  1  0
 10 12  1  0
 10 14  1  6
 11 12  1  0
 11 20  1  0
 11 21  1  0
 12 13  1  0
 12 15  1  6
 13 22  1  0
 13 23  1  0
 13 24  1  0
 25  1  1  0
 25 26  1  0
 25 27  1  0
 25 28  1  0
M  END
