# Supplementary material for: Automated Force Field Developer and Optimizer Platform: Torsion Reparameterization
Source: J Chem Inf Model. 2026 Mar 9;66(6):3206–19. doi: 10.1021/acs.jcim.6c00528 (PMC13014461; doi:10.1021/acs.jcim.6c00528)
Supplement: Supplementary file 2 [file ci6c00528_si_002.zip › input_files/AFFDO-runs/jmc28_f1-MS/results/conformers/3.mol]

     RDKit          3D

 28 29  0  0  0  0  0  0  0  0999 V2000
    3.1077    0.5436    0.2917 C   0  0  0  0  0  0  0  0  0  0  0  0
    3.4428    1.2461   -0.8636 C   0  0  0  0  0  0  0  0  0  0  0  0
    2.5084    1.3182   -1.8817 C   0  0  0  0  0  0  0  0  0  0  0  0
    1.2821    0.7548   -1.8216 N   0  0  0  0  0  0  0  0  0  0  0  0
    0.9607    0.0878   -0.6920 C   0  0  0  0  0  0  0  0  0  0  0  0
    1.8358   -0.0347    0.3794 C   0  0  0  0  0  0  0  0  0  0  0  0
   -0.3242   -0.4495   -0.7188 N   0  0  0  0  0  0  0  0  0  0  0  0
   -0.9674   -1.1658    0.2523 C   0  0  0  0  0  0  0  0  0  0  0  0
   -0.5373   -1.5074    1.3434 O   0  0  0  0  0  0  0  0  0  0  0  0
   -2.3445   -1.5671   -0.1519 C   0  0  1  0  0  0  0  0  0  0  0  0
   -3.4834   -1.4661    0.8406 C   0  0  0  0  0  0  0  0  0  0  0  0
   -3.4559   -0.5540   -0.3529 C   0  0  1  0  0  0  0  0  0  0  0  0
   -3.2562    0.9109   -0.1507 C   0  0  0  0  0  0  0  0  0  0  0  0
   -2.3576   -2.4493   -0.7856 H   0  0  0  0  0  0  0  0  0  0  0  0
   -4.1653   -0.7486   -1.1504 H   0  0  0  0  0  0  0  0  0  0  0  0
    4.4084    1.7279   -0.9741 H   0  0  0  0  0  0  0  0  0  0  0  0
    2.7276    1.8509   -2.8027 H   0  0  0  0  0  0  0  0  0  0  0  0
    1.5566   -0.5676    1.2810 H   0  0  0  0  0  0  0  0  0  0  0  0
   -0.8105   -0.2476   -1.5805 H   0  0  0  0  0  0  0  0  0  0  0  0
   -3.2667   -1.0569    1.8222 H   0  0  0  0  0  0  0  0  0  0  0  0
   -4.2111   -2.2696    0.8552 H   0  0  0  0  0  0  0  0  0  0  0  0
   -4.2191    1.3954    0.0404 H   0  0  0  0  0  0  0  0  0  0  0  0
   -2.5964    1.1314    0.6945 H   0  0  0  0  0  0  0  0  0  0  0  0
   -2.8246    1.3604   -1.0504 H   0  0  0  0  0  0  0  0  0  0  0  0
    4.0625    0.4577    1.4440 C   0  0  0  0  0  0  0  0  0  0  0  0
    5.0999    0.5171    1.0983 H   0  0  0  0  0  0  0  0  0  0  0  0
    3.8773    1.2768    2.1456 H   0  0  0  0  0  0  0  0  0  0  0  0
    3.9507   -0.4949    1.9724 H   0  0  0  0  0  0  0  0  0  0  0  0
  1  2  2  0
  1  6  1  0
  2  3  1  0
  2 16  1  0
  3  4  2  0
  3 17  1  0
  4  5  1  0
  5  6  2  0
  5  7  1  0
  6 18  1  0
  7  8  1  0
  7 19  1  0
  8  9  2  0
  8 10  1  0
 10 11  1  0
 10 12  1  0
 10 14  1  6
 11 12  1  0
 11 20  1  0
 11 21  1  0
 12 13  1  0
 12 15  1  6
 13 22  1  0
 13 23  1  0
 13 24  1  0
 25  1  1  0
 25 26  1  0
 25 27  1  0
 25 28  1  0
M  END
