# Supplementary material for: Automated Force Field Developer and Optimizer Platform: Torsion Reparameterization
Source: J Chem Inf Model. 2026 Mar 9;66(6):3206–19. doi: 10.1021/acs.jcim.6c00528 (PMC13014461; doi:10.1021/acs.jcim.6c00528)
Supplement: Supplementary file 2 [file ci6c00528_si_002.zip › input_files/AFFDO-runs/jmc28_f1-MS/results/conformers/16.xyz]

28
conformers
C          3.17150        0.14120       -0.33750
C          3.72800       -0.93060        0.35690
C          2.88070       -1.91880        0.82660
N          1.54010       -1.90460        0.66090
C          1.00800       -0.85490       -0.00170
C          1.78240        0.18160       -0.50650
N         -0.37900       -0.92340       -0.11450
C         -1.22780       -0.04000       -0.72260
O         -0.93790        0.98260       -1.32490
C         -2.65840       -0.45120       -0.64030
C         -3.29210       -0.89340        0.66250
C         -3.68600        0.42270        0.05290
C         -3.31080        1.70060        0.72550
H         -3.00160       -0.93990       -1.54790
H         -4.66250        0.49650       -0.41380
H          4.79650       -1.00010        0.53070
H          3.27040       -2.77540        1.36910
H          1.33600        1.02070       -1.02770
H         -0.76060       -1.75130        0.31950
H         -2.70230       -0.87520        1.57250
H         -4.01290       -1.70280        0.62470
H         -2.36530        1.62440        1.27210
H         -3.21720        2.50230       -0.01360
H         -4.08860        1.98780        1.44020
C          4.03120        1.26080       -0.84160
H          3.62390        1.67770       -1.76870
H          4.09000        2.05490       -0.09090
H          5.04420        0.90800       -1.06200
