# Supplementary material for: Automated Force Field Developer and Optimizer Platform: Torsion Reparameterization
Source: J Chem Inf Model. 2026 Mar 9;66(6):3206–19. doi: 10.1021/acs.jcim.6c00528 (PMC13014461; doi:10.1021/acs.jcim.6c00528)
Supplement: Supplementary file 2 [file ci6c00528_si_002.zip › input_files/AFFDO-runs/jmc28_f1-MS/results/conformers/17.xyz]

28
conformers
C          3.18380       -0.06090        0.15640
C          3.59400       -1.39110        0.20970
C          2.64710       -2.37840        0.00070
N          1.34530       -2.13170       -0.26210
C          0.95970       -0.83890       -0.32750
C          1.84160        0.21560       -0.13010
N         -0.39600       -0.68440       -0.60900
C         -1.10890        0.47410       -0.75040
O         -0.69230        1.62120       -0.69180
C         -2.55060        0.24180       -1.05020
C         -3.38920       -0.73300       -0.24970
C         -3.63560        0.74360       -0.11690
C         -3.31590        1.44320        1.16170
H         -2.77280        0.33070       -2.11000
H         -4.52750        1.15520       -0.57730
H          4.62610       -1.65850        0.40970
H          2.92010       -3.42920        0.03790
H          1.51450        1.24720       -0.19200
H         -0.87050       -1.56900       -0.71680
H         -2.94220       -1.25090        0.59190
H         -4.12730       -1.32160       -0.78340
H         -2.46670        0.99200        1.68500
H         -4.18010        1.40710        1.83240
H         -3.08120        2.49440        0.96780
C          4.16700        1.05530        0.34060
H          4.99700        0.74400        0.98350
H          4.56900        1.36410       -0.62930
H          3.69180        1.91810        0.81920
