# Supplementary material for: Automated Force Field Developer and Optimizer Platform: Torsion Reparameterization
Source: J Chem Inf Model. 2026 Mar 9;66(6):3206–19. doi: 10.1021/acs.jcim.6c00528 (PMC13014461; doi:10.1021/acs.jcim.6c00528)
Supplement: Supplementary file 2 [file ci6c00528_si_002.zip › input_files/AFFDO-runs/jmc28_f1-MS/results/conformers/50.mol]

     RDKit          3D

 28 29  0  0  0  0  0  0  0  0999 V2000
   -3.1378    0.0608   -0.6268 C   0  0  0  0  0  0  0  0  0  0  0  0
   -3.5803   -1.2545   -0.7480 C   0  0  0  0  0  0  0  0  0  0  0  0
   -2.7160   -2.2732   -0.3871 C   0  0  0  0  0  0  0  0  0  0  0  0
   -1.4607   -2.0713    0.0694 N   0  0  0  0  0  0  0  0  0  0  0  0
   -1.0355   -0.7934    0.1709 C   0  0  0  0  0  0  0  0  0  0  0  0
   -1.8346    0.2902   -0.1698 C   0  0  0  0  0  0  0  0  0  0  0  0
    0.2718   -0.6860    0.6405 N   0  0  0  0  0  0  0  0  0  0  0  0
    1.0045    0.4467    0.8655 C   0  0  0  0  0  0  0  0  0  0  0  0
    0.6485    1.6076    0.7304 O   0  0  0  0  0  0  0  0  0  0  0  0
    2.3777    0.1649    1.3727 C   0  0  1  0  0  0  0  0  0  0  0  0
    3.2810   -0.8584    0.7158 C   0  0  0  0  0  0  0  0  0  0  0  0
    3.6048    0.6045    0.5974 C   0  0  1  0  0  0  0  0  0  0  0  0
    3.5003    1.2891   -0.7243 C   0  0  0  0  0  0  0  0  0  0  0  0
    2.4497    0.2672    2.4520 H   0  0  0  0  0  0  0  0  0  0  0  0
    4.4381    0.9906    1.1748 H   0  0  0  0  0  0  0  0  0  0  0  0
   -4.5746   -1.4867   -1.1142 H   0  0  0  0  0  0  0  0  0  0  0  0
   -3.0194   -3.3136   -0.4603 H   0  0  0  0  0  0  0  0  0  0  0  0
   -1.4723    1.3087   -0.0902 H   0  0  0  0  0  0  0  0  0  0  0  0
    0.6887   -1.5859    0.8294 H   0  0  0  0  0  0  0  0  0  0  0  0
    3.9102   -1.4639    1.3588 H   0  0  0  0  0  0  0  0  0  0  0  0
    2.9377   -1.3760   -0.1734 H   0  0  0  0  0  0  0  0  0  0  0  0
    2.7166    0.8603   -1.3573 H   0  0  0  0  0  0  0  0  0  0  0  0
    4.4493    1.2054   -1.2633 H   0  0  0  0  0  0  0  0  0  0  0  0
    3.2841    2.3524   -0.5820 H   0  0  0  0  0  0  0  0  0  0  0  0
   -4.0132    1.2075   -1.0337 C   0  0  0  0  0  0  0  0  0  0  0  0
   -3.8193    2.0862   -0.4096 H   0  0  0  0  0  0  0  0  0  0  0  0
   -5.0718    0.9531   -0.9160 H   0  0  0  0  0  0  0  0  0  0  0  0
   -3.8274    1.4674   -2.0803 H   0  0  0  0  0  0  0  0  0  0  0  0
  1  2  2  0
  1  6  1  0
  2  3  1  0
  2 16  1  0
  3  4  2  0
  3 17  1  0
  4  5  1  0
  5  6  2  0
  5  7  1  0
  6 18  1  0
  7  8  1  0
  7 19  1  0
  8  9  2  0
  8 10  1  0
 10 11  1  0
 10 12  1  0
 10 14  1  1
 11 12  1  0
 11 20  1  0
 11 21  1  0
 12 13  1  0
 12 15  1  1
 13 22  1  0
 13 23  1  0
 13 24  1  0
 25  1  1  0
 25 26  1  0
 25 27  1  0
 25 28  1  0
M  END
