# Supplementary material for: Automated Force Field Developer and Optimizer Platform: Torsion Reparameterization
Source: J Chem Inf Model. 2026 Mar 9;66(6):3206–19. doi: 10.1021/acs.jcim.6c00528 (PMC13014461; doi:10.1021/acs.jcim.6c00528)
Supplement: Supplementary file 2 [file ci6c00528_si_002.zip › input_files/AFFDO-runs/jmc28_f1-MS/results/conformers/2.mol]

     RDKit          3D

 28 29  0  0  0  0  0  0  0  0999 V2000
    3.1527    0.0473    0.4151 C   0  0  0  0  0  0  0  0  0  0  0  0
    3.6598   -1.2103    0.0957 C   0  0  0  0  0  0  0  0  0  0  0  0
    2.8294   -2.1066   -0.5539 C   0  0  0  0  0  0  0  0  0  0  0  0
    1.5489   -1.8405   -0.8916 N   0  0  0  0  0  0  0  0  0  0  0  0
    1.0615   -0.6236   -0.5660 C   0  0  0  0  0  0  0  0  0  0  0  0
    1.8230    0.3370    0.0869 C   0  0  0  0  0  0  0  0  0  0  0  0
   -0.2672   -0.4454   -0.9453 N   0  0  0  0  0  0  0  0  0  0  0  0
   -1.0597    0.6563   -0.7762 C   0  0  0  0  0  0  0  0  0  0  0  0
   -0.7523    1.7308   -0.2826 O   0  0  0  0  0  0  0  0  0  0  0  0
   -2.4378    0.4747   -1.3149 C   0  0  1  0  0  0  0  0  0  0  0  0
   -3.2658   -0.7544   -1.0018 C   0  0  0  0  0  0  0  0  0  0  0  0
   -3.6516    0.5726   -0.4108 C   0  0  1  0  0  0  0  0  0  0  0  0
   -3.5255    0.8021    1.0581 C   0  0  0  0  0  0  0  0  0  0  0  0
   -2.5578    0.9134   -2.3016 H   0  0  0  0  0  0  0  0  0  0  0  0
   -4.5243    1.0756   -0.8134 H   0  0  0  0  0  0  0  0  0  0  0  0
    4.6777   -1.4910    0.3443 H   0  0  0  0  0  0  0  0  0  0  0  0
    3.1832   -3.0968   -0.8269 H   0  0  0  0  0  0  0  0  0  0  0  0
    1.4113    1.3051    0.3483 H   0  0  0  0  0  0  0  0  0  0  0  0
   -0.6495   -1.2593   -1.4042 H   0  0  0  0  0  0  0  0  0  0  0  0
   -3.8919   -1.1564   -1.7908 H   0  0  0  0  0  0  0  0  0  0  0  0
   -2.8636   -1.5094   -0.3351 H   0  0  0  0  0  0  0  0  0  0  0  0
   -2.6981    0.2381    1.5007 H   0  0  0  0  0  0  0  0  0  0  0  0
   -4.4472    0.4965    1.5634 H   0  0  0  0  0  0  0  0  0  0  0  0
   -3.3644    1.8654    1.2610 H   0  0  0  0  0  0  0  0  0  0  0  0
    3.9901    1.0505    1.1492 C   0  0  0  0  0  0  0  0  0  0  0  0
    5.0537    0.9075    0.9312 H   0  0  0  0  0  0  0  0  0  0  0  0
    3.7310    2.0705    0.8462 H   0  0  0  0  0  0  0  0  0  0  0  0
    3.8348    0.9503    2.2278 H   0  0  0  0  0  0  0  0  0  0  0  0
  1  2  2  0
  1  6  1  0
  2  3  1  0
  2 16  1  0
  3  4  2  0
  3 17  1  0
  4  5  1  0
  5  6  2  0
  5  7  1  0
  6 18  1  0
  7  8  1  0
  7 19  1  0
  8  9  2  0
  8 10  1  0
 10 11  1  0
 10 12  1  0
 10 14  1  6
 11 12  1  0
 11 20  1  0
 11 21  1  0
 12 13  1  0
 12 15  1  6
 13 22  1  0
 13 23  1  0
 13 24  1  0
 25  1  1  0
 25 26  1  0
 25 27  1  0
 25 28  1  0
M  END
