# Supplementary material for: Automated Force Field Developer and Optimizer Platform: Torsion Reparameterization
Source: J Chem Inf Model. 2026 Mar 9;66(6):3206–19. doi: 10.1021/acs.jcim.6c00528 (PMC13014461; doi:10.1021/acs.jcim.6c00528)
Supplement: Supplementary file 2 [file ci6c00528_si_002.zip › input_files/AFFDO-runs/jmc28_f1-MS/results/conformers/44.mol]

     RDKit          3D

 28 29  0  0  0  0  0  0  0  0999 V2000
   -3.2041    0.7538   -0.6675 C   0  0  0  0  0  0  0  0  0  0  0  0
   -3.7581   -0.0066    0.3594 C   0  0  0  0  0  0  0  0  0  0  0  0
   -2.9300   -0.8682    1.0566 C   0  0  0  0  0  0  0  0  0  0  0  0
   -1.6119   -1.0098    0.8067 N   0  0  0  0  0  0  0  0  0  0  0  0
   -1.0728   -0.2682   -0.1738 C   0  0  0  0  0  0  0  0  0  0  0  0
   -1.8345    0.6255   -0.9255 C   0  0  0  0  0  0  0  0  0  0  0  0
    0.2902   -0.3600   -0.4773 N   0  0  0  0  0  0  0  0  0  0  0  0
    1.1948   -1.1861    0.1446 C   0  0  0  0  0  0  0  0  0  0  0  0
    1.0062   -2.0086    1.0258 O   0  0  0  0  0  0  0  0  0  0  0  0
    2.5748   -1.0418   -0.4092 C   0  0  1  0  0  0  0  0  0  0  0  0
    3.2267    0.3118   -0.6045 C   0  0  0  0  0  0  0  0  0  0  0  0
    3.7299   -0.6076    0.4727 C   0  0  1  0  0  0  0  0  0  0  0  0
    3.5348   -0.2563    1.9099 C   0  0  0  0  0  0  0  0  0  0  0  0
    2.8121   -1.8182   -1.1312 H   0  0  0  0  0  0  0  0  0  0  0  0
    4.6801   -1.1070    0.3165 H   0  0  0  0  0  0  0  0  0  0  0  0
   -4.8095    0.0637    0.6168 H   0  0  0  0  0  0  0  0  0  0  0  0
   -3.3127   -1.4872    1.8630 H   0  0  0  0  0  0  0  0  0  0  0  0
   -1.3766    1.2212   -1.7082 H   0  0  0  0  0  0  0  0  0  0  0  0
    0.6362    0.2271   -1.2188 H   0  0  0  0  0  0  0  0  0  0  0  0
    3.8532    0.4506   -1.4786 H   0  0  0  0  0  0  0  0  0  0  0  0
    2.6985    1.2068   -0.2952 H   0  0  0  0  0  0  0  0  0  0  0  0
    3.4886   -1.1654    2.5175 H   0  0  0  0  0  0  0  0  0  0  0  0
    2.6187    0.3185    2.0800 H   0  0  0  0  0  0  0  0  0  0  0  0
    4.3779    0.3453    2.2640 H   0  0  0  0  0  0  0  0  0  0  0  0
   -4.0412    1.7302   -1.4361 C   0  0  0  0  0  0  0  0  0  0  0  0
   -3.6777    1.8307   -2.4642 H   0  0  0  0  0  0  0  0  0  0  0  0
   -5.0822    1.3947   -1.4913 H   0  0  0  0  0  0  0  0  0  0  0  0
   -4.0115    2.7113   -0.9522 H   0  0  0  0  0  0  0  0  0  0  0  0
  1  2  2  0
  1  6  1  0
  2  3  1  0
  2 16  1  0
  3  4  2  0
  3 17  1  0
  4  5  1  0
  5  6  2  0
  5  7  1  0
  6 18  1  0
  7  8  1  0
  7 19  1  0
  8  9  2  0
  8 10  1  0
 10 11  1  0
 10 12  1  0
 10 14  1  6
 11 12  1  0
 11 20  1  0
 11 21  1  0
 12 13  1  0
 12 15  1  1
 13 22  1  0
 13 23  1  0
 13 24  1  0
 25  1  1  0
 25 26  1  0
 25 27  1  0
 25 28  1  0
M  END
