# Supplementary material for: Automated Force Field Developer and Optimizer Platform: Torsion Reparameterization
Source: J Chem Inf Model. 2026 Mar 9;66(6):3206–19. doi: 10.1021/acs.jcim.6c00528 (PMC13014461; doi:10.1021/acs.jcim.6c00528)
Supplement: Supplementary file 2 [file ci6c00528_si_002.zip › input_files/AFFDO-runs/jmc28_f1-MS/results/conformers/49.mol]

     RDKit          3D

 28 29  0  0  0  0  0  0  0  0999 V2000
    3.1351   -0.6028    0.0969 C   0  0  0  0  0  0  0  0  0  0  0  0
    3.5033   -0.9812   -1.1922 C   0  0  0  0  0  0  0  0  0  0  0  0
    2.5842   -0.8125   -2.2130 C   0  0  0  0  0  0  0  0  0  0  0  0
    1.3432   -0.3096   -2.0353 N   0  0  0  0  0  0  0  0  0  0  0  0
    0.9900    0.0419   -0.7799 C   0  0  0  0  0  0  0  0  0  0  0  0
    1.8477   -0.0935    0.3041 C   0  0  0  0  0  0  0  0  0  0  0  0
   -0.3082    0.5402   -0.6944 N   0  0  0  0  0  0  0  0  0  0  0  0
   -0.9762    0.9888    0.4115 C   0  0  0  0  0  0  0  0  0  0  0  0
   -0.5562    1.0756    1.5555 O   0  0  0  0  0  0  0  0  0  0  0  0
   -2.3619    1.4497    0.1120 C   0  0  1  0  0  0  0  0  0  0  0  0
   -3.3221    0.6196   -0.7145 C   0  0  0  0  0  0  0  0  0  0  0  0
   -3.5641    0.7895    0.7591 C   0  0  1  0  0  0  0  0  0  0  0  0
   -3.4244   -0.3767    1.6793 C   0  0  0  0  0  0  0  0  0  0  0  0
   -2.4257    2.5293    0.0077 H   0  0  0  0  0  0  0  0  0  0  0  0
   -4.3733    1.4412    1.0710 H   0  0  0  0  0  0  0  0  0  0  0  0
    4.4823   -1.3980   -1.4029 H   0  0  0  0  0  0  0  0  0  0  0  0
    2.8291   -1.0889   -3.2346 H   0  0  0  0  0  0  0  0  0  0  0  0
    1.5429    0.1856    1.3062 H   0  0  0  0  0  0  0  0  0  0  0  0
   -0.7743    0.5572   -1.5899 H   0  0  0  0  0  0  0  0  0  0  0  0
   -3.0102   -0.3570   -1.0685 H   0  0  0  0  0  0  0  0  0  0  0  0
   -3.9828    1.1419   -1.3978 H   0  0  0  0  0  0  0  0  0  0  0  0
   -2.6672   -1.0904    1.3390 H   0  0  0  0  0  0  0  0  0  0  0  0
   -4.3777   -0.9095    1.7531 H   0  0  0  0  0  0  0  0  0  0  0  0
   -3.1489   -0.0349    2.6818 H   0  0  0  0  0  0  0  0  0  0  0  0
    4.0722   -0.7921    1.2513 C   0  0  0  0  0  0  0  0  0  0  0  0
    5.1152   -0.7395    0.9218 H   0  0  0  0  0  0  0  0  0  0  0  0
    3.8989   -1.7663    1.7185 H   0  0  0  0  0  0  0  0  0  0  0  0
    3.9291   -0.0075    2.0019 H   0  0  0  0  0  0  0  0  0  0  0  0
  1  2  2  0
  1  6  1  0
  2  3  1  0
  2 16  1  0
  3  4  2  0
  3 17  1  0
  4  5  1  0
  5  6  2  0
  5  7  1  0
  6 18  1  0
  7  8  1  0
  7 19  1  0
  8  9  2  0
  8 10  1  0
 10 11  1  0
 10 12  1  0
 10 14  1  6
 11 12  1  0
 11 20  1  0
 11 21  1  0
 12 13  1  0
 12 15  1  6
 13 22  1  0
 13 23  1  0
 13 24  1  0
 25  1  1  0
 25 26  1  0
 25 27  1  0
 25 28  1  0
M  END
