# Supplementary material for: Automated Force Field Developer and Optimizer Platform: Torsion Reparameterization
Source: J Chem Inf Model. 2026 Mar 9;66(6):3206–19. doi: 10.1021/acs.jcim.6c00528 (PMC13014461; doi:10.1021/acs.jcim.6c00528)
Supplement: Supplementary file 2 [file ci6c00528_si_002.zip › input_files/AFFDO-runs/jmc28_f1-MS/results/conformers/26.xyz]

28
conformers
C         -3.06320        0.51020        0.73590
C         -3.56900       -0.75500        1.02590
C         -2.75870       -1.85340        0.79800
N         -1.50500       -1.77590        0.30120
C         -1.02850       -0.54650        0.00890
C         -1.77150        0.61030        0.20560
N          0.26670       -0.56740       -0.50320
C          1.04650        0.48780       -0.88850
O          0.75820        1.67480       -0.88870
C          2.38520        0.05780       -1.38260
C          3.62370        0.82950       -0.97890
C          3.42140       -0.56920       -0.46890
C          3.18230       -0.79040        0.98740
H          2.36480       -0.28070       -2.41470
H          4.04370       -1.35220       -0.88930
H         -4.57040       -0.88830        1.42100
H         -3.10910       -2.85870        1.01390
H         -1.37400        1.58800       -0.04170
H          0.64330       -1.50230       -0.56590
H          3.50200        1.66300       -0.29460
H          4.38270        0.99470       -1.73510
H          4.13850       -0.87050        1.51410
H          2.61340        0.02410        1.44730
H          2.63230       -1.72380        1.14170
C         -3.90270        1.73690        0.92830
H         -4.43760        1.97350        0.00340
H         -4.63350        1.58950        1.73050
H         -3.28160        2.59410        1.20880
