# Supplementary material for: Automated Force Field Developer and Optimizer Platform: Torsion Reparameterization
Source: J Chem Inf Model. 2026 Mar 9;66(6):3206–19. doi: 10.1021/acs.jcim.6c00528 (PMC13014461; doi:10.1021/acs.jcim.6c00528)
Supplement: Supplementary file 2 [file ci6c00528_si_002.zip › input_files/AFFDO-runs/jmc28_f1-MS/results/conformers/32.xyz]

28
conformers
C         -3.13070        0.47200        0.14150
C         -3.26920        1.85230        0.01440
C         -2.13120        2.63570        0.09250
N         -0.88700        2.14280        0.27620
C         -0.76060        0.80240        0.38400
C         -1.84760       -0.05950        0.31730
N          0.55740        0.38810        0.56170
C          1.03880       -0.88510        0.69280
O          0.40630       -1.93000        0.70660
C          2.51880       -0.92100        0.86340
C          3.33910       -1.96190        0.13130
C          3.47090       -0.51350       -0.24540
C          2.99820       -0.05950       -1.58600
H          2.83060       -0.71760        1.88390
H          4.38030        0.00090        0.04670
H         -4.23900        2.31280       -0.14140
H         -2.19160        3.71670        0.00400
H         -1.72490       -1.13350        0.39830
H          1.20760        1.16060        0.57570
H          2.81970       -2.63670       -0.54150
H          4.15680       -2.42810        0.66930
H          3.79260       -0.19510       -2.32680
H          2.74280        1.00420       -1.55550
H          2.11990       -0.61450       -1.93100
C         -4.31990       -0.43380        0.03190
H         -4.44960       -0.75760       -1.00530
H         -4.19650       -1.31730        0.66720
H         -5.23210        0.07620        0.35890
