# Supplementary material for: Automated Force Field Developer and Optimizer Platform: Torsion Reparameterization
Source: J Chem Inf Model. 2026 Mar 9;66(6):3206–19. doi: 10.1021/acs.jcim.6c00528 (PMC13014461; doi:10.1021/acs.jcim.6c00528)
Supplement: Supplementary file 2 [file ci6c00528_si_002.zip › input_files/AFFDO-runs/jmc28_f1-MS/results/conformers/33.xyz]

28
conformers
C          3.34940       -0.24550        0.05210
C          3.58800        0.77040       -0.87010
C          2.50910        1.29890       -1.55630
N          1.23450        0.89420       -1.37850
C          1.00040       -0.07570       -0.48050
C          2.02900       -0.66290        0.25510
N         -0.30000       -0.53430       -0.24110
C         -1.43550       -0.08590       -0.87110
O         -1.54560        0.74030       -1.76210
C         -2.66860       -0.77500       -0.38470
C         -2.97580       -0.92950        1.09080
C         -3.80110        0.00650        0.25330
C         -3.71610        1.48050        0.47110
H         -2.97840       -1.58000       -1.04520
H         -4.81070       -0.29400       -0.00600
H          4.58790        1.14720       -1.05660
H          2.64100        2.08910       -2.28980
H          1.81620       -1.43980        0.98180
H         -0.41160       -1.25880        0.44940
H         -3.44090       -1.85310        1.41720
H         -2.30650       -0.49140        1.82290
H         -4.44350        1.78740        1.22930
H         -3.94860        2.01280       -0.45640
H         -2.72470        1.79720        0.81080
C          4.47130       -0.83440        0.85170
H          5.41110       -0.80160        0.29050
H          4.27160       -1.88460        1.08910
H          4.59810       -0.27790        1.78550
