# Supplementary material for: Automated Force Field Developer and Optimizer Platform: Torsion Reparameterization
Source: J Chem Inf Model. 2026 Mar 9;66(6):3206–19. doi: 10.1021/acs.jcim.6c00528 (PMC13014461; doi:10.1021/acs.jcim.6c00528)
Supplement: Supplementary file 2 [file ci6c00528_si_002.zip › input_files/AFFDO-runs/jmc28_f1-MS/results/conformers/27.xyz]

28
conformers
C          3.32690       -0.02790        0.40180
C          3.57470        1.20240       -0.20200
C          2.53010        1.83520       -0.85220
N          1.28420        1.32610       -0.94460
C          1.04710        0.13280       -0.37740
C          2.04180       -0.57260        0.29850
N         -0.22190       -0.45360       -0.44170
C         -1.31980        0.08120       -1.07090
O         -1.41030        1.11320       -1.71540
C         -2.52770       -0.78970       -0.95080
C         -2.97690       -1.36500        0.37690
C         -3.79130       -0.28600       -0.27980
C         -3.86980        1.07230        0.33320
H         -2.68690       -1.39780       -1.83690
H         -4.73400       -0.56420       -0.73880
H          4.55530        1.66500       -0.17100
H          2.66870        2.79830       -1.33510
H          1.82970       -1.53870        0.74450
H         -0.33870       -1.34640        0.00950
H         -3.38530       -2.36950        0.38120
H         -2.43500       -1.10660        1.27990
H         -4.70060        1.11230        1.04470
H         -4.04970        1.82540       -0.44030
H         -2.95530        1.34270        0.87090
C          4.42500       -0.77860        1.09150
H          4.02840       -1.37700        1.91840
H          5.16400       -0.09000        1.51440
H          4.92720       -1.44340        0.38200
