# Supplementary material for: Automated Force Field Developer and Optimizer Platform: Torsion Reparameterization
Source: J Chem Inf Model. 2026 Mar 9;66(6):3206–19. doi: 10.1021/acs.jcim.6c00528 (PMC13014461; doi:10.1021/acs.jcim.6c00528)
Supplement: Supplementary file 2 [file ci6c00528_si_002.zip › input_files/AFFDO-runs/jmc28_f1-MS/results/conformers/48.mol]

     RDKit          3D

 28 29  0  0  0  0  0  0  0  0999 V2000
   -2.9995    0.7813   -0.6426 C   0  0  0  0  0  0  0  0  0  0  0  0
   -3.7008    0.4170    0.5046 C   0  0  0  0  0  0  0  0  0  0  0  0
   -3.0384   -0.3167    1.4731 C   0  0  0  0  0  0  0  0  0  0  0  0
   -1.7505   -0.7113    1.3714 N   0  0  0  0  0  0  0  0  0  0  0  0
   -1.0830   -0.3665    0.2490 C   0  0  0  0  0  0  0  0  0  0  0  0
   -1.6683    0.3685   -0.7737 C   0  0  0  0  0  0  0  0  0  0  0  0
    0.2331   -0.8223    0.2314 N   0  0  0  0  0  0  0  0  0  0  0  0
    1.1827   -0.6434   -0.7361 C   0  0  0  0  0  0  0  0  0  0  0  0
    1.0662   -0.0651   -1.8057 O   0  0  0  0  0  0  0  0  0  0  0  0
    2.4824   -1.2829   -0.3856 C   0  0  1  0  0  0  0  0  0  0  0  0
    3.7811   -0.5528   -0.6548 C   0  0  0  0  0  0  0  0  0  0  0  0
    3.3428   -0.7897    0.7626 C   0  0  1  0  0  0  0  0  0  0  0  0
    2.9586    0.3736    1.6146 C   0  0  0  0  0  0  0  0  0  0  0  0
    2.4972   -2.3491   -0.5935 H   0  0  0  0  0  0  0  0  0  0  0  0
    3.8797   -1.5379    1.3362 H   0  0  0  0  0  0  0  0  0  0  0  0
   -4.7395    0.6958    0.6466 H   0  0  0  0  0  0  0  0  0  0  0  0
   -3.5437   -0.6188    2.3861 H   0  0  0  0  0  0  0  0  0  0  0  0
   -1.1179    0.6298   -1.6703 H   0  0  0  0  0  0  0  0  0  0  0  0
    0.4775   -1.3325    1.0680 H   0  0  0  0  0  0  0  0  0  0  0  0
    3.7241    0.4509   -1.0636 H   0  0  0  0  0  0  0  0  0  0  0  0
    4.6141   -1.1317   -1.0373 H   0  0  0  0  0  0  0  0  0  0  0  0
    2.2716    0.0525    2.4036 H   0  0  0  0  0  0  0  0  0  0  0  0
    2.4757    1.1716    1.0416 H   0  0  0  0  0  0  0  0  0  0  0  0
    3.8485    0.7955    2.0925 H   0  0  0  0  0  0  0  0  0  0  0  0
   -3.6697    1.5465   -1.7435 C   0  0  0  0  0  0  0  0  0  0  0  0
   -4.4759    2.1743   -1.3495 H   0  0  0  0  0  0  0  0  0  0  0  0
   -4.0900    0.8537   -2.4790 H   0  0  0  0  0  0  0  0  0  0  0  0
   -2.9580    2.2098   -2.2461 H   0  0  0  0  0  0  0  0  0  0  0  0
  1  2  2  0
  1  6  1  0
  2  3  1  0
  2 16  1  0
  3  4  2  0
  3 17  1  0
  4  5  1  0
  5  6  2  0
  5  7  1  0
  6 18  1  0
  7  8  1  0
  7 19  1  0
  8  9  2  0
  8 10  1  0
 10 11  1  0
 10 12  1  0
 10 14  1  1
 11 12  1  0
 11 20  1  0
 11 21  1  0
 12 13  1  0
 12 15  1  1
 13 22  1  0
 13 23  1  0
 13 24  1  0
 25  1  1  0
 25 26  1  0
 25 27  1  0
 25 28  1  0
M  END
