# Supplementary material for: Automated Force Field Developer and Optimizer Platform: Torsion Reparameterization
Source: J Chem Inf Model. 2026 Mar 9;66(6):3206–19. doi: 10.1021/acs.jcim.6c00528 (PMC13014461; doi:10.1021/acs.jcim.6c00528)
Supplement: Supplementary file 2 [file ci6c00528_si_002.zip › input_files/AFFDO-runs/jmc28_f1-MS/results/conformers/31.xyz]

28
conformers
C         -3.07930       -0.06260       -1.04560
C         -3.58520       -1.32380       -0.73920
C         -2.80780       -2.17390        0.02760
N         -1.57920       -1.85900        0.49250
C         -1.09110       -0.63930        0.17930
C         -1.80140        0.27690       -0.58550
N          0.18310       -0.40960        0.69390
C          0.96040        0.70930        0.57330
O          0.68080        1.75780        0.01200
C          2.27560        0.58610        1.26420
C          3.16460       -0.62720        1.08600
C          3.57790        0.69110        0.49420
C          3.60730        0.86970       -0.98690
H          2.27550        1.05940        2.24220
H          4.38800        1.23250        0.97120
H         -4.56220       -1.64250       -1.08660
H         -3.16320       -3.16490        0.29510
H         -1.38900        1.24800       -0.83440
H          0.53410       -1.19670        1.21980
H          3.71100       -0.98510        1.95170
H          2.85750       -1.41480        0.40640
H          3.44160        1.92080       -1.24310
H          4.58630        0.57570       -1.37830
H          2.84820        0.26760       -1.49650
C         -3.85720        0.89140       -1.90080
H         -3.65960        1.92780       -1.60730
H         -3.58240        0.76150       -2.95200
H         -4.93420        0.72380       -1.79440
