# Supplementary material for: Automated Force Field Developer and Optimizer Platform: Torsion Reparameterization
Source: J Chem Inf Model. 2026 Mar 9;66(6):3206–19. doi: 10.1021/acs.jcim.6c00528 (PMC13014461; doi:10.1021/acs.jcim.6c00528)
Supplement: Supplementary file 2 [file ci6c00528_si_002.zip › input_files/AFFDO-runs/jmc28_f1-MS/results/conformers/25.xyz]

28
conformers
C          3.14040       -0.13560        0.55830
C          3.66140       -1.20800       -0.16210
C          2.85080       -1.82430       -1.09910
N          1.57670       -1.45510       -1.35400
C          1.07540       -0.42310       -0.64130
C          1.81680        0.25260        0.31930
N         -0.24540       -0.12200       -0.96660
C         -1.04760        0.85650       -0.44740
O         -0.75720        1.69510        0.39240
C         -2.41230        0.87460       -1.04710
C         -3.24020       -0.38510       -1.19470
C         -3.64650        0.65880       -0.19270
C         -3.55460        0.36910        1.26820
H         -2.51250        1.62600       -1.82550
H         -4.51270        1.27180       -0.41770
H          4.67500       -1.55960       -0.00190
H          3.21600       -2.66120       -1.68760
H          1.39400        1.07300        0.88790
H         -0.61280       -0.72760       -1.68600
H         -2.84890       -1.32430       -0.81910
H         -3.84630       -0.48990       -2.08790
H         -4.48570       -0.08920        1.61640
H         -2.73430       -0.31470        1.50880
H         -3.40400        1.29750        1.82780
C          3.95550        0.55210        1.61150
H          3.77670        0.08760        2.58610
H          3.69770        1.61480        1.67170
H          5.02450        0.49010        1.38210
