# Supplementary material for: Automated Force Field Developer and Optimizer Platform: Torsion Reparameterization
Source: J Chem Inf Model. 2026 Mar 9;66(6):3206–19. doi: 10.1021/acs.jcim.6c00528 (PMC13014461; doi:10.1021/acs.jcim.6c00528)
Supplement: Supplementary file 2 [file ci6c00528_si_002.zip › input_files/AFFDO-runs/jmc28_f1-MS/results/conformers/19.xyz]

28
conformers
C         -3.08990       -0.32860        0.70120
C         -3.38710        0.48470        1.79240
C         -2.42540        1.38170        2.22300
N         -1.21390        1.52520        1.64300
C         -0.94040        0.74370        0.57590
C         -1.84540       -0.18400        0.07660
N          0.32710        0.96740        0.04270
C          0.91750        0.36030       -1.03130
O          0.43720       -0.48590       -1.77020
C          2.29390        0.86340       -1.30490
C          3.33150        0.99680       -0.20960
C          3.49120       -0.06640       -1.25990
C          3.35920       -1.50650       -0.89250
H          2.31320        1.60660       -2.09720
H          4.25300        0.07710       -2.01880
H         -4.34390        0.42500        2.30000
H         -2.61090        2.03230        3.07290
H         -1.60980       -0.79880       -0.78450
H          0.83650        1.67950        0.54520
H          3.08290        0.68160        0.79810
H          4.00100        1.84910       -0.24860
H          2.65360       -1.66620       -0.07080
H          3.01840       -2.08610       -1.75610
H          4.33110       -1.90220       -0.58100
C         -4.10100       -1.29670        0.16530
H         -4.69330       -0.82160       -0.62270
H         -4.77620       -1.63650        0.95770
H         -3.61010       -2.18510       -0.24580
