# Supplementary material for: Automated Force Field Developer and Optimizer Platform: Torsion Reparameterization
Source: J Chem Inf Model. 2026 Mar 9;66(6):3206–19. doi: 10.1021/acs.jcim.6c00528 (PMC13014461; doi:10.1021/acs.jcim.6c00528)
Supplement: Supplementary file 2 [file ci6c00528_si_002.zip › input_files/AFFDO-runs/jmc28_f1-MS/results/conformers/18.xyz]

28
conformers
C          3.10400        0.47670       -0.29660
C          3.60400       -0.78190       -0.62260
C          2.76160       -1.87340       -0.50370
N          1.48110       -1.79560       -0.08060
C          1.00960       -0.57330        0.24760
C          1.78390        0.57620        0.15870
N         -0.31510       -0.59360        0.67800
C         -1.09820        0.45620        1.07110
O         -0.78920        1.63520        1.15250
C         -2.47230        0.02940        1.45910
C         -3.66940        0.84720        1.02260
C         -3.46110       -0.52690        0.45160
C         -3.13620       -0.67640       -0.99710
H         -2.52200       -0.36310        2.47080
H         -4.12210       -1.31740        0.79090
H          4.62540       -0.91560       -0.96260
H          3.10660       -2.87320       -0.75140
H          1.38950        1.54780        0.43340
H         -0.71150       -1.52230        0.66750
H         -3.49070        1.71260        0.39270
H         -4.47080        0.98850        1.73900
H         -2.59460       -1.61200       -1.16740
H         -2.52550        0.14880       -1.37720
H         -4.05930       -0.70860       -1.58460
C          3.97560        1.69380       -0.37150
H          4.45630        1.87020        0.59570
H          3.38850        2.57740       -0.64290
H          4.75200        1.57320       -1.13440
