# Supplementary material for: Automated Force Field Developer and Optimizer Platform: Torsion Reparameterization
Source: J Chem Inf Model. 2026 Mar 9;66(6):3206–19. doi: 10.1021/acs.jcim.6c00528 (PMC13014461; doi:10.1021/acs.jcim.6c00528)
Supplement: Supplementary file 2 [file ci6c00528_si_002.zip › input_files/AFFDO-runs/jmc28_f1-MS/results/conformers/24.xyz]

28
conformers
C          3.09890       -0.53580       -0.37890
C          3.56820       -0.71480        0.92040
C          2.71130       -0.43820        1.97130
N          1.44490        0.00530        1.81540
C          1.00360        0.19020        0.55250
C          1.79430       -0.06210       -0.56100
N         -0.30840        0.65450        0.49220
C         -1.06220        0.93350       -0.61400
O         -0.73130        0.85850       -1.78750
C         -2.43170        1.40780       -0.26680
C         -3.62690        0.90400       -1.04790
C         -3.45800        0.50420        0.39050
C         -3.17720       -0.92250        0.72600
H         -2.45900        2.46160       -0.00450
H         -4.12230        0.95690        1.11910
H          4.57710       -1.06210        1.11600
H          3.03230       -0.56780        3.00100
H          1.42420        0.09910       -1.56710
H         -0.72050        0.77060        1.40670
H         -3.45170        0.16620       -1.82430
H         -4.40490        1.61780       -1.29360
H         -2.65650       -0.98860        1.68630
H         -4.11710       -1.47690        0.81250
H         -2.56390       -1.41870       -0.03290
C          3.98840       -0.78530       -1.55930
H          4.74050       -1.54720       -1.32880
H          3.40860       -1.14970       -2.41390
H          4.49940        0.13920       -1.84510
