# Supplementary material for: Automated Force Field Developer and Optimizer Platform: Torsion Reparameterization
Source: J Chem Inf Model. 2026 Mar 9;66(6):3206–19. doi: 10.1021/acs.jcim.6c00528 (PMC13014461; doi:10.1021/acs.jcim.6c00528)
Supplement: Supplementary file 2 [file ci6c00528_si_002.zip › input_files/AFFDO-runs/jmc28_f1-MS/results/conformers/30.xyz]

28
conformers
C         -2.55900       -0.33980       -1.85740
C         -2.98120       -1.64520       -1.61600
C         -2.15720       -2.47490       -0.87600
N         -0.95890       -2.09920       -0.37830
C         -0.55100       -0.83660       -0.63010
C         -1.31300        0.06390       -1.36310
N          0.69650       -0.54370       -0.08380
C          1.39420        0.63110       -0.13720
O          1.07880        1.66750       -0.70140
C          2.69960        0.55270        0.57740
C          3.15510        1.70450        1.44820
C          2.78870        0.39320        2.08370
C          1.58190        0.31480        2.95770
H          3.47840        0.08400       -0.01740
H          3.59560       -0.22070        2.46990
H         -3.92970       -2.01300       -1.99260
H         -2.44750       -3.49890       -0.65880
H         -0.96520        1.07140       -1.56060
H          1.09140       -1.32450        0.42050
H          2.48540        2.55090        1.56190
H          4.20270        1.98070        1.41010
H          1.84520        0.59510        3.98260
H          0.77870        0.97980        2.62420
H          1.19540       -0.70890        2.97610
C         -3.38980        0.59770       -2.68050
H         -3.09400        0.53500       -3.73230
H         -3.26690        1.63040       -2.33780
H         -4.45400        0.35290       -2.59830
