# Supplementary material for: Automated Force Field Developer and Optimizer Platform: Torsion Reparameterization
Source: J Chem Inf Model. 2026 Mar 9;66(6):3206–19. doi: 10.1021/acs.jcim.6c00528 (PMC13014461; doi:10.1021/acs.jcim.6c00528)
Supplement: Supplementary file 2 [file ci6c00528_si_002.zip › input_files/AFFDO-runs/jmc28_f1-MS/results/conformers/energy.csv]

	energy
0	0.00025626108344667387
1	0.02750626806580314
2	0.027487410556474856
3	0.00025625900588721606
4	0.02767745792701959
5	10.574402070319422
6	0.027487409881846503
7	0.0002562574588012012
8	0.027487410030826
9	0.027677459087581013
10	0.027487410931971823
11	0.02748741024240431
12	10.573839698271529
13	10.599035637842727
14	0.02767745836147739
15	8.60971738347871e-10
16	0.027487410700850035
17	0.027677457861514654
18	1.191651222143264e-09
19	0.02767745882633932
20	10.574402068391771
21	10.599035638888346
22	0.027487411732344924
23	0.027487410218274277
24	1.0596998833989346e-09
25	0.02748741033192914
26	0.0
27	10.598069095462293
28	10.599035638580801
29	9.698375436073547e-10
30	4.156213151418342e-10
31	0.027487410317952765
32	0.0002562575106423992
33	10.599035637207589
34	10.59806909742545
35	0.02748741005303401
36	0.027677459178455877
37	0.027487409910524008
38	0.027677458450924064
39	10.573839697921926
40	2.930882203600049e-10
41	0.03574690875798581
42	0.0002562575741649198
43	0.02767745783723541
44	10.599035637658725
45	0.027487450721327633
46	0.0002562576851445897
47	0.02748741122684706
48	4.0716216531677674e-07
49	0.0274879494389495
50	0.027487410829461822
51	0.02748741123512133
52	0.027677460153729072
53	0.027487412304996184
54	10.599035638439155
