# Supplementary material for: Automated Force Field Developer and Optimizer Platform: Torsion Reparameterization
Source: J Chem Inf Model. 2026 Mar 9;66(6):3206–19. doi: 10.1021/acs.jcim.6c00528 (PMC13014461; doi:10.1021/acs.jcim.6c00528)
Supplement: Supplementary file 2 [file ci6c00528_si_002.zip › input_files/AFFDO-runs/jmc28_f1-MS/results/conformers/9.mol]

     RDKit          3D

 28 29  0  0  0  0  0  0  0  0999 V2000
    3.1484    0.4268    0.1286 C   0  0  0  0  0  0  0  0  0  0  0  0
    3.4099    0.9961    1.3729 C   0  0  0  0  0  0  0  0  0  0  0  0
    2.3723    1.0862    2.2841 C   0  0  0  0  0  0  0  0  0  0  0  0
    1.1177    0.6462    2.0448 N   0  0  0  0  0  0  0  0  0  0  0  0
    0.8773    0.0813    0.8418 C   0  0  0  0  0  0  0  0  0  0  0  0
    1.8581   -0.0494   -0.1328 C   0  0  0  0  0  0  0  0  0  0  0  0
   -0.4399   -0.3467    0.6902 N   0  0  0  0  0  0  0  0  0  0  0  0
   -1.0166   -0.9596   -0.3879 C   0  0  0  0  0  0  0  0  0  0  0  0
   -0.4817   -1.2906   -1.4353 O   0  0  0  0  0  0  0  0  0  0  0  0
   -2.4601   -1.2701   -0.1823 C   0  0  1  0  0  0  0  0  0  0  0  0
   -3.4339   -0.2398    0.3509 C   0  0  0  0  0  0  0  0  0  0  0  0
   -3.5252   -0.6767   -1.0842 C   0  0  1  0  0  0  0  0  0  0  0  0
   -3.1894    0.2790   -2.1798 C   0  0  0  0  0  0  0  0  0  0  0  0
   -2.6236   -2.3033    0.1111 H   0  0  0  0  0  0  0  0  0  0  0  0
   -4.3460   -1.3267   -1.3681 H   0  0  0  0  0  0  0  0  0  0  0  0
    4.3971    1.3635    1.6320 H   0  0  0  0  0  0  0  0  0  0  0  0
    2.5284    1.5272    3.2645 H   0  0  0  0  0  0  0  0  0  0  0  0
    1.6473   -0.5107   -1.0908 H   0  0  0  0  0  0  0  0  0  0  0  0
   -1.0018   -0.1618    1.5083 H   0  0  0  0  0  0  0  0  0  0  0  0
   -4.2067   -0.5796    1.0318 H   0  0  0  0  0  0  0  0  0  0  0  0
   -3.0836    0.7664    0.5540 H   0  0  0  0  0  0  0  0  0  0  0  0
   -2.4182    0.9985   -1.8862 H   0  0  0  0  0  0  0  0  0  0  0  0
   -4.0817    0.8437   -2.4682 H   0  0  0  0  0  0  0  0  0  0  0  0
   -2.8342   -0.2660   -3.0598 H   0  0  0  0  0  0  0  0  0  0  0  0
    4.2371    0.2696   -0.8895 C   0  0  0  0  0  0  0  0  0  0  0  0
    3.8368    0.3591   -1.9049 H   0  0  0  0  0  0  0  0  0  0  0  0
    4.9991    1.0472   -0.7714 H   0  0  0  0  0  0  0  0  0  0  0  0
    4.7131   -0.7098   -0.7805 H   0  0  0  0  0  0  0  0  0  0  0  0
  1  2  2  0
  1  6  1  0
  2  3  1  0
  2 16  1  0
  3  4  2  0
  3 17  1  0
  4  5  1  0
  5  6  2  0
  5  7  1  0
  6 18  1  0
  7  8  1  0
  7 19  1  0
  8  9  2  0
  8 10  1  0
 10 11  1  0
 10 12  1  0
 10 14  1  1
 11 12  1  0
 11 20  1  0
 11 21  1  0
 12 13  1  0
 12 15  1  6
 13 22  1  0
 13 23  1  0
 13 24  1  0
 25  1  1  0
 25 26  1  0
 25 27  1  0
 25 28  1  0
M  END
