# Supplementary material for: Automated Force Field Developer and Optimizer Platform: Torsion Reparameterization
Source: J Chem Inf Model. 2026 Mar 9;66(6):3206–19. doi: 10.1021/acs.jcim.6c00528 (PMC13014461; doi:10.1021/acs.jcim.6c00528)
Supplement: Supplementary file 2 [file ci6c00528_si_002.zip › input_files/AFFDO-runs/jmc28_f1-MS/results/conformers/34.xyz]

28
conformers
C          3.32200        0.52010       -0.17530
C          3.50770       -0.16550       -1.37320
C          2.43440       -0.85780       -1.90490
N          1.21710       -0.91630       -1.32630
C          1.04020       -0.26970       -0.16330
C          2.06760        0.45320        0.44170
N         -0.19620       -0.29490        0.49180
C         -1.31780       -0.95960        0.05890
O         -1.45940       -1.67270       -0.92100
C         -2.47920       -0.78160        0.98170
C         -2.90330        0.58170        1.48860
C         -3.77010       -0.14710        0.50070
C         -3.92190        0.37240       -0.89010
H         -2.60260       -1.62450        1.65590
H         -4.69510       -0.58690        0.85820
H          4.46280       -0.16530       -1.88750
H          2.52450       -1.40480       -2.83910
H          1.90430        0.96350        1.38510
H         -0.26810        0.21570        1.35680
H         -2.37940        1.46550        1.14170
H         -3.25870        0.65390        2.51060
H         -3.02510        0.89110       -1.24370
H         -4.75670        1.07900       -0.93450
H         -4.13770       -0.45050       -1.57860
C          4.45490        1.25980        0.46850
H          5.15510        1.63570       -0.28490
H          4.99410        0.59740        1.15260
H          4.08660        2.12520        1.02950
